# Supplementary material for: Characterization and genomic analysis of the Lyme disease spirochete bacteriophage ϕBB-1
Source: PLoS Pathog. 2024 Apr 1;20(4):e1012122. doi: 10.1371/journal.ppat.1012122 (PMC11008901; doi:10.1371/journal.ppat.1012122)
Supplement: S1 Data — (ZIP) [file ppat.1012122.s006.zip]

Archive with 110 entries (104 files):
- DATA TO DEPOSIT-2/FIMO search results/
- DATA TO DEPOSIT-2/FIMO search results/fimo_motif1_ca112alchrom.tsv
- DATA TO DEPOSIT-2/FIMO search results/fimo_motif1_cp26.tsv
- DATA TO DEPOSIT-2/FIMO search results/fimo_motif1_cp32-1.tsv
- DATA TO DEPOSIT-2/FIMO search results/fimo_motif1_cp32-10.tsv
- DATA TO DEPOSIT-2/FIMO search results/fimo_motif1_cp32-13.tsv
- DATA TO DEPOSIT-2/FIMO search results/fimo_motif1_cp32-3.tsv
- DATA TO DEPOSIT-2/FIMO search results/fimo_motif1_cp32-5.tsv
- DATA TO DEPOSIT-2/FIMO search results/fimo_motif1_lp17.tsv
- DATA TO DEPOSIT-2/FIMO search results/fimo_motif1_lp54.tsv
- DATA TO DEPOSIT-2/FIMO search results/fimo_motif10_ca112alchrom.tsv
- DATA TO DEPOSIT-2/FIMO search results/fimo_motif10_cp26.tsv
- DATA TO DEPOSIT-2/FIMO search results/fimo_motif10_cp32-1.tsv
- DATA TO DEPOSIT-2/FIMO search results/fimo_motif10_cp32-10.tsv
- DATA TO DEPOSIT-2/FIMO search results/fimo_motif10_cp32-13.tsv
- DATA TO DEPOSIT-2/FIMO search results/fimo_motif10_cp32-3.tsv
- DATA TO DEPOSIT-2/FIMO search results/fimo_motif10_cp32-5.tsv
- DATA TO DEPOSIT-2/FIMO search results/fimo_motif10_lp17.tsv
- DATA TO DEPOSIT-2/FIMO search results/fimo_motif10_lp54.tsv
- DATA TO DEPOSIT-2/FIMO search results/fimo_motif2_ca112alchrom.tsv
- DATA TO DEPOSIT-2/FIMO search results/fimo_motif2_cp26.tsv
- DATA TO DEPOSIT-2/FIMO search results/fimo_motif2_cp32-1.tsv
- DATA TO DEPOSIT-2/FIMO search results/fimo_motif2_cp32-10.tsv
- DATA TO DEPOSIT-2/FIMO search results/fimo_motif2_cp32-13.tsv
- DATA TO DEPOSIT-2/FIMO search results/fimo_motif2_cp32-3.tsv
- DATA TO DEPOSIT-2/FIMO search results/fimo_motif2_cp32-5.tsv
- DATA TO DEPOSIT-2/FIMO search results/fimo_motif2_lp17.tsv
- DATA TO DEPOSIT-2/FIMO search results/fimo_motif2_lp54.tsv
- DATA TO DEPOSIT-2/FIMO search results/fimo_motif3_ca112alchrom.tsv
- DATA TO DEPOSIT-2/FIMO search results/fimo_motif3_cp26.tsv
- DATA TO DEPOSIT-2/FIMO search results/fimo_motif3_cp32-1.tsv
- DATA TO DEPOSIT-2/FIMO search results/fimo_motif3_cp32-10.tsv
- DATA TO DEPOSIT-2/FIMO search results/fimo_motif3_cp32-13.tsv
- DATA TO DEPOSIT-2/FIMO search results/fimo_motif3_cp32-3.tsv
- DATA TO DEPOSIT-2/FIMO search results/fimo_motif3_cp32-5.tsv
- DATA TO DEPOSIT-2/FIMO search results/fimo_motif3_lp17.tsv
- DATA TO DEPOSIT-2/FIMO search results/fimo_motif3_lp54.tsv
- DATA TO DEPOSIT-2/FIMO search results/fimo_motif4_ca112alchrom.tsv
- DATA TO DEPOSIT-2/FIMO search results/fimo_motif4_cp26.tsv
- DATA TO DEPOSIT-2/FIMO search results/fimo_motif4_cp32-1.tsv
- DATA TO DEPOSIT-2/FIMO search results/fimo_motif4_cp32-10.tsv
- DATA TO DEPOSIT-2/FIMO search results/fimo_motif4_cp32-13.tsv
- DATA TO DEPOSIT-2/FIMO search results/fimo_motif4_cp32-3.tsv
- DATA TO DEPOSIT-2/FIMO search results/fimo_motif4_cp32-5.tsv
- DATA TO DEPOSIT-2/FIMO search results/fimo_motif4_lp17.tsv
- DATA TO DEPOSIT-2/FIMO search results/fimo_motif4_lp54.tsv
- DATA TO DEPOSIT-2/FIMO search results/fimo_motif5_ca112alchrom.tsv
- DATA TO DEPOSIT-2/FIMO search results/fimo_motif5_cp26.tsv
- DATA TO DEPOSIT-2/FIMO search results/fimo_motif5_cp32-1.tsv
- DATA TO DEPOSIT-2/FIMO search results/fimo_motif5_cp32-10.tsv
- DATA TO DEPOSIT-2/FIMO search results/fimo_motif5_cp32-13.tsv
- DATA TO DEPOSIT-2/FIMO search results/fimo_motif5_cp32-3.tsv
- DATA TO DEPOSIT-2/FIMO search results/fimo_motif5_cp32-5.tsv
- DATA TO DEPOSIT-2/FIMO search results/fimo_motif5_lp17.tsv
- DATA TO DEPOSIT-2/FIMO search results/fimo_motif5_lp54.tsv
- DATA TO DEPOSIT-2/FIMO search results/fimo_motif6_ca112alchrom.tsv
- DATA TO DEPOSIT-2/FIMO search results/fimo_motif6_cp26.tsv
- DATA TO DEPOSIT-2/FIMO search results/fimo_motif6_cp32-1.tsv
- DATA TO DEPOSIT-2/FIMO search results/fimo_motif6_cp32-10.tsv
- DATA TO DEPOSIT-2/FIMO search results/fimo_motif6_cp32-13.tsv
- DATA TO DEPOSIT-2/FIMO search results/fimo_motif6_cp32-3.tsv
- DATA TO DEPOSIT-2/FIMO search results/fimo_motif6_cp32-5.tsv
- DATA TO DEPOSIT-2/FIMO search results/fimo_motif6_lp17.tsv
- DATA TO DEPOSIT-2/FIMO search results/fimo_motif6_lp54.tsv
- DATA TO DEPOSIT-2/FIMO search results/fimo_motif7_ca112alchrom.tsv
- DATA TO DEPOSIT-2/FIMO search results/fimo_motif7_cp26.tsv
- DATA TO DEPOSIT-2/FIMO search results/fimo_motif7_cp32-1.tsv
- DATA TO DEPOSIT-2/FIMO search results/fimo_motif7_cp32-10.tsv
- DATA TO DEPOSIT-2/FIMO search results/fimo_motif7_cp32-13.tsv
- DATA TO DEPOSIT-2/FIMO search results/fimo_motif7_cp32-3.tsv
- DATA TO DEPOSIT-2/FIMO search results/fimo_motif7_cp32-5.tsv
- DATA TO DEPOSIT-2/FIMO search results/fimo_motif7_lp17.tsv
- DATA TO DEPOSIT-2/FIMO search results/fimo_motif7_lp54.tsv
- DATA TO DEPOSIT-2/FIMO search results/fimo_motif8_ca112alchrom.tsv
- DATA TO DEPOSIT-2/FIMO search results/fimo_motif8_cp26.tsv
- DATA TO DEPOSIT-2/FIMO search results/fimo_motif8_cp32-1.tsv
- DATA TO DEPOSIT-2/FIMO search results/fimo_motif8_cp32-10.tsv
- DATA TO DEPOSIT-2/FIMO search results/fimo_motif8_cp32-13.tsv
- DATA TO DEPOSIT-2/FIMO search results/fimo_motif8_cp32-3.tsv
- DATA TO DEPOSIT-2/FIMO search results/fimo_motif8_cp32-5.tsv
- DATA TO DEPOSIT-2/FIMO search results/fimo_motif8_lp17.tsv
- DATA TO DEPOSIT-2/FIMO search results/fimo_motif8_lp54.tsv
- DATA TO DEPOSIT-2/FIMO search results/fimo_motif9_ca112alchrom.tsv
- DATA TO DEPOSIT-2/FIMO search results/fimo_motif9_cp26.tsv
- DATA TO DEPOSIT-2/FIMO search results/fimo_motif9_cp32-1.tsv
- DATA TO DEPOSIT-2/FIMO search results/fimo_motif9_cp32-10.tsv
- DATA TO DEPOSIT-2/FIMO search results/fimo_motif9_cp32-13.tsv
- DATA TO DEPOSIT-2/FIMO search results/fimo_motif9_cp32-3.tsv
- DATA TO DEPOSIT-2/FIMO search results/fimo_motif9_cp32-5.tsv
- DATA TO DEPOSIT-2/FIMO search results/fimo_motif9_lp17.tsv
- DATA TO DEPOSIT-2/FIMO search results/fimo_motif9_lp54.tsv
- DATA TO DEPOSIT-2/IQ-TREE phylogenetic tree/
- DATA TO DEPOSIT-2/IQ-TREE phylogenetic tree/Final_tree.nex
- DATA TO DEPOSIT-2/MAFFT aligned sequences/
- DATA TO DEPOSIT-2/MAFFT aligned sequences/149_aligned_Borrelia__plasmid_sequences.fasta
- DATA TO DEPOSIT-2/MEME input fasta file/
- DATA TO DEPOSIT-2/MEME input fasta file/discMB_comb_95%.fasta
- DATA TO DEPOSIT-2/MEME result/
- DATA TO DEPOSIT-2/MEME result/meme_results_with95%input.html
- DATA TO DEPOSIT-2/Motif PWMs/
- DATA TO DEPOSIT-2/Motif PWMs/meme1.txt
- DATA TO DEPOSIT-2/Motif PWMs/meme10.txt
- DATA TO DEPOSIT-2/Motif PWMs/meme2.txt
- DATA TO DEPOSIT-2/Motif PWMs/meme3.txt
- DATA TO DEPOSIT-2/Motif PWMs/meme4.txt
- DATA TO DEPOSIT-2/Motif PWMs/meme5.txt
- DATA TO DEPOSIT-2/Motif PWMs/meme6.txt
- DATA TO DEPOSIT-2/Motif PWMs/meme7.txt
- DATA TO DEPOSIT-2/Motif PWMs/meme8.txt
- DATA TO DEPOSIT-2/Motif PWMs/meme9.txt
