# Supplementary material for: Characterization and genomic analysis of the Lyme disease spirochete bacteriophage ϕBB-1
Source: PLoS Pathog. 2024 Apr 1;20(4):e1012122. doi: 10.1371/journal.ppat.1012122 (PMC11008901; doi:10.1371/journal.ppat.1012122)
Supplement: S1 Data — (ZIP) [file ppat.1012122.s006.zip › DATA TO DEPOSIT-2/FIMO search results/fimo_motif2_ca112alchrom.tsv]

motif_id	motif_alt_id	sequence_name	start	stop	strand	score	p-value	q-value	matched_sequence
1	WWWASHAAANRYWWHAAAAWT	ca112a_lchrom_DRF_h_h	317402	317422	+	22.3526	6.8e-09	0.00456	TTTAGAAAAAACAATAAATTT
1	WWWASHAAANRYWWHAAAAWT	ca112a_lchrom_DRF_h_h	676172	676192	-	21.9422	1.07e-08	0.00456	ATAACAAAAAACAATAAAAAT
1	WWWASHAAANRYWWHAAAAWT	ca112a_lchrom_DRF_h_h	72657	72677	+	21.3815	1.92e-08	0.00478	TTTAGAAAAAATAAAAAATTT
1	WWWASHAAANRYWWHAAAAWT	ca112a_lchrom_DRF_h_h	577141	577161	-	20.9884	2.84e-08	0.00478	TTTACCAAAAACAATAAAAAA
1	WWWASHAAANRYWWHAAAAWT	ca112a_lchrom_DRF_h_h	214977	214997	+	20.8382	3.29e-08	0.00478	TTTACAAAAAAGAAAAAAATT
1	WWWASHAAANRYWWHAAAAWT	ca112a_lchrom_DRF_h_h	235483	235503	-	20.815	3.36e-08	0.00478	AAAAGCAAAAACAATGAAATT
1	WWWASHAAANRYWWHAAAAWT	ca112a_lchrom_DRF_h_h	745237	745257	-	20.3873	5.04e-08	0.00488	TTTAAAAAATATATAAAAATT
1	WWWASHAAANRYWWHAAAAWT	ca112a_lchrom_DRF_h_h	152370	152390	+	20.1503	6.29e-08	0.00488	TTAAATAAAAGTAAAAAAATT
1	WWWASHAAANRYWWHAAAAWT	ca112a_lchrom_DRF_h_h	23042	23062	+	20.0231	7.06e-08	0.00488	GTAACAAAAAACAAAAAAATT
1	WWWASHAAANRYWWHAAAAWT	ca112a_lchrom_DRF_h_h	498191	498211	+	20.0231	7.06e-08	0.00488	TTAACAAAAGGTAAAAAATTT
1	WWWASHAAANRYWWHAAAAWT	ca112a_lchrom_DRF_h_h	893041	893061	-	20.0058	7.17e-08	0.00488	ATTAGAAAATGTTAAAAAAAT
1	WWWASHAAANRYWWHAAAAWT	ca112a_lchrom_DRF_h_h	492245	492265	-	19.9884	7.29e-08	0.00488	ATAACCAAAAACAGAAAAATT
1	WWWASHAAANRYWWHAAAAWT	ca112a_lchrom_DRF_h_h	384170	384190	+	19.9595	7.48e-08	0.00488	ATTATTAAAAATATAAAAAAT
1	WWWASHAAANRYWWHAAAAWT	ca112a_lchrom_DRF_h_h	189955	189975	+	19.8844	8.01e-08	0.00488	TTTACAAAAAGTAATAAAATC
1	WWWASHAAANRYWWHAAAAWT	ca112a_lchrom_DRF_h_h	191337	191357	+	19.4451	1.18e-07	0.00507	ACAAGAAAAGACTTAAAAATT
1	WWWASHAAANRYWWHAAAAWT	ca112a_lchrom_DRF_h_h	322484	322504	+	19.3757	1.26e-07	0.00507	ACTACAAAAGATAAAAAAAAT
1	WWWASHAAANRYWWHAAAAWT	ca112a_lchrom_DRF_h_h	664697	664717	+	19.3468	1.29e-07	0.00507	TTAAATAAAAATATTAAAAAT
1	WWWASHAAANRYWWHAAAAWT	ca112a_lchrom_DRF_h_h	611788	611808	-	19.2659	1.38e-07	0.00507	ATAAGTAAAAGCAAAAAATAT
1	WWWASHAAANRYWWHAAAAWT	ca112a_lchrom_DRF_h_h	442573	442593	-	19.1561	1.52e-07	0.00507	TATATCAAAGATAATAAATTT
1	WWWASHAAANRYWWHAAAAWT	ca112a_lchrom_DRF_h_h	191301	191321	+	19.0462	1.67e-07	0.00507	TTTTCTAAAAATATAAAATTT
1	WWWASHAAANRYWWHAAAAWT	ca112a_lchrom_DRF_h_h	791691	791711	-	19.0462	1.67e-07	0.00507	ATTACAAAAAGCAATAAACTT
1	WWWASHAAANRYWWHAAAAWT	ca112a_lchrom_DRF_h_h	568286	568306	-	18.9884	1.75e-07	0.00507	ATTACCAACAATAAAAAAATT
1	WWWASHAAANRYWWHAAAAWT	ca112a_lchrom_DRF_h_h	172295	172315	+	18.9538	1.81e-07	0.00507	ATAATTAAAGATAATAAAAAT
1	WWWASHAAANRYWWHAAAAWT	ca112a_lchrom_DRF_h_h	681677	681697	-	18.9306	1.84e-07	0.00507	TTTTGCAAAAGCAAGAAAATT
1	WWWASHAAANRYWWHAAAAWT	ca112a_lchrom_DRF_h_h	17698	17718	+	18.9133	1.87e-07	0.00507	TCTGGTAAAAACTTCAAAATT
1	WWWASHAAANRYWWHAAAAWT	ca112a_lchrom_DRF_h_h	119522	119542	+	18.9133	1.87e-07	0.00507	ATTACCAAAATTAACAAAATT
1	WWWASHAAANRYWWHAAAAWT	ca112a_lchrom_DRF_h_h	42284	42304	-	18.896	1.9e-07	0.00507	TATATCAAAAGCATTGAAAAT
1	WWWASHAAANRYWWHAAAAWT	ca112a_lchrom_DRF_h_h	651693	651713	-	18.8324	2e-07	0.00507	TTAAAAAAAGATTTAAAAATT
1	WWWASHAAANRYWWHAAAAWT	ca112a_lchrom_DRF_h_h	80902	80922	-	18.7861	2.08e-07	0.00507	TAAATAAAAAACTTTAAAAAT
1	WWWASHAAANRYWWHAAAAWT	ca112a_lchrom_DRF_h_h	907783	907803	+	18.7861	2.08e-07	0.00507	TAAGGAAAAAATAATAAAATT
1	WWWASHAAANRYWWHAAAAWT	ca112a_lchrom_DRF_h_h	375534	375554	+	18.7803	2.09e-07	0.00507	TTTAGAAAAAATAAATAAAAT
1	WWWASHAAANRYWWHAAAAWT	ca112a_lchrom_DRF_h_h	774238	774258	-	18.7572	2.13e-07	0.00507	TTTAGTAAAAAGTATGAAATT
1	WWWASHAAANRYWWHAAAAWT	ca112a_lchrom_DRF_h_h	470674	470694	-	18.7514	2.14e-07	0.00507	AAAAGAAAAAGTAAAAAAAAT
1	WWWASHAAANRYWWHAAAAWT	ca112a_lchrom_DRF_h_h	700467	700487	-	18.7457	2.15e-07	0.00507	ATAATTAAAAACTCTAAAATT
1	WWWASHAAANRYWWHAAAAWT	ca112a_lchrom_DRF_h_h	477909	477929	-	18.7341	2.17e-07	0.00507	ATTCGAAAAAGTAATAAAATT
1	WWWASHAAANRYWWHAAAAWT	ca112a_lchrom_DRF_h_h	288197	288217	+	18.6763	2.28e-07	0.00507	AAAGGCAAAAATATTAAAATT
1	WWWASHAAANRYWWHAAAAWT	ca112a_lchrom_DRF_h_h	356531	356551	+	18.6705	2.29e-07	0.00507	TTTATTAAAAATCAAAAAAAT
1	WWWASHAAANRYWWHAAAAWT	ca112a_lchrom_DRF_h_h	584784	584804	-	18.6127	2.4e-07	0.00507	ATTATTAAAAGTAAAAAATTT
1	WWWASHAAANRYWWHAAAAWT	ca112a_lchrom_DRF_h_h	356086	356106	+	18.6012	2.42e-07	0.00507	TTTATTAAATATTAACAAAAT
1	WWWASHAAANRYWWHAAAAWT	ca112a_lchrom_DRF_h_h	372789	372809	+	18.5896	2.45e-07	0.00507	GATACAAAAAATATAAAAATT
1	WWWASHAAANRYWWHAAAAWT	ca112a_lchrom_DRF_h_h	821082	821102	-	18.5896	2.45e-07	0.00507	ACAATTAAAAATAAAAAAATT
1	WWWASHAAANRYWWHAAAAWT	ca112a_lchrom_DRF_h_h	45992	46012	+	18.5376	2.55e-07	0.00507	AAAAATAAAAATAATAAAATT
1	WWWASHAAANRYWWHAAAAWT	ca112a_lchrom_DRF_h_h	862764	862784	+	18.5376	2.55e-07	0.00507	TTAATTAAAAATATGAAAATT
1	WWWASHAAANRYWWHAAAAWT	ca112a_lchrom_DRF_h_h	186607	186627	+	18.4798	2.68e-07	0.00519	ATTTGAAAATATTAAAAAATT
1	WWWASHAAANRYWWHAAAAWT	ca112a_lchrom_DRF_h_h	485213	485233	-	18.4509	2.74e-07	0.0052	TCAAACAAAAGTATAAAAATT
1	WWWASHAAANRYWWHAAAAWT	ca112a_lchrom_DRF_h_h	449784	449804	+	18.3988	2.86e-07	0.00524	TAAAGCAAATAAATAAAAATT
1	WWWASHAAANRYWWHAAAAWT	ca112a_lchrom_DRF_h_h	885785	885805	-	18.2659	3.19e-07	0.00524	ACTTGCAAAAGCTAAAAAATT
1	WWWASHAAANRYWWHAAAAWT	ca112a_lchrom_DRF_h_h	898203	898223	+	18.2428	3.24e-07	0.00524	GTTGCCAAAAATAAAAAAATT
1	WWWASHAAANRYWWHAAAAWT	ca112a_lchrom_DRF_h_h	188617	188637	+	18.2197	3.31e-07	0.00524	TTGACTAAAAATATTCAAATT
1	WWWASHAAANRYWWHAAAAWT	ca112a_lchrom_DRF_h_h	655652	655672	-	18.2081	3.34e-07	0.00524	TTTATCAAAAATTTTCAATTT
1	WWWASHAAANRYWWHAAAAWT	ca112a_lchrom_DRF_h_h	884010	884030	-	18.1965	3.37e-07	0.00524	AGAAGAAAAAATATTAAAATT
1	WWWASHAAANRYWWHAAAAWT	ca112a_lchrom_DRF_h_h	811905	811925	-	18.1792	3.41e-07	0.00524	TATACAAAAAACTAAAAAATG
1	WWWASHAAANRYWWHAAAAWT	ca112a_lchrom_DRF_h_h	36808	36828	+	18.1561	3.48e-07	0.00524	TAAAGGAAAAATATTAAAAAT
1	WWWASHAAANRYWWHAAAAWT	ca112a_lchrom_DRF_h_h	885987	886007	-	18.1561	3.48e-07	0.00524	TTTATCAAATATTAAAAAATA
1	WWWASHAAANRYWWHAAAAWT	ca112a_lchrom_DRF_h_h	759537	759557	-	18.1503	3.49e-07	0.00524	TTTTCCAAAAAAAATAAAATT
1	WWWASHAAANRYWWHAAAAWT	ca112a_lchrom_DRF_h_h	50433	50453	+	18.1156	3.59e-07	0.00524	AATAACAAAAATTATAAAAAT
1	WWWASHAAANRYWWHAAAAWT	ca112a_lchrom_DRF_h_h	782789	782809	-	18.104	3.63e-07	0.00524	TTTAATAAAAATTACAAATTT
1	WWWASHAAANRYWWHAAAAWT	ca112a_lchrom_DRF_h_h	105754	105774	+	18.0925	3.66e-07	0.00524	AATATTAAAAATATCAAAAAT
1	WWWASHAAANRYWWHAAAAWT	ca112a_lchrom_DRF_h_h	875148	875168	-	18.0405	3.81e-07	0.00524	AAAAGAAAATATAAAAAATTT
1	WWWASHAAANRYWWHAAAAWT	ca112a_lchrom_DRF_h_h	828734	828754	+	18.0058	3.92e-07	0.00524	TATTCCAAATGCTTTAAATTT
1	WWWASHAAANRYWWHAAAAWT	ca112a_lchrom_DRF_h_h	100759	100779	+	17.9827	3.99e-07	0.00524	TTTGCCAAAAATTTTAAAATC
1	WWWASHAAANRYWWHAAAAWT	ca112a_lchrom_DRF_h_h	410003	410023	+	17.9249	4.18e-07	0.00524	AATACTAAAAGCTACAAAATC
1	WWWASHAAANRYWWHAAAAWT	ca112a_lchrom_DRF_h_h	830424	830444	-	17.9249	4.18e-07	0.00524	TCTAGAAAAATCAAAAAAATT
1	WWWASHAAANRYWWHAAAAWT	ca112a_lchrom_DRF_h_h	640709	640729	+	17.9191	4.2e-07	0.00524	AAAAGAAAAGATAATAAATTT
1	WWWASHAAANRYWWHAAAAWT	ca112a_lchrom_DRF_h_h	31290	31310	+	17.9133	4.22e-07	0.00524	AATTGCAAAGACTAAAAAAAT
1	WWWASHAAANRYWWHAAAAWT	ca112a_lchrom_DRF_h_h	794679	794699	-	17.9133	4.22e-07	0.00524	TAAAGAAAAAATAAAAATATT
1	WWWASHAAANRYWWHAAAAWT	ca112a_lchrom_DRF_h_h	178084	178104	-	17.9075	4.23e-07	0.00524	TTTGCCAAATATATTGAATTT
1	WWWASHAAANRYWWHAAAAWT	ca112a_lchrom_DRF_h_h	676558	676578	+	17.8786	4.33e-07	0.00524	TTTAGCAAAAATGAATAAATT
1	WWWASHAAANRYWWHAAAAWT	ca112a_lchrom_DRF_h_h	50251	50271	+	17.8497	4.43e-07	0.00524	TTTAGAAAAGATAACAAAACT
1	WWWASHAAANRYWWHAAAAWT	ca112a_lchrom_DRF_h_h	358573	358593	+	17.7746	4.7e-07	0.00524	AAACCTAAAGATATTAAAATT
1	WWWASHAAANRYWWHAAAAWT	ca112a_lchrom_DRF_h_h	478635	478655	+	17.7514	4.78e-07	0.00524	TTTTTAAAAGACAATAAAAAT
1	WWWASHAAANRYWWHAAAAWT	ca112a_lchrom_DRF_h_h	592295	592315	-	17.7399	4.83e-07	0.00524	TTAATCAAATAAATAAAAATT
1	WWWASHAAANRYWWHAAAAWT	ca112a_lchrom_DRF_h_h	666411	666431	-	17.7341	4.85e-07	0.00524	ATCACCAAAGATCAAAAAATT
1	WWWASHAAANRYWWHAAAAWT	ca112a_lchrom_DRF_h_h	752167	752187	+	17.7225	4.89e-07	0.00524	ATAACCAAAGGTAATAAAGTT
1	WWWASHAAANRYWWHAAAAWT	ca112a_lchrom_DRF_h_h	658979	658999	+	17.711	4.94e-07	0.00524	ATAAAAAAATACTTTAAAAAT
1	WWWASHAAANRYWWHAAAAWT	ca112a_lchrom_DRF_h_h	71576	71596	+	17.6994	4.98e-07	0.00524	TTAACAATAAACAAAAAAAAT
1	WWWASHAAANRYWWHAAAAWT	ca112a_lchrom_DRF_h_h	252775	252795	+	17.6879	5.02e-07	0.00524	TTAACTAAAAATAATAAAAAG
1	WWWASHAAANRYWWHAAAAWT	ca112a_lchrom_DRF_h_h	289379	289399	+	17.6879	5.02e-07	0.00524	ATTAGCATATGTAAAAAAATT
1	WWWASHAAANRYWWHAAAAWT	ca112a_lchrom_DRF_h_h	498190	498210	+	17.6879	5.02e-07	0.00524	TTTAACAAAAGGTAAAAAATT
1	WWWASHAAANRYWWHAAAAWT	ca112a_lchrom_DRF_h_h	137268	137288	-	17.6763	5.07e-07	0.00524	TTAAGAAAAGATTCAGAAATT
1	WWWASHAAANRYWWHAAAAWT	ca112a_lchrom_DRF_h_h	251919	251939	-	17.6763	5.07e-07	0.00524	AATGTCAAAAATATTAAAATT
1	WWWASHAAANRYWWHAAAAWT	ca112a_lchrom_DRF_h_h	682437	682457	-	17.6416	5.21e-07	0.00524	TAAACTAAAAACAAAAACAAT
1	WWWASHAAANRYWWHAAAAWT	ca112a_lchrom_DRF_h_h	615884	615904	-	17.6069	5.35e-07	0.00524	ATAATTAAATATTCTAAAATT
1	WWWASHAAANRYWWHAAAAWT	ca112a_lchrom_DRF_h_h	824258	824278	-	17.6069	5.35e-07	0.00524	TCTAAAAAATGCATTAAAAAT
1	WWWASHAAANRYWWHAAAAWT	ca112a_lchrom_DRF_h_h	457632	457652	+	17.6012	5.37e-07	0.00524	TATCGAAAATATAAAAAAAAT
1	WWWASHAAANRYWWHAAAAWT	ca112a_lchrom_DRF_h_h	139303	139323	+	17.5954	5.4e-07	0.00524	AATACCAAACACAACAATAAT
1	WWWASHAAANRYWWHAAAAWT	ca112a_lchrom_DRF_h_h	287659	287679	+	17.5896	5.42e-07	0.00524	AATTTTAAAAACATAAAAATT
1	WWWASHAAANRYWWHAAAAWT	ca112a_lchrom_DRF_h_h	852386	852406	-	17.578	5.47e-07	0.00524	ATTAAAAAATATTTAAAAAAT
1	WWWASHAAANRYWWHAAAAWT	ca112a_lchrom_DRF_h_h	363327	363347	-	17.5665	5.52e-07	0.00524	TTTAGAAAAAGTTAAAAAAAC
1	WWWASHAAANRYWWHAAAAWT	ca112a_lchrom_DRF_h_h	42808	42828	+	17.5434	5.62e-07	0.00524	AATACCAGAAACAATAAAAAT
1	WWWASHAAANRYWWHAAAAWT	ca112a_lchrom_DRF_h_h	718030	718050	-	17.5434	5.62e-07	0.00524	TTTGCCAAAAATTTGAAAAAT
1	WWWASHAAANRYWWHAAAAWT	ca112a_lchrom_DRF_h_h	681931	681951	-	17.5087	5.77e-07	0.00524	TATACTAAAAATATACAAATA
1	WWWASHAAANRYWWHAAAAWT	ca112a_lchrom_DRF_h_h	12274	12294	+	17.5029	5.79e-07	0.00524	AAAGCTAAAAACACTAAAATT
1	WWWASHAAANRYWWHAAAAWT	ca112a_lchrom_DRF_h_h	796239	796259	-	17.4855	5.87e-07	0.00524	TTTATGAAAAACAAAGAAAAT
1	WWWASHAAANRYWWHAAAAWT	ca112a_lchrom_DRF_h_h	343929	343949	+	17.4798	5.9e-07	0.00524	TCTAGCAAACATTAGAAAAAT
1	WWWASHAAANRYWWHAAAAWT	ca112a_lchrom_DRF_h_h	269157	269177	+	17.474	5.92e-07	0.00524	AAGAGTAAAAATAAAAAAATT
1	WWWASHAAANRYWWHAAAAWT	ca112a_lchrom_DRF_h_h	102987	103007	-	17.4509	6.03e-07	0.00524	TTAATCAAATATTTAAATATT
1	WWWASHAAANRYWWHAAAAWT	ca112a_lchrom_DRF_h_h	778207	778227	-	17.4393	6.08e-07	0.00524	TTCATAAAAAATATCAAAATT
1	WWWASHAAANRYWWHAAAAWT	ca112a_lchrom_DRF_h_h	779380	779400	+	17.4393	6.08e-07	0.00524	ACAACTAAAAAGATAAAAATT
1	WWWASHAAANRYWWHAAAAWT	ca112a_lchrom_DRF_h_h	358591	358611	+	17.3584	6.47e-07	0.00547	ATTATTAAAAACCTTAAATTT
1	WWWASHAAANRYWWHAAAAWT	ca112a_lchrom_DRF_h_h	137878	137898	+	17.3468	6.52e-07	0.00547	ATTAATAAAAACCTAAAAAAT
1	WWWASHAAANRYWWHAAAAWT	ca112a_lchrom_DRF_h_h	193932	193952	+	17.341	6.55e-07	0.00547	AAAAATAAATACTAAAAAAAT
1	WWWASHAAANRYWWHAAAAWT	ca112a_lchrom_DRF_h_h	94590	94610	-	17.3237	6.64e-07	0.00547	TTAAGTGAATATATCGAAATT
1	WWWASHAAANRYWWHAAAAWT	ca112a_lchrom_DRF_h_h	285515	285535	-	17.2948	6.78e-07	0.00547	TTAACCAAAGGTATAAATTTT
1	WWWASHAAANRYWWHAAAAWT	ca112a_lchrom_DRF_h_h	414177	414197	+	17.2832	6.84e-07	0.00547	TTAATCAAAGCTAAAAAAATT
1	WWWASHAAANRYWWHAAAAWT	ca112a_lchrom_DRF_h_h	635096	635116	+	17.2775	6.87e-07	0.00547	TTTGGCAAATTCTTTAAAATT
1	WWWASHAAANRYWWHAAAAWT	ca112a_lchrom_DRF_h_h	100233	100253	+	17.2543	6.99e-07	0.00547	ATTACCAAAACTTTACAAATT
1	WWWASHAAANRYWWHAAAAWT	ca112a_lchrom_DRF_h_h	876386	876406	-	17.2428	7.05e-07	0.00547	ATTACCAGAAATTAAAAAAAT
1	WWWASHAAANRYWWHAAAAWT	ca112a_lchrom_DRF_h_h	523125	523145	+	17.237	7.09e-07	0.00547	TGAAGAAAAAATAATAAATTT
1	WWWASHAAANRYWWHAAAAWT	ca112a_lchrom_DRF_h_h	365895	365915	-	17.2197	7.18e-07	0.00547	TTTAGAAATCACATTAAAAAT
1	WWWASHAAANRYWWHAAAAWT	ca112a_lchrom_DRF_h_h	287457	287477	+	17.2023	7.27e-07	0.00547	TAAATGAAAAACATTAAAAAT
1	WWWASHAAANRYWWHAAAAWT	ca112a_lchrom_DRF_h_h	384515	384535	+	17.2023	7.27e-07	0.00547	TTTATCAAATATTTTAGAATT
1	WWWASHAAANRYWWHAAAAWT	ca112a_lchrom_DRF_h_h	471074	471094	-	17.2023	7.27e-07	0.00547	TTAAACAAAAATTAAAAATAT
1	WWWASHAAANRYWWHAAAAWT	ca112a_lchrom_DRF_h_h	101364	101384	+	17.1965	7.3e-07	0.00547	TTTCCTAATAACAATAAAATT
1	WWWASHAAANRYWWHAAAAWT	ca112a_lchrom_DRF_h_h	136704	136724	+	17.1676	7.46e-07	0.00554	TTTATTAAAAATTAAAACATT
1	WWWASHAAANRYWWHAAAAWT	ca112a_lchrom_DRF_h_h	663578	663598	-	17.1445	7.59e-07	0.00559	ATTACTAAAAGAATCAAAAAT
1	WWWASHAAANRYWWHAAAAWT	ca112a_lchrom_DRF_h_h	315756	315776	+	17.1272	7.69e-07	0.00561	ATTATCAAAAATAATTAAAAT
1	WWWASHAAANRYWWHAAAAWT	ca112a_lchrom_DRF_h_h	760029	760049	-	17.0983	7.86e-07	0.00568	TATTCTAAAAATGATAAAATT
1	WWWASHAAANRYWWHAAAAWT	ca112a_lchrom_DRF_h_h	450730	450750	+	17.0867	7.93e-07	0.00569	AAAATAAAATATATTAAAAAT
1	WWWASHAAANRYWWHAAAAWT	ca112a_lchrom_DRF_h_h	217868	217888	+	17.0751	8e-07	0.00569	ATTACAAAAAACAAAGAAAAC
1	WWWASHAAANRYWWHAAAAWT	ca112a_lchrom_DRF_h_h	117582	117602	+	17.052	8.14e-07	0.00569	AAATCTAAAAATATTAAAAAT
1	WWWASHAAANRYWWHAAAAWT	ca112a_lchrom_DRF_h_h	396921	396941	-	17.0462	8.17e-07	0.00569	TCAAGAAAAAATAAAAAAATC
1	WWWASHAAANRYWWHAAAAWT	ca112a_lchrom_DRF_h_h	329365	329385	+	17.0289	8.28e-07	0.00569	AACAGAAAAAGCAAAAAAAAT
1	WWWASHAAANRYWWHAAAAWT	ca112a_lchrom_DRF_h_h	391983	392003	-	17	8.46e-07	0.00569	ACTAGCGAATATATTAAAAAT
1	WWWASHAAANRYWWHAAAAWT	ca112a_lchrom_DRF_h_h	533949	533969	-	16.9769	8.6e-07	0.00569	AATATCAAAGGCTAAGAAAAT
1	WWWASHAAANRYWWHAAAAWT	ca112a_lchrom_DRF_h_h	592444	592464	+	16.9769	8.6e-07	0.00569	TATATCAAAAGCAAAAAAATG
1	WWWASHAAANRYWWHAAAAWT	ca112a_lchrom_DRF_h_h	33065	33085	-	16.9711	8.64e-07	0.00569	TCTTCAAAAAATTTTAAAAAT
1	WWWASHAAANRYWWHAAAAWT	ca112a_lchrom_DRF_h_h	801526	801546	-	16.9711	8.64e-07	0.00569	ATTAGAAAAAACTCTAAAATC
1	WWWASHAAANRYWWHAAAAWT	ca112a_lchrom_DRF_h_h	413669	413689	+	16.9653	8.68e-07	0.00569	TTAACAAAAAGTTTTAAAATG
1	WWWASHAAANRYWWHAAAAWT	ca112a_lchrom_DRF_h_h	802911	802931	-	16.9191	8.98e-07	0.00569	TGTTGAAAAAATAAAAAAATT
1	WWWASHAAANRYWWHAAAAWT	ca112a_lchrom_DRF_h_h	670935	670955	+	16.9017	9.09e-07	0.00569	TTTAGTAAATCTTCAAAAATT
1	WWWASHAAANRYWWHAAAAWT	ca112a_lchrom_DRF_h_h	31132	31152	+	16.896	9.13e-07	0.00569	ATCAATAAAGGCAAAAAAATT
1	WWWASHAAANRYWWHAAAAWT	ca112a_lchrom_DRF_h_h	378797	378817	+	16.896	9.13e-07	0.00569	TTTATCAAAAATAGTCAAATT
1	WWWASHAAANRYWWHAAAAWT	ca112a_lchrom_DRF_h_h	179173	179193	-	16.8902	9.17e-07	0.00569	TTTAGAAAATGTAAAAATTTT
1	WWWASHAAANRYWWHAAAAWT	ca112a_lchrom_DRF_h_h	601723	601743	-	16.8844	9.21e-07	0.00569	TATATTAAAGATAATAAAATA
1	WWWASHAAANRYWWHAAAAWT	ca112a_lchrom_DRF_h_h	127454	127474	+	16.8728	9.29e-07	0.00569	TTTACAAAATATTTAAAATTA
1	WWWASHAAANRYWWHAAAAWT	ca112a_lchrom_DRF_h_h	447538	447558	+	16.8728	9.29e-07	0.00569	AAAACTAAAAATAAATAAAAT
1	WWWASHAAANRYWWHAAAAWT	ca112a_lchrom_DRF_h_h	677683	677703	-	16.8671	9.33e-07	0.00569	TTTAAAAAAGACTTAAATATT
1	WWWASHAAANRYWWHAAAAWT	ca112a_lchrom_DRF_h_h	804462	804482	-	16.8613	9.37e-07	0.00569	AAAATCAAAAATAATGAAAAT
1	WWWASHAAANRYWWHAAAAWT	ca112a_lchrom_DRF_h_h	900702	900722	+	16.8555	9.41e-07	0.00569	ACAAGCAAAGATATTAAATAT
1	WWWASHAAANRYWWHAAAAWT	ca112a_lchrom_DRF_h_h	422879	422899	+	16.8382	9.53e-07	0.00569	TAAAAAAAATATTAAAAAAAT
1	WWWASHAAANRYWWHAAAAWT	ca112a_lchrom_DRF_h_h	886372	886392	-	16.8266	9.61e-07	0.00569	ATAAGGAAAAACATAAAATAT
1	WWWASHAAANRYWWHAAAAWT	ca112a_lchrom_DRF_h_h	216675	216695	+	16.8208	9.65e-07	0.00569	TATATGAAAAACTTAGAAATT
1	WWWASHAAANRYWWHAAAAWT	ca112a_lchrom_DRF_h_h	782873	782893	-	16.7919	9.86e-07	0.00569	AATACTAAAAGCAAAAGAAAT
1	WWWASHAAANRYWWHAAAAWT	ca112a_lchrom_DRF_h_h	657802	657822	-	16.7861	9.9e-07	0.00569	TTTAATAAAAACAAACAAATC
1	WWWASHAAANRYWWHAAAAWT	ca112a_lchrom_DRF_h_h	744606	744626	-	16.7746	9.98e-07	0.00569	TTTTCAAAAAATAAAAAAATA
1	WWWASHAAANRYWWHAAAAWT	ca112a_lchrom_DRF_h_h	371123	371143	+	16.7572	1.01e-06	0.00569	ATTAAAAAATGCAAACAAAAT
1	WWWASHAAANRYWWHAAAAWT	ca112a_lchrom_DRF_h_h	158156	158176	-	16.7052	1.05e-06	0.00569	TTTACAAAATCTTCAAAAATT
1	WWWASHAAANRYWWHAAAAWT	ca112a_lchrom_DRF_h_h	769685	769705	-	16.7052	1.05e-06	0.00569	TTTTCAAAAGGTAAAGAAAAT
1	WWWASHAAANRYWWHAAAAWT	ca112a_lchrom_DRF_h_h	73703	73723	+	16.6994	1.05e-06	0.00569	CATAGAAAACACAAAAAAAAT
1	WWWASHAAANRYWWHAAAAWT	ca112a_lchrom_DRF_h_h	904864	904884	-	16.6994	1.05e-06	0.00569	ATAGTCAAAAATATAAAAAAT
1	WWWASHAAANRYWWHAAAAWT	ca112a_lchrom_DRF_h_h	320866	320886	+	16.6879	1.06e-06	0.00569	GATATTAAAAACATTAAAAAT
1	WWWASHAAANRYWWHAAAAWT	ca112a_lchrom_DRF_h_h	664636	664656	-	16.6821	1.07e-06	0.00569	TTAGCAAAAGATATTCAAAAT
1	WWWASHAAANRYWWHAAAAWT	ca112a_lchrom_DRF_h_h	803108	803128	-	16.6821	1.07e-06	0.00569	TTAATCAAATATAATAAAAAA
1	WWWASHAAANRYWWHAAAAWT	ca112a_lchrom_DRF_h_h	15659	15679	+	16.6763	1.07e-06	0.00569	AAAACCAAATATAAAAAAAAA
1	WWWASHAAANRYWWHAAAAWT	ca112a_lchrom_DRF_h_h	2326	2346	+	16.6705	1.08e-06	0.00569	TAAAGCAAGCGCTTTAAAATT
1	WWWASHAAANRYWWHAAAAWT	ca112a_lchrom_DRF_h_h	146231	146251	+	16.6647	1.08e-06	0.00569	TTAACAAAAAGAAATAAATTT
1	WWWASHAAANRYWWHAAAAWT	ca112a_lchrom_DRF_h_h	803096	803116	-	16.659	1.09e-06	0.00569	AATAAAAAACATAAAAAAAAT
1	WWWASHAAANRYWWHAAAAWT	ca112a_lchrom_DRF_h_h	147551	147571	+	16.6532	1.09e-06	0.00569	TATACTAAAATTATTAAATTT
1	WWWASHAAANRYWWHAAAAWT	ca112a_lchrom_DRF_h_h	428153	428173	+	16.6532	1.09e-06	0.00569	TTTGCCAAATGTAAAAATAAT
1	WWWASHAAANRYWWHAAAAWT	ca112a_lchrom_DRF_h_h	664625	664645	-	16.6532	1.09e-06	0.00569	TATTCAAAATACAATAATATT
1	WWWASHAAANRYWWHAAAAWT	ca112a_lchrom_DRF_h_h	80957	80977	+	16.6474	1.1e-06	0.00569	TAAATCAAAGAAAATAAAATT
1	WWWASHAAANRYWWHAAAAWT	ca112a_lchrom_DRF_h_h	672054	672074	-	16.6474	1.1e-06	0.00569	TATACCAAAAATAAAAATATC
1	WWWASHAAANRYWWHAAAAWT	ca112a_lchrom_DRF_h_h	835986	836006	-	16.6474	1.1e-06	0.00569	AAAACTAAAAACAACAAAAAA
1	WWWASHAAANRYWWHAAAAWT	ca112a_lchrom_DRF_h_h	253645	253665	+	16.6416	1.1e-06	0.00569	TTTATCAAAAATACAAAAATA
1	WWWASHAAANRYWWHAAAAWT	ca112a_lchrom_DRF_h_h	257166	257186	+	16.6301	1.11e-06	0.00569	TAAACAAAATGTTTTAAAATA
1	WWWASHAAANRYWWHAAAAWT	ca112a_lchrom_DRF_h_h	869655	869675	-	16.6243	1.11e-06	0.00569	TTATCTAAAAATAAAAAAATA
1	WWWASHAAANRYWWHAAAAWT	ca112a_lchrom_DRF_h_h	644919	644939	-	16.6012	1.13e-06	0.00573	TAAATCAAATACATTTAAAAT
1	WWWASHAAANRYWWHAAAAWT	ca112a_lchrom_DRF_h_h	867634	867654	-	16.5954	1.14e-06	0.00573	TTTAGCAAAGACATCAATATA
1	WWWASHAAANRYWWHAAAAWT	ca112a_lchrom_DRF_h_h	676243	676263	+	16.5896	1.14e-06	0.00573	AAAAATAAAAATTTTAAAAAT
1	WWWASHAAANRYWWHAAAAWT	ca112a_lchrom_DRF_h_h	151048	151068	+	16.5723	1.16e-06	0.00577	CTAATTAAAGATAATAAAATT
1	WWWASHAAANRYWWHAAAAWT	ca112a_lchrom_DRF_h_h	442522	442542	+	16.526	1.2e-06	0.00589	TTTTTAAAAAATTTAAAAAAT
1	WWWASHAAANRYWWHAAAAWT	ca112a_lchrom_DRF_h_h	210074	210094	+	16.5145	1.21e-06	0.00589	TTAAATAAAAATTTAAAATAT
1	WWWASHAAANRYWWHAAAAWT	ca112a_lchrom_DRF_h_h	222181	222201	+	16.5087	1.21e-06	0.00589	TAAATTAAAAATAATAAAATA
1	WWWASHAAANRYWWHAAAAWT	ca112a_lchrom_DRF_h_h	205936	205956	+	16.4913	1.23e-06	0.00589	TATGGCAAAAATATTGAATTT
1	WWWASHAAANRYWWHAAAAWT	ca112a_lchrom_DRF_h_h	686949	686969	-	16.4913	1.23e-06	0.00589	ATAAAAAAACATTAAAAAAAT
1	WWWASHAAANRYWWHAAAAWT	ca112a_lchrom_DRF_h_h	455626	455646	-	16.474	1.24e-06	0.00589	TAAAGAAAAATCTTCAAAATT
1	WWWASHAAANRYWWHAAAAWT	ca112a_lchrom_DRF_h_h	140801	140821	+	16.4566	1.26e-06	0.00589	TTTGCAAAATACATTAAAAAA
1	WWWASHAAANRYWWHAAAAWT	ca112a_lchrom_DRF_h_h	297094	297114	-	16.4335	1.28e-06	0.00589	AAAACCCAAAATTTTAAAATT
1	WWWASHAAANRYWWHAAAAWT	ca112a_lchrom_DRF_h_h	374035	374055	+	16.4162	1.29e-06	0.00589	TTTATTAATCATATTAAAATT
1	WWWASHAAANRYWWHAAAAWT	ca112a_lchrom_DRF_h_h	73380	73400	+	16.3988	1.31e-06	0.00589	AATAATAAATATTTCAAAAAT
1	WWWASHAAANRYWWHAAAAWT	ca112a_lchrom_DRF_h_h	333753	333773	+	16.3815	1.33e-06	0.00589	ATAATCAAAAATTTTAAAATA
1	WWWASHAAANRYWWHAAAAWT	ca112a_lchrom_DRF_h_h	568196	568216	+	16.3815	1.33e-06	0.00589	TTTAACAAAAATTTAAATAAT
1	WWWASHAAANRYWWHAAAAWT	ca112a_lchrom_DRF_h_h	744617	744637	+	16.3815	1.33e-06	0.00589	TTTTTGAAAAATAAAAAAATT
1	WWWASHAAANRYWWHAAAAWT	ca112a_lchrom_DRF_h_h	822632	822652	+	16.3757	1.33e-06	0.00589	TTTACAAAAAATAGAAAATAT
1	WWWASHAAANRYWWHAAAAWT	ca112a_lchrom_DRF_h_h	40361	40381	+	16.3699	1.34e-06	0.00589	TTGCCCAAATATTTAAAAATT
1	WWWASHAAANRYWWHAAAAWT	ca112a_lchrom_DRF_h_h	14574	14594	+	16.3584	1.35e-06	0.00589	TGAAGAAAATATCTAAAAATT
1	WWWASHAAANRYWWHAAAAWT	ca112a_lchrom_DRF_h_h	73677	73697	+	16.3584	1.35e-06	0.00589	TTAATAAAATACAAAACAATT
1	WWWASHAAANRYWWHAAAAWT	ca112a_lchrom_DRF_h_h	212082	212102	+	16.3526	1.35e-06	0.00589	TGAATAAAAAACATACAAATT
1	WWWASHAAANRYWWHAAAAWT	ca112a_lchrom_DRF_h_h	356828	356848	+	16.3468	1.36e-06	0.00589	ATGACAAAAAGCATAAAATTT
1	WWWASHAAANRYWWHAAAAWT	ca112a_lchrom_DRF_h_h	631537	631557	+	16.3468	1.36e-06	0.00589	TTTAATAAATATTCTAAATTT
1	WWWASHAAANRYWWHAAAAWT	ca112a_lchrom_DRF_h_h	416532	416552	-	16.341	1.37e-06	0.00589	TATCCCAAAAATTTAAATATT
1	WWWASHAAANRYWWHAAAAWT	ca112a_lchrom_DRF_h_h	865471	865491	+	16.3353	1.37e-06	0.00589	TAAAGAAAATATTTCTAAATT
1	WWWASHAAANRYWWHAAAAWT	ca112a_lchrom_DRF_h_h	907748	907768	+	16.3353	1.37e-06	0.00589	TTCGCTAAATACTAAAAATTT
1	WWWASHAAANRYWWHAAAAWT	ca112a_lchrom_DRF_h_h	47813	47833	+	16.3295	1.38e-06	0.00589	TTTGCAAAATATATAAAACTT
1	WWWASHAAANRYWWHAAAAWT	ca112a_lchrom_DRF_h_h	315813	315833	-	16.3295	1.38e-06	0.00589	TTTTCCAATAATTATAAAATT
1	WWWASHAAANRYWWHAAAAWT	ca112a_lchrom_DRF_h_h	316730	316750	-	16.3295	1.38e-06	0.00589	TCTGTTAAAAACAATAAATTT
1	WWWASHAAANRYWWHAAAAWT	ca112a_lchrom_DRF_h_h	687561	687581	-	16.3237	1.38e-06	0.00589	ATAATCAAGAACTAAAAAATT
1	WWWASHAAANRYWWHAAAAWT	ca112a_lchrom_DRF_h_h	527930	527950	-	16.3179	1.39e-06	0.00589	ATAATTGAAAGCATAAAAAAT
1	WWWASHAAANRYWWHAAAAWT	ca112a_lchrom_DRF_h_h	610837	610857	-	16.3121	1.39e-06	0.00589	AATAACAAACATTAAAAATTT
1	WWWASHAAANRYWWHAAAAWT	ca112a_lchrom_DRF_h_h	515356	515376	-	16.3064	1.4e-06	0.00589	TATAATAAAAACTCTAAATTT
1	WWWASHAAANRYWWHAAAAWT	ca112a_lchrom_DRF_h_h	205045	205065	+	16.2948	1.41e-06	0.00589	ATTGACAAAAACTTCAAAAAT
1	WWWASHAAANRYWWHAAAAWT	ca112a_lchrom_DRF_h_h	712108	712128	-	16.2832	1.42e-06	0.00589	AATTGAAAAAGTAAAAAAAAT
1	WWWASHAAANRYWWHAAAAWT	ca112a_lchrom_DRF_h_h	113455	113475	+	16.2717	1.43e-06	0.00589	TATCCCAAACATAAAAAAATC
1	WWWASHAAANRYWWHAAAAWT	ca112a_lchrom_DRF_h_h	485976	485996	-	16.2601	1.45e-06	0.00589	GTTAATAAAAATAATAAAAAT
1	WWWASHAAANRYWWHAAAAWT	ca112a_lchrom_DRF_h_h	249419	249439	+	16.2543	1.45e-06	0.00589	TCAAGGAAACACTTCAAAAAT
1	WWWASHAAANRYWWHAAAAWT	ca112a_lchrom_DRF_h_h	574196	574216	+	16.2543	1.45e-06	0.00589	AAAACTAAAAATAATGATATT
1	WWWASHAAANRYWWHAAAAWT	ca112a_lchrom_DRF_h_h	488888	488908	-	16.2312	1.48e-06	0.00589	AATAATAAATACAAAAATATT
1	WWWASHAAANRYWWHAAAAWT	ca112a_lchrom_DRF_h_h	676223	676243	-	16.2312	1.48e-06	0.00589	TTTAAAAAAAATAAAAAAACT
1	WWWASHAAANRYWWHAAAAWT	ca112a_lchrom_DRF_h_h	698424	698444	-	16.2312	1.48e-06	0.00589	AAAACGAAATATATAAAATTT
1	WWWASHAAANRYWWHAAAAWT	ca112a_lchrom_DRF_h_h	474037	474057	+	16.2254	1.48e-06	0.00589	TTGATAAAATATTTAAAAATT
1	WWWASHAAANRYWWHAAAAWT	ca112a_lchrom_DRF_h_h	720695	720715	+	16.2197	1.49e-06	0.00589	AAAATTAAAGATTCTAAAATT
1	WWWASHAAANRYWWHAAAAWT	ca112a_lchrom_DRF_h_h	859096	859116	-	16.2197	1.49e-06	0.00589	AATAGTAAAATTAAAAAAAAT
1	WWWASHAAANRYWWHAAAAWT	ca112a_lchrom_DRF_h_h	662862	662882	-	16.2139	1.49e-06	0.00589	TCTAGCAAATTTTAAAAAAAT
1	WWWASHAAANRYWWHAAAAWT	ca112a_lchrom_DRF_h_h	832309	832329	-	16.2139	1.49e-06	0.00589	TAAATTAAAAATTTTTAAATT
1	WWWASHAAANRYWWHAAAAWT	ca112a_lchrom_DRF_h_h	829037	829057	-	16.2023	1.51e-06	0.00589	ACAACAAAAAACATTAACATT
1	WWWASHAAANRYWWHAAAAWT	ca112a_lchrom_DRF_h_h	732711	732731	-	16.1965	1.51e-06	0.00589	ATTTGAAAAAACTCTAAAAAT
1	WWWASHAAANRYWWHAAAAWT	ca112a_lchrom_DRF_h_h	291622	291642	+	16.1908	1.52e-06	0.00589	AAAACCAGATACTTCAAAATT
1	WWWASHAAANRYWWHAAAAWT	ca112a_lchrom_DRF_h_h	513362	513382	-	16.1908	1.52e-06	0.00589	ATATCTAAAACCAATAAAATT
1	WWWASHAAANRYWWHAAAAWT	ca112a_lchrom_DRF_h_h	635979	635999	+	16.185	1.53e-06	0.00589	TTTATAAAATATTATAATAAT
1	WWWASHAAANRYWWHAAAAWT	ca112a_lchrom_DRF_h_h	802503	802523	+	16.185	1.53e-06	0.00589	ATAGTTAAAAACATTAAATTT
1	WWWASHAAANRYWWHAAAAWT	ca112a_lchrom_DRF_h_h	64536	64556	+	16.1734	1.54e-06	0.00591	TTTTCAAAATACAAAAAAAAA
1	WWWASHAAANRYWWHAAAAWT	ca112a_lchrom_DRF_h_h	513963	513983	-	16.1329	1.58e-06	0.00603	TTTGCTAAACACAATAACAAT
1	WWWASHAAANRYWWHAAAAWT	ca112a_lchrom_DRF_h_h	724126	724146	-	16.1329	1.58e-06	0.00603	TAATTTAAAGGTAAAAAAATT
1	WWWASHAAANRYWWHAAAAWT	ca112a_lchrom_DRF_h_h	879955	879975	-	16.1272	1.59e-06	0.00603	ATTTCTAAAGACCATAAATTT
1	WWWASHAAANRYWWHAAAAWT	ca112a_lchrom_DRF_h_h	824795	824815	-	16.104	1.62e-06	0.00609	TTATTCAAAGATAAAAAATTT
1	WWWASHAAANRYWWHAAAAWT	ca112a_lchrom_DRF_h_h	93542	93562	-	16.0925	1.63e-06	0.00609	ATAAGCAAAGGTTTTAAGATT
1	WWWASHAAANRYWWHAAAAWT	ca112a_lchrom_DRF_h_h	887480	887500	-	16.0925	1.63e-06	0.00609	AATACAAAAAACATAATAAAT
1	WWWASHAAANRYWWHAAAAWT	ca112a_lchrom_DRF_h_h	886298	886318	+	16.0867	1.64e-06	0.00609	TCTACCAAATTTATTAAATTT
1	WWWASHAAANRYWWHAAAAWT	ca112a_lchrom_DRF_h_h	227146	227166	+	16.0751	1.65e-06	0.00612	ATAATCAAAAGGAATAAAAAT
1	WWWASHAAANRYWWHAAAAWT	ca112a_lchrom_DRF_h_h	207729	207749	+	16.0578	1.67e-06	0.00613	CAAACAAAAAACAAAAAATTT
1	WWWASHAAANRYWWHAAAAWT	ca112a_lchrom_DRF_h_h	687679	687699	+	16.0578	1.67e-06	0.00613	TTTATAAAAAATTAAATAATT
1	WWWASHAAANRYWWHAAAAWT	ca112a_lchrom_DRF_h_h	54921	54941	+	16.0462	1.68e-06	0.00613	TCTGGAAAAGATAAAAAATTT
1	WWWASHAAANRYWWHAAAAWT	ca112a_lchrom_DRF_h_h	466414	466434	-	16.0405	1.69e-06	0.00613	AAAAGAAAATATTTTTAAATT
1	WWWASHAAANRYWWHAAAAWT	ca112a_lchrom_DRF_h_h	624078	624098	-	16.0405	1.69e-06	0.00613	TAAATAGAAGATATTAAAATT
1	WWWASHAAANRYWWHAAAAWT	ca112a_lchrom_DRF_h_h	793883	793903	-	16.0347	1.7e-06	0.00613	TTTAATAAAAACGAAGAAAAT
1	WWWASHAAANRYWWHAAAAWT	ca112a_lchrom_DRF_h_h	158359	158379	+	16.0231	1.71e-06	0.00616	ATAACAAAAAATATGGAAAAT
1	WWWASHAAANRYWWHAAAAWT	ca112a_lchrom_DRF_h_h	191228	191248	+	16.0116	1.72e-06	0.00618	TCAAATAAAAACAATAATATT
1	WWWASHAAANRYWWHAAAAWT	ca112a_lchrom_DRF_h_h	219536	219556	+	16.0058	1.73e-06	0.00618	TATACCAAAAAATTAAAATAT
1	WWWASHAAANRYWWHAAAAWT	ca112a_lchrom_DRF_h_h	663703	663723	-	16	1.74e-06	0.00618	ATTTGCAAATACATTAATAAT
1	WWWASHAAANRYWWHAAAAWT	ca112a_lchrom_DRF_h_h	122413	122433	+	15.9884	1.75e-06	0.00618	ATTATAAAAAACAACAATAAT
1	WWWASHAAANRYWWHAAAAWT	ca112a_lchrom_DRF_h_h	413771	413791	+	15.9884	1.75e-06	0.00618	TTAATAGAAGATATTAAAAAT
1	WWWASHAAANRYWWHAAAAWT	ca112a_lchrom_DRF_h_h	894859	894879	+	15.9653	1.78e-06	0.00623	TTAACCAAAGATTTATATATT
1	WWWASHAAANRYWWHAAAAWT	ca112a_lchrom_DRF_h_h	20093	20113	-	15.9595	1.79e-06	0.00623	ATAAATAAAGGTTATAAATTT
1	WWWASHAAANRYWWHAAAAWT	ca112a_lchrom_DRF_h_h	313292	313312	-	15.9595	1.79e-06	0.00623	ATTGGCAAAAACATTGAAATC
1	WWWASHAAANRYWWHAAAAWT	ca112a_lchrom_DRF_h_h	179203	179223	-	15.948	1.8e-06	0.00623	TTTTTTAAAAATGATAAAATT
1	WWWASHAAANRYWWHAAAAWT	ca112a_lchrom_DRF_h_h	596743	596763	-	15.948	1.8e-06	0.00623	TTTAGAATAAATATAAAATTT
1	WWWASHAAANRYWWHAAAAWT	ca112a_lchrom_DRF_h_h	68929	68949	+	15.9364	1.82e-06	0.00625	AAATCCAAACATAAAAAATTT
1	WWWASHAAANRYWWHAAAAWT	ca112a_lchrom_DRF_h_h	17738	17758	-	15.9075	1.85e-06	0.0063	TAAAGAAAATGCTTTAAGATT
1	WWWASHAAANRYWWHAAAAWT	ca112a_lchrom_DRF_h_h	81298	81318	-	15.9075	1.85e-06	0.0063	ATTTGTAAATACGTTAAAAAT
1	WWWASHAAANRYWWHAAAAWT	ca112a_lchrom_DRF_h_h	782597	782617	+	15.9075	1.85e-06	0.0063	TTTAATAAATGTATAAAAACT
1	WWWASHAAANRYWWHAAAAWT	ca112a_lchrom_DRF_h_h	757307	757327	-	15.9017	1.86e-06	0.0063	ATTATCAAAAATTTAAAAAAA
1	WWWASHAAANRYWWHAAAAWT	ca112a_lchrom_DRF_h_h	488461	488481	-	15.8844	1.88e-06	0.00636	ATTTGCAAAAGCAAAAGAATT
1	WWWASHAAANRYWWHAAAAWT	ca112a_lchrom_DRF_h_h	19756	19776	-	15.8786	1.89e-06	0.00636	TTTTTCAAAAGCTTTAAATAT
1	WWWASHAAANRYWWHAAAAWT	ca112a_lchrom_DRF_h_h	790241	790261	-	15.8497	1.93e-06	0.00646	AAAACAAAAAACTTACAATAT
1	WWWASHAAANRYWWHAAAAWT	ca112a_lchrom_DRF_h_h	714905	714925	+	15.8382	1.95e-06	0.00647	ATTAGAAAATATTACAAAAAA
1	WWWASHAAANRYWWHAAAAWT	ca112a_lchrom_DRF_h_h	654333	654353	-	15.8324	1.95e-06	0.00647	TTTAACAAATATTTAACAATT
1	WWWASHAAANRYWWHAAAAWT	ca112a_lchrom_DRF_h_h	42824	42844	+	15.815	1.98e-06	0.00647	AAAATCAAAAATACTGAAATT
1	WWWASHAAANRYWWHAAAAWT	ca112a_lchrom_DRF_h_h	511113	511133	+	15.815	1.98e-06	0.00647	TTTTGATAATACAAAAAAATT
1	WWWASHAAANRYWWHAAAAWT	ca112a_lchrom_DRF_h_h	405096	405116	-	15.7861	2.02e-06	0.00647	TAAATAAAAAATTAAAAATAT
1	WWWASHAAANRYWWHAAAAWT	ca112a_lchrom_DRF_h_h	210958	210978	+	15.7803	2.03e-06	0.00647	AATAATAAAAATACAAAAAAT
1	WWWASHAAANRYWWHAAAAWT	ca112a_lchrom_DRF_h_h	712311	712331	+	15.7803	2.03e-06	0.00647	TTTAAAAAATTTATAAAAATT
1	WWWASHAAANRYWWHAAAAWT	ca112a_lchrom_DRF_h_h	190412	190432	+	15.7746	2.03e-06	0.00647	TTTTCTAAAAACTTAGAAATA
1	WWWASHAAANRYWWHAAAAWT	ca112a_lchrom_DRF_h_h	665125	665145	-	15.7746	2.03e-06	0.00647	TTTAGAAAATACGATAAAAAA
1	WWWASHAAANRYWWHAAAAWT	ca112a_lchrom_DRF_h_h	428159	428179	+	15.763	2.05e-06	0.00647	AAATGTAAAAATAATAAATTT
1	WWWASHAAANRYWWHAAAAWT	ca112a_lchrom_DRF_h_h	23221	23241	-	15.7572	2.06e-06	0.00647	TTTGGCAAAAGTGCAAAAATT
1	WWWASHAAANRYWWHAAAAWT	ca112a_lchrom_DRF_h_h	478836	478856	-	15.7514	2.07e-06	0.00647	TAAGGTAAAATCAATAAAATT
1	WWWASHAAANRYWWHAAAAWT	ca112a_lchrom_DRF_h_h	262516	262536	-	15.7457	2.07e-06	0.00647	TTTGCAAAAATCTAAAAAAAT
1	WWWASHAAANRYWWHAAAAWT	ca112a_lchrom_DRF_h_h	702542	702562	+	15.7457	2.07e-06	0.00647	TATATCAAATACTTTAACAAT
1	WWWASHAAANRYWWHAAAAWT	ca112a_lchrom_DRF_h_h	228786	228806	-	15.7399	2.08e-06	0.00647	TAAAGCAAATAATTTAAATTT
1	WWWASHAAANRYWWHAAAAWT	ca112a_lchrom_DRF_h_h	519028	519048	-	15.7399	2.08e-06	0.00647	TTACCTGAAGACAATAAATTT
1	WWWASHAAANRYWWHAAAAWT	ca112a_lchrom_DRF_h_h	205666	205686	+	15.7283	2.1e-06	0.00647	AATACCAAAGATATTGGAATT
1	WWWASHAAANRYWWHAAAAWT	ca112a_lchrom_DRF_h_h	219544	219564	-	15.7283	2.1e-06	0.00647	AATAGCAAATATTTTAATTTT
1	WWWASHAAANRYWWHAAAAWT	ca112a_lchrom_DRF_h_h	244384	244404	-	15.7283	2.1e-06	0.00647	TCAAGCAAAAGCTTTAAAGAT
1	WWWASHAAANRYWWHAAAAWT	ca112a_lchrom_DRF_h_h	364808	364828	+	15.7225	2.11e-06	0.00647	ATAGCTAAAAATAGAAAAATT
1	WWWASHAAANRYWWHAAAAWT	ca112a_lchrom_DRF_h_h	96182	96202	+	15.7168	2.12e-06	0.00647	TTTCGTAAAATTTTTAAAATT
1	WWWASHAAANRYWWHAAAAWT	ca112a_lchrom_DRF_h_h	196544	196564	+	15.7168	2.12e-06	0.00647	TTTGCAAAAAACAAAAAGAAT
1	WWWASHAAANRYWWHAAAAWT	ca112a_lchrom_DRF_h_h	407206	407226	-	15.7168	2.12e-06	0.00647	TATTGAAAAGATTTAAAATTT
1	WWWASHAAANRYWWHAAAAWT	ca112a_lchrom_DRF_h_h	457892	457912	+	15.7168	2.12e-06	0.00647	TGAACAAAATAAAAAAAAATT
1	WWWASHAAANRYWWHAAAAWT	ca112a_lchrom_DRF_h_h	808262	808282	+	15.7052	2.13e-06	0.0065	AATCCCAAAGATGTAAAAATT
1	WWWASHAAANRYWWHAAAAWT	ca112a_lchrom_DRF_h_h	718997	719017	+	15.6994	2.14e-06	0.0065	TTAAGAAAAAATCCAAAATTT
1	WWWASHAAANRYWWHAAAAWT	ca112a_lchrom_DRF_h_h	4774	4794	+	15.6879	2.16e-06	0.0065	TATTTTAAATACAACAAATTT
1	WWWASHAAANRYWWHAAAAWT	ca112a_lchrom_DRF_h_h	553718	553738	-	15.6763	2.18e-06	0.0065	AAAAATAAAAATCTAAAAATT
1	WWWASHAAANRYWWHAAAAWT	ca112a_lchrom_DRF_h_h	729611	729631	-	15.6763	2.18e-06	0.0065	TTTCCTAAATATTTCCAATTT
1	WWWASHAAANRYWWHAAAAWT	ca112a_lchrom_DRF_h_h	747669	747689	-	15.6763	2.18e-06	0.0065	TTTTCAAAGCACATAAAAATT
1	WWWASHAAANRYWWHAAAAWT	ca112a_lchrom_DRF_h_h	274207	274227	+	15.6705	2.19e-06	0.0065	TTTAATAAAAATAATAAAGAT
1	WWWASHAAANRYWWHAAAAWT	ca112a_lchrom_DRF_h_h	505286	505306	+	15.6705	2.19e-06	0.0065	AAAAAGAAAAATAAAAAAATT
1	WWWASHAAANRYWWHAAAAWT	ca112a_lchrom_DRF_h_h	39150	39170	-	15.6532	2.21e-06	0.00655	ATTATCAAAAAGTTAAAATTT
1	WWWASHAAANRYWWHAAAAWT	ca112a_lchrom_DRF_h_h	57410	57430	+	15.6358	2.24e-06	0.00661	TTTACAAAAAAGATAAAAAAC
1	WWWASHAAANRYWWHAAAAWT	ca112a_lchrom_DRF_h_h	287391	287411	+	15.6243	2.26e-06	0.00662	TTCTGAAAAAACATCAAAAAT
1	WWWASHAAANRYWWHAAAAWT	ca112a_lchrom_DRF_h_h	88568	88588	-	15.6185	2.26e-06	0.00662	TTTAATAAATATATTGATATT
1	WWWASHAAANRYWWHAAAAWT	ca112a_lchrom_DRF_h_h	68719	68739	+	15.6069	2.28e-06	0.00662	TTTAGAAATTACACTAAAAAT
1	WWWASHAAANRYWWHAAAAWT	ca112a_lchrom_DRF_h_h	187256	187276	-	15.6069	2.28e-06	0.00662	GTAGCTAAATACTTAAAAAAT
1	WWWASHAAANRYWWHAAAAWT	ca112a_lchrom_DRF_h_h	199760	199780	+	15.5954	2.3e-06	0.00662	TATATTAAAAAAAATCAAATT
1	WWWASHAAANRYWWHAAAAWT	ca112a_lchrom_DRF_h_h	861365	861385	-	15.5896	2.31e-06	0.00662	ATTAATAAAGAATAAAAAATT
1	WWWASHAAANRYWWHAAAAWT	ca112a_lchrom_DRF_h_h	628947	628967	-	15.578	2.33e-06	0.00662	TTTACCTAATATTTTAATATT
1	WWWASHAAANRYWWHAAAAWT	ca112a_lchrom_DRF_h_h	299097	299117	-	15.5723	2.34e-06	0.00662	TATAGCAAAGGTTATGAAAGT
1	WWWASHAAANRYWWHAAAAWT	ca112a_lchrom_DRF_h_h	887952	887972	-	15.5665	2.35e-06	0.00662	TAAAGAAGAAGCAATAAAAAT
1	WWWASHAAANRYWWHAAAAWT	ca112a_lchrom_DRF_h_h	306881	306901	-	15.5607	2.36e-06	0.00662	TTTGCTAAAAATTTAGAAATC
1	WWWASHAAANRYWWHAAAAWT	ca112a_lchrom_DRF_h_h	523063	523083	-	15.5607	2.36e-06	0.00662	TTTATAAAATATATTTAATTT
1	WWWASHAAANRYWWHAAAAWT	ca112a_lchrom_DRF_h_h	347952	347972	+	15.5491	2.38e-06	0.00662	TATCGTAAAGATAAAAAAATC
1	WWWASHAAANRYWWHAAAAWT	ca112a_lchrom_DRF_h_h	611754	611774	-	15.5491	2.38e-06	0.00662	GTAACCAAAAATCCTAAAATT
1	WWWASHAAANRYWWHAAAAWT	ca112a_lchrom_DRF_h_h	905889	905909	-	15.5491	2.38e-06	0.00662	TTTAGAAAAGATCTTAATAAT
1	WWWASHAAANRYWWHAAAAWT	ca112a_lchrom_DRF_h_h	460063	460083	-	15.5434	2.38e-06	0.00662	TTTAGAAAAGGTAACAAGAAT
1	WWWASHAAANRYWWHAAAAWT	ca112a_lchrom_DRF_h_h	328031	328051	+	15.5376	2.39e-06	0.00662	GATATAAAAGACATTAAAAAT
1	WWWASHAAANRYWWHAAAAWT	ca112a_lchrom_DRF_h_h	586051	586071	-	15.5376	2.39e-06	0.00662	AAAAGTTAAAACATAAAAAAT
1	WWWASHAAANRYWWHAAAAWT	ca112a_lchrom_DRF_h_h	466857	466877	-	15.5318	2.4e-06	0.00662	TTGGCAAAAAACATTGAAATT
1	WWWASHAAANRYWWHAAAAWT	ca112a_lchrom_DRF_h_h	832771	832791	+	15.5318	2.4e-06	0.00662	TTTAATAAAGATAAAGATATT
1	WWWASHAAANRYWWHAAAAWT	ca112a_lchrom_DRF_h_h	326932	326952	-	15.5202	2.42e-06	0.00662	TTAATGAAAGATTTTAAATTT
1	WWWASHAAANRYWWHAAAAWT	ca112a_lchrom_DRF_h_h	413506	413526	+	15.5202	2.42e-06	0.00662	TATTGTAAACATATTAAATAT
1	WWWASHAAANRYWWHAAAAWT	ca112a_lchrom_DRF_h_h	676606	676626	-	15.5202	2.42e-06	0.00662	AATATTAAAGATATAAAAATA
1	WWWASHAAANRYWWHAAAAWT	ca112a_lchrom_DRF_h_h	677826	677846	+	15.5202	2.42e-06	0.00662	TTTTTTAAAAATTTCAAATTT
1	WWWASHAAANRYWWHAAAAWT	ca112a_lchrom_DRF_h_h	482362	482382	-	15.5087	2.44e-06	0.00662	TTTATGAAACATAAAAAATAT
1	WWWASHAAANRYWWHAAAAWT	ca112a_lchrom_DRF_h_h	623135	623155	-	15.5087	2.44e-06	0.00662	TTTTGTAAATTTTTTAAAATT
1	WWWASHAAANRYWWHAAAAWT	ca112a_lchrom_DRF_h_h	855673	855693	-	15.5087	2.44e-06	0.00662	TTTATTAAATGTCTTAAATAT
1	WWWASHAAANRYWWHAAAAWT	ca112a_lchrom_DRF_h_h	135738	135758	+	15.4971	2.46e-06	0.00663	ATACTAAAATACTATAAAAAT
1	WWWASHAAANRYWWHAAAAWT	ca112a_lchrom_DRF_h_h	164938	164958	+	15.4798	2.49e-06	0.00663	AAATATAAAAGCAAAAAAATT
1	WWWASHAAANRYWWHAAAAWT	ca112a_lchrom_DRF_h_h	272586	272606	+	15.4798	2.49e-06	0.00663	AAAACTAAAAACAAAGAAAAA
1	WWWASHAAANRYWWHAAAAWT	ca112a_lchrom_DRF_h_h	322339	322359	+	15.4682	2.51e-06	0.00663	AAAAACAAAAATCTCAAAATT
1	WWWASHAAANRYWWHAAAAWT	ca112a_lchrom_DRF_h_h	75167	75187	+	15.4624	2.52e-06	0.00663	CCAAGTAAAAACAAAAAATTT
1	WWWASHAAANRYWWHAAAAWT	ca112a_lchrom_DRF_h_h	729152	729172	+	15.4566	2.53e-06	0.00663	AATACAATAAACATAGAAATT
1	WWWASHAAANRYWWHAAAAWT	ca112a_lchrom_DRF_h_h	400882	400902	+	15.4509	2.54e-06	0.00663	ATTGCCAGAAATTTTAAAATT
1	WWWASHAAANRYWWHAAAAWT	ca112a_lchrom_DRF_h_h	449198	449218	+	15.4509	2.54e-06	0.00663	ATAATCAAATATTTAAAAACT
1	WWWASHAAANRYWWHAAAAWT	ca112a_lchrom_DRF_h_h	200276	200296	+	15.4451	2.55e-06	0.00663	AATATTAAAAATAATAGAATT
1	WWWASHAAANRYWWHAAAAWT	ca112a_lchrom_DRF_h_h	655808	655828	-	15.4451	2.55e-06	0.00663	AATTCCAAAAGTATTTAAATT
1	WWWASHAAANRYWWHAAAAWT	ca112a_lchrom_DRF_h_h	325232	325252	+	15.4393	2.56e-06	0.00663	TATGCCAAAAATATCAGAATT
1	WWWASHAAANRYWWHAAAAWT	ca112a_lchrom_DRF_h_h	423023	423043	+	15.4393	2.56e-06	0.00663	AAAATAAAATATAATGAAAAT
1	WWWASHAAANRYWWHAAAAWT	ca112a_lchrom_DRF_h_h	696577	696597	+	15.4393	2.56e-06	0.00663	TTTAGTAAAAATTATAAACTA
1	WWWASHAAANRYWWHAAAAWT	ca112a_lchrom_DRF_h_h	781505	781525	-	15.4393	2.56e-06	0.00663	ACTCGAAAAAATAATCAAATT
1	WWWASHAAANRYWWHAAAAWT	ca112a_lchrom_DRF_h_h	65629	65649	+	15.4335	2.57e-06	0.00663	TTAAAAAAAGAAATAAAAATT
1	WWWASHAAANRYWWHAAAAWT	ca112a_lchrom_DRF_h_h	376917	376937	-	15.4335	2.57e-06	0.00663	TTTAGATAAAACAATAAAATA
1	WWWASHAAANRYWWHAAAAWT	ca112a_lchrom_DRF_h_h	336356	336376	+	15.4277	2.58e-06	0.00663	AAACTAAAAAATAATAAAATT
1	WWWASHAAANRYWWHAAAAWT	ca112a_lchrom_DRF_h_h	481348	481368	-	15.422	2.59e-06	0.00664	TATTTTAAAAATAACCAAATT
1	WWWASHAAANRYWWHAAAAWT	ca112a_lchrom_DRF_h_h	289043	289063	+	15.4104	2.61e-06	0.00664	ATTACTAGAAACTAAAAATAT
1	WWWASHAAANRYWWHAAAAWT	ca112a_lchrom_DRF_h_h	672980	673000	+	15.4104	2.61e-06	0.00664	TCTAAAAAACACTTCAAATTT
1	WWWASHAAANRYWWHAAAAWT	ca112a_lchrom_DRF_h_h	604557	604577	-	15.4046	2.62e-06	0.00664	ATTAATAAAAACAACAAAAAA
1	WWWASHAAANRYWWHAAAAWT	ca112a_lchrom_DRF_h_h	853204	853224	-	15.4046	2.62e-06	0.00664	TTAAATAAAGATTTGAAAAAT
1	WWWASHAAANRYWWHAAAAWT	ca112a_lchrom_DRF_h_h	117404	117424	+	15.3988	2.63e-06	0.00664	TAAATAAAAAACATTAAAATG
1	WWWASHAAANRYWWHAAAAWT	ca112a_lchrom_DRF_h_h	506904	506924	+	15.3931	2.64e-06	0.00665	TTTACCAAATAATAAACAATT
1	WWWASHAAANRYWWHAAAAWT	ca112a_lchrom_DRF_h_h	247018	247038	+	15.3873	2.65e-06	0.00666	ATTATTAAACATTAAAACATT
1	WWWASHAAANRYWWHAAAAWT	ca112a_lchrom_DRF_h_h	64387	64407	+	15.3757	2.67e-06	0.00667	TTATCAAAAAGCCTTAAATTT
1	WWWASHAAANRYWWHAAAAWT	ca112a_lchrom_DRF_h_h	86106	86126	+	15.3757	2.67e-06	0.00667	TGAACAAAAGACCTTAAATTT
1	WWWASHAAANRYWWHAAAAWT	ca112a_lchrom_DRF_h_h	80310	80330	+	15.341	2.74e-06	0.00678	TTTATAGAAAATGAAAAAATT
1	WWWASHAAANRYWWHAAAAWT	ca112a_lchrom_DRF_h_h	508205	508225	-	15.341	2.74e-06	0.00678	TCTTCTAAATACTTAGAATTT
1	WWWASHAAANRYWWHAAAAWT	ca112a_lchrom_DRF_h_h	192567	192587	+	15.3353	2.75e-06	0.00678	TATGGCAAACATATCAAAATC
1	WWWASHAAANRYWWHAAAAWT	ca112a_lchrom_DRF_h_h	818588	818608	-	15.3353	2.75e-06	0.00678	TAAGCAAAACACTATTAAATT
1	WWWASHAAANRYWWHAAAAWT	ca112a_lchrom_DRF_h_h	617300	617320	-	15.3237	2.77e-06	0.00679	TTTATTGAAAATCTAAAAAAT
1	WWWASHAAANRYWWHAAAAWT	ca112a_lchrom_DRF_h_h	739206	739226	+	15.3237	2.77e-06	0.00679	AGAAGAAAAAGTATAAAATTT
1	WWWASHAAANRYWWHAAAAWT	ca112a_lchrom_DRF_h_h	326406	326426	-	15.3121	2.79e-06	0.00679	TTTAAAAAAAATGAAAAATTT
1	WWWASHAAANRYWWHAAAAWT	ca112a_lchrom_DRF_h_h	296992	297012	-	15.3064	2.8e-06	0.00679	TTAATAAAAAATTTAAATAAT
1	WWWASHAAANRYWWHAAAAWT	ca112a_lchrom_DRF_h_h	599369	599389	+	15.3064	2.8e-06	0.00679	TGATCAAAAAGTTTAAAAATT
1	WWWASHAAANRYWWHAAAAWT	ca112a_lchrom_DRF_h_h	687218	687238	-	15.3064	2.8e-06	0.00679	AAAATTAAATAAAATAAAATT
1	WWWASHAAANRYWWHAAAAWT	ca112a_lchrom_DRF_h_h	813706	813726	-	15.2948	2.82e-06	0.00683	TCAAGTAAACTCAATGAAATT
1	WWWASHAAANRYWWHAAAAWT	ca112a_lchrom_DRF_h_h	803098	803118	-	15.289	2.84e-06	0.00683	ATAATAAAAAACATAAAAAAA
1	WWWASHAAANRYWWHAAAAWT	ca112a_lchrom_DRF_h_h	325934	325954	-	15.2832	2.85e-06	0.00683	TTTAAAAAAAATCATGAAAAT
1	WWWASHAAANRYWWHAAAAWT	ca112a_lchrom_DRF_h_h	49975	49995	+	15.2775	2.86e-06	0.00683	TTAAAAAAACACAATAAAAAC
1	WWWASHAAANRYWWHAAAAWT	ca112a_lchrom_DRF_h_h	67655	67675	+	15.2775	2.86e-06	0.00683	ATAAACAAATGTAAAAAAATA
1	WWWASHAAANRYWWHAAAAWT	ca112a_lchrom_DRF_h_h	202676	202696	-	15.2659	2.88e-06	0.00686	TTTATTAAAAAAATAGAAAAT
1	WWWASHAAANRYWWHAAAAWT	ca112a_lchrom_DRF_h_h	122814	122834	-	15.2601	2.89e-06	0.00687	TTTTCTAAAAGTTATAAAAAA
1	WWWASHAAANRYWWHAAAAWT	ca112a_lchrom_DRF_h_h	215245	215265	+	15.2312	2.95e-06	0.00696	AAATGAAAATATTAAAAAAAT
1	WWWASHAAANRYWWHAAAAWT	ca112a_lchrom_DRF_h_h	803200	803220	-	15.2312	2.95e-06	0.00696	ATAAGAAAAAACATAAATTAT
1	WWWASHAAANRYWWHAAAAWT	ca112a_lchrom_DRF_h_h	871689	871709	+	15.2254	2.96e-06	0.00696	TAAAGGAAATATTATTAAATT
1	WWWASHAAANRYWWHAAAAWT	ca112a_lchrom_DRF_h_h	224345	224365	+	15.2197	2.97e-06	0.00696	TCTACAATATATATAAAAAAT
1	WWWASHAAANRYWWHAAAAWT	ca112a_lchrom_DRF_h_h	799693	799713	-	15.2197	2.97e-06	0.00696	TATATAAAAAATATTAAAAAA
1	WWWASHAAANRYWWHAAAAWT	ca112a_lchrom_DRF_h_h	535214	535234	-	15.1965	3.02e-06	0.00699	TTTACCAAAAACACTAAAAGA
1	WWWASHAAANRYWWHAAAAWT	ca112a_lchrom_DRF_h_h	570834	570854	+	15.1908	3.03e-06	0.00699	TAATCAAAAGATATCAAATTT
1	WWWASHAAANRYWWHAAAAWT	ca112a_lchrom_DRF_h_h	874737	874757	-	15.1908	3.03e-06	0.00699	TGTATCAAAACTAAAAAAATT
1	WWWASHAAANRYWWHAAAAWT	ca112a_lchrom_DRF_h_h	56828	56848	+	15.185	3.04e-06	0.00699	CAAACTAAAAACCAAAAAAAT
1	WWWASHAAANRYWWHAAAAWT	ca112a_lchrom_DRF_h_h	757594	757614	-	15.185	3.04e-06	0.00699	ATTAAAATATACAAAAAAATT
1	WWWASHAAANRYWWHAAAAWT	ca112a_lchrom_DRF_h_h	869838	869858	+	15.1676	3.08e-06	0.00699	ATTACTAAAAATAATAAAACA
1	WWWASHAAANRYWWHAAAAWT	ca112a_lchrom_DRF_h_h	19912	19932	-	15.1618	3.09e-06	0.00699	ATTGCCAAATATTTTAAAAAA
1	WWWASHAAANRYWWHAAAAWT	ca112a_lchrom_DRF_h_h	377090	377110	+	15.1561	3.1e-06	0.00699	TTCAAAAAAAACATCAAATTT
1	WWWASHAAANRYWWHAAAAWT	ca112a_lchrom_DRF_h_h	392034	392054	+	15.1503	3.11e-06	0.00699	TATAACAGAAGTAATAAAATT
1	WWWASHAAANRYWWHAAAAWT	ca112a_lchrom_DRF_h_h	728686	728706	+	15.1503	3.11e-06	0.00699	TTTAGTAAAAAGAAAGAAATA
1	WWWASHAAANRYWWHAAAAWT	ca112a_lchrom_DRF_h_h	805668	805688	-	15.1503	3.11e-06	0.00699	TAAACTAAATAAAAAAAATAT
1	WWWASHAAANRYWWHAAAAWT	ca112a_lchrom_DRF_h_h	905536	905556	-	15.1503	3.11e-06	0.00699	TTTACCAAAAAAACTAAAATA
1	WWWASHAAANRYWWHAAAAWT	ca112a_lchrom_DRF_h_h	358756	358776	-	15.1445	3.13e-06	0.00699	TTTATAAAAGGTTTTAAAAAC
1	WWWASHAAANRYWWHAAAAWT	ca112a_lchrom_DRF_h_h	423077	423097	-	15.1445	3.13e-06	0.00699	ATTAACCAATATTATAAAATT
1	WWWASHAAANRYWWHAAAAWT	ca112a_lchrom_DRF_h_h	168350	168370	-	15.1387	3.14e-06	0.00699	GAAATTAAAGATTTAAAAATT
1	WWWASHAAANRYWWHAAAAWT	ca112a_lchrom_DRF_h_h	427799	427819	+	15.1329	3.15e-06	0.00699	TTTATTAAATGTTTTCAAATA
1	WWWASHAAANRYWWHAAAAWT	ca112a_lchrom_DRF_h_h	487215	487235	+	15.1329	3.15e-06	0.00699	TATAAAGAATATAATAAAAAT
1	WWWASHAAANRYWWHAAAAWT	ca112a_lchrom_DRF_h_h	750675	750695	-	15.1329	3.15e-06	0.00699	TTAAATAAAAAGTATCAAATT
1	WWWASHAAANRYWWHAAAAWT	ca112a_lchrom_DRF_h_h	234413	234433	+	15.1272	3.16e-06	0.00699	ATTCTTAAAAACTTAGAAAAT
1	WWWASHAAANRYWWHAAAAWT	ca112a_lchrom_DRF_h_h	260574	260594	+	15.1272	3.16e-06	0.00699	TATATGAAAAATAATAAATAT
1	WWWASHAAANRYWWHAAAAWT	ca112a_lchrom_DRF_h_h	176093	176113	+	15.1156	3.19e-06	0.00699	TCTATTAAATTCTTCAAAATT
1	WWWASHAAANRYWWHAAAAWT	ca112a_lchrom_DRF_h_h	228071	228091	+	15.1156	3.19e-06	0.00699	ATAAACAAAAGCATGAAATTT
1	WWWASHAAANRYWWHAAAAWT	ca112a_lchrom_DRF_h_h	830766	830786	+	15.1156	3.19e-06	0.00699	GATACTAAAAGAAATAAAATT
1	WWWASHAAANRYWWHAAAAWT	ca112a_lchrom_DRF_h_h	854147	854167	+	15.1156	3.19e-06	0.00699	ATAATTAAAGACAATAAAGAT
1	WWWASHAAANRYWWHAAAAWT	ca112a_lchrom_DRF_h_h	879939	879959	+	15.1156	3.19e-06	0.00699	TATATGAAAAATTAGAAAATT
1	WWWASHAAANRYWWHAAAAWT	ca112a_lchrom_DRF_h_h	585988	586008	-	15.1098	3.2e-06	0.007	ATAAATAAATATAGAAAAATT
1	WWWASHAAANRYWWHAAAAWT	ca112a_lchrom_DRF_h_h	907596	907616	+	15.0983	3.22e-06	0.00701	TTTAGTAAAGAAAAATAAAAT
1	WWWASHAAANRYWWHAAAAWT	ca112a_lchrom_DRF_h_h	302581	302601	-	15.0925	3.24e-06	0.00701	AATGCCAAAGACAATGATATT
1	WWWASHAAANRYWWHAAAAWT	ca112a_lchrom_DRF_h_h	374358	374378	-	15.0867	3.25e-06	0.00701	AATAGCAAAAGCAACAGATTT
1	WWWASHAAANRYWWHAAAAWT	ca112a_lchrom_DRF_h_h	539981	540001	-	15.0809	3.26e-06	0.00701	TATTCAAAATACAATAAAAAA
1	WWWASHAAANRYWWHAAAAWT	ca112a_lchrom_DRF_h_h	693815	693835	+	15.0809	3.26e-06	0.00701	TAAACAAAAAATTGAAAATTT
1	WWWASHAAANRYWWHAAAAWT	ca112a_lchrom_DRF_h_h	44661	44681	-	15.0751	3.27e-06	0.00701	TTTAGAAAAAACAATAACGTT
1	WWWASHAAANRYWWHAAAAWT	ca112a_lchrom_DRF_h_h	76158	76178	+	15.0751	3.27e-06	0.00701	TCTAATGAAAATATTAAAAAT
1	WWWASHAAANRYWWHAAAAWT	ca112a_lchrom_DRF_h_h	405739	405759	+	15.0751	3.27e-06	0.00701	TTTACAAAATCATAAAAAATT
1	WWWASHAAANRYWWHAAAAWT	ca112a_lchrom_DRF_h_h	256080	256100	+	15.0578	3.31e-06	0.00701	ATTAAAAAAAATAAAAAAGTT
1	WWWASHAAANRYWWHAAAAWT	ca112a_lchrom_DRF_h_h	610744	610764	-	15.0578	3.31e-06	0.00701	TATTGAAAATATTTACAAAAT
1	WWWASHAAANRYWWHAAAAWT	ca112a_lchrom_DRF_h_h	762755	762775	+	15.052	3.32e-06	0.00701	ACTATTAAAAACAAAAAAAAA
1	WWWASHAAANRYWWHAAAAWT	ca112a_lchrom_DRF_h_h	88477	88497	+	15.0462	3.34e-06	0.00701	TATACGAAAAATCTTCAAAAT
1	WWWASHAAANRYWWHAAAAWT	ca112a_lchrom_DRF_h_h	676235	676255	+	15.0462	3.34e-06	0.00701	TTTTTTAAAAAAATAAAAATT
1	WWWASHAAANRYWWHAAAAWT	ca112a_lchrom_DRF_h_h	289148	289168	-	15.0405	3.35e-06	0.00701	AAAAGCAAATATGAACAAAAT
1	WWWASHAAANRYWWHAAAAWT	ca112a_lchrom_DRF_h_h	473776	473796	-	15.0347	3.36e-06	0.00701	TAAAGAAAAAAATATAAATTT
1	WWWASHAAANRYWWHAAAAWT	ca112a_lchrom_DRF_h_h	667134	667154	-	15.0289	3.38e-06	0.00701	TATAACAAAGAAATAAAAAAT
1	WWWASHAAANRYWWHAAAAWT	ca112a_lchrom_DRF_h_h	759561	759581	-	15.0289	3.38e-06	0.00701	AAAAACAAATACGAAAAAAAT
1	WWWASHAAANRYWWHAAAAWT	ca112a_lchrom_DRF_h_h	431276	431296	-	15.0231	3.39e-06	0.00701	ATTTGAAAAGGCAAAGAATTT
1	WWWASHAAANRYWWHAAAAWT	ca112a_lchrom_DRF_h_h	801801	801821	-	15.0173	3.4e-06	0.00701	TAAATAAAAAATTTAAAAATA
1	WWWASHAAANRYWWHAAAAWT	ca112a_lchrom_DRF_h_h	48766	48786	-	15.0116	3.42e-06	0.00701	TTTACTCAAAGTTATAATATT
1	WWWASHAAANRYWWHAAAAWT	ca112a_lchrom_DRF_h_h	72889	72909	-	15.0116	3.42e-06	0.00701	TATACCAACTATTAACAAAAT
1	WWWASHAAANRYWWHAAAAWT	ca112a_lchrom_DRF_h_h	746605	746625	+	15.0116	3.42e-06	0.00701	TTAAGTAAAAACAAAAAAGCT
1	WWWASHAAANRYWWHAAAAWT	ca112a_lchrom_DRF_h_h	851294	851314	+	15.0058	3.43e-06	0.00701	TTTTTAAAAGACTATAAATAT
1	WWWASHAAANRYWWHAAAAWT	ca112a_lchrom_DRF_h_h	252031	252051	+	15	3.44e-06	0.00701	GCTAAAAAAAACTTTAAAATT
1	WWWASHAAANRYWWHAAAAWT	ca112a_lchrom_DRF_h_h	624525	624545	-	15	3.44e-06	0.00701	ATTAGTAAGAACTATTAAATT
1	WWWASHAAANRYWWHAAAAWT	ca112a_lchrom_DRF_h_h	871926	871946	-	15	3.44e-06	0.00701	TTTTCAAAATATTTTAATAAT
1	WWWASHAAANRYWWHAAAAWT	ca112a_lchrom_DRF_h_h	253182	253202	+	14.9942	3.46e-06	0.00701	TTAAACAAATACTACGAAATC
1	WWWASHAAANRYWWHAAAAWT	ca112a_lchrom_DRF_h_h	775501	775521	-	14.9942	3.46e-06	0.00701	AATTCAAAAAGCATAAATATT
1	WWWASHAAANRYWWHAAAAWT	ca112a_lchrom_DRF_h_h	547057	547077	+	14.9827	3.48e-06	0.00701	TATATTAAAAATACAAAAATA
1	WWWASHAAANRYWWHAAAAWT	ca112a_lchrom_DRF_h_h	235152	235172	-	14.9769	3.5e-06	0.00701	TTAATAAAAGGTATAAAAAGT
1	WWWASHAAANRYWWHAAAAWT	ca112a_lchrom_DRF_h_h	242605	242625	+	14.9769	3.5e-06	0.00701	TCTTTAAAAAGCTTTAAAAAT
1	WWWASHAAANRYWWHAAAAWT	ca112a_lchrom_DRF_h_h	466074	466094	-	14.9769	3.5e-06	0.00701	AAAATTGAAAACAATAAATTT
1	WWWASHAAANRYWWHAAAAWT	ca112a_lchrom_DRF_h_h	554775	554795	+	14.9769	3.5e-06	0.00701	TTTAATTAAAGCAATGAAATT
1	WWWASHAAANRYWWHAAAAWT	ca112a_lchrom_DRF_h_h	167694	167714	+	14.9653	3.52e-06	0.00701	TATACTAAAAACCTTGAAAAC
1	WWWASHAAANRYWWHAAAAWT	ca112a_lchrom_DRF_h_h	395071	395091	+	14.9653	3.52e-06	0.00701	TTTTTTAAAAATTAAAATATT
1	WWWASHAAANRYWWHAAAAWT	ca112a_lchrom_DRF_h_h	757295	757315	-	14.9595	3.54e-06	0.00701	TTAAAAAAAAGGAAAAAAAAT
1	WWWASHAAANRYWWHAAAAWT	ca112a_lchrom_DRF_h_h	906320	906340	+	14.9595	3.54e-06	0.00701	TTTATAAAAGATAATATAAAT
1	WWWASHAAANRYWWHAAAAWT	ca112a_lchrom_DRF_h_h	145433	145453	+	14.9538	3.55e-06	0.00701	ATAATAAAAAATAAAAATAAT
1	WWWASHAAANRYWWHAAAAWT	ca112a_lchrom_DRF_h_h	2482	2502	-	14.948	3.56e-06	0.00701	ACTCTCAAAGATAATAAAAAT
1	WWWASHAAANRYWWHAAAAWT	ca112a_lchrom_DRF_h_h	48372	48392	+	14.948	3.56e-06	0.00701	TTAAGCAAATAAAAATAAAAT
1	WWWASHAAANRYWWHAAAAWT	ca112a_lchrom_DRF_h_h	183096	183116	+	14.948	3.56e-06	0.00701	TTTACCAAAAATGAAAACTTT
1	WWWASHAAANRYWWHAAAAWT	ca112a_lchrom_DRF_h_h	862730	862750	-	14.9422	3.58e-06	0.00701	ATTATTAAAGGTATTGAATAT
1	WWWASHAAANRYWWHAAAAWT	ca112a_lchrom_DRF_h_h	215228	215248	+	14.9364	3.59e-06	0.00701	TTTCCAAATTACAAAAAAAAT
1	WWWASHAAANRYWWHAAAAWT	ca112a_lchrom_DRF_h_h	709618	709638	-	14.9364	3.59e-06	0.00701	ATAATTAAAAATTTTAAAAAC
1	WWWASHAAANRYWWHAAAAWT	ca112a_lchrom_DRF_h_h	550502	550522	-	14.9306	3.6e-06	0.00701	AATACAGAAGACATTGAATTT
1	WWWASHAAANRYWWHAAAAWT	ca112a_lchrom_DRF_h_h	819738	819758	+	14.9306	3.6e-06	0.00701	TTTTGTATAGGCTTAAAAATT
1	WWWASHAAANRYWWHAAAAWT	ca112a_lchrom_DRF_h_h	10253	10273	+	14.9249	3.62e-06	0.00701	TTTAGAAAATAAGAAAAAAAT
1	WWWASHAAANRYWWHAAAAWT	ca112a_lchrom_DRF_h_h	288191	288211	+	14.9249	3.62e-06	0.00701	ACTATAAAAGGCAAAAATATT
1	WWWASHAAANRYWWHAAAAWT	ca112a_lchrom_DRF_h_h	208767	208787	+	14.9191	3.63e-06	0.00701	TTTACCAATAACAAAAACAAT
1	WWWASHAAANRYWWHAAAAWT	ca112a_lchrom_DRF_h_h	317699	317719	+	14.9191	3.63e-06	0.00701	ATAACTTAAAACATTTAAATT
1	WWWASHAAANRYWWHAAAAWT	ca112a_lchrom_DRF_h_h	377763	377783	-	14.9191	3.63e-06	0.00701	TTTAGAAAATAGAATAAAAAA
1	WWWASHAAANRYWWHAAAAWT	ca112a_lchrom_DRF_h_h	725014	725034	-	14.9191	3.63e-06	0.00701	AATGCTAAAGATAGAAAAATT
1	WWWASHAAANRYWWHAAAAWT	ca112a_lchrom_DRF_h_h	163718	163738	-	14.9075	3.66e-06	0.00702	ATATGAAAAGGTTTTGAAATT
1	WWWASHAAANRYWWHAAAAWT	ca112a_lchrom_DRF_h_h	830362	830382	-	14.9075	3.66e-06	0.00702	ACCACAAAAAACTTGAAAATT
1	WWWASHAAANRYWWHAAAAWT	ca112a_lchrom_DRF_h_h	586724	586744	+	14.9017	3.67e-06	0.00702	ATTAATAAAAATTATAAGATT
1	WWWASHAAANRYWWHAAAAWT	ca112a_lchrom_DRF_h_h	120263	120283	+	14.8902	3.7e-06	0.00702	TTTTCTAATCGTATTAAAATT
1	WWWASHAAANRYWWHAAAAWT	ca112a_lchrom_DRF_h_h	242130	242150	+	14.8902	3.7e-06	0.00702	AAAACCAAAAATTAACATAAT
1	WWWASHAAANRYWWHAAAAWT	ca112a_lchrom_DRF_h_h	296096	296116	+	14.8902	3.7e-06	0.00702	AAAATCAAATATCATAAATTT
1	WWWASHAAANRYWWHAAAAWT	ca112a_lchrom_DRF_h_h	411521	411541	-	14.8902	3.7e-06	0.00702	AAAAGGAAATGTTAAAAATTT
1	WWWASHAAANRYWWHAAAAWT	ca112a_lchrom_DRF_h_h	799096	799116	-	14.8902	3.7e-06	0.00702	TATGCAAAATATTACAATATT
1	WWWASHAAANRYWWHAAAAWT	ca112a_lchrom_DRF_h_h	895138	895158	+	14.8844	3.72e-06	0.00703	TTAAATAAAGATTTTAAAGTT
1	WWWASHAAANRYWWHAAAAWT	ca112a_lchrom_DRF_h_h	799691	799711	-	14.8786	3.73e-06	0.00704	TATAAAAAATATTAAAAAATA
1	WWWASHAAANRYWWHAAAAWT	ca112a_lchrom_DRF_h_h	295157	295177	-	14.8671	3.76e-06	0.00707	TATAATAAATTTTTTAAAATT
1	WWWASHAAANRYWWHAAAAWT	ca112a_lchrom_DRF_h_h	671221	671241	-	14.8671	3.76e-06	0.00707	ATTACTCAAAATTTTCAAAAT
1	WWWASHAAANRYWWHAAAAWT	ca112a_lchrom_DRF_h_h	531331	531351	+	14.8613	3.77e-06	0.00707	ATTTGCAAATTTAACAAAATT
1	WWWASHAAANRYWWHAAAAWT	ca112a_lchrom_DRF_h_h	854663	854683	-	14.8555	3.79e-06	0.00707	AATCCTATAAACAAAAAAATT
1	WWWASHAAANRYWWHAAAAWT	ca112a_lchrom_DRF_h_h	296048	296068	-	14.8497	3.8e-06	0.00707	ATTGCTAAAAATTTAAAAAAA
1	WWWASHAAANRYWWHAAAAWT	ca112a_lchrom_DRF_h_h	790801	790821	-	14.8497	3.8e-06	0.00707	ATATTTAAATGCTTTGAAATT
1	WWWASHAAANRYWWHAAAAWT	ca112a_lchrom_DRF_h_h	835976	835996	-	14.8497	3.8e-06	0.00707	ACAACAAAAAATATTAAAAAA
1	WWWASHAAANRYWWHAAAAWT	ca112a_lchrom_DRF_h_h	869790	869810	-	14.8439	3.82e-06	0.00708	TAAAGAAAATATAGAAAATTT
1	WWWASHAAANRYWWHAAAAWT	ca112a_lchrom_DRF_h_h	315508	315528	-	14.8324	3.85e-06	0.00708	ATTATTAAAAAATATAAATTT
1	WWWASHAAANRYWWHAAAAWT	ca112a_lchrom_DRF_h_h	23561	23581	+	14.8266	3.86e-06	0.00708	TTTGGGAAAAATCAAAAAAAT
1	WWWASHAAANRYWWHAAAAWT	ca112a_lchrom_DRF_h_h	319616	319636	-	14.8266	3.86e-06	0.00708	TTTGAAAAATATTTTAAATTT
1	WWWASHAAANRYWWHAAAAWT	ca112a_lchrom_DRF_h_h	705153	705173	-	14.8266	3.86e-06	0.00708	TTTAAAAAAGAATATAAAAAT
1	WWWASHAAANRYWWHAAAAWT	ca112a_lchrom_DRF_h_h	248237	248257	+	14.8208	3.88e-06	0.00708	ATCACAAAAAATTGAAAAATT
1	WWWASHAAANRYWWHAAAAWT	ca112a_lchrom_DRF_h_h	482353	482373	-	14.8208	3.88e-06	0.00708	CATAAAAAATATAATAAAATT
1	WWWASHAAANRYWWHAAAAWT	ca112a_lchrom_DRF_h_h	799852	799872	-	14.8208	3.88e-06	0.00708	ACTACTGAAAATCAAAAAAAT
1	WWWASHAAANRYWWHAAAAWT	ca112a_lchrom_DRF_h_h	614356	614376	-	14.815	3.89e-06	0.0071	TAAAAAAAATGCTTTAAATAT
1	WWWASHAAANRYWWHAAAAWT	ca112a_lchrom_DRF_h_h	383296	383316	+	14.8092	3.91e-06	0.00711	ATAATAAAAAACAACAAAAAA
1	WWWASHAAANRYWWHAAAAWT	ca112a_lchrom_DRF_h_h	150025	150045	-	14.7977	3.94e-06	0.00711	ATTCCTGAAGATATTGAAATT
1	WWWASHAAANRYWWHAAAAWT	ca112a_lchrom_DRF_h_h	764038	764058	+	14.7977	3.94e-06	0.00711	TTTTTAAAAGATGATAAAATT
1	WWWASHAAANRYWWHAAAAWT	ca112a_lchrom_DRF_h_h	907910	907930	-	14.7977	3.94e-06	0.00711	TTTACCAATAAAATTAAAAAT
1	WWWASHAAANRYWWHAAAAWT	ca112a_lchrom_DRF_h_h	97082	97102	+	14.7919	3.95e-06	0.00711	TTTACAAAAACTAGCAAAATT
1	WWWASHAAANRYWWHAAAAWT	ca112a_lchrom_DRF_h_h	552889	552909	-	14.7861	3.97e-06	0.00711	AAACAAAAAAACTAAAAAATT
1	WWWASHAAANRYWWHAAAAWT	ca112a_lchrom_DRF_h_h	394996	395016	+	14.7803	3.98e-06	0.00711	TAAAGATAAAGTAATAAAAAT
1	WWWASHAAANRYWWHAAAAWT	ca112a_lchrom_DRF_h_h	115066	115086	+	14.7746	4e-06	0.00711	TAAAAAAAATATTTAGAAAAT
1	WWWASHAAANRYWWHAAAAWT	ca112a_lchrom_DRF_h_h	610745	610765	+	14.7746	4e-06	0.00711	TTTTGTAAATATTTTCAATAT
1	WWWASHAAANRYWWHAAAAWT	ca112a_lchrom_DRF_h_h	20017	20037	+	14.7688	4.01e-06	0.00711	TAAATTAAATATTAAAATAAT
1	WWWASHAAANRYWWHAAAAWT	ca112a_lchrom_DRF_h_h	324984	325004	+	14.7688	4.01e-06	0.00711	TTTACCAACTACTGTAAAAAT
1	WWWASHAAANRYWWHAAAAWT	ca112a_lchrom_DRF_h_h	426141	426161	+	14.7688	4.01e-06	0.00711	TTTGCCAAAAATCTTAATAAT
1	WWWASHAAANRYWWHAAAAWT	ca112a_lchrom_DRF_h_h	362164	362184	+	14.763	4.03e-06	0.00711	TCTAAAAAAAAAATAAAAATT
1	WWWASHAAANRYWWHAAAAWT	ca112a_lchrom_DRF_h_h	553437	553457	-	14.763	4.03e-06	0.00711	TAAAGCTAAAACAAAAAAATC
1	WWWASHAAANRYWWHAAAAWT	ca112a_lchrom_DRF_h_h	898507	898527	-	14.763	4.03e-06	0.00711	AAAATAAAAGATAAAAAATAT
1	WWWASHAAANRYWWHAAAAWT	ca112a_lchrom_DRF_h_h	71655	71675	+	14.7514	4.06e-06	0.00712	ACAAACAAATATATCAAATTT
1	WWWASHAAANRYWWHAAAAWT	ca112a_lchrom_DRF_h_h	474925	474945	-	14.7514	4.06e-06	0.00712	AACATTAAAAGCATTAAATTT
1	WWWASHAAANRYWWHAAAAWT	ca112a_lchrom_DRF_h_h	812200	812220	+	14.7514	4.06e-06	0.00712	AATAGAAATTATAATAAAAAT
1	WWWASHAAANRYWWHAAAAWT	ca112a_lchrom_DRF_h_h	352846	352866	-	14.7399	4.09e-06	0.00715	ATTTTAAAAGACAAAGAAAAT
1	WWWASHAAANRYWWHAAAAWT	ca112a_lchrom_DRF_h_h	587593	587613	-	14.7399	4.09e-06	0.00715	GAAGCCAAATATAAAAAAAAT
1	WWWASHAAANRYWWHAAAAWT	ca112a_lchrom_DRF_h_h	904965	904985	+	14.7283	4.12e-06	0.00717	TTTATTAAATATTTTAAATCT
1	WWWASHAAANRYWWHAAAAWT	ca112a_lchrom_DRF_h_h	117189	117209	+	14.7225	4.14e-06	0.00717	ATAGCAAAAAGCATTAACATT
1	WWWASHAAANRYWWHAAAAWT	ca112a_lchrom_DRF_h_h	173455	173475	-	14.7225	4.14e-06	0.00717	TTTGTTAAAAATATTAAAGTT
1	WWWASHAAANRYWWHAAAAWT	ca112a_lchrom_DRF_h_h	897150	897170	-	14.7168	4.15e-06	0.00717	AAAAGAAAATATAATAAACAT
1	WWWASHAAANRYWWHAAAAWT	ca112a_lchrom_DRF_h_h	333762	333782	-	14.711	4.17e-06	0.00717	ATTGGCAATTATTTTAAAATT
1	WWWASHAAANRYWWHAAAAWT	ca112a_lchrom_DRF_h_h	640259	640279	+	14.711	4.17e-06	0.00717	TTTGGAAAATAGCATAAAATT
1	WWWASHAAANRYWWHAAAAWT	ca112a_lchrom_DRF_h_h	810086	810106	-	14.711	4.17e-06	0.00717	AATAGAGAAAATAATTAAATT
1	WWWASHAAANRYWWHAAAAWT	ca112a_lchrom_DRF_h_h	323623	323643	+	14.7052	4.18e-06	0.00717	TCTAAAAAAGATCATAAAAAT
1	WWWASHAAANRYWWHAAAAWT	ca112a_lchrom_DRF_h_h	373958	373978	+	14.7052	4.18e-06	0.00717	ATTACTAAAAAAATTAAAAAC
1	WWWASHAAANRYWWHAAAAWT	ca112a_lchrom_DRF_h_h	574424	574444	+	14.7052	4.18e-06	0.00717	ATTCTTAAATATAAAGAAAAT
1	WWWASHAAANRYWWHAAAAWT	ca112a_lchrom_DRF_h_h	446151	446171	+	14.6994	4.2e-06	0.00717	AATATAAAATGTAAAAAAATA
1	WWWASHAAANRYWWHAAAAWT	ca112a_lchrom_DRF_h_h	709818	709838	+	14.6936	4.21e-06	0.00717	TTTGGAAAATATTAAAAAAAA
1	WWWASHAAANRYWWHAAAAWT	ca112a_lchrom_DRF_h_h	744049	744069	-	14.6936	4.21e-06	0.00717	CAAAGTAAATATTATAAATTT
1	WWWASHAAANRYWWHAAAAWT	ca112a_lchrom_DRF_h_h	30215	30235	-	14.6821	4.25e-06	0.00717	TTTTCTAAAAACCAAAAAATG
1	WWWASHAAANRYWWHAAAAWT	ca112a_lchrom_DRF_h_h	650501	650521	-	14.6763	4.26e-06	0.00717	AAATTTAAACATAACAAAATT
1	WWWASHAAANRYWWHAAAAWT	ca112a_lchrom_DRF_h_h	450633	450653	+	14.6647	4.3e-06	0.00717	ATTAAAAAATATAAAAGAATT
1	WWWASHAAANRYWWHAAAAWT	ca112a_lchrom_DRF_h_h	464379	464399	+	14.6647	4.3e-06	0.00717	ATTAAAGAAAATATTGAAATT
1	WWWASHAAANRYWWHAAAAWT	ca112a_lchrom_DRF_h_h	685641	685661	-	14.6647	4.3e-06	0.00717	TAAAGAAAAAGCACAAAAAAC
1	WWWASHAAANRYWWHAAAAWT	ca112a_lchrom_DRF_h_h	102122	102142	-	14.659	4.31e-06	0.00717	TTCCTTAAAGGTAAAAAAATT
1	WWWASHAAANRYWWHAAAAWT	ca112a_lchrom_DRF_h_h	427061	427081	+	14.659	4.31e-06	0.00717	ATTTGAAAAAGCAAAAATAAT
1	WWWASHAAANRYWWHAAAAWT	ca112a_lchrom_DRF_h_h	493740	493760	-	14.659	4.31e-06	0.00717	ATTGCCAAATAATTTGAAATT
1	WWWASHAAANRYWWHAAAAWT	ca112a_lchrom_DRF_h_h	135264	135284	-	14.6532	4.33e-06	0.00717	TTTATCAAATTCTTTAATATT
1	WWWASHAAANRYWWHAAAAWT	ca112a_lchrom_DRF_h_h	219537	219557	+	14.6532	4.33e-06	0.00717	ATACCAAAAAATTAAAATATT
1	WWWASHAAANRYWWHAAAAWT	ca112a_lchrom_DRF_h_h	247615	247635	+	14.6532	4.33e-06	0.00717	TATACTAAATACCATGAAAAA
1	WWWASHAAANRYWWHAAAAWT	ca112a_lchrom_DRF_h_h	369061	369081	-	14.6532	4.33e-06	0.00717	TATTTTAAAGATTTTAAATTT
1	WWWASHAAANRYWWHAAAAWT	ca112a_lchrom_DRF_h_h	559903	559923	-	14.6532	4.33e-06	0.00717	TTAATCAAAGAAAAAGAAAAT
1	WWWASHAAANRYWWHAAAAWT	ca112a_lchrom_DRF_h_h	623208	623228	+	14.6532	4.33e-06	0.00717	ATAGCTAAATGTGAAAAAAAT
1	WWWASHAAANRYWWHAAAAWT	ca112a_lchrom_DRF_h_h	807041	807061	-	14.6474	4.34e-06	0.00718	ATTGGCAAAAATTCTAAATAT
1	WWWASHAAANRYWWHAAAAWT	ca112a_lchrom_DRF_h_h	351158	351178	-	14.6358	4.38e-06	0.00722	TTTAAAAAATAGCTTAAAATT
1	WWWASHAAANRYWWHAAAAWT	ca112a_lchrom_DRF_h_h	76953	76973	+	14.6185	4.43e-06	0.00722	AATACAAAAAATGATAAAATA
1	WWWASHAAANRYWWHAAAAWT	ca112a_lchrom_DRF_h_h	713086	713106	-	14.6185	4.43e-06	0.00722	TTTCTTAAAAGCAATAATAAT
1	WWWASHAAANRYWWHAAAAWT	ca112a_lchrom_DRF_h_h	2108	2128	+	14.6127	4.44e-06	0.00722	TTTATCAAATACTCTAAATTA
1	WWWASHAAANRYWWHAAAAWT	ca112a_lchrom_DRF_h_h	422363	422383	+	14.6127	4.44e-06	0.00722	TTTGTTAAAATCAAAAAAAAT
1	WWWASHAAANRYWWHAAAAWT	ca112a_lchrom_DRF_h_h	174800	174820	+	14.6069	4.46e-06	0.00722	AATATCAAAAATAAAAGAAAT
1	WWWASHAAANRYWWHAAAAWT	ca112a_lchrom_DRF_h_h	248335	248355	+	14.5954	4.49e-06	0.00722	TTAACTAAAAAGAAAAGAAAT
1	WWWASHAAANRYWWHAAAAWT	ca112a_lchrom_DRF_h_h	276787	276807	+	14.5954	4.49e-06	0.00722	AAAAAAAAATACCAAAAAAAT
1	WWWASHAAANRYWWHAAAAWT	ca112a_lchrom_DRF_h_h	345673	345693	+	14.5954	4.49e-06	0.00722	TGATCCAAAAACAAAAAAATA
1	WWWASHAAANRYWWHAAAAWT	ca112a_lchrom_DRF_h_h	478082	478102	-	14.5954	4.49e-06	0.00722	GATAGCAAGAGCATTAAAATT
1	WWWASHAAANRYWWHAAAAWT	ca112a_lchrom_DRF_h_h	794575	794595	+	14.5954	4.49e-06	0.00722	TAAAGTCAAAATCAAAAAATT
1	WWWASHAAANRYWWHAAAAWT	ca112a_lchrom_DRF_h_h	873954	873974	-	14.5954	4.49e-06	0.00722	AATAACAAAAATAATAAAAAA
1	WWWASHAAANRYWWHAAAAWT	ca112a_lchrom_DRF_h_h	809472	809492	-	14.5896	4.51e-06	0.00722	AAAATAAAATGTGAAAAAATT
1	WWWASHAAANRYWWHAAAAWT	ca112a_lchrom_DRF_h_h	85860	85880	+	14.5838	4.53e-06	0.00722	ACAAGTCAAAATTTAAAAATT
1	WWWASHAAANRYWWHAAAAWT	ca112a_lchrom_DRF_h_h	326538	326558	+	14.5838	4.53e-06	0.00722	AAAGCTAAATATATAAAAATC
1	WWWASHAAANRYWWHAAAAWT	ca112a_lchrom_DRF_h_h	373951	373971	+	14.578	4.55e-06	0.00722	ACAAGCAATTACTAAAAAAAT
1	WWWASHAAANRYWWHAAAAWT	ca112a_lchrom_DRF_h_h	211058	211078	+	14.5723	4.56e-06	0.00722	ATTATCAAAAATATAAGATTT
1	WWWASHAAANRYWWHAAAAWT	ca112a_lchrom_DRF_h_h	617525	617545	-	14.5723	4.56e-06	0.00722	TTTTCAAAAGAATTTAAAAAT
1	WWWASHAAANRYWWHAAAAWT	ca112a_lchrom_DRF_h_h	886347	886367	-	14.5723	4.56e-06	0.00722	TATAATAAATGCAATAAAGAT
1	WWWASHAAANRYWWHAAAAWT	ca112a_lchrom_DRF_h_h	897449	897469	-	14.5723	4.56e-06	0.00722	AAAGGAAAAAACAATAAAATA
1	WWWASHAAANRYWWHAAAAWT	ca112a_lchrom_DRF_h_h	206164	206184	+	14.5665	4.58e-06	0.00722	TTAAAAAAATACCCAAAAAAT
1	WWWASHAAANRYWWHAAAAWT	ca112a_lchrom_DRF_h_h	229999	230019	+	14.5665	4.58e-06	0.00722	TTTCCAAAAAACTTAAAAAAG
1	WWWASHAAANRYWWHAAAAWT	ca112a_lchrom_DRF_h_h	573893	573913	+	14.5665	4.58e-06	0.00722	TTTGTTAAAAGCTTAAAAACT
1	WWWASHAAANRYWWHAAAAWT	ca112a_lchrom_DRF_h_h	610777	610797	-	14.5665	4.58e-06	0.00722	TAAATCAAATATATACAAATA
1	WWWASHAAANRYWWHAAAAWT	ca112a_lchrom_DRF_h_h	829047	829067	-	14.5665	4.58e-06	0.00722	ATAAATAAAAACAACAAAAAA
1	WWWASHAAANRYWWHAAAAWT	ca112a_lchrom_DRF_h_h	54538	54558	+	14.5607	4.6e-06	0.00722	TTTTCAAAAAATTTCTAAAAT
1	WWWASHAAANRYWWHAAAAWT	ca112a_lchrom_DRF_h_h	140364	140384	+	14.5607	4.6e-06	0.00722	TATACAAAAACTCTAAAAAAT
1	WWWASHAAANRYWWHAAAAWT	ca112a_lchrom_DRF_h_h	678505	678525	-	14.5549	4.62e-06	0.00724	ATTGCCAAATGTAACAAAAAA
1	WWWASHAAANRYWWHAAAAWT	ca112a_lchrom_DRF_h_h	85746	85766	-	14.5318	4.69e-06	0.00731	TATTCAAAAAGCTAAAATAAT
1	WWWASHAAANRYWWHAAAAWT	ca112a_lchrom_DRF_h_h	174132	174152	+	14.5318	4.69e-06	0.00731	ACAAACAAATACATAAAAATA
1	WWWASHAAANRYWWHAAAAWT	ca112a_lchrom_DRF_h_h	651694	651714	-	14.5318	4.69e-06	0.00731	TTTAAAAAAAGATTTAAAAAT
1	WWWASHAAANRYWWHAAAAWT	ca112a_lchrom_DRF_h_h	637792	637812	-	14.526	4.7e-06	0.00732	ATTAACAAAATCTCTAAAATT
1	WWWASHAAANRYWWHAAAAWT	ca112a_lchrom_DRF_h_h	494296	494316	-	14.5202	4.72e-06	0.00732	AAAAGAAAATGCAAAAGAAAT
1	WWWASHAAANRYWWHAAAAWT	ca112a_lchrom_DRF_h_h	796185	796205	+	14.5202	4.72e-06	0.00732	ATTACAAAAAATCAAAAAGAT
1	WWWASHAAANRYWWHAAAAWT	ca112a_lchrom_DRF_h_h	324666	324686	-	14.5145	4.74e-06	0.00734	AAAATTAAAGATTTAAATATT
1	WWWASHAAANRYWWHAAAAWT	ca112a_lchrom_DRF_h_h	566084	566104	+	14.5087	4.76e-06	0.00735	TTTACTAAAAGCAGAAAAAAG
1	WWWASHAAANRYWWHAAAAWT	ca112a_lchrom_DRF_h_h	770579	770599	-	14.5029	4.77e-06	0.00737	AATGGCAAAAAGTTTAAAAAT
1	WWWASHAAANRYWWHAAAAWT	ca112a_lchrom_DRF_h_h	298670	298690	-	14.4971	4.79e-06	0.00738	TAGAGGAAAAGTTTAAAAATT
1	WWWASHAAANRYWWHAAAAWT	ca112a_lchrom_DRF_h_h	782397	782417	+	14.4855	4.83e-06	0.00741	TTAACGAAGAACTTTGAAATT
1	WWWASHAAANRYWWHAAAAWT	ca112a_lchrom_DRF_h_h	793525	793545	+	14.4855	4.83e-06	0.00741	TTTATAAAAATTCTTAAAATT
1	WWWASHAAANRYWWHAAAAWT	ca112a_lchrom_DRF_h_h	449113	449133	+	14.4798	4.85e-06	0.00741	TAAACAAAAAATATCGGAATT
1	WWWASHAAANRYWWHAAAAWT	ca112a_lchrom_DRF_h_h	494419	494439	-	14.4798	4.85e-06	0.00741	GTAAAAAAATATAATAAAAAT
1	WWWASHAAANRYWWHAAAAWT	ca112a_lchrom_DRF_h_h	372782	372802	+	14.474	4.86e-06	0.00741	AATAGCAGATACAAAAAATAT
1	WWWASHAAANRYWWHAAAAWT	ca112a_lchrom_DRF_h_h	612365	612385	-	14.474	4.86e-06	0.00741	ATAAGAAAATACAGTAATATT
1	WWWASHAAANRYWWHAAAAWT	ca112a_lchrom_DRF_h_h	737160	737180	-	14.4682	4.88e-06	0.00743	ATTAATAAAATCACAAAAATT
1	WWWASHAAANRYWWHAAAAWT	ca112a_lchrom_DRF_h_h	759604	759624	-	14.4624	4.9e-06	0.00744	ATCAGTAAATTCATTAAAAAT
1	WWWASHAAANRYWWHAAAAWT	ca112a_lchrom_DRF_h_h	465179	465199	-	14.4566	4.92e-06	0.00744	TTTAATAATAATTTTAAAAAT
1	WWWASHAAANRYWWHAAAAWT	ca112a_lchrom_DRF_h_h	654723	654743	-	14.4566	4.92e-06	0.00744	TTTGCAAAATACAAAAAGTTT
1	WWWASHAAANRYWWHAAAAWT	ca112a_lchrom_DRF_h_h	866319	866339	-	14.4509	4.94e-06	0.00744	TAAACTAAACATATTAAATAA
1	WWWASHAAANRYWWHAAAAWT	ca112a_lchrom_DRF_h_h	872886	872906	-	14.4509	4.94e-06	0.00744	AAAAGGAAAACCTAAAAAATT
1	WWWASHAAANRYWWHAAAAWT	ca112a_lchrom_DRF_h_h	210559	210579	+	14.4393	4.97e-06	0.00745	AAAAGAAAAAATAAAAGAAAT
1	WWWASHAAANRYWWHAAAAWT	ca112a_lchrom_DRF_h_h	609398	609418	-	14.4393	4.97e-06	0.00745	TTGATAAAATATTTTCAAATT
1	WWWASHAAANRYWWHAAAAWT	ca112a_lchrom_DRF_h_h	682752	682772	+	14.4393	4.97e-06	0.00745	ATTAAAAAAAATTATAATAAT
1	WWWASHAAANRYWWHAAAAWT	ca112a_lchrom_DRF_h_h	836259	836279	-	14.4393	4.97e-06	0.00745	ATCAGAAAAAACAACAGAATT
1	WWWASHAAANRYWWHAAAAWT	ca112a_lchrom_DRF_h_h	300578	300598	+	14.4277	5.01e-06	0.00749	TAAAGCAGAAACATCCAAAAT
1	WWWASHAAANRYWWHAAAAWT	ca112a_lchrom_DRF_h_h	106979	106999	+	14.422	5.03e-06	0.00749	TATACAAAAAACTAGAAATTC
1	WWWASHAAANRYWWHAAAAWT	ca112a_lchrom_DRF_h_h	505292	505312	+	14.422	5.03e-06	0.00749	AAAAATAAAAAAATTAAAATT
1	WWWASHAAANRYWWHAAAAWT	ca112a_lchrom_DRF_h_h	456346	456366	+	14.4162	5.05e-06	0.0075	AATACCAAAAACTTTTAAAAA
1	WWWASHAAANRYWWHAAAAWT	ca112a_lchrom_DRF_h_h	775780	775800	-	14.4104	5.07e-06	0.0075	TTAAACAAAGATACAAAAATA
1	WWWASHAAANRYWWHAAAAWT	ca112a_lchrom_DRF_h_h	9219	9239	+	14.3988	5.11e-06	0.0075	AATAATAAATATAATAAAGTT
1	WWWASHAAANRYWWHAAAAWT	ca112a_lchrom_DRF_h_h	232193	232213	+	14.3988	5.11e-06	0.0075	TAAATGAAAAAGAAAAAAATT
1	WWWASHAAANRYWWHAAAAWT	ca112a_lchrom_DRF_h_h	248043	248063	+	14.3988	5.11e-06	0.0075	AAAACAACATATAATAAAAAT
1	WWWASHAAANRYWWHAAAAWT	ca112a_lchrom_DRF_h_h	422877	422897	+	14.3988	5.11e-06	0.0075	ATTAAAAAAAATATTAAAAAA
1	WWWASHAAANRYWWHAAAAWT	ca112a_lchrom_DRF_h_h	701227	701247	-	14.3988	5.11e-06	0.0075	TAAAGAAAAAGTATAACAAAT
1	WWWASHAAANRYWWHAAAAWT	ca112a_lchrom_DRF_h_h	363932	363952	+	14.3931	5.13e-06	0.0075	ACACATAAAAATAATAAAATT
1	WWWASHAAANRYWWHAAAAWT	ca112a_lchrom_DRF_h_h	447549	447569	+	14.3931	5.13e-06	0.0075	TAAATAAAATATATTAAAAAC
1	WWWASHAAANRYWWHAAAAWT	ca112a_lchrom_DRF_h_h	176711	176731	+	14.3873	5.15e-06	0.0075	AATATAAAAAGAAACAAAATT
1	WWWASHAAANRYWWHAAAAWT	ca112a_lchrom_DRF_h_h	733323	733343	-	14.3873	5.15e-06	0.0075	AATAGAAAAAATACTAACATT
1	WWWASHAAANRYWWHAAAAWT	ca112a_lchrom_DRF_h_h	112011	112031	+	14.3815	5.16e-06	0.0075	TGAACTAAACATTTGCAAATT
1	WWWASHAAANRYWWHAAAAWT	ca112a_lchrom_DRF_h_h	598143	598163	-	14.3815	5.16e-06	0.0075	TATAGCAAAAAGAAAAAAGAT
1	WWWASHAAANRYWWHAAAAWT	ca112a_lchrom_DRF_h_h	443610	443630	+	14.3757	5.18e-06	0.0075	ATAATTAAAAAAACAAAAATT
1	WWWASHAAANRYWWHAAAAWT	ca112a_lchrom_DRF_h_h	592287	592307	-	14.3757	5.18e-06	0.0075	ATAAATAAAAATTAAAAAAGT
1	WWWASHAAANRYWWHAAAAWT	ca112a_lchrom_DRF_h_h	860248	860268	-	14.3757	5.18e-06	0.0075	AAATCTAAAAATAAAAAAATA
1	WWWASHAAANRYWWHAAAAWT	ca112a_lchrom_DRF_h_h	248228	248248	+	14.3699	5.2e-06	0.0075	TAAAGAAAAATCACAAAAAAT
1	WWWASHAAANRYWWHAAAAWT	ca112a_lchrom_DRF_h_h	410491	410511	+	14.3699	5.2e-06	0.0075	ATTAAAAAAAATAGTAAAAAT
1	WWWASHAAANRYWWHAAAAWT	ca112a_lchrom_DRF_h_h	39998	40018	+	14.3642	5.22e-06	0.0075	TTTACTGAATACATCAACTTT
1	WWWASHAAANRYWWHAAAAWT	ca112a_lchrom_DRF_h_h	79848	79868	+	14.3642	5.22e-06	0.0075	TATTCAAAATACTTTAAAAAA
1	WWWASHAAANRYWWHAAAAWT	ca112a_lchrom_DRF_h_h	182359	182379	-	14.3642	5.22e-06	0.0075	TTTGCCAAAACCAATAAAACT
1	WWWASHAAANRYWWHAAAAWT	ca112a_lchrom_DRF_h_h	66219	66239	-	14.3584	5.24e-06	0.00751	TCTAAAAAAATTAATAAAATT
1	WWWASHAAANRYWWHAAAAWT	ca112a_lchrom_DRF_h_h	211339	211359	+	14.3584	5.24e-06	0.00751	TTAAATAAAAATTACAAGATT
1	WWWASHAAANRYWWHAAAAWT	ca112a_lchrom_DRF_h_h	183200	183220	+	14.3526	5.26e-06	0.00751	AATACTGAATATCAAAAATTT
1	WWWASHAAANRYWWHAAAAWT	ca112a_lchrom_DRF_h_h	818459	818479	-	14.3526	5.26e-06	0.00751	TCAACTAAACATTGTAAATTT
1	WWWASHAAANRYWWHAAAAWT	ca112a_lchrom_DRF_h_h	674087	674107	+	14.3468	5.28e-06	0.00751	TTTAAAAAAGGCTATAAAGAT
1	WWWASHAAANRYWWHAAAAWT	ca112a_lchrom_DRF_h_h	723392	723412	-	14.3468	5.28e-06	0.00751	AAAATTAAATATAACGAATTT
1	WWWASHAAANRYWWHAAAAWT	ca112a_lchrom_DRF_h_h	332747	332767	+	14.341	5.3e-06	0.00751	AATTCAAAACGTTTAAAATTT
1	WWWASHAAANRYWWHAAAAWT	ca112a_lchrom_DRF_h_h	434844	434864	+	14.341	5.3e-06	0.00751	TGTAGTAAAAAGGAAAAAATT
1	WWWASHAAANRYWWHAAAAWT	ca112a_lchrom_DRF_h_h	67277	67297	+	14.3353	5.32e-06	0.00752	TTTAAAAAATACAATAAATAC
1	WWWASHAAANRYWWHAAAAWT	ca112a_lchrom_DRF_h_h	829022	829042	-	14.3353	5.32e-06	0.00752	AACATTAAAAGCCTAAAAATT
1	WWWASHAAANRYWWHAAAAWT	ca112a_lchrom_DRF_h_h	502824	502844	-	14.3237	5.36e-06	0.00756	ATAAGTAATCGCCATAAAATT
1	WWWASHAAANRYWWHAAAAWT	ca112a_lchrom_DRF_h_h	423600	423620	-	14.3179	5.38e-06	0.00758	TTTAGCAAATTCAAGTAAATT
1	WWWASHAAANRYWWHAAAAWT	ca112a_lchrom_DRF_h_h	258106	258126	+	14.3121	5.4e-06	0.00758	ATAGAAAAAGACAATAAATTT
1	WWWASHAAANRYWWHAAAAWT	ca112a_lchrom_DRF_h_h	701899	701919	+	14.3064	5.42e-06	0.00758	TTTTTAAAAAAGATCAAAATT
1	WWWASHAAANRYWWHAAAAWT	ca112a_lchrom_DRF_h_h	762031	762051	+	14.3064	5.42e-06	0.00758	TATATTAAAAATAATGTAATT
1	WWWASHAAANRYWWHAAAAWT	ca112a_lchrom_DRF_h_h	860978	860998	-	14.3064	5.42e-06	0.00758	ATCTTTAAATGCTATAAAATT
1	WWWASHAAANRYWWHAAAAWT	ca112a_lchrom_DRF_h_h	822597	822617	+	14.3006	5.44e-06	0.00758	TTAATTAAAAAAACTAAAAAT
1	WWWASHAAANRYWWHAAAAWT	ca112a_lchrom_DRF_h_h	190899	190919	+	14.2948	5.46e-06	0.00758	AATGACAAAAATTTAGAAATT
1	WWWASHAAANRYWWHAAAAWT	ca112a_lchrom_DRF_h_h	176625	176645	-	14.289	5.48e-06	0.00758	TATTCTAAAGAATATAAAAAT
1	WWWASHAAANRYWWHAAAAWT	ca112a_lchrom_DRF_h_h	682515	682535	-	14.289	5.48e-06	0.00758	TTTCTTAAAAATATAAAAACT
1	WWWASHAAANRYWWHAAAAWT	ca112a_lchrom_DRF_h_h	682895	682915	+	14.289	5.48e-06	0.00758	TTTTGAAAATATTAAAAAAAA
1	WWWASHAAANRYWWHAAAAWT	ca112a_lchrom_DRF_h_h	694623	694643	-	14.289	5.48e-06	0.00758	GATAGTAAAAATTCCAAAAAT
1	WWWASHAAANRYWWHAAAAWT	ca112a_lchrom_DRF_h_h	535681	535701	+	14.2832	5.5e-06	0.00758	TTTTTTAAAAGATATAAAATT
1	WWWASHAAANRYWWHAAAAWT	ca112a_lchrom_DRF_h_h	575458	575478	+	14.2832	5.5e-06	0.00758	TAAATTAAAATCATAAAATTT
1	WWWASHAAANRYWWHAAAAWT	ca112a_lchrom_DRF_h_h	584673	584693	-	14.2832	5.5e-06	0.00758	TTCATTAAAAACTTTAAAAAC
1	WWWASHAAANRYWWHAAAAWT	ca112a_lchrom_DRF_h_h	430686	430706	+	14.2659	5.56e-06	0.00766	TATTGAGAAGGTTTAAAAATT
1	WWWASHAAANRYWWHAAAAWT	ca112a_lchrom_DRF_h_h	736515	736535	+	14.2543	5.61e-06	0.0077	AAAAATAAAGATTTTCAAAAT
1	WWWASHAAANRYWWHAAAAWT	ca112a_lchrom_DRF_h_h	801436	801456	-	14.2428	5.65e-06	0.00772	TAAATCAAAAATAACAAATTC
1	WWWASHAAANRYWWHAAAAWT	ca112a_lchrom_DRF_h_h	812209	812229	+	14.2428	5.65e-06	0.00772	TATAATAAAAATTACAATAAT
1	WWWASHAAANRYWWHAAAAWT	ca112a_lchrom_DRF_h_h	884096	884116	-	14.2428	5.65e-06	0.00772	TTTAGAAAAAGAAAAAATAAT
1	WWWASHAAANRYWWHAAAAWT	ca112a_lchrom_DRF_h_h	427481	427501	-	14.2197	5.73e-06	0.00781	ATTATCCAAAGCTTTAAATTT
1	WWWASHAAANRYWWHAAAAWT	ca112a_lchrom_DRF_h_h	444318	444338	+	14.2197	5.73e-06	0.00781	AATATTAAAAATAAAAAATTC
1	WWWASHAAANRYWWHAAAAWT	ca112a_lchrom_DRF_h_h	219869	219889	+	14.2139	5.75e-06	0.00781	TTAACAAAATATATAAAATAG
1	WWWASHAAANRYWWHAAAAWT	ca112a_lchrom_DRF_h_h	296851	296871	+	14.2139	5.75e-06	0.00781	ATTAAAAATAACAAAAAAAAT
1	WWWASHAAANRYWWHAAAAWT	ca112a_lchrom_DRF_h_h	482922	482942	-	14.2081	5.77e-06	0.00781	AAAAATAAAAACAATATAATT
1	WWWASHAAANRYWWHAAAAWT	ca112a_lchrom_DRF_h_h	573030	573050	-	14.2081	5.77e-06	0.00781	TTATCAAAAAATATTCAAATC
1	WWWASHAAANRYWWHAAAAWT	ca112a_lchrom_DRF_h_h	596715	596735	+	14.2081	5.77e-06	0.00781	TTTAGAGAATGTTTTTAAAAT
1	WWWASHAAANRYWWHAAAAWT	ca112a_lchrom_DRF_h_h	804504	804524	-	14.2023	5.8e-06	0.00782	TTATCAAAAGGCAAACAAATC
1	WWWASHAAANRYWWHAAAAWT	ca112a_lchrom_DRF_h_h	206208	206228	+	14.1965	5.82e-06	0.00782	TTAATTAAATTTTTAGAAATT
1	WWWASHAAANRYWWHAAAAWT	ca112a_lchrom_DRF_h_h	144262	144282	-	14.1908	5.84e-06	0.00782	TTAATCAAATGAATTGAAAAT
1	WWWASHAAANRYWWHAAAAWT	ca112a_lchrom_DRF_h_h	651065	651085	-	14.1908	5.84e-06	0.00782	AAATGCAAATACAATAATAAT
1	WWWASHAAANRYWWHAAAAWT	ca112a_lchrom_DRF_h_h	756237	756257	+	14.185	5.86e-06	0.00782	TTTAGAAAAAATTATGATTAT
1	WWWASHAAANRYWWHAAAAWT	ca112a_lchrom_DRF_h_h	49635	49655	+	14.1792	5.88e-06	0.00782	AATAGAAAAAAGCTTAAAAAT
1	WWWASHAAANRYWWHAAAAWT	ca112a_lchrom_DRF_h_h	65628	65648	+	14.1792	5.88e-06	0.00782	ATTAAAAAAAGAAATAAAAAT
1	WWWASHAAANRYWWHAAAAWT	ca112a_lchrom_DRF_h_h	103187	103207	-	14.1792	5.88e-06	0.00782	TTTTTTAAAAATATTAGAATT
1	WWWASHAAANRYWWHAAAAWT	ca112a_lchrom_DRF_h_h	326797	326817	+	14.1792	5.88e-06	0.00782	ATTAGCCAAATCAACAAAATT
1	WWWASHAAANRYWWHAAAAWT	ca112a_lchrom_DRF_h_h	479601	479621	+	14.1792	5.88e-06	0.00782	TTTTGAGAAGGCTTTAAATTT
1	WWWASHAAANRYWWHAAAAWT	ca112a_lchrom_DRF_h_h	552890	552910	-	14.1792	5.88e-06	0.00782	TAAACAAAAAAACTAAAAAAT
1	WWWASHAAANRYWWHAAAAWT	ca112a_lchrom_DRF_h_h	256243	256263	+	14.1734	5.9e-06	0.00782	TTAAATAAAATTAACAAAAAT
1	WWWASHAAANRYWWHAAAAWT	ca112a_lchrom_DRF_h_h	572177	572197	-	14.1734	5.9e-06	0.00782	AAAACTAAAGGCAATAAATAA
1	WWWASHAAANRYWWHAAAAWT	ca112a_lchrom_DRF_h_h	1001	1021	+	14.1676	5.93e-06	0.00784	AAAAACAAATGGAACAAAATT
1	WWWASHAAANRYWWHAAAAWT	ca112a_lchrom_DRF_h_h	7177	7197	+	14.1561	5.97e-06	0.00786	ATAATAAAAACTATTAAAAAT
1	WWWASHAAANRYWWHAAAAWT	ca112a_lchrom_DRF_h_h	423282	423302	-	14.1561	5.97e-06	0.00786	TTTACAAAAAGGATAAATTTT
1	WWWASHAAANRYWWHAAAAWT	ca112a_lchrom_DRF_h_h	620157	620177	+	14.1561	5.97e-06	0.00786	ATAGATAAAAATTTAGAAATT
1	WWWASHAAANRYWWHAAAAWT	ca112a_lchrom_DRF_h_h	632677	632697	+	14.1445	6.01e-06	0.00786	TATAGAAAAAACTTTAGTATT
1	WWWASHAAANRYWWHAAAAWT	ca112a_lchrom_DRF_h_h	265915	265935	+	14.1387	6.04e-06	0.00786	TAGAGAAAAAATTTTGAAAAT
1	WWWASHAAANRYWWHAAAAWT	ca112a_lchrom_DRF_h_h	362544	362564	-	14.1387	6.04e-06	0.00786	TTTTTTAAAAATTCAAAATTT
1	WWWASHAAANRYWWHAAAAWT	ca112a_lchrom_DRF_h_h	560556	560576	-	14.1387	6.04e-06	0.00786	TAAACATAATATTTAGAAATT
1	WWWASHAAANRYWWHAAAAWT	ca112a_lchrom_DRF_h_h	610594	610614	-	14.1387	6.04e-06	0.00786	TTTTTCAAAAGCAATAATTTT
1	WWWASHAAANRYWWHAAAAWT	ca112a_lchrom_DRF_h_h	506731	506751	-	14.1329	6.06e-06	0.00786	ATAATCAAACACTCCTAAATT
1	WWWASHAAANRYWWHAAAAWT	ca112a_lchrom_DRF_h_h	809618	809638	-	14.1329	6.06e-06	0.00786	TAAAGAAAATGTTTCAAAAAA
1	WWWASHAAANRYWWHAAAAWT	ca112a_lchrom_DRF_h_h	813732	813752	-	14.1329	6.06e-06	0.00786	TTAAGTAAAAATAACAAAACA
1	WWWASHAAANRYWWHAAAAWT	ca112a_lchrom_DRF_h_h	847104	847124	-	14.1329	6.06e-06	0.00786	TTTATTAAATCTTTTGAAAAT
1	WWWASHAAANRYWWHAAAAWT	ca112a_lchrom_DRF_h_h	174080	174100	+	14.1272	6.08e-06	0.00786	AAAAGCAAAAATATAAAATTG
1	WWWASHAAANRYWWHAAAAWT	ca112a_lchrom_DRF_h_h	733912	733932	-	14.1272	6.08e-06	0.00786	TAAAAAAAATATTATAAAATA
1	WWWASHAAANRYWWHAAAAWT	ca112a_lchrom_DRF_h_h	19651	19671	+	14.1214	6.1e-06	0.00786	AATCCAAAAAGCTTTGAATTT
1	WWWASHAAANRYWWHAAAAWT	ca112a_lchrom_DRF_h_h	79462	79482	+	14.1214	6.1e-06	0.00786	ATAATTAAAAGCTAAAAATTA
1	WWWASHAAANRYWWHAAAAWT	ca112a_lchrom_DRF_h_h	909610	909630	-	14.1214	6.1e-06	0.00786	GCAACAAAATACAATAAAATC
1	WWWASHAAANRYWWHAAAAWT	ca112a_lchrom_DRF_h_h	316928	316948	+	14.1156	6.13e-06	0.00786	ATTCTTAAAATCATAAAAATT
1	WWWASHAAANRYWWHAAAAWT	ca112a_lchrom_DRF_h_h	538197	538217	-	14.1156	6.13e-06	0.00786	TTAACAAAAAAATTTAAAACT
1	WWWASHAAANRYWWHAAAAWT	ca112a_lchrom_DRF_h_h	791626	791646	-	14.1156	6.13e-06	0.00786	TTTAAAAAATACAATATATTT
1	WWWASHAAANRYWWHAAAAWT	ca112a_lchrom_DRF_h_h	553596	553616	+	14.1098	6.15e-06	0.00788	AATATTAAAAACCCTAAATTT
1	WWWASHAAANRYWWHAAAAWT	ca112a_lchrom_DRF_h_h	483642	483662	-	14.104	6.17e-06	0.00788	ATTTGATAAAACATCAAAATT
1	WWWASHAAANRYWWHAAAAWT	ca112a_lchrom_DRF_h_h	634051	634071	+	14.104	6.17e-06	0.00788	TCTGCTAAAGGTTTAGAATTT
1	WWWASHAAANRYWWHAAAAWT	ca112a_lchrom_DRF_h_h	808408	808428	-	14.0983	6.19e-06	0.00789	CAAAGAAAATATCAAAAAATT
1	WWWASHAAANRYWWHAAAAWT	ca112a_lchrom_DRF_h_h	891158	891178	-	14.0983	6.19e-06	0.00789	TTTAGCAAGTCCTTTAAAAAT
1	WWWASHAAANRYWWHAAAAWT	ca112a_lchrom_DRF_h_h	443278	443298	+	14.0867	6.24e-06	0.00792	TTGATTAAAAATCAAAAAAAT
1	WWWASHAAANRYWWHAAAAWT	ca112a_lchrom_DRF_h_h	692669	692689	+	14.0809	6.26e-06	0.00792	AATATTAAAGAAAATGAAATT
1	WWWASHAAANRYWWHAAAAWT	ca112a_lchrom_DRF_h_h	893603	893623	+	14.0809	6.26e-06	0.00792	AAAAAAAAATGCAAAAAAATC
1	WWWASHAAANRYWWHAAAAWT	ca112a_lchrom_DRF_h_h	146230	146250	+	14.0694	6.31e-06	0.00792	ATTAACAAAAAGAAATAAATT
1	WWWASHAAANRYWWHAAAAWT	ca112a_lchrom_DRF_h_h	315356	315376	+	14.0694	6.31e-06	0.00792	TCAAAAAAATATTTTGAAAAT
1	WWWASHAAANRYWWHAAAAWT	ca112a_lchrom_DRF_h_h	493889	493909	-	14.0694	6.31e-06	0.00792	AAGGCCAAAAACATTAAATTT
1	WWWASHAAANRYWWHAAAAWT	ca112a_lchrom_DRF_h_h	695423	695443	-	14.0694	6.31e-06	0.00792	TTTAAAAAATACAATAAATAA
1	WWWASHAAANRYWWHAAAAWT	ca112a_lchrom_DRF_h_h	824412	824432	-	14.0694	6.31e-06	0.00792	AAAATAAAATGCAATAACATT
1	WWWASHAAANRYWWHAAAAWT	ca112a_lchrom_DRF_h_h	795027	795047	-	14.0636	6.33e-06	0.00792	TATTCCAAAAATTCTAAAATA
1	WWWASHAAANRYWWHAAAAWT	ca112a_lchrom_DRF_h_h	118135	118155	+	14.052	6.38e-06	0.00792	GCAATTAAAAACATTAAATTT
1	WWWASHAAANRYWWHAAAAWT	ca112a_lchrom_DRF_h_h	442734	442754	+	14.052	6.38e-06	0.00792	TTAAATCAATGTTTAAAAATT
1	WWWASHAAANRYWWHAAAAWT	ca112a_lchrom_DRF_h_h	32797	32817	-	14.0462	6.4e-06	0.00792	AATTCCAAGGATATTAAAATT
1	WWWASHAAANRYWWHAAAAWT	ca112a_lchrom_DRF_h_h	135899	135919	+	14.0462	6.4e-06	0.00792	TTTTATAAAAATTTAAAATAT
1	WWWASHAAANRYWWHAAAAWT	ca112a_lchrom_DRF_h_h	220741	220761	-	14.0462	6.4e-06	0.00792	TGAATAAAAAGTTTAAAATTT
1	WWWASHAAANRYWWHAAAAWT	ca112a_lchrom_DRF_h_h	565614	565634	+	14.0462	6.4e-06	0.00792	TTTATCAAAAGAGATAAAAAT
1	WWWASHAAANRYWWHAAAAWT	ca112a_lchrom_DRF_h_h	592260	592280	+	14.0462	6.4e-06	0.00792	TAAATTAGAGATTTAAAAATT
1	WWWASHAAANRYWWHAAAAWT	ca112a_lchrom_DRF_h_h	611108	611128	-	14.0462	6.4e-06	0.00792	TAATCAAAACAAATTAAAATT
1	WWWASHAAANRYWWHAAAAWT	ca112a_lchrom_DRF_h_h	693492	693512	-	14.0462	6.4e-06	0.00792	ATACCTAAAAATGCTAAAATT
1	WWWASHAAANRYWWHAAAAWT	ca112a_lchrom_DRF_h_h	813258	813278	-	14.0462	6.4e-06	0.00792	ATTACAAAAAAGTAAATAATT
1	WWWASHAAANRYWWHAAAAWT	ca112a_lchrom_DRF_h_h	821743	821763	+	14.0462	6.4e-06	0.00792	ATTGTTAAAAATTATAAAATA
1	WWWASHAAANRYWWHAAAAWT	ca112a_lchrom_DRF_h_h	156444	156464	+	14.0405	6.43e-06	0.00793	TTAAATAATAATATAAAAAAT
1	WWWASHAAANRYWWHAAAAWT	ca112a_lchrom_DRF_h_h	237918	237938	+	14.0347	6.45e-06	0.00795	TTTGCAACAAATTTAAAAAAT
1	WWWASHAAANRYWWHAAAAWT	ca112a_lchrom_DRF_h_h	10716	10736	+	14.0289	6.47e-06	0.00795	TATATAAAAAACGACAAATAT
1	WWWASHAAANRYWWHAAAAWT	ca112a_lchrom_DRF_h_h	68566	68586	+	14.0289	6.47e-06	0.00795	TTTCCTAAATAACACAAAATT
1	WWWASHAAANRYWWHAAAAWT	ca112a_lchrom_DRF_h_h	227768	227788	+	14.0289	6.47e-06	0.00795	ACTATTAGAAGCTAAAAAATT
1	WWWASHAAANRYWWHAAAAWT	ca112a_lchrom_DRF_h_h	626256	626276	-	14.0231	6.5e-06	0.00796	AAAACTAAATAATATCAAAAT
1	WWWASHAAANRYWWHAAAAWT	ca112a_lchrom_DRF_h_h	450843	450863	+	14.0173	6.52e-06	0.00796	TTAACTACAAATAACAAAATA
1	WWWASHAAANRYWWHAAAAWT	ca112a_lchrom_DRF_h_h	817131	817151	-	14.0173	6.52e-06	0.00796	TAGACAAAAAAATATAAAATT
1	WWWASHAAANRYWWHAAAAWT	ca112a_lchrom_DRF_h_h	157617	157637	+	14.0116	6.54e-06	0.00796	ATTTGCAAATACAATGAAAAA
1	WWWASHAAANRYWWHAAAAWT	ca112a_lchrom_DRF_h_h	577972	577992	-	14.0116	6.54e-06	0.00796	TTTATTAGATGCATACAAAAT
1	WWWASHAAANRYWWHAAAAWT	ca112a_lchrom_DRF_h_h	867907	867927	-	14.0116	6.54e-06	0.00796	TGCAATAAAAATAACAAAATT
1	WWWASHAAANRYWWHAAAAWT	ca112a_lchrom_DRF_h_h	139610	139630	+	14.0058	6.57e-06	0.00796	TTTTCTAAATCTTTTAAATTT
1	WWWASHAAANRYWWHAAAAWT	ca112a_lchrom_DRF_h_h	434599	434619	-	14.0058	6.57e-06	0.00796	TCTAATAAAAAATATAAAAAT
1	WWWASHAAANRYWWHAAAAWT	ca112a_lchrom_DRF_h_h	896136	896156	+	14.0058	6.57e-06	0.00796	TTTATTAAAATCTTTCAATTT
1	WWWASHAAANRYWWHAAAAWT	ca112a_lchrom_DRF_h_h	19899	19919	-	14	6.59e-06	0.00798	TTAAAAAAAGATTTTAATAAT
1	WWWASHAAANRYWWHAAAAWT	ca112a_lchrom_DRF_h_h	744607	744627	-	13.9942	6.62e-06	0.00799	TTTTTCAAAAAATAAAAAAAT
1	WWWASHAAANRYWWHAAAAWT	ca112a_lchrom_DRF_h_h	760834	760854	-	13.9942	6.62e-06	0.00799	TTTAATAAAGATCCAAAATTT
1	WWWASHAAANRYWWHAAAAWT	ca112a_lchrom_DRF_h_h	703604	703624	+	13.9884	6.64e-06	0.008	TTAACCAAAAGCAAAAGTTTT
1	WWWASHAAANRYWWHAAAAWT	ca112a_lchrom_DRF_h_h	697296	697316	-	13.9827	6.66e-06	0.00802	TTTATGGAAAATCAAAAAATT
1	WWWASHAAANRYWWHAAAAWT	ca112a_lchrom_DRF_h_h	543902	543922	+	13.9653	6.74e-06	0.00809	AAAAGAAAAAAATATAAATTT
1	WWWASHAAANRYWWHAAAAWT	ca112a_lchrom_DRF_h_h	629119	629139	-	13.9653	6.74e-06	0.00809	TTTATCAAAAACAATAATTTA
1	WWWASHAAANRYWWHAAAAWT	ca112a_lchrom_DRF_h_h	771915	771935	-	13.9538	6.79e-06	0.00813	AAATCAAAATATTATGAAAAT
1	WWWASHAAANRYWWHAAAAWT	ca112a_lchrom_DRF_h_h	538842	538862	-	13.948	6.81e-06	0.00813	TTAATGAAAGTCTTAAAAATT
1	WWWASHAAANRYWWHAAAAWT	ca112a_lchrom_DRF_h_h	718099	718119	+	13.948	6.81e-06	0.00813	GTTTTCAAATACACTAAAATT
1	WWWASHAAANRYWWHAAAAWT	ca112a_lchrom_DRF_h_h	725562	725582	+	13.948	6.81e-06	0.00813	ATTGCAAATTATTTAAAAATT
1	WWWASHAAANRYWWHAAAAWT	ca112a_lchrom_DRF_h_h	438268	438288	+	13.9422	6.84e-06	0.00815	TATTTAAAAAACATAAAAATA
1	WWWASHAAANRYWWHAAAAWT	ca112a_lchrom_DRF_h_h	244686	244706	+	13.9364	6.86e-06	0.00816	TTCACTAAAAATATTTATATT
1	WWWASHAAANRYWWHAAAAWT	ca112a_lchrom_DRF_h_h	414176	414196	+	13.9364	6.86e-06	0.00816	ATTAATCAAAGCTAAAAAAAT
1	WWWASHAAANRYWWHAAAAWT	ca112a_lchrom_DRF_h_h	214934	214954	+	13.9306	6.89e-06	0.00816	ATAAACAAAAATAATAAATTA
1	WWWASHAAANRYWWHAAAAWT	ca112a_lchrom_DRF_h_h	538843	538863	-	13.9306	6.89e-06	0.00816	TTTAATGAAAGTCTTAAAAAT
1	WWWASHAAANRYWWHAAAAWT	ca112a_lchrom_DRF_h_h	533358	533378	-	13.9249	6.91e-06	0.00816	TAAAATAAAGATTTAAAACTT
1	WWWASHAAANRYWWHAAAAWT	ca112a_lchrom_DRF_h_h	582337	582357	+	13.9249	6.91e-06	0.00816	AGATCCAAAAATTAAAAATTT
1	WWWASHAAANRYWWHAAAAWT	ca112a_lchrom_DRF_h_h	857201	857221	-	13.9249	6.91e-06	0.00816	TTTTCAAAAAAGAAATAAATT
1	WWWASHAAANRYWWHAAAAWT	ca112a_lchrom_DRF_h_h	172273	172293	-	13.9191	6.94e-06	0.00816	TTAATTAACTATAAAAAATTT
1	WWWASHAAANRYWWHAAAAWT	ca112a_lchrom_DRF_h_h	356374	356394	+	13.9191	6.94e-06	0.00816	AAAAGAAAAAACGCCAAAAAT
1	WWWASHAAANRYWWHAAAAWT	ca112a_lchrom_DRF_h_h	42841	42861	-	13.9133	6.96e-06	0.00816	TTTAGAAAATATTTTTTAATT
1	WWWASHAAANRYWWHAAAAWT	ca112a_lchrom_DRF_h_h	157728	157748	-	13.9133	6.96e-06	0.00816	ATTAATAAAATTTTAAAAAAT
1	WWWASHAAANRYWWHAAAAWT	ca112a_lchrom_DRF_h_h	798477	798497	-	13.9133	6.96e-06	0.00816	TGAAGATAAAACAAAAAAAAT
1	WWWASHAAANRYWWHAAAAWT	ca112a_lchrom_DRF_h_h	396334	396354	+	13.9075	6.99e-06	0.00816	TAAATAAAAAAATTAAAAAAT
1	WWWASHAAANRYWWHAAAAWT	ca112a_lchrom_DRF_h_h	653042	653062	-	13.9075	6.99e-06	0.00816	AATAGAAGAAATAAAAAATTT
1	WWWASHAAANRYWWHAAAAWT	ca112a_lchrom_DRF_h_h	805165	805185	+	13.9075	6.99e-06	0.00816	TTTATTACAAGTTCAAAAATT
1	WWWASHAAANRYWWHAAAAWT	ca112a_lchrom_DRF_h_h	825401	825421	+	13.9017	7.01e-06	0.00818	TAGATTGAAAGCAAAAAAATT
1	WWWASHAAANRYWWHAAAAWT	ca112a_lchrom_DRF_h_h	5145	5165	+	13.896	7.04e-06	0.00818	TTAACAAAAAATTAATAAAAA
1	WWWASHAAANRYWWHAAAAWT	ca112a_lchrom_DRF_h_h	381290	381310	+	13.896	7.04e-06	0.00818	ATTTCTAAAATTAACAAAAAT
1	WWWASHAAANRYWWHAAAAWT	ca112a_lchrom_DRF_h_h	449102	449122	+	13.8902	7.07e-06	0.0082	AAAACAAAAAATAAACAAAAA
1	WWWASHAAANRYWWHAAAAWT	ca112a_lchrom_DRF_h_h	41168	41188	-	13.8844	7.09e-06	0.0082	TTTAGCAATTATTAAAATAAT
1	WWWASHAAANRYWWHAAAAWT	ca112a_lchrom_DRF_h_h	703621	703641	-	13.8844	7.09e-06	0.0082	TTAAGCAAAAAAATCAAAAAA
1	WWWASHAAANRYWWHAAAAWT	ca112a_lchrom_DRF_h_h	832432	832452	+	13.8844	7.09e-06	0.0082	CTAAACAAAGGCTTTGAAATT
1	WWWASHAAANRYWWHAAAAWT	ca112a_lchrom_DRF_h_h	28868	28888	-	13.8728	7.14e-06	0.00821	GTTGATAAAAATTTTAAAATT
1	WWWASHAAANRYWWHAAAAWT	ca112a_lchrom_DRF_h_h	351379	351399	+	13.8728	7.14e-06	0.00821	AATAAAAAAATTATTAAAATT
1	WWWASHAAANRYWWHAAAAWT	ca112a_lchrom_DRF_h_h	698370	698390	-	13.8728	7.14e-06	0.00821	TTAAACAAATTTATAAAATTT
1	WWWASHAAANRYWWHAAAAWT	ca112a_lchrom_DRF_h_h	199927	199947	+	13.8671	7.17e-06	0.00821	AAATCTAAAAAATTTAAAATT
1	WWWASHAAANRYWWHAAAAWT	ca112a_lchrom_DRF_h_h	301664	301684	+	13.8671	7.17e-06	0.00821	ATTAGAAAAATCATTTAAAAT
1	WWWASHAAANRYWWHAAAAWT	ca112a_lchrom_DRF_h_h	28077	28097	-	13.8613	7.2e-06	0.00821	TAAATAAAAAGGATACAAATT
1	WWWASHAAANRYWWHAAAAWT	ca112a_lchrom_DRF_h_h	99701	99721	+	13.8613	7.2e-06	0.00821	ACTAGAAAATGTAATAAATTC
1	WWWASHAAANRYWWHAAAAWT	ca112a_lchrom_DRF_h_h	704812	704832	-	13.8613	7.2e-06	0.00821	TTTCATAAAAATTTATAAATT
1	WWWASHAAANRYWWHAAAAWT	ca112a_lchrom_DRF_h_h	791281	791301	-	13.8613	7.2e-06	0.00821	AATATTTAATACTTTAAAAAT
1	WWWASHAAANRYWWHAAAAWT	ca112a_lchrom_DRF_h_h	801802	801822	-	13.8613	7.2e-06	0.00821	ATAAATAAAAAATTTAAAAAT
1	WWWASHAAANRYWWHAAAAWT	ca112a_lchrom_DRF_h_h	301074	301094	-	13.8555	7.22e-06	0.00822	ATTAGAAGAAATAAAAAATAT
1	WWWASHAAANRYWWHAAAAWT	ca112a_lchrom_DRF_h_h	433939	433959	+	13.8555	7.22e-06	0.00822	TTTAGAATAAAATTTAAAATT
1	WWWASHAAANRYWWHAAAAWT	ca112a_lchrom_DRF_h_h	466141	466161	-	13.8439	7.27e-06	0.00825	AAGAGCAAAAATAAACAATTT
1	WWWASHAAANRYWWHAAAAWT	ca112a_lchrom_DRF_h_h	488782	488802	+	13.8439	7.27e-06	0.00825	TTAATGGAAGATTTCAAAATT
1	WWWASHAAANRYWWHAAAAWT	ca112a_lchrom_DRF_h_h	312670	312690	+	13.8382	7.3e-06	0.00826	TTAAAAAAAAATCAATAAATT
1	WWWASHAAANRYWWHAAAAWT	ca112a_lchrom_DRF_h_h	881045	881065	-	13.8382	7.3e-06	0.00826	TTTGAAAAATACATTAAAACT
1	WWWASHAAANRYWWHAAAAWT	ca112a_lchrom_DRF_h_h	68384	68404	-	13.8324	7.33e-06	0.00826	ATAATTAAATATTTTTAATTT
1	WWWASHAAANRYWWHAAAAWT	ca112a_lchrom_DRF_h_h	163846	163866	+	13.8266	7.35e-06	0.00826	ATTAGCAACTAATAAAAAATT
1	WWWASHAAANRYWWHAAAAWT	ca112a_lchrom_DRF_h_h	280180	280200	-	13.8266	7.35e-06	0.00826	TTTAGAGATGGTTATAAAATT
1	WWWASHAAANRYWWHAAAAWT	ca112a_lchrom_DRF_h_h	569106	569126	+	13.8266	7.35e-06	0.00826	TTAATCAAAAAAAACAATATT
1	WWWASHAAANRYWWHAAAAWT	ca112a_lchrom_DRF_h_h	875344	875364	+	13.8266	7.35e-06	0.00826	TTAAGTATAAATAAAAAACTT
1	WWWASHAAANRYWWHAAAAWT	ca112a_lchrom_DRF_h_h	903154	903174	+	13.8266	7.35e-06	0.00826	TTTATAAAAAATAGAAATATT
1	WWWASHAAANRYWWHAAAAWT	ca112a_lchrom_DRF_h_h	276067	276087	+	13.8208	7.38e-06	0.00827	TACACTAAAGATATCAAAAAC
1	WWWASHAAANRYWWHAAAAWT	ca112a_lchrom_DRF_h_h	4684	4704	+	13.815	7.41e-06	0.00827	TATCGTAAAATTATTAAAAAT
1	WWWASHAAANRYWWHAAAAWT	ca112a_lchrom_DRF_h_h	458211	458231	+	13.815	7.41e-06	0.00827	AAAAGCAAAGGGAATAATATT
1	WWWASHAAANRYWWHAAAAWT	ca112a_lchrom_DRF_h_h	1490	1510	-	13.8092	7.44e-06	0.00827	TTTAGAGAAAATTTAAAAGAT
1	WWWASHAAANRYWWHAAAAWT	ca112a_lchrom_DRF_h_h	656772	656792	+	13.8092	7.44e-06	0.00827	ATTGACAAAAATTTTTAAATT
1	WWWASHAAANRYWWHAAAAWT	ca112a_lchrom_DRF_h_h	58031	58051	-	13.8035	7.46e-06	0.00827	TTAATCAAACAGTTATAAATT
1	WWWASHAAANRYWWHAAAAWT	ca112a_lchrom_DRF_h_h	314633	314653	-	13.8035	7.46e-06	0.00827	TATAGAAAAATTAAAAAAATA
1	WWWASHAAANRYWWHAAAAWT	ca112a_lchrom_DRF_h_h	490734	490754	+	13.8035	7.46e-06	0.00827	AAAAATAAAAGTTTTAAATAT
1	WWWASHAAANRYWWHAAAAWT	ca112a_lchrom_DRF_h_h	766306	766326	+	13.8035	7.46e-06	0.00827	AAAGCAAAAAATATACAATTT
1	WWWASHAAANRYWWHAAAAWT	ca112a_lchrom_DRF_h_h	807436	807456	-	13.8035	7.46e-06	0.00827	CTTATAAAAAATATAGAAAAT
1	WWWASHAAANRYWWHAAAAWT	ca112a_lchrom_DRF_h_h	857396	857416	-	13.7977	7.49e-06	0.00829	TTGAGCATACACATTAAAAAT
1	WWWASHAAANRYWWHAAAAWT	ca112a_lchrom_DRF_h_h	135317	135337	+	13.7919	7.52e-06	0.00831	AGCACAAAAAGTTTTAAAAAT
1	WWWASHAAANRYWWHAAAAWT	ca112a_lchrom_DRF_h_h	161059	161079	+	13.7803	7.57e-06	0.00834	ATTCCCAAAGACCTAAAAGTT
1	WWWASHAAANRYWWHAAAAWT	ca112a_lchrom_DRF_h_h	412081	412101	+	13.7803	7.57e-06	0.00834	ATTAATAAAAACATTAATATC
1	WWWASHAAANRYWWHAAAAWT	ca112a_lchrom_DRF_h_h	424849	424869	+	13.7803	7.57e-06	0.00834	AATATTAAAAACATAGAAAAA
1	WWWASHAAANRYWWHAAAAWT	ca112a_lchrom_DRF_h_h	238826	238846	+	13.7746	7.6e-06	0.00836	TATCTTAAATAAAAAAAAATT
1	WWWASHAAANRYWWHAAAAWT	ca112a_lchrom_DRF_h_h	334758	334778	+	13.763	7.65e-06	0.00841	AGAACAAAAAATATATAAAAT
1	WWWASHAAANRYWWHAAAAWT	ca112a_lchrom_DRF_h_h	132435	132455	+	13.7514	7.71e-06	0.00844	TTTGCCAAAATTTCAAAAAAT
1	WWWASHAAANRYWWHAAAAWT	ca112a_lchrom_DRF_h_h	341360	341380	+	13.7514	7.71e-06	0.00844	TATAATAAAGAAAAAAAATTT
1	WWWASHAAANRYWWHAAAAWT	ca112a_lchrom_DRF_h_h	416675	416695	-	13.7457	7.74e-06	0.00844	TTTTGAAAAAAATATAAATTT
1	WWWASHAAANRYWWHAAAAWT	ca112a_lchrom_DRF_h_h	686105	686125	-	13.7457	7.74e-06	0.00844	TATACTAAAAGATATAAAAAC
1	WWWASHAAANRYWWHAAAAWT	ca112a_lchrom_DRF_h_h	807115	807135	-	13.7457	7.74e-06	0.00844	ATAAATAAAGATATAACAATT
1	WWWASHAAANRYWWHAAAAWT	ca112a_lchrom_DRF_h_h	515556	515576	+	13.7399	7.77e-06	0.00846	TCCAGAAAAGATATCCAAAAT
1	WWWASHAAANRYWWHAAAAWT	ca112a_lchrom_DRF_h_h	368719	368739	+	13.7341	7.79e-06	0.00848	TAAAGCAAAAATAAAAAACCT
1	WWWASHAAANRYWWHAAAAWT	ca112a_lchrom_DRF_h_h	81675	81695	+	13.7283	7.82e-06	0.00848	GAAAGCAAAGATGATAAAAAT
1	WWWASHAAANRYWWHAAAAWT	ca112a_lchrom_DRF_h_h	68818	68838	-	13.7225	7.85e-06	0.00848	AATACCAAAAACATAAAAGAA
1	WWWASHAAANRYWWHAAAAWT	ca112a_lchrom_DRF_h_h	330585	330605	+	13.7168	7.88e-06	0.00848	ATAAAAAGAAATAAAAAAATT
1	WWWASHAAANRYWWHAAAAWT	ca112a_lchrom_DRF_h_h	416885	416905	-	13.7168	7.88e-06	0.00848	AAAATTAAAAATATTGATATT
1	WWWASHAAANRYWWHAAAAWT	ca112a_lchrom_DRF_h_h	853767	853787	-	13.711	7.91e-06	0.00848	AATAATAAATATAAAGAATAT
1	WWWASHAAANRYWWHAAAAWT	ca112a_lchrom_DRF_h_h	339100	339120	-	13.6994	7.96e-06	0.00848	TTAAATGAATATAAATAAATT
1	WWWASHAAANRYWWHAAAAWT	ca112a_lchrom_DRF_h_h	835774	835794	+	13.6994	7.96e-06	0.00848	TTTTCAAAAGATTTAAATTTT
1	WWWASHAAANRYWWHAAAAWT	ca112a_lchrom_DRF_h_h	299796	299816	-	13.6936	7.99e-06	0.00848	GTTGGCAAAAGCTTTAAAATC
1	WWWASHAAANRYWWHAAAAWT	ca112a_lchrom_DRF_h_h	423032	423052	+	13.6936	7.99e-06	0.00848	TATAATGAAAATTATCAAAAT
1	WWWASHAAANRYWWHAAAAWT	ca112a_lchrom_DRF_h_h	899249	899269	-	13.6936	7.99e-06	0.00848	TATAATATAAATATAAAAAAT
1	WWWASHAAANRYWWHAAAAWT	ca112a_lchrom_DRF_h_h	109068	109088	+	13.6879	8.02e-06	0.00848	TAATTTAAACATTAAAAATTT
1	WWWASHAAANRYWWHAAAAWT	ca112a_lchrom_DRF_h_h	522173	522193	+	13.6879	8.02e-06	0.00848	TCAATTAAATCTATTAAAAAT
1	WWWASHAAANRYWWHAAAAWT	ca112a_lchrom_DRF_h_h	645614	645634	+	13.6879	8.02e-06	0.00848	ATTAAAAAATATAATAATTTT
1	WWWASHAAANRYWWHAAAAWT	ca112a_lchrom_DRF_h_h	673987	674007	+	13.6821	8.05e-06	0.00848	AAAAGTAAAAGTTTTAAAAAG
1	WWWASHAAANRYWWHAAAAWT	ca112a_lchrom_DRF_h_h	848297	848317	+	13.6821	8.05e-06	0.00848	TTAAGAAAAAATATTATAATC
1	WWWASHAAANRYWWHAAAAWT	ca112a_lchrom_DRF_h_h	287149	287169	+	13.6763	8.08e-06	0.00848	AAAAGTAAAAGCAAAGACAAT
1	WWWASHAAANRYWWHAAAAWT	ca112a_lchrom_DRF_h_h	751553	751573	-	13.6763	8.08e-06	0.00848	TATCCCAAATATTCAAAAATA
1	WWWASHAAANRYWWHAAAAWT	ca112a_lchrom_DRF_h_h	7167	7187	+	13.6705	8.11e-06	0.00848	TAAAAAAAATATAATAAAAAC
1	WWWASHAAANRYWWHAAAAWT	ca112a_lchrom_DRF_h_h	96830	96850	-	13.6705	8.11e-06	0.00848	TAATCAAAAAATATTAAAAAC
1	WWWASHAAANRYWWHAAAAWT	ca112a_lchrom_DRF_h_h	693814	693834	+	13.6705	8.11e-06	0.00848	TTAAACAAAAAATTGAAAATT
1	WWWASHAAANRYWWHAAAAWT	ca112a_lchrom_DRF_h_h	803217	803237	+	13.6705	8.11e-06	0.00848	TTATCCAGAAATAAAAAATTT
1	WWWASHAAANRYWWHAAAAWT	ca112a_lchrom_DRF_h_h	817290	817310	-	13.6705	8.11e-06	0.00848	AAAAGAAAAAACTTTGAAAAA
1	WWWASHAAANRYWWHAAAAWT	ca112a_lchrom_DRF_h_h	395061	395081	-	13.6647	8.14e-06	0.00848	TTTTTAAAAAATTTAGAATTT
1	WWWASHAAANRYWWHAAAAWT	ca112a_lchrom_DRF_h_h	759585	759605	-	13.6647	8.14e-06	0.00848	ATAATTAAAAACCAAATAATT
1	WWWASHAAANRYWWHAAAAWT	ca112a_lchrom_DRF_h_h	871927	871947	+	13.6647	8.14e-06	0.00848	TTATTAAAATATTTTGAAAAT
1	WWWASHAAANRYWWHAAAAWT	ca112a_lchrom_DRF_h_h	173638	173658	-	13.659	8.17e-06	0.00848	TGTAGAAAAAGGTAAAAATTT
1	WWWASHAAANRYWWHAAAAWT	ca112a_lchrom_DRF_h_h	370591	370611	+	13.659	8.17e-06	0.00848	TTTAAAAAAATCAAAAAATAT
1	WWWASHAAANRYWWHAAAAWT	ca112a_lchrom_DRF_h_h	820382	820402	-	13.659	8.17e-06	0.00848	TTTAGCCAAAATAAAAAATTC
1	WWWASHAAANRYWWHAAAAWT	ca112a_lchrom_DRF_h_h	146654	146674	-	13.6532	8.2e-06	0.00848	TGTTTTAAATATTTTAAAAAT
1	WWWASHAAANRYWWHAAAAWT	ca112a_lchrom_DRF_h_h	248759	248779	+	13.6532	8.2e-06	0.00848	TAAAGAAAAAACTACTAAATA
1	WWWASHAAANRYWWHAAAAWT	ca112a_lchrom_DRF_h_h	256007	256027	+	13.6532	8.2e-06	0.00848	ATTTTCAAAAATAAAAATAAT
1	WWWASHAAANRYWWHAAAAWT	ca112a_lchrom_DRF_h_h	372200	372220	+	13.6532	8.2e-06	0.00848	TATACTCAAAGCAATAAAAAA
1	WWWASHAAANRYWWHAAAAWT	ca112a_lchrom_DRF_h_h	171901	171921	+	13.6474	8.23e-06	0.00848	ATTAGAAAAAATAAAACTATT
1	WWWASHAAANRYWWHAAAAWT	ca112a_lchrom_DRF_h_h	189192	189212	-	13.6474	8.23e-06	0.00848	TTAAGTATAAAAAACAAAATT
1	WWWASHAAANRYWWHAAAAWT	ca112a_lchrom_DRF_h_h	288769	288789	+	13.6474	8.23e-06	0.00848	ACTAAAAAATAAAAAAAAATT
1	WWWASHAAANRYWWHAAAAWT	ca112a_lchrom_DRF_h_h	416686	416706	+	13.6474	8.23e-06	0.00848	TTTTTCAAAAGCCAAAAAATC
1	WWWASHAAANRYWWHAAAAWT	ca112a_lchrom_DRF_h_h	450121	450141	+	13.6474	8.23e-06	0.00848	AATACTGAAAAAAAAGAAATT
1	WWWASHAAANRYWWHAAAAWT	ca112a_lchrom_DRF_h_h	94679	94699	-	13.6416	8.26e-06	0.00848	TTTACTAAAAGAATTGAAGTT
1	WWWASHAAANRYWWHAAAAWT	ca112a_lchrom_DRF_h_h	164266	164286	+	13.6416	8.26e-06	0.00848	TTTAACAAACTCAATAAAATA
1	WWWASHAAANRYWWHAAAAWT	ca112a_lchrom_DRF_h_h	174074	174094	+	13.6416	8.26e-06	0.00848	AAAACAAAAAGCAAAAATATA
1	WWWASHAAANRYWWHAAAAWT	ca112a_lchrom_DRF_h_h	198038	198058	+	13.6416	8.26e-06	0.00848	ATACAAAAAAATTTAAAAAAT
1	WWWASHAAANRYWWHAAAAWT	ca112a_lchrom_DRF_h_h	215853	215873	+	13.6416	8.26e-06	0.00848	TAAATCAAAAGCTAAGAAAAA
1	WWWASHAAANRYWWHAAAAWT	ca112a_lchrom_DRF_h_h	567069	567089	+	13.6416	8.26e-06	0.00848	TTAAGCAATTATTTGAAAAAT
1	WWWASHAAANRYWWHAAAAWT	ca112a_lchrom_DRF_h_h	637791	637811	-	13.6416	8.26e-06	0.00848	TTAACAAAATCTCTAAAATTT
1	WWWASHAAANRYWWHAAAAWT	ca112a_lchrom_DRF_h_h	797893	797913	-	13.6416	8.26e-06	0.00848	TGTAGAAAAAGTTACTAAAAT
1	WWWASHAAANRYWWHAAAAWT	ca112a_lchrom_DRF_h_h	531747	531767	+	13.6358	8.29e-06	0.00848	TTTTGTCAAAATAAAAAATTT
1	WWWASHAAANRYWWHAAAAWT	ca112a_lchrom_DRF_h_h	780396	780416	+	13.6358	8.29e-06	0.00848	TTTAAAAAATAGAAAAATATT
1	WWWASHAAANRYWWHAAAAWT	ca112a_lchrom_DRF_h_h	364661	364681	+	13.6301	8.32e-06	0.00848	TAAAATAAAAACAAAGATAAT
1	WWWASHAAANRYWWHAAAAWT	ca112a_lchrom_DRF_h_h	493990	494010	-	13.6301	8.32e-06	0.00848	AAACCTAAAATTATTAAAATT
1	WWWASHAAANRYWWHAAAAWT	ca112a_lchrom_DRF_h_h	623375	623395	-	13.6301	8.32e-06	0.00848	ACAAATAAAAATAAAAAAATA
1	WWWASHAAANRYWWHAAAAWT	ca112a_lchrom_DRF_h_h	657113	657133	-	13.6301	8.32e-06	0.00848	TAAAACAGAAATAATAAAAAT
1	WWWASHAAANRYWWHAAAAWT	ca112a_lchrom_DRF_h_h	716049	716069	-	13.6301	8.32e-06	0.00848	TTTAATAAAATTGAAAAAATT
1	WWWASHAAANRYWWHAAAAWT	ca112a_lchrom_DRF_h_h	252858	252878	-	13.6243	8.35e-06	0.00848	TTTAGTAAAAATTTTTTAAAT
1	WWWASHAAANRYWWHAAAAWT	ca112a_lchrom_DRF_h_h	276720	276740	+	13.6243	8.35e-06	0.00848	TTAAACAAATAGAAAAAAATA
1	WWWASHAAANRYWWHAAAAWT	ca112a_lchrom_DRF_h_h	324610	324630	-	13.6243	8.35e-06	0.00848	TAAAGAGAATGCAAAAATAAT
1	WWWASHAAANRYWWHAAAAWT	ca112a_lchrom_DRF_h_h	605521	605541	-	13.6243	8.35e-06	0.00848	TCAAAGAAATACTTAAAATTT
1	WWWASHAAANRYWWHAAAAWT	ca112a_lchrom_DRF_h_h	159228	159248	+	13.6185	8.38e-06	0.0085	GAAACTAAAATTTATAAAATT
1	WWWASHAAANRYWWHAAAAWT	ca112a_lchrom_DRF_h_h	39529	39549	+	13.6127	8.41e-06	0.00851	AAATCCGAAAACAATCAAAAT
1	WWWASHAAANRYWWHAAAAWT	ca112a_lchrom_DRF_h_h	441580	441600	-	13.6127	8.41e-06	0.00851	AATATTAAATATTAATAATTT
1	WWWASHAAANRYWWHAAAAWT	ca112a_lchrom_DRF_h_h	39977	39997	+	13.6069	8.44e-06	0.00852	AAAGTTAAAGGTTTTAAAAAT
1	WWWASHAAANRYWWHAAAAWT	ca112a_lchrom_DRF_h_h	540634	540654	-	13.6069	8.44e-06	0.00852	AATAATAATGATAAAAAAATT
1	WWWASHAAANRYWWHAAAAWT	ca112a_lchrom_DRF_h_h	238269	238289	+	13.5954	8.5e-06	0.00854	TGTATAAAAAGCATAAATAAT
1	WWWASHAAANRYWWHAAAAWT	ca112a_lchrom_DRF_h_h	269248	269268	+	13.5954	8.5e-06	0.00854	TTTATTAAAAATATTAAAGTA
1	WWWASHAAANRYWWHAAAAWT	ca112a_lchrom_DRF_h_h	320606	320626	+	13.5954	8.5e-06	0.00854	AAAATCAAAAATTATTAATTT
1	WWWASHAAANRYWWHAAAAWT	ca112a_lchrom_DRF_h_h	335476	335496	+	13.5954	8.5e-06	0.00854	AATGCAAAAAATGTAGAAATT
1	WWWASHAAANRYWWHAAAAWT	ca112a_lchrom_DRF_h_h	106340	106360	-	13.5896	8.53e-06	0.00854	TCTACTAAAGATAAAAAAAGA
1	WWWASHAAANRYWWHAAAAWT	ca112a_lchrom_DRF_h_h	635943	635963	-	13.5896	8.53e-06	0.00854	TCAATAAAAGATAAAAATAAT
1	WWWASHAAANRYWWHAAAAWT	ca112a_lchrom_DRF_h_h	70066	70086	-	13.5838	8.56e-06	0.00854	TAAAATAAATATTATAAAAAA
1	WWWASHAAANRYWWHAAAAWT	ca112a_lchrom_DRF_h_h	364165	364185	+	13.5838	8.56e-06	0.00854	TTGAATAAACATTATAAATTT
1	WWWASHAAANRYWWHAAAAWT	ca112a_lchrom_DRF_h_h	207551	207571	+	13.578	8.59e-06	0.00854	ACAGCTAAAAATCAACAAATT
1	WWWASHAAANRYWWHAAAAWT	ca112a_lchrom_DRF_h_h	504591	504611	-	13.578	8.59e-06	0.00854	TAAATCAAATGCCTTAAAAGT
1	WWWASHAAANRYWWHAAAAWT	ca112a_lchrom_DRF_h_h	828115	828135	+	13.578	8.59e-06	0.00854	TTAATTATATATTTAGAAATT
1	WWWASHAAANRYWWHAAAAWT	ca112a_lchrom_DRF_h_h	194122	194142	+	13.5723	8.62e-06	0.00854	GATAGTAAAAATATAATAATT
1	WWWASHAAANRYWWHAAAAWT	ca112a_lchrom_DRF_h_h	518040	518060	+	13.5723	8.62e-06	0.00854	TAAACAAAAAATTAGAAAATG
1	WWWASHAAANRYWWHAAAAWT	ca112a_lchrom_DRF_h_h	104135	104155	+	13.5665	8.65e-06	0.00854	TAAGGAAATAATAATAAAATT
1	WWWASHAAANRYWWHAAAAWT	ca112a_lchrom_DRF_h_h	480546	480566	+	13.5665	8.65e-06	0.00854	TTATTCAAAATTTTTAAAATT
1	WWWASHAAANRYWWHAAAAWT	ca112a_lchrom_DRF_h_h	657640	657660	-	13.5665	8.65e-06	0.00854	ATTTGCAAAATTAAAAAATTT
1	WWWASHAAANRYWWHAAAAWT	ca112a_lchrom_DRF_h_h	666819	666839	-	13.5665	8.65e-06	0.00854	ATTGCTGAGAACAATAAAATT
1	WWWASHAAANRYWWHAAAAWT	ca112a_lchrom_DRF_h_h	697074	697094	-	13.5665	8.65e-06	0.00854	TTTTCAAAACTTAACAAAAAT
1	WWWASHAAANRYWWHAAAAWT	ca112a_lchrom_DRF_h_h	744662	744682	-	13.5607	8.68e-06	0.00854	AATAAAAAAAATTATAAAACT
1	WWWASHAAANRYWWHAAAAWT	ca112a_lchrom_DRF_h_h	73855	73875	+	13.5549	8.71e-06	0.00854	AAAACTTAATATCTAAAAATT
1	WWWASHAAANRYWWHAAAAWT	ca112a_lchrom_DRF_h_h	413960	413980	-	13.5549	8.71e-06	0.00854	AAATGCAAAGACAAAAAAAAA
1	WWWASHAAANRYWWHAAAAWT	ca112a_lchrom_DRF_h_h	487899	487919	+	13.5549	8.71e-06	0.00854	TTTAGCAAAGATTTATTAAAT
1	WWWASHAAANRYWWHAAAAWT	ca112a_lchrom_DRF_h_h	534642	534662	+	13.5549	8.71e-06	0.00854	AATTCTAAATGTTACAATATT
1	WWWASHAAANRYWWHAAAAWT	ca112a_lchrom_DRF_h_h	547180	547200	+	13.5549	8.71e-06	0.00854	TTAAACAAAGATTTAATAAAT
1	WWWASHAAANRYWWHAAAAWT	ca112a_lchrom_DRF_h_h	657398	657418	-	13.5549	8.71e-06	0.00854	ATTGGAAAAAATAAAAGAAAT
1	WWWASHAAANRYWWHAAAAWT	ca112a_lchrom_DRF_h_h	288400	288420	+	13.5491	8.74e-06	0.00854	GTTATAAAATTCATTAAAATT
1	WWWASHAAANRYWWHAAAAWT	ca112a_lchrom_DRF_h_h	405738	405758	+	13.5491	8.74e-06	0.00854	TTTTACAAAATCATAAAAAAT
1	WWWASHAAANRYWWHAAAAWT	ca112a_lchrom_DRF_h_h	592063	592083	-	13.5491	8.74e-06	0.00854	TACCCTAAATATAATCAAAAT
1	WWWASHAAANRYWWHAAAAWT	ca112a_lchrom_DRF_h_h	665884	665904	-	13.5491	8.74e-06	0.00854	ATTACTAGAAATAGCAAAATT
1	WWWASHAAANRYWWHAAAAWT	ca112a_lchrom_DRF_h_h	861709	861729	+	13.5434	8.78e-06	0.00854	TTTAATTAAAATTTTAAATTT
1	WWWASHAAANRYWWHAAAAWT	ca112a_lchrom_DRF_h_h	207252	207272	+	13.5376	8.81e-06	0.00854	AAAACTGAATATAACGAATTT
1	WWWASHAAANRYWWHAAAAWT	ca112a_lchrom_DRF_h_h	303203	303223	-	13.5376	8.81e-06	0.00854	TATTTTAAAAGTATAAATATT
1	WWWASHAAANRYWWHAAAAWT	ca112a_lchrom_DRF_h_h	387613	387633	+	13.5318	8.84e-06	0.00854	TCTTCTAAATACTTACAAATA
1	WWWASHAAANRYWWHAAAAWT	ca112a_lchrom_DRF_h_h	559114	559134	+	13.5318	8.84e-06	0.00854	TTTGGTAAATATATTAAATAA
1	WWWASHAAANRYWWHAAAAWT	ca112a_lchrom_DRF_h_h	650426	650446	-	13.5318	8.84e-06	0.00854	TATGGAAAAAATAATAGAAAT
1	WWWASHAAANRYWWHAAAAWT	ca112a_lchrom_DRF_h_h	713113	713133	-	13.5318	8.84e-06	0.00854	TAAATAAATGGTAAAAAAATT
1	WWWASHAAANRYWWHAAAAWT	ca112a_lchrom_DRF_h_h	253907	253927	+	13.526	8.87e-06	0.00854	ATTAACAAAAGGAATAATATT
1	WWWASHAAANRYWWHAAAAWT	ca112a_lchrom_DRF_h_h	609792	609812	+	13.526	8.87e-06	0.00854	AATGGCAGATATTTTAAAATT
1	WWWASHAAANRYWWHAAAAWT	ca112a_lchrom_DRF_h_h	833509	833529	+	13.526	8.87e-06	0.00854	CTTAATAAAGATTTTAAATTT
1	WWWASHAAANRYWWHAAAAWT	ca112a_lchrom_DRF_h_h	861634	861654	-	13.526	8.87e-06	0.00854	TTATCCAAACGCAAAAAATAC
1	WWWASHAAANRYWWHAAAAWT	ca112a_lchrom_DRF_h_h	899240	899260	-	13.526	8.87e-06	0.00854	AATATAAAAAATTGAAAAAAT
1	WWWASHAAANRYWWHAAAAWT	ca112a_lchrom_DRF_h_h	17494	17514	+	13.5202	8.9e-06	0.00856	TTTATTCAAAACAATAACATT
1	WWWASHAAANRYWWHAAAAWT	ca112a_lchrom_DRF_h_h	156665	156685	+	13.5145	8.93e-06	0.00857	AGAAATAAAAACAAATAAATT
1	WWWASHAAANRYWWHAAAAWT	ca112a_lchrom_DRF_h_h	687399	687419	-	13.5145	8.93e-06	0.00857	AAAACAAAAGACTCAAAGATT
1	WWWASHAAANRYWWHAAAAWT	ca112a_lchrom_DRF_h_h	9948	9968	+	13.5087	8.97e-06	0.00857	TAAAGAAAAAATAATAAACTC
1	WWWASHAAANRYWWHAAAAWT	ca112a_lchrom_DRF_h_h	388038	388058	+	13.5087	8.97e-06	0.00857	TTTAGAGAATGCTTCAAACAT
1	WWWASHAAANRYWWHAAAAWT	ca112a_lchrom_DRF_h_h	596726	596746	+	13.5087	8.97e-06	0.00857	TTTTTAAAATAGATAAAAAAT
1	WWWASHAAANRYWWHAAAAWT	ca112a_lchrom_DRF_h_h	684503	684523	-	13.5087	8.97e-06	0.00857	TTTATTAAAAATATAAAAGTA
1	WWWASHAAANRYWWHAAAAWT	ca112a_lchrom_DRF_h_h	666552	666572	-	13.5029	9e-06	0.00859	TTAATCAAACAAGACAAAATT
1	WWWASHAAANRYWWHAAAAWT	ca112a_lchrom_DRF_h_h	561883	561903	-	13.4971	9.03e-06	0.0086	AAAAGACAATATTATAAAAAT
1	WWWASHAAANRYWWHAAAAWT	ca112a_lchrom_DRF_h_h	677714	677734	+	13.4971	9.03e-06	0.0086	AAACTTAAAAGCTTTAAATTT
1	WWWASHAAANRYWWHAAAAWT	ca112a_lchrom_DRF_h_h	30098	30118	-	13.4913	9.06e-06	0.0086	TTTAGAAAATCTTTAAACATT
1	WWWASHAAANRYWWHAAAAWT	ca112a_lchrom_DRF_h_h	76611	76631	+	13.4913	9.06e-06	0.0086	ATTAATAAATATATTGAAAGT
1	WWWASHAAANRYWWHAAAAWT	ca112a_lchrom_DRF_h_h	264511	264531	+	13.4913	9.06e-06	0.0086	TTTAGAAAAAACAAAAAATGA
1	WWWASHAAANRYWWHAAAAWT	ca112a_lchrom_DRF_h_h	703194	703214	-	13.4855	9.1e-06	0.00861	TTTGCAAAACAAAAACAAAAT
1	WWWASHAAANRYWWHAAAAWT	ca112a_lchrom_DRF_h_h	873963	873983	-	13.4855	9.1e-06	0.00861	AAAAGATAAAATAACAAAAAT
1	WWWASHAAANRYWWHAAAAWT	ca112a_lchrom_DRF_h_h	215171	215191	+	13.4798	9.13e-06	0.00861	ATAATAGAATATAATGAAAAT
1	WWWASHAAANRYWWHAAAAWT	ca112a_lchrom_DRF_h_h	728743	728763	-	13.4798	9.13e-06	0.00861	GTAAGCAAACATTTTAAAAAC
1	WWWASHAAANRYWWHAAAAWT	ca112a_lchrom_DRF_h_h	791893	791913	-	13.4798	9.13e-06	0.00861	TCTAAAAGAAGCTAAAAAATT
1	WWWASHAAANRYWWHAAAAWT	ca112a_lchrom_DRF_h_h	898763	898783	-	13.4798	9.13e-06	0.00861	TTTTGAAAAAAAAACAAATTT
1	WWWASHAAANRYWWHAAAAWT	ca112a_lchrom_DRF_h_h	1415	1435	+	13.474	9.16e-06	0.00861	TTCATCAATAGCAATAAAAAT
1	WWWASHAAANRYWWHAAAAWT	ca112a_lchrom_DRF_h_h	541321	541341	-	13.474	9.16e-06	0.00861	ATAACCAAAAACTATATGATT
1	WWWASHAAANRYWWHAAAAWT	ca112a_lchrom_DRF_h_h	150848	150868	+	13.4682	9.19e-06	0.00861	ATTAAAAAATAAAATAAATTT
1	WWWASHAAANRYWWHAAAAWT	ca112a_lchrom_DRF_h_h	199388	199408	+	13.4682	9.19e-06	0.00861	TATCCAAAAGATAAAAAACAT
1	WWWASHAAANRYWWHAAAAWT	ca112a_lchrom_DRF_h_h	364079	364099	+	13.4682	9.19e-06	0.00861	AAAAGTTAAAACACAAAAAAT
1	WWWASHAAANRYWWHAAAAWT	ca112a_lchrom_DRF_h_h	518039	518059	+	13.4682	9.19e-06	0.00861	TTAAACAAAAAATTAGAAAAT
1	WWWASHAAANRYWWHAAAAWT	ca112a_lchrom_DRF_h_h	663361	663381	-	13.4624	9.23e-06	0.00862	TTTAATGAAAATTCTAAATTT
1	WWWASHAAANRYWWHAAAAWT	ca112a_lchrom_DRF_h_h	853400	853420	-	13.4624	9.23e-06	0.00862	AAAGCTAAAAAAATAAAAAAT
1	WWWASHAAANRYWWHAAAAWT	ca112a_lchrom_DRF_h_h	281941	281961	+	13.4566	9.26e-06	0.00863	TTAACAATAAGCCTTAAATTT
1	WWWASHAAANRYWWHAAAAWT	ca112a_lchrom_DRF_h_h	598885	598905	-	13.4566	9.26e-06	0.00863	AATAAAAGATGCAAAAAAATT
1	WWWASHAAANRYWWHAAAAWT	ca112a_lchrom_DRF_h_h	192792	192812	-	13.4509	9.29e-06	0.00864	TTTAAAAAAGCTTTAGAAATT
1	WWWASHAAANRYWWHAAAAWT	ca112a_lchrom_DRF_h_h	492215	492235	-	13.4509	9.29e-06	0.00864	TATAATAAATAATAAAAATTT
1	WWWASHAAANRYWWHAAAAWT	ca112a_lchrom_DRF_h_h	671451	671471	-	13.4509	9.29e-06	0.00864	TAATCTAAATATTAAAAAAAA
1	WWWASHAAANRYWWHAAAAWT	ca112a_lchrom_DRF_h_h	278875	278895	+	13.4451	9.33e-06	0.00864	AAAAATAAATATAATTAAAAT
1	WWWASHAAANRYWWHAAAAWT	ca112a_lchrom_DRF_h_h	634289	634309	-	13.4451	9.33e-06	0.00864	AATAATTAAAATTTAAAAATT
1	WWWASHAAANRYWWHAAAAWT	ca112a_lchrom_DRF_h_h	903593	903613	+	13.4451	9.33e-06	0.00864	TTTTTAAAATATTGAAAAATT
1	WWWASHAAANRYWWHAAAAWT	ca112a_lchrom_DRF_h_h	95836	95856	+	13.4393	9.36e-06	0.00864	GTTATCAAAAATTTTAAAAGT
1	WWWASHAAANRYWWHAAAAWT	ca112a_lchrom_DRF_h_h	548769	548789	-	13.4393	9.36e-06	0.00864	AATAAAAAAATCATAAAAAAT
1	WWWASHAAANRYWWHAAAAWT	ca112a_lchrom_DRF_h_h	848401	848421	+	13.4393	9.36e-06	0.00864	AAAAGCAAAAGCAAAAAATAG
1	WWWASHAAANRYWWHAAAAWT	ca112a_lchrom_DRF_h_h	211215	211235	-	13.4335	9.39e-06	0.00864	TTTTGAAAAAAGAAATAAATT
1	WWWASHAAANRYWWHAAAAWT	ca112a_lchrom_DRF_h_h	216997	217017	-	13.4335	9.39e-06	0.00864	TTTATTAAAAATTTACTAAAT
1	WWWASHAAANRYWWHAAAAWT	ca112a_lchrom_DRF_h_h	607062	607082	-	13.4335	9.39e-06	0.00864	TTTAGAAAAAGCAACATAACT
1	WWWASHAAANRYWWHAAAAWT	ca112a_lchrom_DRF_h_h	733648	733668	-	13.4335	9.39e-06	0.00864	TTTCCTTAAAATAAGAAAATT
1	WWWASHAAANRYWWHAAAAWT	ca112a_lchrom_DRF_h_h	215217	215237	+	13.4277	9.43e-06	0.00864	TTATAAAAAAATTTCCAAATT
1	WWWASHAAANRYWWHAAAAWT	ca112a_lchrom_DRF_h_h	754047	754067	-	13.4277	9.43e-06	0.00864	AGAATTAAAAACTAGAAAAAT
1	WWWASHAAANRYWWHAAAAWT	ca112a_lchrom_DRF_h_h	778422	778442	+	13.4277	9.43e-06	0.00864	TAGGTTAAATATATTAAAATT
1	WWWASHAAANRYWWHAAAAWT	ca112a_lchrom_DRF_h_h	333537	333557	-	13.422	9.46e-06	0.00864	ATTGCTGAAGATTTAGAAAAT
1	WWWASHAAANRYWWHAAAAWT	ca112a_lchrom_DRF_h_h	432859	432879	+	13.422	9.46e-06	0.00864	TTTATAATAAATATCAAATTT
1	WWWASHAAANRYWWHAAAAWT	ca112a_lchrom_DRF_h_h	694437	694457	+	13.422	9.46e-06	0.00864	ATTGCTAAAAATTTTGATAAT
1	WWWASHAAANRYWWHAAAAWT	ca112a_lchrom_DRF_h_h	361249	361269	+	13.4162	9.49e-06	0.00865	AAAAGAAAATGCACAAATAAT
1	WWWASHAAANRYWWHAAAAWT	ca112a_lchrom_DRF_h_h	718735	718755	-	13.4162	9.49e-06	0.00865	ATTAAAAACAATAATAAAAAT
1	WWWASHAAANRYWWHAAAAWT	ca112a_lchrom_DRF_h_h	338225	338245	+	13.4104	9.53e-06	0.00865	TTTAATAAAACTAAAAAAATC
1	WWWASHAAANRYWWHAAAAWT	ca112a_lchrom_DRF_h_h	360711	360731	-	13.4104	9.53e-06	0.00865	TTGCACAAAGATATAAAAATT
1	WWWASHAAANRYWWHAAAAWT	ca112a_lchrom_DRF_h_h	499736	499756	-	13.4104	9.53e-06	0.00865	TATATCAGAAATATCAAATTT
1	WWWASHAAANRYWWHAAAAWT	ca112a_lchrom_DRF_h_h	794673	794693	-	13.4104	9.53e-06	0.00865	AAAAATAAAAATATTAATAAT
1	WWWASHAAANRYWWHAAAAWT	ca112a_lchrom_DRF_h_h	245552	245572	+	13.4046	9.56e-06	0.00867	TTAATTAAAAAATTTAATATT
1	WWWASHAAANRYWWHAAAAWT	ca112a_lchrom_DRF_h_h	871945	871965	-	13.3988	9.59e-06	0.00869	TACAATAAACACAAAAATATT
1	WWWASHAAANRYWWHAAAAWT	ca112a_lchrom_DRF_h_h	146247	146267	-	13.3931	9.63e-06	0.00869	TATATGAAAATTTAAAAAATT
1	WWWASHAAANRYWWHAAAAWT	ca112a_lchrom_DRF_h_h	231812	231832	+	13.3931	9.63e-06	0.00869	TTAAAAATAAACTATGAAATT
1	WWWASHAAANRYWWHAAAAWT	ca112a_lchrom_DRF_h_h	412784	412804	-	13.3931	9.63e-06	0.00869	ATTGCCAAATATTTTAACTTT
1	WWWASHAAANRYWWHAAAAWT	ca112a_lchrom_DRF_h_h	822641	822661	+	13.3873	9.66e-06	0.00869	AATAGAAAATATTTTAGATTT
1	WWWASHAAANRYWWHAAAAWT	ca112a_lchrom_DRF_h_h	427418	427438	-	13.3815	9.7e-06	0.00869	ATTAGTAAAATGATTGAAATT
1	WWWASHAAANRYWWHAAAAWT	ca112a_lchrom_DRF_h_h	517655	517675	-	13.3815	9.7e-06	0.00869	TTCACTAAAAACTTCAATATC
1	WWWASHAAANRYWWHAAAAWT	ca112a_lchrom_DRF_h_h	38042	38062	+	13.3757	9.73e-06	0.00869	AAAAACAAAAATTTATAAAAT
1	WWWASHAAANRYWWHAAAAWT	ca112a_lchrom_DRF_h_h	167731	167751	+	13.3757	9.73e-06	0.00869	ACTACCCAATAGATAAAAATT
1	WWWASHAAANRYWWHAAAAWT	ca112a_lchrom_DRF_h_h	175907	175927	+	13.3757	9.73e-06	0.00869	GTAAAAAAATACATCAAATTT
1	WWWASHAAANRYWWHAAAAWT	ca112a_lchrom_DRF_h_h	556588	556608	-	13.3757	9.73e-06	0.00869	TTACTCAAATATAATATAATT
1	WWWASHAAANRYWWHAAAAWT	ca112a_lchrom_DRF_h_h	693957	693977	-	13.3757	9.73e-06	0.00869	TTTATTAATTACATCTAAATT
1	WWWASHAAANRYWWHAAAAWT	ca112a_lchrom_DRF_h_h	98725	98745	-	13.3699	9.77e-06	0.00869	TTAAAAAAACATTTAACAATT
1	WWWASHAAANRYWWHAAAAWT	ca112a_lchrom_DRF_h_h	131849	131869	+	13.3699	9.77e-06	0.00869	ATAAACAAAAATTTAAACAAT
1	WWWASHAAANRYWWHAAAAWT	ca112a_lchrom_DRF_h_h	256052	256072	+	13.3699	9.77e-06	0.00869	AATAGCAACAACAATAATAAT
1	WWWASHAAANRYWWHAAAAWT	ca112a_lchrom_DRF_h_h	676244	676264	+	13.3699	9.77e-06	0.00869	AAAATAAAAATTTTAAAAATT
1	WWWASHAAANRYWWHAAAAWT	ca112a_lchrom_DRF_h_h	798926	798946	-	13.3699	9.77e-06	0.00869	TTTAACAAAGCAAATAAAATT
1	WWWASHAAANRYWWHAAAAWT	ca112a_lchrom_DRF_h_h	871531	871551	-	13.3699	9.77e-06	0.00869	AAAAGTTAAAACAAATAAATT
1	WWWASHAAANRYWWHAAAAWT	ca112a_lchrom_DRF_h_h	820114	820134	-	13.3642	9.8e-06	0.0087	TTAGCAATATGCTTTAAAAAT
1	WWWASHAAANRYWWHAAAAWT	ca112a_lchrom_DRF_h_h	905730	905750	+	13.3642	9.8e-06	0.0087	TTATGAAAAGAATAAAAAAAT
1	WWWASHAAANRYWWHAAAAWT	ca112a_lchrom_DRF_h_h	30324	30344	+	13.3584	9.84e-06	0.00871	ATTTCTAAAAATGAAAAAATC
1	WWWASHAAANRYWWHAAAAWT	ca112a_lchrom_DRF_h_h	50434	50454	+	13.3584	9.84e-06	0.00871	ATAACAAAAATTATAAAAATA
1	WWWASHAAANRYWWHAAAAWT	ca112a_lchrom_DRF_h_h	258924	258944	-	13.3584	9.84e-06	0.00871	TAAAAAAAATCCTAAAAAAAT
1	WWWASHAAANRYWWHAAAAWT	ca112a_lchrom_DRF_h_h	485401	485421	-	13.3526	9.87e-06	0.00873	TTTTCACAAGACTAAAAATTT
1	WWWASHAAANRYWWHAAAAWT	ca112a_lchrom_DRF_h_h	422102	422122	-	13.3468	9.91e-06	0.00875	TTTAATGAAAAAAATAAAAAT
1	WWWASHAAANRYWWHAAAAWT	ca112a_lchrom_DRF_h_h	806698	806718	-	13.341	9.94e-06	0.00876	TTTACAAAAAAATAGAAATAT
1	WWWASHAAANRYWWHAAAAWT	ca112a_lchrom_DRF_h_h	839826	839846	+	13.341	9.94e-06	0.00876	ATTATAAATCATATAAAAAAT
1	WWWASHAAANRYWWHAAAAWT	ca112a_lchrom_DRF_h_h	571391	571411	-	13.3353	9.98e-06	0.00879	ATTCCAAAATGGACAAAAATT
1	WWWASHAAANRYWWHAAAAWT	ca112a_lchrom_DRF_h_h	160324	160344	+	13.3295	1e-05	0.00881	ATTGATAAAAATATAAAAATA
1	WWWASHAAANRYWWHAAAAWT	ca112a_lchrom_DRF_h_h	525395	525415	+	13.3237	1e-05	0.00883	TATTCCAAAGATTTTAAGAAT
1	WWWASHAAANRYWWHAAAAWT	ca112a_lchrom_DRF_h_h	346764	346784	+	13.3179	1.01e-05	0.00883	ACCAGAAAAGACTTTTAAATT
1	WWWASHAAANRYWWHAAAAWT	ca112a_lchrom_DRF_h_h	603331	603351	-	13.3179	1.01e-05	0.00883	TCTTGCTAAAACTTAAAAAAT
1	WWWASHAAANRYWWHAAAAWT	ca112a_lchrom_DRF_h_h	857377	857397	-	13.3179	1.01e-05	0.00883	ATAAGTAAAAAAAATAAAAAA
1	WWWASHAAANRYWWHAAAAWT	ca112a_lchrom_DRF_h_h	623367	623387	-	13.3121	1.01e-05	0.00883	AAATAAAAAAATAATAAAAAT
1	WWWASHAAANRYWWHAAAAWT	ca112a_lchrom_DRF_h_h	273928	273948	+	13.3064	1.02e-05	0.00883	AAAAATAAAGACCATGAAAAT
1	WWWASHAAANRYWWHAAAAWT	ca112a_lchrom_DRF_h_h	387751	387771	-	13.3064	1.02e-05	0.00883	TAAATCAAATGCATAAAATAA
1	WWWASHAAANRYWWHAAAAWT	ca112a_lchrom_DRF_h_h	450898	450918	+	13.3064	1.02e-05	0.00883	TTTATAAAAACTAAACAATTT
1	WWWASHAAANRYWWHAAAAWT	ca112a_lchrom_DRF_h_h	450640	450660	+	13.3006	1.02e-05	0.00883	AATATAAAAGAATTTAAAAAT
1	WWWASHAAANRYWWHAAAAWT	ca112a_lchrom_DRF_h_h	475390	475410	-	13.3006	1.02e-05	0.00883	ATTAAAAAATATGACAAATTT
1	WWWASHAAANRYWWHAAAAWT	ca112a_lchrom_DRF_h_h	575272	575292	-	13.3006	1.02e-05	0.00883	ATTACAGAAAATTTAGAAATA
1	WWWASHAAANRYWWHAAAAWT	ca112a_lchrom_DRF_h_h	600112	600132	-	13.3006	1.02e-05	0.00883	TATACTTAAAACCCAAAAAAT
1	WWWASHAAANRYWWHAAAAWT	ca112a_lchrom_DRF_h_h	100461	100481	+	13.2948	1.02e-05	0.00883	CATACAAAAATCAAAAAAAAT
1	WWWASHAAANRYWWHAAAAWT	ca112a_lchrom_DRF_h_h	300863	300883	+	13.2948	1.02e-05	0.00883	TCTAGAAATAGCAAAAAATAT
1	WWWASHAAANRYWWHAAAAWT	ca112a_lchrom_DRF_h_h	348491	348511	+	13.2948	1.02e-05	0.00883	TAAAGTAATAACATCAAAATC
1	WWWASHAAANRYWWHAAAAWT	ca112a_lchrom_DRF_h_h	581084	581104	+	13.2948	1.02e-05	0.00883	TTTGCAAAAAACCTAAACAAT
1	WWWASHAAANRYWWHAAAAWT	ca112a_lchrom_DRF_h_h	665474	665494	-	13.2948	1.02e-05	0.00883	AAAAACAAATACAAAAAATTA
1	WWWASHAAANRYWWHAAAAWT	ca112a_lchrom_DRF_h_h	682063	682083	-	13.2948	1.02e-05	0.00883	ATTGTTAAAAATATAAAAAAC
1	WWWASHAAANRYWWHAAAAWT	ca112a_lchrom_DRF_h_h	904625	904645	+	13.289	1.03e-05	0.00886	TTCTCTAAAAATCCTAAAATT
1	WWWASHAAANRYWWHAAAAWT	ca112a_lchrom_DRF_h_h	135022	135042	+	13.2832	1.03e-05	0.00886	TTTATAAAAAACTTTTAGATT
1	WWWASHAAANRYWWHAAAAWT	ca112a_lchrom_DRF_h_h	291356	291376	-	13.2832	1.03e-05	0.00886	TATAATAAAAATTTTACAAAT
1	WWWASHAAANRYWWHAAAAWT	ca112a_lchrom_DRF_h_h	558931	558951	-	13.2832	1.03e-05	0.00886	ATAATAAAAAGCATAGGAATT
1	WWWASHAAANRYWWHAAAAWT	ca112a_lchrom_DRF_h_h	474961	474981	-	13.2775	1.03e-05	0.00887	TCTATATAAAATTTCAAAATT
1	WWWASHAAANRYWWHAAAAWT	ca112a_lchrom_DRF_h_h	531762	531782	-	13.2775	1.03e-05	0.00887	ATAAATAAAAAAATAAAATTT
1	WWWASHAAANRYWWHAAAAWT	ca112a_lchrom_DRF_h_h	82646	82666	+	13.2717	1.04e-05	0.0089	AATAATAAAAGCAAGAAATAT
1	WWWASHAAANRYWWHAAAAWT	ca112a_lchrom_DRF_h_h	242193	242213	+	13.2659	1.04e-05	0.00891	AAAAAATAATACAAAAAAATT
1	WWWASHAAANRYWWHAAAAWT	ca112a_lchrom_DRF_h_h	597190	597210	+	13.2601	1.04e-05	0.00891	CTTACAGAAGATCAAAAAATT
1	WWWASHAAANRYWWHAAAAWT	ca112a_lchrom_DRF_h_h	89294	89314	-	13.2543	1.05e-05	0.00891	TAAGGCTAATATAAAAAAAAT
1	WWWASHAAANRYWWHAAAAWT	ca112a_lchrom_DRF_h_h	535515	535535	-	13.2543	1.05e-05	0.00891	TTGCATAAAAACAAAAAAAAT
1	WWWASHAAANRYWWHAAAAWT	ca112a_lchrom_DRF_h_h	714233	714253	+	13.2543	1.05e-05	0.00891	ATTTCAAAAAACAATATATTT
1	WWWASHAAANRYWWHAAAAWT	ca112a_lchrom_DRF_h_h	780595	780615	+	13.2543	1.05e-05	0.00891	AATAGTGAAAATATTGATATT
1	WWWASHAAANRYWWHAAAAWT	ca112a_lchrom_DRF_h_h	810179	810199	-	13.2486	1.05e-05	0.00891	TTTAGAAAAATTTATCAATAT
1	WWWASHAAANRYWWHAAAAWT	ca112a_lchrom_DRF_h_h	185352	185372	-	13.2428	1.06e-05	0.00891	TTTTCTAAAAGTTTTGTAATT
1	WWWASHAAANRYWWHAAAAWT	ca112a_lchrom_DRF_h_h	365907	365927	+	13.2428	1.06e-05	0.00891	ATTTCTAAACTTTTTAAAAAT
1	WWWASHAAANRYWWHAAAAWT	ca112a_lchrom_DRF_h_h	418798	418818	-	13.2428	1.06e-05	0.00891	TATTGAAAAAATTTTAAAAAA
1	WWWASHAAANRYWWHAAAAWT	ca112a_lchrom_DRF_h_h	427323	427343	+	13.2428	1.06e-05	0.00891	ATAAGTCAAAATAAAAAAATA
1	WWWASHAAANRYWWHAAAAWT	ca112a_lchrom_DRF_h_h	471034	471054	-	13.2428	1.06e-05	0.00891	TCAAATACAAACAATAAAAAT
1	WWWASHAAANRYWWHAAAAWT	ca112a_lchrom_DRF_h_h	485608	485628	+	13.2428	1.06e-05	0.00891	TATTTCAATGACTATAAAATT
1	WWWASHAAANRYWWHAAAAWT	ca112a_lchrom_DRF_h_h	527841	527861	-	13.2428	1.06e-05	0.00891	AACACAAAATATAAAAATAAT
1	WWWASHAAANRYWWHAAAAWT	ca112a_lchrom_DRF_h_h	604611	604631	-	13.2428	1.06e-05	0.00891	AAAAATAAAAACAAAAGAAAT
1	WWWASHAAANRYWWHAAAAWT	ca112a_lchrom_DRF_h_h	636190	636210	-	13.2428	1.06e-05	0.00891	TCTACTAAATAAATAATAATT
1	WWWASHAAANRYWWHAAAAWT	ca112a_lchrom_DRF_h_h	148760	148780	+	13.237	1.06e-05	0.00892	GATAGCAATAGCATTAAAAAT
1	WWWASHAAANRYWWHAAAAWT	ca112a_lchrom_DRF_h_h	172343	172363	+	13.237	1.06e-05	0.00892	GAAACAAAAAATAAAAAAGTT
1	WWWASHAAANRYWWHAAAAWT	ca112a_lchrom_DRF_h_h	832980	833000	-	13.237	1.06e-05	0.00892	TTTAAAAAAAGCAAAGGAAAT
1	WWWASHAAANRYWWHAAAAWT	ca112a_lchrom_DRF_h_h	278945	278965	-	13.2254	1.07e-05	0.00896	ATTGGTAAAAATGTTAATATT
1	WWWASHAAANRYWWHAAAAWT	ca112a_lchrom_DRF_h_h	766305	766325	+	13.2254	1.07e-05	0.00896	TAAAGCAAAAAATATACAATT
1	WWWASHAAANRYWWHAAAAWT	ca112a_lchrom_DRF_h_h	599289	599309	+	13.2197	1.07e-05	0.00896	AATTCTAAATATATACATATT
1	WWWASHAAANRYWWHAAAAWT	ca112a_lchrom_DRF_h_h	645611	645631	+	13.2197	1.07e-05	0.00896	TTTATTAAAAAATATAATAAT
1	WWWASHAAANRYWWHAAAAWT	ca112a_lchrom_DRF_h_h	807460	807480	-	13.2197	1.07e-05	0.00896	TACAATGAAAACATAAAAAAT
1	WWWASHAAANRYWWHAAAAWT	ca112a_lchrom_DRF_h_h	35452	35472	+	13.2139	1.07e-05	0.00896	CTTACTAAAAATTTTGAACTT
1	WWWASHAAANRYWWHAAAAWT	ca112a_lchrom_DRF_h_h	466518	466538	-	13.2139	1.07e-05	0.00896	TTTGACAAATACTTTCAAATA
1	WWWASHAAANRYWWHAAAAWT	ca112a_lchrom_DRF_h_h	614918	614938	-	13.2139	1.07e-05	0.00896	TTTGGAAAAAGTTAAATAAAT
1	WWWASHAAANRYWWHAAAAWT	ca112a_lchrom_DRF_h_h	74337	74357	+	13.2081	1.08e-05	0.00896	TATAACAAAGACAATCAATTA
1	WWWASHAAANRYWWHAAAAWT	ca112a_lchrom_DRF_h_h	161761	161781	+	13.2081	1.08e-05	0.00896	AATAGCAATACCTTTAAAATT
1	WWWASHAAANRYWWHAAAAWT	ca112a_lchrom_DRF_h_h	743428	743448	-	13.2023	1.08e-05	0.00896	TATACAAAATGTCAAAAAAAG
1	WWWASHAAANRYWWHAAAAWT	ca112a_lchrom_DRF_h_h	533791	533811	+	13.1965	1.09e-05	0.00896	GAATGTAAAAATTATAAAAAT
1	WWWASHAAANRYWWHAAAAWT	ca112a_lchrom_DRF_h_h	590162	590182	-	13.1965	1.09e-05	0.00896	TTATATAAATATAATAAAATA
1	WWWASHAAANRYWWHAAAAWT	ca112a_lchrom_DRF_h_h	650185	650205	-	13.1965	1.09e-05	0.00896	ATATGAAAATTCAAAAAAAAT
1	WWWASHAAANRYWWHAAAAWT	ca112a_lchrom_DRF_h_h	874719	874739	-	13.1965	1.09e-05	0.00896	ATTAGTAAAAACAATAAATGA
1	WWWASHAAANRYWWHAAAAWT	ca112a_lchrom_DRF_h_h	69839	69859	+	13.1908	1.09e-05	0.00896	TTTACAACAAAAAATCAAATT
1	WWWASHAAANRYWWHAAAAWT	ca112a_lchrom_DRF_h_h	137879	137899	+	13.1908	1.09e-05	0.00896	TTAATAAAAACCTAAAAAATC
1	WWWASHAAANRYWWHAAAAWT	ca112a_lchrom_DRF_h_h	171880	171900	+	13.1908	1.09e-05	0.00896	TAAACTGATAATAAAAAAAAT
1	WWWASHAAANRYWWHAAAAWT	ca112a_lchrom_DRF_h_h	217819	217839	+	13.1908	1.09e-05	0.00896	AAAAGAAAAAATATACAAAAA
1	WWWASHAAANRYWWHAAAAWT	ca112a_lchrom_DRF_h_h	280522	280542	+	13.1908	1.09e-05	0.00896	TTTTCTAAGAATATTGAAAAT
1	WWWASHAAANRYWWHAAAAWT	ca112a_lchrom_DRF_h_h	580617	580637	-	13.1908	1.09e-05	0.00896	TTTGCTCAAGACATCCAAAAT
1	WWWASHAAANRYWWHAAAAWT	ca112a_lchrom_DRF_h_h	609864	609884	+	13.1908	1.09e-05	0.00896	AATACTTAATATTAAAAATAT
1	WWWASHAAANRYWWHAAAAWT	ca112a_lchrom_DRF_h_h	54501	54521	+	13.185	1.09e-05	0.00896	TTTTCATAATGCTTAGAAATT
1	WWWASHAAANRYWWHAAAAWT	ca112a_lchrom_DRF_h_h	408454	408474	-	13.185	1.09e-05	0.00896	AATAGTAACAACATTAAACTT
1	WWWASHAAANRYWWHAAAAWT	ca112a_lchrom_DRF_h_h	546403	546423	+	13.185	1.09e-05	0.00896	TTAATAAAGAGCAATGAAAAT
1	WWWASHAAANRYWWHAAAAWT	ca112a_lchrom_DRF_h_h	149599	149619	-	13.1792	1.1e-05	0.00896	TTTGCTGAAAATGCAAAAATT
1	WWWASHAAANRYWWHAAAAWT	ca112a_lchrom_DRF_h_h	304281	304301	-	13.1792	1.1e-05	0.00896	AAAAGCAAAGGAAATAATATT
1	WWWASHAAANRYWWHAAAAWT	ca112a_lchrom_DRF_h_h	465138	465158	-	13.1792	1.1e-05	0.00896	TTTTGAAAAAATAAACAAAAA
1	WWWASHAAANRYWWHAAAAWT	ca112a_lchrom_DRF_h_h	527188	527208	-	13.1792	1.1e-05	0.00896	TTTAAAAAAAACAAAAACATC
1	WWWASHAAANRYWWHAAAAWT	ca112a_lchrom_DRF_h_h	684408	684428	-	13.1792	1.1e-05	0.00896	AATGCCAAAAAGAATAAAATC
1	WWWASHAAANRYWWHAAAAWT	ca112a_lchrom_DRF_h_h	847105	847125	+	13.1792	1.1e-05	0.00896	TTTTCAAAAGATTTAATAAAT
1	WWWASHAAANRYWWHAAAAWT	ca112a_lchrom_DRF_h_h	47506	47526	-	13.1734	1.1e-05	0.00896	TTTCCTAAACTTTTAAAATTT
1	WWWASHAAANRYWWHAAAAWT	ca112a_lchrom_DRF_h_h	238837	238857	+	13.1734	1.1e-05	0.00896	AAAAAAAATTACAAAAAAATT
1	WWWASHAAANRYWWHAAAAWT	ca112a_lchrom_DRF_h_h	590136	590156	-	13.1734	1.1e-05	0.00896	TTTATTAAAGAAATCAAAATA
1	WWWASHAAANRYWWHAAAAWT	ca112a_lchrom_DRF_h_h	65962	65982	+	13.1676	1.11e-05	0.00896	TTTCCCGAAAATAAAGAAATC
1	WWWASHAAANRYWWHAAAAWT	ca112a_lchrom_DRF_h_h	149228	149248	+	13.1676	1.11e-05	0.00896	GTAACATAAGGCTTAAAAATT
1	WWWASHAAANRYWWHAAAAWT	ca112a_lchrom_DRF_h_h	287218	287238	+	13.1676	1.11e-05	0.00896	ATAAGCAAAAGCTTGACAAAT
1	WWWASHAAANRYWWHAAAAWT	ca112a_lchrom_DRF_h_h	653663	653683	-	13.1676	1.11e-05	0.00896	TTAAACAAAAAGGTAAAAAAT
1	WWWASHAAANRYWWHAAAAWT	ca112a_lchrom_DRF_h_h	682174	682194	-	13.1676	1.11e-05	0.00896	ATTATAAAATGGAAAAAATAT
1	WWWASHAAANRYWWHAAAAWT	ca112a_lchrom_DRF_h_h	35127	35147	-	13.1618	1.11e-05	0.00897	TCTAGTAAAACTTTAGAATTT
1	WWWASHAAANRYWWHAAAAWT	ca112a_lchrom_DRF_h_h	908767	908787	+	13.1618	1.11e-05	0.00897	ACTTTTAAAAGCATAGAAAAT
1	WWWASHAAANRYWWHAAAAWT	ca112a_lchrom_DRF_h_h	799338	799358	-	13.1561	1.11e-05	0.00899	TATTGAAAAAATTTAAAAAAA
1	WWWASHAAANRYWWHAAAAWT	ca112a_lchrom_DRF_h_h	481636	481656	+	13.1503	1.12e-05	0.00902	ATTTTTAAATATTGTAAAATT
1	WWWASHAAANRYWWHAAAAWT	ca112a_lchrom_DRF_h_h	584886	584906	+	13.1445	1.12e-05	0.00902	TATGCAAAAAATTAAAAGAAT
1	WWWASHAAANRYWWHAAAAWT	ca112a_lchrom_DRF_h_h	657073	657093	-	13.1445	1.12e-05	0.00902	TTATCTAAAGATAATCAAAAA
1	WWWASHAAANRYWWHAAAAWT	ca112a_lchrom_DRF_h_h	753813	753833	+	13.1445	1.12e-05	0.00902	TATTGGAAAGATTACAAATTT
1	WWWASHAAANRYWWHAAAAWT	ca112a_lchrom_DRF_h_h	468961	468981	-	13.1387	1.12e-05	0.00902	TTTAATAAATGAAAAAATATT
1	WWWASHAAANRYWWHAAAAWT	ca112a_lchrom_DRF_h_h	494787	494807	-	13.1387	1.12e-05	0.00902	TAATCAAAAAAATAAAAAAAT
1	WWWASHAAANRYWWHAAAAWT	ca112a_lchrom_DRF_h_h	630691	630711	-	13.1387	1.12e-05	0.00902	ATAACAAAACGGGAAAAAAAT
1	WWWASHAAANRYWWHAAAAWT	ca112a_lchrom_DRF_h_h	713858	713878	-	13.1387	1.12e-05	0.00902	TTAAAAGAAAACAAAAAAACT
1	WWWASHAAANRYWWHAAAAWT	ca112a_lchrom_DRF_h_h	108349	108369	-	13.1329	1.13e-05	0.00902	ATAAGAATAAACTTTTAAATT
1	WWWASHAAANRYWWHAAAAWT	ca112a_lchrom_DRF_h_h	217993	218013	+	13.1329	1.13e-05	0.00902	AAACCAAAAAATATTAAACTT
1	WWWASHAAANRYWWHAAAAWT	ca112a_lchrom_DRF_h_h	499240	499260	+	13.1329	1.13e-05	0.00902	TACAGCAAAGGGTAAAAATTT
1	WWWASHAAANRYWWHAAAAWT	ca112a_lchrom_DRF_h_h	896456	896476	-	13.1329	1.13e-05	0.00902	AATAACAAGAACTACAAAAAT
1	WWWASHAAANRYWWHAAAAWT	ca112a_lchrom_DRF_h_h	576896	576916	-	13.1272	1.13e-05	0.00903	AAAAGCAAAAACTAAAATAAA
1	WWWASHAAANRYWWHAAAAWT	ca112a_lchrom_DRF_h_h	649041	649061	-	13.1272	1.13e-05	0.00903	ATTCCAAAAAATTTATAATTT
1	WWWASHAAANRYWWHAAAAWT	ca112a_lchrom_DRF_h_h	174455	174475	+	13.1214	1.14e-05	0.00904	TTTAGAAAACCTATAATAATT
1	WWWASHAAANRYWWHAAAAWT	ca112a_lchrom_DRF_h_h	851282	851302	-	13.1214	1.14e-05	0.00904	TTTTAAAAATAGATCAAAATT
1	WWWASHAAANRYWWHAAAAWT	ca112a_lchrom_DRF_h_h	861809	861829	+	13.1214	1.14e-05	0.00904	GTTTGCAAAGGTGATAAAATT
1	WWWASHAAANRYWWHAAAAWT	ca112a_lchrom_DRF_h_h	273753	273773	-	13.1156	1.14e-05	0.00904	AAAAATAAAAACACTAAAATA
1	WWWASHAAANRYWWHAAAAWT	ca112a_lchrom_DRF_h_h	782264	782284	-	13.1156	1.14e-05	0.00904	AAAATAAAAATCAAAGAAATT
1	WWWASHAAANRYWWHAAAAWT	ca112a_lchrom_DRF_h_h	884060	884080	+	13.1156	1.14e-05	0.00904	TTTTTTAAACATATTATAATT
1	WWWASHAAANRYWWHAAAAWT	ca112a_lchrom_DRF_h_h	112686	112706	-	13.1098	1.14e-05	0.00904	TTTAGAAGAGGTTAAAAAATC
1	WWWASHAAANRYWWHAAAAWT	ca112a_lchrom_DRF_h_h	162832	162852	-	13.1098	1.14e-05	0.00904	TATAATAAAATCTATCAAAAT
1	WWWASHAAANRYWWHAAAAWT	ca112a_lchrom_DRF_h_h	209623	209643	+	13.1098	1.14e-05	0.00904	AGAAGAAAAAGTTTTAAAATA
1	WWWASHAAANRYWWHAAAAWT	ca112a_lchrom_DRF_h_h	377472	377492	+	13.1098	1.14e-05	0.00904	TTGTTCAAAAATTTAAAAAAT
1	WWWASHAAANRYWWHAAAAWT	ca112a_lchrom_DRF_h_h	650050	650070	-	13.1098	1.14e-05	0.00904	AATAGAAAAAATGTTTAAAAT
1	WWWASHAAANRYWWHAAAAWT	ca112a_lchrom_DRF_h_h	409328	409348	-	13.104	1.15e-05	0.00905	TATCCTAAAGATCCAGAAATT
1	WWWASHAAANRYWWHAAAAWT	ca112a_lchrom_DRF_h_h	647946	647966	-	13.104	1.15e-05	0.00905	AACGCAAAAGATTTAAAAAAT
1	WWWASHAAANRYWWHAAAAWT	ca112a_lchrom_DRF_h_h	243664	243684	-	13.0983	1.15e-05	0.00906	TTTTTTAAAAGTTTCCAATTT
1	WWWASHAAANRYWWHAAAAWT	ca112a_lchrom_DRF_h_h	604883	604903	-	13.0983	1.15e-05	0.00906	AAAAATAAAAATTTTAAAGTT
1	WWWASHAAANRYWWHAAAAWT	ca112a_lchrom_DRF_h_h	673331	673351	-	13.0983	1.15e-05	0.00906	AAAACCAATAACCCTAAAATT
1	WWWASHAAANRYWWHAAAAWT	ca112a_lchrom_DRF_h_h	4055	4075	+	13.0925	1.16e-05	0.00906	AACAATAAAAATATCGAAATT
1	WWWASHAAANRYWWHAAAAWT	ca112a_lchrom_DRF_h_h	293643	293663	-	13.0925	1.16e-05	0.00906	TATATGGAAAATTATGAAATT
1	WWWASHAAANRYWWHAAAAWT	ca112a_lchrom_DRF_h_h	319627	319647	-	13.0925	1.16e-05	0.00906	TTTTTAAAAAGTTTGAAAAAT
1	WWWASHAAANRYWWHAAAAWT	ca112a_lchrom_DRF_h_h	636753	636773	+	13.0925	1.16e-05	0.00906	AAAGGAAAAAAATTTAAAATT
1	WWWASHAAANRYWWHAAAAWT	ca112a_lchrom_DRF_h_h	762835	762855	-	13.0867	1.16e-05	0.00906	TCTGTAAAAAAAAATAAAATT
1	WWWASHAAANRYWWHAAAAWT	ca112a_lchrom_DRF_h_h	899301	899321	+	13.0867	1.16e-05	0.00906	TTTAATATAAACTATAATATT
1	WWWASHAAANRYWWHAAAAWT	ca112a_lchrom_DRF_h_h	726529	726549	+	13.0809	1.17e-05	0.00906	ATTATAAAAAATTTGAAAATA
1	WWWASHAAANRYWWHAAAAWT	ca112a_lchrom_DRF_h_h	822006	822026	+	13.0751	1.17e-05	0.00906	AAAATTTAAAGTTTTAAAATT
1	WWWASHAAANRYWWHAAAAWT	ca112a_lchrom_DRF_h_h	191084	191104	+	13.0694	1.17e-05	0.00906	TTTGCAAAAAACATTACTATT
1	WWWASHAAANRYWWHAAAAWT	ca112a_lchrom_DRF_h_h	313310	313330	-	13.0694	1.17e-05	0.00906	TTTGAAAAAAGCAAAATAATT
1	WWWASHAAANRYWWHAAAAWT	ca112a_lchrom_DRF_h_h	469771	469791	-	13.0694	1.17e-05	0.00906	TTCTCAAAAAGCTAGAAAAAT
1	WWWASHAAANRYWWHAAAAWT	ca112a_lchrom_DRF_h_h	77321	77341	+	13.0636	1.18e-05	0.00906	TTTTGAAAATAAAAAGAAAAT
1	WWWASHAAANRYWWHAAAAWT	ca112a_lchrom_DRF_h_h	714388	714408	-	13.0636	1.18e-05	0.00906	GTTAAAGAATACAATAAAAAT
1	WWWASHAAANRYWWHAAAAWT	ca112a_lchrom_DRF_h_h	894088	894108	-	13.0636	1.18e-05	0.00906	ATTAGCATAAATGTCAAAAAT
1	WWWASHAAANRYWWHAAAAWT	ca112a_lchrom_DRF_h_h	217972	217992	+	13.0578	1.18e-05	0.00906	AATTCAAAAAATAGAAAAAAT
1	WWWASHAAANRYWWHAAAAWT	ca112a_lchrom_DRF_h_h	359054	359074	+	13.0578	1.18e-05	0.00906	ATAAGATAAAATTATCAAAAT
1	WWWASHAAANRYWWHAAAAWT	ca112a_lchrom_DRF_h_h	484109	484129	+	13.0578	1.18e-05	0.00906	ATTAGAAACTGTAAAAAATAT
1	WWWASHAAANRYWWHAAAAWT	ca112a_lchrom_DRF_h_h	824274	824294	+	13.0578	1.18e-05	0.00906	TTAGACGAAAATATACAAATT
1	WWWASHAAANRYWWHAAAAWT	ca112a_lchrom_DRF_h_h	867411	867431	+	13.0578	1.18e-05	0.00906	TTTAGATAACATTTTGAATTT
1	WWWASHAAANRYWWHAAAAWT	ca112a_lchrom_DRF_h_h	208660	208680	+	13.052	1.19e-05	0.00906	ATTTTAAAAAACAATGAATAT
1	WWWASHAAANRYWWHAAAAWT	ca112a_lchrom_DRF_h_h	599990	600010	-	13.052	1.19e-05	0.00906	TTATCAAACTATATAAAAAAT
1	WWWASHAAANRYWWHAAAAWT	ca112a_lchrom_DRF_h_h	655787	655807	+	13.052	1.19e-05	0.00906	TCAAGTAAAAATAAAAAACTA
1	WWWASHAAANRYWWHAAAAWT	ca112a_lchrom_DRF_h_h	732522	732542	+	13.052	1.19e-05	0.00906	TTAGACACAAATAAAAAAATT
1	WWWASHAAANRYWWHAAAAWT	ca112a_lchrom_DRF_h_h	36515	36535	+	13.0462	1.19e-05	0.00906	AAAAGGAAATAAAAAAAAAAT
1	WWWASHAAANRYWWHAAAAWT	ca112a_lchrom_DRF_h_h	147542	147562	+	13.0462	1.19e-05	0.00906	ATTATAAATTATACTAAAATT
1	WWWASHAAANRYWWHAAAAWT	ca112a_lchrom_DRF_h_h	853407	853427	-	13.0462	1.19e-05	0.00906	CATTGAAAAAGCTAAAAAAAT
1	WWWASHAAANRYWWHAAAAWT	ca112a_lchrom_DRF_h_h	563586	563606	-	13.0405	1.19e-05	0.00906	TTATTAAAAAACAACAACATT
1	WWWASHAAANRYWWHAAAAWT	ca112a_lchrom_DRF_h_h	591340	591360	-	13.0405	1.19e-05	0.00906	TTTACCAAGATCACTAAAAAT
1	WWWASHAAANRYWWHAAAAWT	ca112a_lchrom_DRF_h_h	656999	657019	-	13.0405	1.19e-05	0.00906	AAAAGAAAACAGACAAAAAAT
1	WWWASHAAANRYWWHAAAAWT	ca112a_lchrom_DRF_h_h	340032	340052	+	13.0347	1.2e-05	0.00906	AAAATTAAAAACAAAAAATAC
1	WWWASHAAANRYWWHAAAAWT	ca112a_lchrom_DRF_h_h	473365	473385	-	13.0347	1.2e-05	0.00906	TAAAGAAAATGCAAAAAAACA
1	WWWASHAAANRYWWHAAAAWT	ca112a_lchrom_DRF_h_h	667704	667724	-	13.0347	1.2e-05	0.00906	TATAATAAACATATTCAAACT
1	WWWASHAAANRYWWHAAAAWT	ca112a_lchrom_DRF_h_h	864750	864770	+	13.0347	1.2e-05	0.00906	GTTTTTAAATATTAAAAAAAT
1	WWWASHAAANRYWWHAAAAWT	ca112a_lchrom_DRF_h_h	83964	83984	+	13.0289	1.2e-05	0.00906	ATAAGTAATGATAAAAATATT
1	WWWASHAAANRYWWHAAAAWT	ca112a_lchrom_DRF_h_h	104144	104164	+	13.0289	1.2e-05	0.00906	AATAATAAAATTTATAAAAAT
1	WWWASHAAANRYWWHAAAAWT	ca112a_lchrom_DRF_h_h	271605	271625	-	13.0289	1.2e-05	0.00906	TAAAGAGCAAATATAAAAATT
1	WWWASHAAANRYWWHAAAAWT	ca112a_lchrom_DRF_h_h	329023	329043	+	13.0289	1.2e-05	0.00906	ATAAGCAAAAACAATCATAAA
1	WWWASHAAANRYWWHAAAAWT	ca112a_lchrom_DRF_h_h	434077	434097	+	13.0289	1.2e-05	0.00906	TTTGGGAAATCCTTTAAAAAT
1	WWWASHAAANRYWWHAAAAWT	ca112a_lchrom_DRF_h_h	554113	554133	-	13.0289	1.2e-05	0.00906	ATTGGCAAATTTAACAAATTT
1	WWWASHAAANRYWWHAAAAWT	ca112a_lchrom_DRF_h_h	567166	567186	-	13.0289	1.2e-05	0.00906	TAAAAAGAAGGTTATAAAAAT
1	WWWASHAAANRYWWHAAAAWT	ca112a_lchrom_DRF_h_h	574355	574375	-	13.0289	1.2e-05	0.00906	TTTTTCAAAAACTTCAGAAAT
1	WWWASHAAANRYWWHAAAAWT	ca112a_lchrom_DRF_h_h	808471	808491	-	13.0289	1.2e-05	0.00906	AAATATAAATATTTTAAAAAT
1	WWWASHAAANRYWWHAAAAWT	ca112a_lchrom_DRF_h_h	839340	839360	-	13.0289	1.2e-05	0.00906	TTTATCAAATAAAATTAATTT
1	WWWASHAAANRYWWHAAAAWT	ca112a_lchrom_DRF_h_h	524743	524763	-	13.0231	1.21e-05	0.00906	TTTGCTAAAAATCCAAAAATA
1	WWWASHAAANRYWWHAAAAWT	ca112a_lchrom_DRF_h_h	562569	562589	+	13.0231	1.21e-05	0.00906	TAAAGAAAATTTTTTGAAAAT
1	WWWASHAAANRYWWHAAAAWT	ca112a_lchrom_DRF_h_h	585948	585968	+	13.0231	1.21e-05	0.00906	TATGCTAAAAATTTGGAATTT
1	WWWASHAAANRYWWHAAAAWT	ca112a_lchrom_DRF_h_h	780411	780431	+	13.0231	1.21e-05	0.00906	AATATTAAATGATTTGAAATT
1	WWWASHAAANRYWWHAAAAWT	ca112a_lchrom_DRF_h_h	246442	246462	+	13.0173	1.21e-05	0.00906	AAAAGGAAAAACTATGAAATA
1	WWWASHAAANRYWWHAAAAWT	ca112a_lchrom_DRF_h_h	534134	534154	-	13.0173	1.21e-05	0.00906	TTAATAATAAATTCTAAAATT
1	WWWASHAAANRYWWHAAAAWT	ca112a_lchrom_DRF_h_h	185	205	+	13.0116	1.21e-05	0.00906	AATTGAAAAAAAAATAAAAAT
1	WWWASHAAANRYWWHAAAAWT	ca112a_lchrom_DRF_h_h	467820	467840	-	13.0116	1.21e-05	0.00906	TTTACACAACAAATTAAAAAT
1	WWWASHAAANRYWWHAAAAWT	ca112a_lchrom_DRF_h_h	527399	527419	-	13.0116	1.21e-05	0.00906	AAAATAAACGATAAAAAAATT
1	WWWASHAAANRYWWHAAAAWT	ca112a_lchrom_DRF_h_h	681559	681579	+	13.0116	1.21e-05	0.00906	TTTTTAAAAGGCATTATAATT
1	WWWASHAAANRYWWHAAAAWT	ca112a_lchrom_DRF_h_h	829871	829891	-	13.0116	1.21e-05	0.00906	TTTAAAAAAGAAAAAAAATAT
1	WWWASHAAANRYWWHAAAAWT	ca112a_lchrom_DRF_h_h	830030	830050	+	13.0116	1.21e-05	0.00906	TTTAAGAAATATTTTAGAATT
1	WWWASHAAANRYWWHAAAAWT	ca112a_lchrom_DRF_h_h	898434	898454	-	13.0116	1.21e-05	0.00906	TAATTGAAAAACAAAAAATTT
1	WWWASHAAANRYWWHAAAAWT	ca112a_lchrom_DRF_h_h	100339	100359	+	13.0058	1.22e-05	0.00906	GAAACAAAAATCAAAAAAAAT
1	WWWASHAAANRYWWHAAAAWT	ca112a_lchrom_DRF_h_h	402436	402456	-	13.0058	1.22e-05	0.00906	AAAGCAAAAGATGTTAAAAAT
1	WWWASHAAANRYWWHAAAAWT	ca112a_lchrom_DRF_h_h	414205	414225	+	13.0058	1.22e-05	0.00906	TTTGGCAAATAAAACAAAATA
1	WWWASHAAANRYWWHAAAAWT	ca112a_lchrom_DRF_h_h	479857	479877	-	13.0058	1.22e-05	0.00906	AAAATAAAAAACACCTAAATT
1	WWWASHAAANRYWWHAAAAWT	ca112a_lchrom_DRF_h_h	743793	743813	+	13.0058	1.22e-05	0.00906	GTTATCAAAGAAATAAAAAAT
1	WWWASHAAANRYWWHAAAAWT	ca112a_lchrom_DRF_h_h	857383	857403	-	13.0058	1.22e-05	0.00906	TTAAAAATAAGTAAAAAAAAT
1	WWWASHAAANRYWWHAAAAWT	ca112a_lchrom_DRF_h_h	8859	8879	+	13	1.22e-05	0.00907	ATAAACAAAGGAACTAAAATT
1	WWWASHAAANRYWWHAAAAWT	ca112a_lchrom_DRF_h_h	471722	471742	-	13	1.22e-05	0.00907	TAAATTAAAAATAAAAATATC
1	WWWASHAAANRYWWHAAAAWT	ca112a_lchrom_DRF_h_h	550353	550373	-	13	1.22e-05	0.00907	AAAACCAAAGGATAAAAAATC
1	WWWASHAAANRYWWHAAAAWT	ca112a_lchrom_DRF_h_h	688067	688087	-	12.9942	1.23e-05	0.00909	AATATCAAATATAAAATATTT
1	WWWASHAAANRYWWHAAAAWT	ca112a_lchrom_DRF_h_h	828618	828638	-	12.9942	1.23e-05	0.00909	TAAAGCAAAGGTATAAACATC
1	WWWASHAAANRYWWHAAAAWT	ca112a_lchrom_DRF_h_h	364283	364303	+	12.9884	1.23e-05	0.00909	AATTCCCAATATATTAAAAAT
1	WWWASHAAANRYWWHAAAAWT	ca112a_lchrom_DRF_h_h	472047	472067	-	12.9884	1.23e-05	0.00909	TTAACAAAATACTAGCAACAT
1	WWWASHAAANRYWWHAAAAWT	ca112a_lchrom_DRF_h_h	624495	624515	+	12.9884	1.23e-05	0.00909	TCTATTGAAGAAAAAAAAATT
1	WWWASHAAANRYWWHAAAAWT	ca112a_lchrom_DRF_h_h	630292	630312	-	12.9884	1.23e-05	0.00909	TATAGAAACTATTAAAAATAT
1	WWWASHAAANRYWWHAAAAWT	ca112a_lchrom_DRF_h_h	48034	48054	+	12.9769	1.24e-05	0.00912	AATGTCAAACATTATAATATT
1	WWWASHAAANRYWWHAAAAWT	ca112a_lchrom_DRF_h_h	197789	197809	+	12.9769	1.24e-05	0.00912	AAAATTACAAACATAGAAATT
1	WWWASHAAANRYWWHAAAAWT	ca112a_lchrom_DRF_h_h	252849	252869	+	12.9769	1.24e-05	0.00912	ATTTTTAAAATTTAAAAAATT
1	WWWASHAAANRYWWHAAAAWT	ca112a_lchrom_DRF_h_h	433869	433889	+	12.9769	1.24e-05	0.00912	TTAATTGAATATTATTAAAAT
1	WWWASHAAANRYWWHAAAAWT	ca112a_lchrom_DRF_h_h	362801	362821	-	12.9711	1.24e-05	0.00912	ATAATAAAAAATTTTGAACTT
1	WWWASHAAANRYWWHAAAAWT	ca112a_lchrom_DRF_h_h	670029	670049	-	12.9711	1.24e-05	0.00912	TTTACAAAATAAGATAAAATC
1	WWWASHAAANRYWWHAAAAWT	ca112a_lchrom_DRF_h_h	808094	808114	+	12.9711	1.24e-05	0.00912	ATATGTATAAGCAAAAAAAAT
1	WWWASHAAANRYWWHAAAAWT	ca112a_lchrom_DRF_h_h	828020	828040	-	12.9711	1.24e-05	0.00912	TTTAAAAACCATTTAAAAAAT
1	WWWASHAAANRYWWHAAAAWT	ca112a_lchrom_DRF_h_h	326163	326183	+	12.9653	1.25e-05	0.00913	TTTATTAATTATTATTAAATT
1	WWWASHAAANRYWWHAAAAWT	ca112a_lchrom_DRF_h_h	391974	391994	-	12.9653	1.25e-05	0.00913	TATATTAAAAATAATAATGTT
1	WWWASHAAANRYWWHAAAAWT	ca112a_lchrom_DRF_h_h	312671	312691	+	12.9595	1.25e-05	0.00914	TAAAAAAAAATCAATAAATTT
1	WWWASHAAANRYWWHAAAAWT	ca112a_lchrom_DRF_h_h	453839	453859	+	12.9595	1.25e-05	0.00914	TTTACCAAAAGAAATGGAAAT
1	WWWASHAAANRYWWHAAAAWT	ca112a_lchrom_DRF_h_h	878801	878821	+	12.9595	1.25e-05	0.00914	TTAATTGAAGACAAAAAAGAT
1	WWWASHAAANRYWWHAAAAWT	ca112a_lchrom_DRF_h_h	76538	76558	-	12.9538	1.26e-05	0.00914	ATTACTAAACTTAATGATATT
1	WWWASHAAANRYWWHAAAAWT	ca112a_lchrom_DRF_h_h	365923	365943	-	12.9538	1.26e-05	0.00914	TTTTCTAAAGGCTTTGATTTT
1	WWWASHAAANRYWWHAAAAWT	ca112a_lchrom_DRF_h_h	471031	471051	-	12.9538	1.26e-05	0.00914	AATACAAACAATAAAAATATT
1	WWWASHAAANRYWWHAAAAWT	ca112a_lchrom_DRF_h_h	6482	6502	+	12.948	1.26e-05	0.00914	AAAACAAAAAACATAAAAGTA
1	WWWASHAAANRYWWHAAAAWT	ca112a_lchrom_DRF_h_h	227990	228010	+	12.948	1.26e-05	0.00914	TATAATAAAATCAAAAATATT
1	WWWASHAAANRYWWHAAAAWT	ca112a_lchrom_DRF_h_h	493765	493785	-	12.948	1.26e-05	0.00914	GCAAGTAAAAGCAATTAAAAT
1	WWWASHAAANRYWWHAAAAWT	ca112a_lchrom_DRF_h_h	635467	635487	-	12.948	1.26e-05	0.00914	TTCTCAAAAGACTTGAAAAAT
1	WWWASHAAANRYWWHAAAAWT	ca112a_lchrom_DRF_h_h	71554	71574	+	12.9422	1.27e-05	0.00914	CTTAAAAAAAATATTCAAAAT
1	WWWASHAAANRYWWHAAAAWT	ca112a_lchrom_DRF_h_h	123523	123543	-	12.9422	1.27e-05	0.00914	GATTGTAAAAATTAAAAATTT
1	WWWASHAAANRYWWHAAAAWT	ca112a_lchrom_DRF_h_h	450920	450940	+	12.9422	1.27e-05	0.00914	ATTAAAATAAGCTTAAAAAAT
1	WWWASHAAANRYWWHAAAAWT	ca112a_lchrom_DRF_h_h	568197	568217	+	12.9422	1.27e-05	0.00914	TTAACAAAAATTTAAATAATT
1	WWWASHAAANRYWWHAAAAWT	ca112a_lchrom_DRF_h_h	797733	797753	+	12.9422	1.27e-05	0.00914	TTTTCCAAAAATTTTTACATT
1	WWWASHAAANRYWWHAAAAWT	ca112a_lchrom_DRF_h_h	130737	130757	+	12.9364	1.27e-05	0.00914	TTTATTAAAAGGTCCAAATTT
1	WWWASHAAANRYWWHAAAAWT	ca112a_lchrom_DRF_h_h	384187	384207	-	12.9364	1.27e-05	0.00914	TCTATTAAATATGATGAATTT
1	WWWASHAAANRYWWHAAAAWT	ca112a_lchrom_DRF_h_h	687545	687565	+	12.9364	1.27e-05	0.00914	TTTAAATAAAGTAAAAAATTT
1	WWWASHAAANRYWWHAAAAWT	ca112a_lchrom_DRF_h_h	232793	232813	-	12.9306	1.28e-05	0.00914	TTTATAAAAATCTAAAAAACT
1	WWWASHAAANRYWWHAAAAWT	ca112a_lchrom_DRF_h_h	316970	316990	+	12.9306	1.28e-05	0.00914	TATAAAAAAATCAATCAAAAT
1	WWWASHAAANRYWWHAAAAWT	ca112a_lchrom_DRF_h_h	324348	324368	-	12.9306	1.28e-05	0.00914	AATATTAATTGCAATAAATTT
1	WWWASHAAANRYWWHAAAAWT	ca112a_lchrom_DRF_h_h	543007	543027	-	12.9306	1.28e-05	0.00914	TTTCTTGAATACATAAAATAT
1	WWWASHAAANRYWWHAAAAWT	ca112a_lchrom_DRF_h_h	573128	573148	-	12.9306	1.28e-05	0.00914	AATAGAAAAAGCAAAAAAAGA
1	WWWASHAAANRYWWHAAAAWT	ca112a_lchrom_DRF_h_h	764053	764073	-	12.9306	1.28e-05	0.00914	TTTACCACAAATTACAATTTT
1	WWWASHAAANRYWWHAAAAWT	ca112a_lchrom_DRF_h_h	473387	473407	-	12.9249	1.28e-05	0.00916	ATGATGAAATACTAAAAAAAT
1	WWWASHAAANRYWWHAAAAWT	ca112a_lchrom_DRF_h_h	596728	596748	+	12.9249	1.28e-05	0.00916	TTTAAAATAGATAAAAAATTT
1	WWWASHAAANRYWWHAAAAWT	ca112a_lchrom_DRF_h_h	660188	660208	-	12.9191	1.28e-05	0.00917	TACACTAACTGTAAAAAAAAT
1	WWWASHAAANRYWWHAAAAWT	ca112a_lchrom_DRF_h_h	759760	759780	-	12.9191	1.28e-05	0.00917	ATAAATAAATATTACAAAAAA
1	WWWASHAAANRYWWHAAAAWT	ca112a_lchrom_DRF_h_h	312448	312468	-	12.9133	1.29e-05	0.00919	TATTTTAAAGTTAAAAAAATT
1	WWWASHAAANRYWWHAAAAWT	ca112a_lchrom_DRF_h_h	695446	695466	-	12.9133	1.29e-05	0.00919	TAAAGTATAAATATTAAAATA
1	WWWASHAAANRYWWHAAAAWT	ca112a_lchrom_DRF_h_h	99741	99761	+	12.9075	1.29e-05	0.00919	TATACTAAAGCAATTGAAATT
1	WWWASHAAANRYWWHAAAAWT	ca112a_lchrom_DRF_h_h	421376	421396	+	12.9075	1.29e-05	0.00919	TATTGAAAAGGTAAAACAATT
1	WWWASHAAANRYWWHAAAAWT	ca112a_lchrom_DRF_h_h	693432	693452	-	12.9075	1.29e-05	0.00919	TGAACCAAAATCAAAAAACTT
1	WWWASHAAANRYWWHAAAAWT	ca112a_lchrom_DRF_h_h	836832	836852	-	12.9075	1.29e-05	0.00919	TTCGCTAAAGGTAATAAAACT
1	WWWASHAAANRYWWHAAAAWT	ca112a_lchrom_DRF_h_h	129504	129524	+	12.9017	1.3e-05	0.00919	TAAGCAAAAAAGAATCAAAAT
1	WWWASHAAANRYWWHAAAAWT	ca112a_lchrom_DRF_h_h	656653	656673	+	12.9017	1.3e-05	0.00919	TTTAGTAGAAGTTAGAAATTT
1	WWWASHAAANRYWWHAAAAWT	ca112a_lchrom_DRF_h_h	788762	788782	-	12.9017	1.3e-05	0.00919	TCTTGCAAATAAATAAAATTT
1	WWWASHAAANRYWWHAAAAWT	ca112a_lchrom_DRF_h_h	43783	43803	-	12.896	1.3e-05	0.00919	TATATTTAAAGCTTGAAAATT
1	WWWASHAAANRYWWHAAAAWT	ca112a_lchrom_DRF_h_h	59744	59764	+	12.896	1.3e-05	0.00919	TTGGGAAAAGATCTAAAAATT
1	WWWASHAAANRYWWHAAAAWT	ca112a_lchrom_DRF_h_h	361040	361060	+	12.896	1.3e-05	0.00919	AAAAGAAAAAACTTGAATAAT
1	WWWASHAAANRYWWHAAAAWT	ca112a_lchrom_DRF_h_h	418902	418922	-	12.896	1.3e-05	0.00919	ATTAAAAAAATTTATGAAATT
1	WWWASHAAANRYWWHAAAAWT	ca112a_lchrom_DRF_h_h	873668	873688	+	12.896	1.3e-05	0.00919	TTTAAGAAATCCATCAAAAAT
1	WWWASHAAANRYWWHAAAAWT	ca112a_lchrom_DRF_h_h	287847	287867	+	12.8902	1.31e-05	0.0092	ATAACTAAAAGTATAACAATA
1	WWWASHAAANRYWWHAAAAWT	ca112a_lchrom_DRF_h_h	520670	520690	+	12.8902	1.31e-05	0.0092	TTTTTTAAGGATTTAAAAATT
1	WWWASHAAANRYWWHAAAAWT	ca112a_lchrom_DRF_h_h	587389	587409	-	12.8902	1.31e-05	0.0092	ATTCTAAAAAACATAAAGATT
1	WWWASHAAANRYWWHAAAAWT	ca112a_lchrom_DRF_h_h	120834	120854	+	12.8844	1.31e-05	0.00922	TTAATCAAACCTATTAAAATA
1	WWWASHAAANRYWWHAAAAWT	ca112a_lchrom_DRF_h_h	363501	363521	+	12.8844	1.31e-05	0.00922	AAATCAGAAGATAAAAAAAAT
1	WWWASHAAANRYWWHAAAAWT	ca112a_lchrom_DRF_h_h	69514	69534	+	12.8786	1.32e-05	0.00923	TAAAGAAAAAGCACTCAAAAC
1	WWWASHAAANRYWWHAAAAWT	ca112a_lchrom_DRF_h_h	173619	173639	-	12.8786	1.32e-05	0.00923	TTTGTTGAAAGTAATGAAAAT
1	WWWASHAAANRYWWHAAAAWT	ca112a_lchrom_DRF_h_h	316670	316690	+	12.8786	1.32e-05	0.00923	TAAAGTAAAAATTAAATTATT
1	WWWASHAAANRYWWHAAAAWT	ca112a_lchrom_DRF_h_h	61205	61225	-	12.8728	1.32e-05	0.00923	TAAATCAAGGATTTTCAAATT
1	WWWASHAAANRYWWHAAAAWT	ca112a_lchrom_DRF_h_h	507010	507030	+	12.8728	1.32e-05	0.00923	ATTGCTAAAGATTTAGATAAT
1	WWWASHAAANRYWWHAAAAWT	ca112a_lchrom_DRF_h_h	571905	571925	-	12.8728	1.32e-05	0.00923	ATAATAAAATAGTCCAAAATT
1	WWWASHAAANRYWWHAAAAWT	ca112a_lchrom_DRF_h_h	666075	666095	-	12.8728	1.32e-05	0.00923	TTTTCAAAAAAAAATCAATTT
1	WWWASHAAANRYWWHAAAAWT	ca112a_lchrom_DRF_h_h	96546	96566	-	12.8671	1.33e-05	0.00924	TAAACCCAGAGCTAAAAAATT
1	WWWASHAAANRYWWHAAAAWT	ca112a_lchrom_DRF_h_h	583939	583959	-	12.8671	1.33e-05	0.00924	TTTTTTAGAAGCTTCAAAATT
1	WWWASHAAANRYWWHAAAAWT	ca112a_lchrom_DRF_h_h	864290	864310	-	12.8671	1.33e-05	0.00924	AAAAAGAAAAACAAAAATATT
1	WWWASHAAANRYWWHAAAAWT	ca112a_lchrom_DRF_h_h	98572	98592	-	12.8613	1.33e-05	0.00926	TATTTTAAATATATTAAAAGT
1	WWWASHAAANRYWWHAAAAWT	ca112a_lchrom_DRF_h_h	320799	320819	+	12.8555	1.33e-05	0.00929	TGAAGACAAAGCTAAAAAAAT
1	WWWASHAAANRYWWHAAAAWT	ca112a_lchrom_DRF_h_h	101187	101207	-	12.8497	1.34e-05	0.00931	ATTAGCGAATTTTTTAAATTT
1	WWWASHAAANRYWWHAAAAWT	ca112a_lchrom_DRF_h_h	354297	354317	-	12.8497	1.34e-05	0.00931	TATAGCGAATATTTAGACATT
1	WWWASHAAANRYWWHAAAAWT	ca112a_lchrom_DRF_h_h	61132	61152	-	12.8439	1.34e-05	0.00931	AATTAAAAAAGCTCAAAAATT
1	WWWASHAAANRYWWHAAAAWT	ca112a_lchrom_DRF_h_h	464429	464449	-	12.8439	1.34e-05	0.00931	ATTTCCAAAAACATTTCAATT
1	WWWASHAAANRYWWHAAAAWT	ca112a_lchrom_DRF_h_h	62248	62268	+	12.8382	1.35e-05	0.00931	TGTCCAAAAAACAGTAAAAAT
1	WWWASHAAANRYWWHAAAAWT	ca112a_lchrom_DRF_h_h	134605	134625	+	12.8382	1.35e-05	0.00931	TTAGCAAAATAGCTAAAAAAT
1	WWWASHAAANRYWWHAAAAWT	ca112a_lchrom_DRF_h_h	176250	176270	+	12.8382	1.35e-05	0.00931	TCTTGCAAAATTATAGAAATT
1	WWWASHAAANRYWWHAAAAWT	ca112a_lchrom_DRF_h_h	604716	604736	-	12.8382	1.35e-05	0.00931	TAAAATAAACGGAATAAATTT
1	WWWASHAAANRYWWHAAAAWT	ca112a_lchrom_DRF_h_h	878054	878074	+	12.8382	1.35e-05	0.00931	AAGAAAAAAGATTTAAAAATT
1	WWWASHAAANRYWWHAAAAWT	ca112a_lchrom_DRF_h_h	882734	882754	-	12.8382	1.35e-05	0.00931	TTTGGAAAATGGTTAGAAAAT
1	WWWASHAAANRYWWHAAAAWT	ca112a_lchrom_DRF_h_h	43315	43335	-	12.8324	1.35e-05	0.00932	TTTATAAAAAATTTAGAGAAT
1	WWWASHAAANRYWWHAAAAWT	ca112a_lchrom_DRF_h_h	269711	269731	-	12.8324	1.35e-05	0.00932	TTATTAAAACATAAAGAATTT
1	WWWASHAAANRYWWHAAAAWT	ca112a_lchrom_DRF_h_h	371045	371065	+	12.8324	1.35e-05	0.00932	AAAACAAAATAATATTAAATT
1	WWWASHAAANRYWWHAAAAWT	ca112a_lchrom_DRF_h_h	69023	69043	-	12.8266	1.36e-05	0.00934	TATATTAAAAGCGGAAAAAAT
1	WWWASHAAANRYWWHAAAAWT	ca112a_lchrom_DRF_h_h	501843	501863	+	12.8266	1.36e-05	0.00934	AATAGAAAAAAAAATAAAGTT
1	WWWASHAAANRYWWHAAAAWT	ca112a_lchrom_DRF_h_h	600899	600919	+	12.8208	1.36e-05	0.00935	TATCGAAAAAGGATAAAATTT
1	WWWASHAAANRYWWHAAAAWT	ca112a_lchrom_DRF_h_h	63640	63660	+	12.815	1.37e-05	0.00935	TTTTGAAAATGTTGCAAAAAT
1	WWWASHAAANRYWWHAAAAWT	ca112a_lchrom_DRF_h_h	343891	343911	+	12.815	1.37e-05	0.00935	AAAAGAAAAAATAAAAATATA
1	WWWASHAAANRYWWHAAAAWT	ca112a_lchrom_DRF_h_h	465249	465269	-	12.815	1.37e-05	0.00935	TTTTTTAAAATTTAAAAAAAT
1	WWWASHAAANRYWWHAAAAWT	ca112a_lchrom_DRF_h_h	465595	465615	-	12.815	1.37e-05	0.00935	TTTTCTAAAAGCATTAGAATA
1	WWWASHAAANRYWWHAAAAWT	ca112a_lchrom_DRF_h_h	490641	490661	+	12.815	1.37e-05	0.00935	TTTAGAAAATATTCCTAATAT
1	WWWASHAAANRYWWHAAAAWT	ca112a_lchrom_DRF_h_h	739464	739484	+	12.815	1.37e-05	0.00935	ATTATTAAAGAAATTGAATTT
1	WWWASHAAANRYWWHAAAAWT	ca112a_lchrom_DRF_h_h	174903	174923	+	12.8092	1.37e-05	0.00935	AAAATAAAAAACATTGACATT
1	WWWASHAAANRYWWHAAAAWT	ca112a_lchrom_DRF_h_h	422578	422598	+	12.8092	1.37e-05	0.00935	TTTGGCTAAAACTTGAAAAAT
1	WWWASHAAANRYWWHAAAAWT	ca112a_lchrom_DRF_h_h	514266	514286	-	12.8092	1.37e-05	0.00935	ATTTGCAAAAAGAATAAACTT
1	WWWASHAAANRYWWHAAAAWT	ca112a_lchrom_DRF_h_h	727865	727885	+	12.8092	1.37e-05	0.00935	AAAATTAAAAGTAAAAACAAT
1	WWWASHAAANRYWWHAAAAWT	ca112a_lchrom_DRF_h_h	711363	711383	-	12.8035	1.38e-05	0.00938	TTTATCAAATTCCATAATATT
1	WWWASHAAANRYWWHAAAAWT	ca112a_lchrom_DRF_h_h	321935	321955	-	12.7919	1.39e-05	0.00943	TGTAGCAATAATAATAAATAT
1	WWWASHAAANRYWWHAAAAWT	ca112a_lchrom_DRF_h_h	782559	782579	-	12.7919	1.39e-05	0.00943	AGAATTAAAAACAAAAAAAAA
1	WWWASHAAANRYWWHAAAAWT	ca112a_lchrom_DRF_h_h	38131	38151	-	12.7861	1.39e-05	0.00943	TTTAGTCAAAATTAAGAAATA
1	WWWASHAAANRYWWHAAAAWT	ca112a_lchrom_DRF_h_h	449226	449246	-	12.7861	1.39e-05	0.00943	AATGATAAAAATAATAATATT
1	WWWASHAAANRYWWHAAAAWT	ca112a_lchrom_DRF_h_h	599004	599024	-	12.7861	1.39e-05	0.00943	ATTCCTGAAAATTATAAAATA
1	WWWASHAAANRYWWHAAAAWT	ca112a_lchrom_DRF_h_h	771216	771236	-	12.7861	1.39e-05	0.00943	TCAATTGAAAACAAAAAAACT
1	WWWASHAAANRYWWHAAAAWT	ca112a_lchrom_DRF_h_h	30479	30499	+	12.7803	1.4e-05	0.00944	AGAACAAAATGTTACAAAATA
1	WWWASHAAANRYWWHAAAAWT	ca112a_lchrom_DRF_h_h	798032	798052	-	12.7803	1.4e-05	0.00944	TTAAGAAAAGATCTTGAAAAC
1	WWWASHAAANRYWWHAAAAWT	ca112a_lchrom_DRF_h_h	810067	810087	-	12.7803	1.4e-05	0.00944	TTAATAAAATTTGAAAAAATT
1	WWWASHAAANRYWWHAAAAWT	ca112a_lchrom_DRF_h_h	3037	3057	+	12.7746	1.4e-05	0.00944	TTTAGAAAAATCATGAAAATA
1	WWWASHAAANRYWWHAAAAWT	ca112a_lchrom_DRF_h_h	406687	406707	+	12.7746	1.4e-05	0.00944	TTTAGAAAAAGCCTCAATATA
1	WWWASHAAANRYWWHAAAAWT	ca112a_lchrom_DRF_h_h	620166	620186	-	12.7746	1.4e-05	0.00944	CTTATTAAAAATTTCTAAATT
1	WWWASHAAANRYWWHAAAAWT	ca112a_lchrom_DRF_h_h	673785	673805	-	12.7746	1.4e-05	0.00944	TATTCCAAATATTTTCAAAAA
1	WWWASHAAANRYWWHAAAAWT	ca112a_lchrom_DRF_h_h	57684	57704	+	12.7688	1.41e-05	0.00946	AAAAATAAAAATTATAAAAAA
1	WWWASHAAANRYWWHAAAAWT	ca112a_lchrom_DRF_h_h	860011	860031	-	12.7688	1.41e-05	0.00946	TTAACAAAAGGACATCAAAAT
1	WWWASHAAANRYWWHAAAAWT	ca112a_lchrom_DRF_h_h	789802	789822	-	12.763	1.41e-05	0.00948	TAAATAAAAAATTAACAAACT
1	WWWASHAAANRYWWHAAAAWT	ca112a_lchrom_DRF_h_h	199807	199827	+	12.7572	1.42e-05	0.00949	AGAAGAAAAAAATATAAAAAT
1	WWWASHAAANRYWWHAAAAWT	ca112a_lchrom_DRF_h_h	675258	675278	-	12.7572	1.42e-05	0.00949	TATACCAGAAACAATCCAATT
1	WWWASHAAANRYWWHAAAAWT	ca112a_lchrom_DRF_h_h	693029	693049	-	12.7572	1.42e-05	0.00949	AAAAGCAACTATAAAAAATAT
1	WWWASHAAANRYWWHAAAAWT	ca112a_lchrom_DRF_h_h	75816	75836	+	12.7514	1.42e-05	0.00949	TAAAAAAAATAAAACAAAAAT
1	WWWASHAAANRYWWHAAAAWT	ca112a_lchrom_DRF_h_h	260565	260585	+	12.7514	1.42e-05	0.00949	ATTAATGAATATATGAAAAAT
1	WWWASHAAANRYWWHAAAAWT	ca112a_lchrom_DRF_h_h	592585	592605	-	12.7514	1.42e-05	0.00949	TTTTTTAAAAACTTAGAAGTT
1	WWWASHAAANRYWWHAAAAWT	ca112a_lchrom_DRF_h_h	778486	778506	+	12.7514	1.42e-05	0.00949	TTTAATAAACTTAAAAAATAT
1	WWWASHAAANRYWWHAAAAWT	ca112a_lchrom_DRF_h_h	76845	76865	+	12.7457	1.43e-05	0.00949	TTAATAAAAGGTACTAAAAAC
1	WWWASHAAANRYWWHAAAAWT	ca112a_lchrom_DRF_h_h	276242	276262	-	12.7457	1.43e-05	0.00949	TTTTGCAAATATTTCTAATAT
1	WWWASHAAANRYWWHAAAAWT	ca112a_lchrom_DRF_h_h	612956	612976	-	12.7457	1.43e-05	0.00949	AATAGGAAAAATTAAAACAAT
1	WWWASHAAANRYWWHAAAAWT	ca112a_lchrom_DRF_h_h	671220	671240	-	12.7457	1.43e-05	0.00949	TTACTCAAAATTTTCAAAATT
1	WWWASHAAANRYWWHAAAAWT	ca112a_lchrom_DRF_h_h	823668	823688	-	12.7457	1.43e-05	0.00949	TATAATAACAACTTCCAAATT
1	WWWASHAAANRYWWHAAAAWT	ca112a_lchrom_DRF_h_h	226522	226542	-	12.7399	1.43e-05	0.0095	TTTGTTAATTATATTAAAAAT
1	WWWASHAAANRYWWHAAAAWT	ca112a_lchrom_DRF_h_h	474202	474222	-	12.7399	1.43e-05	0.0095	TAAAAGAAAAATATCCAAAAT
1	WWWASHAAANRYWWHAAAAWT	ca112a_lchrom_DRF_h_h	667515	667535	-	12.7399	1.43e-05	0.0095	AATATTAAACATGAAAAATAT
1	WWWASHAAANRYWWHAAAAWT	ca112a_lchrom_DRF_h_h	60809	60829	-	12.7341	1.43e-05	0.00953	TTTTAAAAAAGCAAAAAGATT
1	WWWASHAAANRYWWHAAAAWT	ca112a_lchrom_DRF_h_h	455733	455753	+	12.7283	1.44e-05	0.00953	ATAATCTAAAGTTTCAAAAAT
1	WWWASHAAANRYWWHAAAAWT	ca112a_lchrom_DRF_h_h	580599	580619	+	12.7283	1.44e-05	0.00953	AAAATGAAATGTTACCAAATT
1	WWWASHAAANRYWWHAAAAWT	ca112a_lchrom_DRF_h_h	708931	708951	-	12.7283	1.44e-05	0.00953	ATTAACAACTATTAAAAATTT
1	WWWASHAAANRYWWHAAAAWT	ca112a_lchrom_DRF_h_h	784264	784284	-	12.7283	1.44e-05	0.00953	AATACTAAATTTATTTAAAAT
1	WWWASHAAANRYWWHAAAAWT	ca112a_lchrom_DRF_h_h	30837	30857	+	12.7225	1.44e-05	0.00953	ATATTTAAAAATGAAAAAAAT
1	WWWASHAAANRYWWHAAAAWT	ca112a_lchrom_DRF_h_h	355510	355530	+	12.7168	1.45e-05	0.00953	AAATCCAAACACTACAAGATT
1	WWWASHAAANRYWWHAAAAWT	ca112a_lchrom_DRF_h_h	505772	505792	+	12.7168	1.45e-05	0.00953	TATACAAAATATTTAACAATA
1	WWWASHAAANRYWWHAAAAWT	ca112a_lchrom_DRF_h_h	601857	601877	-	12.7168	1.45e-05	0.00953	AATACAAAAGATGTTAAAAAA
1	WWWASHAAANRYWWHAAAAWT	ca112a_lchrom_DRF_h_h	681731	681751	-	12.7168	1.45e-05	0.00953	TTTACTAAAAAAATACGAAAT
1	WWWASHAAANRYWWHAAAAWT	ca112a_lchrom_DRF_h_h	687697	687717	-	12.7168	1.45e-05	0.00953	CAGAGTAAAAATAATAAAAAT
1	WWWASHAAANRYWWHAAAAWT	ca112a_lchrom_DRF_h_h	741741	741761	-	12.7168	1.45e-05	0.00953	TTATCTAAAGGCAATCACAAT
1	WWWASHAAANRYWWHAAAAWT	ca112a_lchrom_DRF_h_h	831841	831861	-	12.7168	1.45e-05	0.00953	TTTAACATAAACATTTAAAAT
1	WWWASHAAANRYWWHAAAAWT	ca112a_lchrom_DRF_h_h	888887	888907	-	12.7168	1.45e-05	0.00953	TTTAGCAAAAAGAGTAAAACT
1	WWWASHAAANRYWWHAAAAWT	ca112a_lchrom_DRF_h_h	43553	43573	+	12.7052	1.46e-05	0.00957	TTCATTAGAAACATTGAAATT
1	WWWASHAAANRYWWHAAAAWT	ca112a_lchrom_DRF_h_h	761716	761736	-	12.7052	1.46e-05	0.00957	TATACAAAAAGATAAAAAAAA
1	WWWASHAAANRYWWHAAAAWT	ca112a_lchrom_DRF_h_h	828480	828500	+	12.7052	1.46e-05	0.00957	AATAGCAAATATTTTAATAAA
1	WWWASHAAANRYWWHAAAAWT	ca112a_lchrom_DRF_h_h	327814	327834	+	12.6936	1.47e-05	0.00961	AAAAGTAAGAACTTTAATATT
1	WWWASHAAANRYWWHAAAAWT	ca112a_lchrom_DRF_h_h	485590	485610	-	12.6936	1.47e-05	0.00961	ATAACTAAAGCTTAAAGAATT
1	WWWASHAAANRYWWHAAAAWT	ca112a_lchrom_DRF_h_h	521938	521958	+	12.6936	1.47e-05	0.00961	AATTGAAAATTTTAAAAAATT
1	WWWASHAAANRYWWHAAAAWT	ca112a_lchrom_DRF_h_h	862103	862123	+	12.6936	1.47e-05	0.00961	TTTGCAAAAAATATAAATACT
1	WWWASHAAANRYWWHAAAAWT	ca112a_lchrom_DRF_h_h	199363	199383	+	12.6879	1.47e-05	0.00961	AAAAATAAACAAAATAAAAAT
1	WWWASHAAANRYWWHAAAAWT	ca112a_lchrom_DRF_h_h	362809	362829	-	12.6879	1.47e-05	0.00961	ATTCTAAAATAATAAAAAATT
1	WWWASHAAANRYWWHAAAAWT	ca112a_lchrom_DRF_h_h	628850	628870	-	12.6879	1.47e-05	0.00961	AAAACTAAAACTAATAAAAGT
1	WWWASHAAANRYWWHAAAAWT	ca112a_lchrom_DRF_h_h	653597	653617	-	12.6879	1.47e-05	0.00961	TTTAAAAAAAATGAAAGAATT
1	WWWASHAAANRYWWHAAAAWT	ca112a_lchrom_DRF_h_h	455712	455732	+	12.6821	1.48e-05	0.00962	TTTTTCAAGAACATCGAAATT
1	WWWASHAAANRYWWHAAAAWT	ca112a_lchrom_DRF_h_h	469293	469313	+	12.6821	1.48e-05	0.00962	TTTAGCAAGTTTAATAAATTT
1	WWWASHAAANRYWWHAAAAWT	ca112a_lchrom_DRF_h_h	605579	605599	-	12.6821	1.48e-05	0.00962	ACACCAAAATATAATAAAATA
1	WWWASHAAANRYWWHAAAAWT	ca112a_lchrom_DRF_h_h	743646	743666	-	12.6821	1.48e-05	0.00962	TTTGCAATATACTCTAAAAAT
1	WWWASHAAANRYWWHAAAAWT	ca112a_lchrom_DRF_h_h	228673	228693	+	12.6763	1.49e-05	0.00962	ATTATAAAACTCAATAATATT
1	WWWASHAAANRYWWHAAAAWT	ca112a_lchrom_DRF_h_h	624456	624476	-	12.6763	1.49e-05	0.00962	ATTCTCAACAATTTTAAAATT
1	WWWASHAAANRYWWHAAAAWT	ca112a_lchrom_DRF_h_h	646546	646566	-	12.6763	1.49e-05	0.00962	TTTAAAAAATATTATAAATAA
1	WWWASHAAANRYWWHAAAAWT	ca112a_lchrom_DRF_h_h	866769	866789	+	12.6763	1.49e-05	0.00962	TTACGAACAAGCTTTAAAAAT
1	WWWASHAAANRYWWHAAAAWT	ca112a_lchrom_DRF_h_h	329461	329481	+	12.6705	1.49e-05	0.00964	AATAGAAAATAATAAAAAATA
1	WWWASHAAANRYWWHAAAAWT	ca112a_lchrom_DRF_h_h	897389	897409	-	12.6705	1.49e-05	0.00964	TTTAATAATGAGAATAAAATT
1	WWWASHAAANRYWWHAAAAWT	ca112a_lchrom_DRF_h_h	200658	200678	+	12.6647	1.5e-05	0.00965	TTAAGCAAAAGTTTGCAAAAA
1	WWWASHAAANRYWWHAAAAWT	ca112a_lchrom_DRF_h_h	358553	358573	+	12.6647	1.5e-05	0.00965	TTTAATAAAAATATTAAAGTA
1	WWWASHAAANRYWWHAAAAWT	ca112a_lchrom_DRF_h_h	663629	663649	-	12.6647	1.5e-05	0.00965	AATAGAATATACAAACAATTT
1	WWWASHAAANRYWWHAAAAWT	ca112a_lchrom_DRF_h_h	242755	242775	-	12.659	1.5e-05	0.00965	TACAAAAAATACACCAAAAAT
1	WWWASHAAANRYWWHAAAAWT	ca112a_lchrom_DRF_h_h	17404	17424	-	12.6532	1.51e-05	0.00965	CATATAAAAAGCTTGAAAATT
1	WWWASHAAANRYWWHAAAAWT	ca112a_lchrom_DRF_h_h	58528	58548	-	12.6532	1.51e-05	0.00965	ATTGCCAAAAGGAATAATAAT
1	WWWASHAAANRYWWHAAAAWT	ca112a_lchrom_DRF_h_h	57685	57705	+	12.6474	1.51e-05	0.00965	AAAATAAAAATTATAAAAAAT
1	WWWASHAAANRYWWHAAAAWT	ca112a_lchrom_DRF_h_h	65774	65794	-	12.6474	1.51e-05	0.00965	AATATAAAAAACCTAAAAAAC
1	WWWASHAAANRYWWHAAAAWT	ca112a_lchrom_DRF_h_h	86855	86875	+	12.6474	1.51e-05	0.00965	AATAATAAATATATTAAATTA
1	WWWASHAAANRYWWHAAAAWT	ca112a_lchrom_DRF_h_h	421279	421299	+	12.6474	1.51e-05	0.00965	TGTATAATATACAATAAAAAT
1	WWWASHAAANRYWWHAAAAWT	ca112a_lchrom_DRF_h_h	583952	583972	+	12.6474	1.51e-05	0.00965	CTAAAAAAAAGCAATCAAAAT
1	WWWASHAAANRYWWHAAAAWT	ca112a_lchrom_DRF_h_h	610405	610425	+	12.6474	1.51e-05	0.00965	ATTAGATAATTTAATAAAATT
1	WWWASHAAANRYWWHAAAAWT	ca112a_lchrom_DRF_h_h	109060	109080	+	12.6416	1.52e-05	0.00965	ATAACCAATAATTTAAACATT
1	WWWASHAAANRYWWHAAAAWT	ca112a_lchrom_DRF_h_h	177001	177021	-	12.6416	1.52e-05	0.00965	TTTTTAAAAAACTTAAAATTC
1	WWWASHAAANRYWWHAAAAWT	ca112a_lchrom_DRF_h_h	219984	220004	+	12.6416	1.52e-05	0.00965	TGAAATAAAAATTACAAATAT
1	WWWASHAAANRYWWHAAAAWT	ca112a_lchrom_DRF_h_h	239088	239108	+	12.6416	1.52e-05	0.00965	ATTTTTGAACACTTTGAAATT
1	WWWASHAAANRYWWHAAAAWT	ca112a_lchrom_DRF_h_h	249614	249634	+	12.6416	1.52e-05	0.00965	AAAAGAAGAAGCAATGAAAAT
1	WWWASHAAANRYWWHAAAAWT	ca112a_lchrom_DRF_h_h	296848	296868	+	12.6416	1.52e-05	0.00965	ACAATTAAAAATAACAAAAAA
1	WWWASHAAANRYWWHAAAAWT	ca112a_lchrom_DRF_h_h	586938	586958	-	12.6416	1.52e-05	0.00965	TATTGTAAATAAAATCAAAAT
1	WWWASHAAANRYWWHAAAAWT	ca112a_lchrom_DRF_h_h	141049	141069	+	12.6358	1.52e-05	0.00965	ATTAGAAACTGCAATAGAATT
1	WWWASHAAANRYWWHAAAAWT	ca112a_lchrom_DRF_h_h	471164	471184	+	12.6358	1.52e-05	0.00965	AAAAAATAAAATAAAAAAATT
1	WWWASHAAANRYWWHAAAAWT	ca112a_lchrom_DRF_h_h	587825	587845	-	12.6358	1.52e-05	0.00965	ACAAACAAAAACATTAAATTA
1	WWWASHAAANRYWWHAAAAWT	ca112a_lchrom_DRF_h_h	653662	653682	-	12.6358	1.52e-05	0.00965	TAAACAAAAAGGTAAAAAATG
1	WWWASHAAANRYWWHAAAAWT	ca112a_lchrom_DRF_h_h	80767	80787	+	12.6301	1.53e-05	0.00965	TTTCATAAAAATTTATAAAAT
1	WWWASHAAANRYWWHAAAAWT	ca112a_lchrom_DRF_h_h	650510	650530	-	12.6301	1.53e-05	0.00965	TCTAGCAAAAAATTTAAACAT
1	WWWASHAAANRYWWHAAAAWT	ca112a_lchrom_DRF_h_h	838591	838611	+	12.6301	1.53e-05	0.00965	ACAAATAAATACGTTAAATTT
1	WWWASHAAANRYWWHAAAAWT	ca112a_lchrom_DRF_h_h	879986	880006	+	12.6301	1.53e-05	0.00965	AATAATAATAATATAAAAAAT
1	WWWASHAAANRYWWHAAAAWT	ca112a_lchrom_DRF_h_h	253653	253673	+	12.6243	1.53e-05	0.00965	AAATACAAAAATAATGAAAAT
1	WWWASHAAANRYWWHAAAAWT	ca112a_lchrom_DRF_h_h	369601	369621	+	12.6243	1.53e-05	0.00965	AAAAAAAATTGCAAAAAAATT
1	WWWASHAAANRYWWHAAAAWT	ca112a_lchrom_DRF_h_h	456347	456367	+	12.6243	1.53e-05	0.00965	ATACCAAAAACTTTTAAAAAT
1	WWWASHAAANRYWWHAAAAWT	ca112a_lchrom_DRF_h_h	691747	691767	-	12.6243	1.53e-05	0.00965	TTGAGTAAATTTAAAAAATTT
1	WWWASHAAANRYWWHAAAAWT	ca112a_lchrom_DRF_h_h	776504	776524	-	12.6243	1.53e-05	0.00965	AATACAAAAAGCAGCAAAACT
1	WWWASHAAANRYWWHAAAAWT	ca112a_lchrom_DRF_h_h	842447	842467	+	12.6243	1.53e-05	0.00965	TTTGACAAAAATAATGAAGTT
1	WWWASHAAANRYWWHAAAAWT	ca112a_lchrom_DRF_h_h	897974	897994	-	12.6243	1.53e-05	0.00965	AATTCAAAAAGCTATTAATTT
1	WWWASHAAANRYWWHAAAAWT	ca112a_lchrom_DRF_h_h	898022	898042	-	12.6243	1.53e-05	0.00965	ACAATCAAGAATATTAAAAAT
1	WWWASHAAANRYWWHAAAAWT	ca112a_lchrom_DRF_h_h	9292	9312	-	12.6185	1.54e-05	0.00966	AAAATTAAATGCTACAAACAT
1	WWWASHAAANRYWWHAAAAWT	ca112a_lchrom_DRF_h_h	194984	195004	+	12.6185	1.54e-05	0.00966	AATTGCAAATATAAAAAAAAG
1	WWWASHAAANRYWWHAAAAWT	ca112a_lchrom_DRF_h_h	414458	414478	-	12.6185	1.54e-05	0.00966	ATTTCAAAGAGCATTAAATTT
1	WWWASHAAANRYWWHAAAAWT	ca112a_lchrom_DRF_h_h	479163	479183	+	12.6185	1.54e-05	0.00966	ATATCAAAATATATTCAAATA
1	WWWASHAAANRYWWHAAAAWT	ca112a_lchrom_DRF_h_h	148788	148808	-	12.6127	1.54e-05	0.00967	TTAATCAAAGAAATAAATAAT
1	WWWASHAAANRYWWHAAAAWT	ca112a_lchrom_DRF_h_h	512712	512732	-	12.6127	1.54e-05	0.00967	TCAAGCAAAACCAAAGAAATA
1	WWWASHAAANRYWWHAAAAWT	ca112a_lchrom_DRF_h_h	890689	890709	+	12.6127	1.54e-05	0.00967	TTTAGAAAAAATATTAAATCA
1	WWWASHAAANRYWWHAAAAWT	ca112a_lchrom_DRF_h_h	391754	391774	+	12.6069	1.55e-05	0.00967	AAAATTAAAAACTGGAAAATT
1	WWWASHAAANRYWWHAAAAWT	ca112a_lchrom_DRF_h_h	426354	426374	+	12.6069	1.55e-05	0.00967	ATTGCAAAAGATAAAGCAATT
1	WWWASHAAANRYWWHAAAAWT	ca112a_lchrom_DRF_h_h	427187	427207	+	12.6069	1.55e-05	0.00967	AATACCCAAAGTAAAAAAAGT
1	WWWASHAAANRYWWHAAAAWT	ca112a_lchrom_DRF_h_h	677813	677833	-	12.6069	1.55e-05	0.00967	TTAAAAAAATACCTAAAAAAA
1	WWWASHAAANRYWWHAAAAWT	ca112a_lchrom_DRF_h_h	859451	859471	-	12.6069	1.55e-05	0.00967	TGAAGACAAAATTATAAAAAT
1	WWWASHAAANRYWWHAAAAWT	ca112a_lchrom_DRF_h_h	610869	610889	+	12.6012	1.55e-05	0.00969	TTTTTTTAATGTTTTAAAATT
1	WWWASHAAANRYWWHAAAAWT	ca112a_lchrom_DRF_h_h	687458	687478	-	12.5954	1.56e-05	0.00971	ACTACTAGAGATTCCAAAATT
1	WWWASHAAANRYWWHAAAAWT	ca112a_lchrom_DRF_h_h	716454	716474	-	12.5954	1.56e-05	0.00971	TTTACCAATAACATCAATATC
1	WWWASHAAANRYWWHAAAAWT	ca112a_lchrom_DRF_h_h	30237	30257	+	12.5896	1.56e-05	0.00971	TTAGATAAAGATTTAAAAATA
1	WWWASHAAANRYWWHAAAAWT	ca112a_lchrom_DRF_h_h	74351	74371	+	12.5896	1.56e-05	0.00971	TCAATTAAAAAGCAAAAAAAT
1	WWWASHAAANRYWWHAAAAWT	ca112a_lchrom_DRF_h_h	272088	272108	-	12.5896	1.56e-05	0.00971	TTTATAAAAAATACGAAAATA
1	WWWASHAAANRYWWHAAAAWT	ca112a_lchrom_DRF_h_h	600454	600474	-	12.5896	1.56e-05	0.00971	TGCCGTAAAAGCTTTAAAAAT
1	WWWASHAAANRYWWHAAAAWT	ca112a_lchrom_DRF_h_h	808941	808961	-	12.5896	1.56e-05	0.00971	TACTTCAAAAATTACAAAAAT
1	WWWASHAAANRYWWHAAAAWT	ca112a_lchrom_DRF_h_h	73780	73800	+	12.5838	1.57e-05	0.00972	ATAACAAAATACAAGAAATTG
1	WWWASHAAANRYWWHAAAAWT	ca112a_lchrom_DRF_h_h	381197	381217	-	12.5838	1.57e-05	0.00972	GTTACTAAAAATTTTATATTT
1	WWWASHAAANRYWWHAAAAWT	ca112a_lchrom_DRF_h_h	602094	602114	+	12.5838	1.57e-05	0.00972	TTTAGCAAATTATACAAATTT
1	WWWASHAAANRYWWHAAAAWT	ca112a_lchrom_DRF_h_h	177798	177818	-	12.578	1.57e-05	0.00972	TAGGATAAAAGCTTTAAAATT
1	WWWASHAAANRYWWHAAAAWT	ca112a_lchrom_DRF_h_h	312490	312510	+	12.578	1.57e-05	0.00972	GAAAGTAAAAATGCAAAAATT
1	WWWASHAAANRYWWHAAAAWT	ca112a_lchrom_DRF_h_h	442497	442517	+	12.578	1.57e-05	0.00972	ATAATCAAATTTAATAATATT
1	WWWASHAAANRYWWHAAAAWT	ca112a_lchrom_DRF_h_h	560961	560981	-	12.578	1.57e-05	0.00972	TTAAAAAAACATTTTAGAAAT
1	WWWASHAAANRYWWHAAAAWT	ca112a_lchrom_DRF_h_h	861716	861736	-	12.578	1.57e-05	0.00972	TTTAGAAAAATTTAAAATTTT
1	WWWASHAAANRYWWHAAAAWT	ca112a_lchrom_DRF_h_h	287609	287629	+	12.5723	1.58e-05	0.00972	AAAAGAAAAAATTAAAATATC
1	WWWASHAAANRYWWHAAAAWT	ca112a_lchrom_DRF_h_h	431365	431385	-	12.5723	1.58e-05	0.00972	TCTTTAAAAGATAAAAAATAT
1	WWWASHAAANRYWWHAAAAWT	ca112a_lchrom_DRF_h_h	500389	500409	+	12.5723	1.58e-05	0.00972	TCTTTTAAACAAAAAAAAATT
1	WWWASHAAANRYWWHAAAAWT	ca112a_lchrom_DRF_h_h	802455	802475	-	12.5723	1.58e-05	0.00972	ATTATTAACTGCAAAAATATT
1	WWWASHAAANRYWWHAAAAWT	ca112a_lchrom_DRF_h_h	884221	884241	-	12.5723	1.58e-05	0.00972	ACCACAAAATACTATAAAAAA
1	WWWASHAAANRYWWHAAAAWT	ca112a_lchrom_DRF_h_h	424239	424259	-	12.5665	1.58e-05	0.00974	TTTAGAAAATTTTTTCATATT
1	WWWASHAAANRYWWHAAAAWT	ca112a_lchrom_DRF_h_h	615423	615443	-	12.5665	1.58e-05	0.00974	ATAATAAAAAATCTTAAAACT
1	WWWASHAAANRYWWHAAAAWT	ca112a_lchrom_DRF_h_h	129206	129226	+	12.5607	1.59e-05	0.00974	TTTGCAAAAAACAAATATTTT
1	WWWASHAAANRYWWHAAAAWT	ca112a_lchrom_DRF_h_h	472641	472661	-	12.5607	1.59e-05	0.00974	TTAAAAAAAGATTTTAAAAAG
1	WWWASHAAANRYWWHAAAAWT	ca112a_lchrom_DRF_h_h	669075	669095	-	12.5607	1.59e-05	0.00974	CTTAAAAAAAATAAATAAATT
1	WWWASHAAANRYWWHAAAAWT	ca112a_lchrom_DRF_h_h	700919	700939	-	12.5607	1.59e-05	0.00974	CTCGCAAAAAACTTCAAAATT
1	WWWASHAAANRYWWHAAAAWT	ca112a_lchrom_DRF_h_h	843702	843722	+	12.5607	1.59e-05	0.00974	TATAGTAAAGATATTAAAGAA
1	WWWASHAAANRYWWHAAAAWT	ca112a_lchrom_DRF_h_h	341681	341701	+	12.5549	1.6e-05	0.00975	ATAACTAAAACAATAGAAATT
1	WWWASHAAANRYWWHAAAAWT	ca112a_lchrom_DRF_h_h	745255	745275	-	12.5549	1.6e-05	0.00975	TTTGCCAAAGAAGATAAATTT
1	WWWASHAAANRYWWHAAAAWT	ca112a_lchrom_DRF_h_h	909188	909208	+	12.5549	1.6e-05	0.00975	AACATAAAAAACAAAAAACTT
1	WWWASHAAANRYWWHAAAAWT	ca112a_lchrom_DRF_h_h	29960	29980	+	12.5491	1.6e-05	0.00975	AATGGTGAAAATAAAAAATAT
1	WWWASHAAANRYWWHAAAAWT	ca112a_lchrom_DRF_h_h	371649	371669	+	12.5491	1.6e-05	0.00975	AAAATAGAAAACTATAAATAT
1	WWWASHAAANRYWWHAAAAWT	ca112a_lchrom_DRF_h_h	428453	428473	+	12.5491	1.6e-05	0.00975	AAAAAAAAAGATAATTAAAAT
1	WWWASHAAANRYWWHAAAAWT	ca112a_lchrom_DRF_h_h	558380	558400	-	12.5491	1.6e-05	0.00975	AATAGCAAAATCTATTAATTT
1	WWWASHAAANRYWWHAAAAWT	ca112a_lchrom_DRF_h_h	559375	559395	-	12.5491	1.6e-05	0.00975	ATTGGTCAAAATTATAAATTT
1	WWWASHAAANRYWWHAAAAWT	ca112a_lchrom_DRF_h_h	72759	72779	+	12.5434	1.61e-05	0.00976	AATAGAAATAATAAATAAATT
1	WWWASHAAANRYWWHAAAAWT	ca112a_lchrom_DRF_h_h	157719	157739	-	12.5434	1.61e-05	0.00976	ATTTTAAAAAATAAAAGAATT
1	WWWASHAAANRYWWHAAAAWT	ca112a_lchrom_DRF_h_h	672363	672383	-	12.5434	1.61e-05	0.00976	ATTAAAAAATGCCATTAAAAT
1	WWWASHAAANRYWWHAAAAWT	ca112a_lchrom_DRF_h_h	85887	85907	+	12.5376	1.61e-05	0.00976	TTTTTTAAATATACAGAATTT
1	WWWASHAAANRYWWHAAAAWT	ca112a_lchrom_DRF_h_h	255674	255694	-	12.5376	1.61e-05	0.00976	ATTCCTAAAAATATTAATATA
1	WWWASHAAANRYWWHAAAAWT	ca112a_lchrom_DRF_h_h	263968	263988	-	12.5376	1.61e-05	0.00976	TCAAGGAAAAACATAAAATCT
1	WWWASHAAANRYWWHAAAAWT	ca112a_lchrom_DRF_h_h	400891	400911	-	12.5376	1.61e-05	0.00976	ATTATTGAGAATTTTAAAATT
1	WWWASHAAANRYWWHAAAAWT	ca112a_lchrom_DRF_h_h	208931	208951	-	12.5318	1.62e-05	0.00978	TTAAAAAAATATTTTCAAGTT
1	WWWASHAAANRYWWHAAAAWT	ca112a_lchrom_DRF_h_h	344254	344274	+	12.5318	1.62e-05	0.00978	ATTTAAAAAAGGATTAAAATT
1	WWWASHAAANRYWWHAAAAWT	ca112a_lchrom_DRF_h_h	875104	875124	+	12.5318	1.62e-05	0.00978	ATTGGAAAAAAAATTGAAAAT
1	WWWASHAAANRYWWHAAAAWT	ca112a_lchrom_DRF_h_h	405999	406019	+	12.526	1.62e-05	0.00979	TAAATCAAACATTTCCAACTT
1	WWWASHAAANRYWWHAAAAWT	ca112a_lchrom_DRF_h_h	11413	11433	+	12.5202	1.63e-05	0.00979	TTAAATAAATGAAAAAAATAT
1	WWWASHAAANRYWWHAAAAWT	ca112a_lchrom_DRF_h_h	283082	283102	+	12.5202	1.63e-05	0.00979	AATAGTAATAATTTTAATATT
1	WWWASHAAANRYWWHAAAAWT	ca112a_lchrom_DRF_h_h	395062	395082	+	12.5202	1.63e-05	0.00979	AATTCTAAATTTTTTAAAAAT
1	WWWASHAAANRYWWHAAAAWT	ca112a_lchrom_DRF_h_h	442524	442544	+	12.5202	1.63e-05	0.00979	TTTAAAAAATTTAAAAAATAT
1	WWWASHAAANRYWWHAAAAWT	ca112a_lchrom_DRF_h_h	607341	607361	+	12.5202	1.63e-05	0.00979	AGTGCTAAATACAAAGATATT
1	WWWASHAAANRYWWHAAAAWT	ca112a_lchrom_DRF_h_h	120968	120988	+	12.5145	1.63e-05	0.00979	TAAATAAACTACTATAAATTT
1	WWWASHAAANRYWWHAAAAWT	ca112a_lchrom_DRF_h_h	264809	264829	+	12.5145	1.63e-05	0.00979	TATTTCAAATACAAAGAAGTT
1	WWWASHAAANRYWWHAAAAWT	ca112a_lchrom_DRF_h_h	334425	334445	-	12.5145	1.63e-05	0.00979	TTTAGTAAATAAAATAATATA
1	WWWASHAAANRYWWHAAAAWT	ca112a_lchrom_DRF_h_h	409691	409711	+	12.5145	1.63e-05	0.00979	TTTTGTAACAACATTAAAATA
1	WWWASHAAANRYWWHAAAAWT	ca112a_lchrom_DRF_h_h	748257	748277	-	12.5145	1.63e-05	0.00979	TCATCTAAAATCATAAAATTT
1	WWWASHAAANRYWWHAAAAWT	ca112a_lchrom_DRF_h_h	907725	907745	+	12.5145	1.63e-05	0.00979	TTAATAAAAGGATATGAAAAT
1	WWWASHAAANRYWWHAAAAWT	ca112a_lchrom_DRF_h_h	494605	494625	-	12.5087	1.64e-05	0.00982	TTAAAGAAAAGCACAAAATAT
1	WWWASHAAANRYWWHAAAAWT	ca112a_lchrom_DRF_h_h	80184	80204	-	12.5029	1.65e-05	0.00983	TCCAGAAAATACCAAAAAATC
1	WWWASHAAANRYWWHAAAAWT	ca112a_lchrom_DRF_h_h	600306	600326	-	12.5029	1.65e-05	0.00983	CCTAAAAAAGATAAAAAAAAT
1	WWWASHAAANRYWWHAAAAWT	ca112a_lchrom_DRF_h_h	794158	794178	-	12.5029	1.65e-05	0.00983	AAAACACAAAATTAGAAAATT
1	WWWASHAAANRYWWHAAAAWT	ca112a_lchrom_DRF_h_h	13073	13093	+	12.4971	1.65e-05	0.00985	AATTCAAAAGCTAAAAAAAAT
1	WWWASHAAANRYWWHAAAAWT	ca112a_lchrom_DRF_h_h	514777	514797	+	12.4971	1.65e-05	0.00985	TTTAGTAAATACTTTGATTTA
1	WWWASHAAANRYWWHAAAAWT	ca112a_lchrom_DRF_h_h	339827	339847	+	12.4913	1.66e-05	0.00985	AATGCAAAACATAATTAATTT
1	WWWASHAAANRYWWHAAAAWT	ca112a_lchrom_DRF_h_h	365611	365631	-	12.4913	1.66e-05	0.00985	TTTTGCAAATATTAATAAACT
1	WWWASHAAANRYWWHAAAAWT	ca112a_lchrom_DRF_h_h	632288	632308	-	12.4913	1.66e-05	0.00985	TTCAGGAAAAGCAAAAATTTT
1	WWWASHAAANRYWWHAAAAWT	ca112a_lchrom_DRF_h_h	756377	756397	-	12.4913	1.66e-05	0.00985	ATTAGAAAAAATCCAATAATT
1	WWWASHAAANRYWWHAAAAWT	ca112a_lchrom_DRF_h_h	869721	869741	-	12.4913	1.66e-05	0.00985	ATTAGAAACAATAAATAAAAT
1	WWWASHAAANRYWWHAAAAWT	ca112a_lchrom_DRF_h_h	870540	870560	-	12.4913	1.66e-05	0.00985	TCTAGCAAAGAGAACCAAATA
1	WWWASHAAANRYWWHAAAAWT	ca112a_lchrom_DRF_h_h	238834	238854	+	12.4855	1.66e-05	0.00987	ATAAAAAAAAATTACAAAAAA
1	WWWASHAAANRYWWHAAAAWT	ca112a_lchrom_DRF_h_h	881132	881152	-	12.4855	1.66e-05	0.00987	TTAAGAAAAGAAAAAAATTTT
1	WWWASHAAANRYWWHAAAAWT	ca112a_lchrom_DRF_h_h	153940	153960	-	12.4798	1.67e-05	0.00988	CTTATTAAAGATATTAAAGTT
1	WWWASHAAANRYWWHAAAAWT	ca112a_lchrom_DRF_h_h	282717	282737	+	12.4798	1.67e-05	0.00988	TAAATCAAACTTATCAAATTT
1	WWWASHAAANRYWWHAAAAWT	ca112a_lchrom_DRF_h_h	410989	411009	+	12.4798	1.67e-05	0.00988	TCAATAATAAACAATAAATTT
1	WWWASHAAANRYWWHAAAAWT	ca112a_lchrom_DRF_h_h	23522	23542	+	12.474	1.67e-05	0.00988	ATAACCGAATATAAAGAACAT
1	WWWASHAAANRYWWHAAAAWT	ca112a_lchrom_DRF_h_h	138028	138048	+	12.474	1.67e-05	0.00988	TTTCACAAATATAATAACAAT
1	WWWASHAAANRYWWHAAAAWT	ca112a_lchrom_DRF_h_h	499721	499741	+	12.474	1.67e-05	0.00988	TTTCTTAAAGGGATTAAATTT
1	WWWASHAAANRYWWHAAAAWT	ca112a_lchrom_DRF_h_h	521742	521762	+	12.474	1.67e-05	0.00988	TTAAGAAAAATCATAAAGAAT
1	WWWASHAAANRYWWHAAAAWT	ca112a_lchrom_DRF_h_h	77497	77517	-	12.4682	1.68e-05	0.00989	TAAAAAAAAAATTTAAAACAT
1	WWWASHAAANRYWWHAAAAWT	ca112a_lchrom_DRF_h_h	99888	99908	-	12.4682	1.68e-05	0.00989	CATGTAAAATGCTTTAAAATT
1	WWWASHAAANRYWWHAAAAWT	ca112a_lchrom_DRF_h_h	301057	301077	+	12.4682	1.68e-05	0.00989	TTTGCAAAACATCTTCAATAT
1	WWWASHAAANRYWWHAAAAWT	ca112a_lchrom_DRF_h_h	410115	410135	-	12.4682	1.68e-05	0.00989	TTATGAAGATGCTTTAAAAAT
1	WWWASHAAANRYWWHAAAAWT	ca112a_lchrom_DRF_h_h	319628	319648	+	12.4624	1.69e-05	0.00991	TTTTTCAAACTTTTTAAAAAT
1	WWWASHAAANRYWWHAAAAWT	ca112a_lchrom_DRF_h_h	377594	377614	-	12.4624	1.69e-05	0.00991	TTATCAGAAGAGTTTAAAATT
1	WWWASHAAANRYWWHAAAAWT	ca112a_lchrom_DRF_h_h	228087	228107	-	12.4566	1.69e-05	0.00992	TTTAATAAGCATTTCCAAATT
1	WWWASHAAANRYWWHAAAAWT	ca112a_lchrom_DRF_h_h	336355	336375	+	12.4566	1.69e-05	0.00992	AAAACTAAAAAATAATAAAAT
1	WWWASHAAANRYWWHAAAAWT	ca112a_lchrom_DRF_h_h	892949	892969	-	12.4566	1.69e-05	0.00992	AATACCAGAAACAACGATATT
1	WWWASHAAANRYWWHAAAAWT	ca112a_lchrom_DRF_h_h	476103	476123	+	12.4509	1.7e-05	0.00994	TTTAAAAAATATTAATAAATA
1	WWWASHAAANRYWWHAAAAWT	ca112a_lchrom_DRF_h_h	572303	572323	-	12.4509	1.7e-05	0.00994	TAAAGAAAATATATTAAAAGA
1	WWWASHAAANRYWWHAAAAWT	ca112a_lchrom_DRF_h_h	830634	830654	-	12.4509	1.7e-05	0.00994	TCTTCAAAAAGCCTTAAAATA
1	WWWASHAAANRYWWHAAAAWT	ca112a_lchrom_DRF_h_h	100423	100443	+	12.4451	1.7e-05	0.00996	AATACAAACAGCGAAAAAAAT
1	WWWASHAAANRYWWHAAAAWT	ca112a_lchrom_DRF_h_h	619512	619532	-	12.4451	1.7e-05	0.00996	TTTAGCATAAGCTATAACTTT
1	WWWASHAAANRYWWHAAAAWT	ca112a_lchrom_DRF_h_h	38659	38679	+	12.4393	1.71e-05	0.00998	ATTACTAAATGCCTTATATAT
1	WWWASHAAANRYWWHAAAAWT	ca112a_lchrom_DRF_h_h	599680	599700	-	12.4393	1.71e-05	0.00998	AAATGAAAATATGAAAAAAAT
1	WWWASHAAANRYWWHAAAAWT	ca112a_lchrom_DRF_h_h	15136	15156	-	12.4335	1.71e-05	0.00998	TTTTATGAACATTTAAAAAAT
1	WWWASHAAANRYWWHAAAAWT	ca112a_lchrom_DRF_h_h	276906	276926	-	12.4335	1.71e-05	0.00998	TTTTTTAAAAGTAATAAATTA
1	WWWASHAAANRYWWHAAAAWT	ca112a_lchrom_DRF_h_h	369587	369607	+	12.4335	1.71e-05	0.00998	ACTTCTAAAAGTATAAAAAAA
1	WWWASHAAANRYWWHAAAAWT	ca112a_lchrom_DRF_h_h	751306	751326	-	12.4335	1.71e-05	0.00998	AATAATAAAAATATGAAAATC
1	WWWASHAAANRYWWHAAAAWT	ca112a_lchrom_DRF_h_h	533500	533520	-	12.4277	1.72e-05	0.01	AAAAGAAAAGAATTTCAAAAT
1	WWWASHAAANRYWWHAAAAWT	ca112a_lchrom_DRF_h_h	737178	737198	+	12.4277	1.72e-05	0.01	AATCTAAAAAACAATAAAGTT
1	WWWASHAAANRYWWHAAAAWT	ca112a_lchrom_DRF_h_h	385815	385835	+	12.422	1.73e-05	0.01	ATTAAAAAAAATTTCAAAGAT
1	WWWASHAAANRYWWHAAAAWT	ca112a_lchrom_DRF_h_h	477282	477302	-	12.422	1.73e-05	0.01	TTTTGAAACCGCTATCAAATT
1	WWWASHAAANRYWWHAAAAWT	ca112a_lchrom_DRF_h_h	651652	651672	-	12.422	1.73e-05	0.01	TTAAGCAGATTTATAAAAAAT
1	WWWASHAAANRYWWHAAAAWT	ca112a_lchrom_DRF_h_h	562578	562598	+	12.4162	1.73e-05	0.01	TTTTTTGAAAATAAATAAATT
1	WWWASHAAANRYWWHAAAAWT	ca112a_lchrom_DRF_h_h	738646	738666	-	12.4162	1.73e-05	0.01	TATTTAAAATAATTAAAAATT
1	WWWASHAAANRYWWHAAAAWT	ca112a_lchrom_DRF_h_h	828929	828949	+	12.4162	1.73e-05	0.01	TAAACTAAAAATAAAGAAAGC
1	WWWASHAAANRYWWHAAAAWT	ca112a_lchrom_DRF_h_h	23562	23582	+	12.4104	1.74e-05	0.01	TTGGGAAAAATCAAAAAAATT
1	WWWASHAAANRYWWHAAAAWT	ca112a_lchrom_DRF_h_h	154433	154453	+	12.4104	1.74e-05	0.01	TCTAACAAATGCTTTCTAATT
1	WWWASHAAANRYWWHAAAAWT	ca112a_lchrom_DRF_h_h	227044	227064	-	12.4104	1.74e-05	0.01	TTAAATAAAGATCAAAAAAAA
1	WWWASHAAANRYWWHAAAAWT	ca112a_lchrom_DRF_h_h	250469	250489	-	12.4104	1.74e-05	0.01	AATTCAAAAGATTATAAAAAA
1	WWWASHAAANRYWWHAAAAWT	ca112a_lchrom_DRF_h_h	463777	463797	+	12.4104	1.74e-05	0.01	TTTATGCAAAATAATAAATTT
1	WWWASHAAANRYWWHAAAAWT	ca112a_lchrom_DRF_h_h	800182	800202	-	12.4104	1.74e-05	0.01	GTTAAAAAATACTCTAAATTT
1	WWWASHAAANRYWWHAAAAWT	ca112a_lchrom_DRF_h_h	100348	100368	+	12.4046	1.74e-05	0.01	ATCAAAAAAAATTCTAAAAAT
1	WWWASHAAANRYWWHAAAAWT	ca112a_lchrom_DRF_h_h	126360	126380	+	12.4046	1.74e-05	0.01	TTGATCAAAATTATTAAAAAT
1	WWWASHAAANRYWWHAAAAWT	ca112a_lchrom_DRF_h_h	186719	186739	+	12.4046	1.74e-05	0.01	TTAAGCGAATACTTACCAAAT
1	WWWASHAAANRYWWHAAAAWT	ca112a_lchrom_DRF_h_h	198030	198050	+	12.4046	1.74e-05	0.01	CAATTAAAATACAAAAAAATT
1	WWWASHAAANRYWWHAAAAWT	ca112a_lchrom_DRF_h_h	613928	613948	-	12.4046	1.74e-05	0.01	TATTACAAACAATAAAAAATT
1	WWWASHAAANRYWWHAAAAWT	ca112a_lchrom_DRF_h_h	811925	811945	-	12.4046	1.74e-05	0.01	TTTACCAAAATCAATGAGTTT
1	WWWASHAAANRYWWHAAAAWT	ca112a_lchrom_DRF_h_h	631105	631125	-	12.3988	1.75e-05	0.01	TAAATTCAAAACATTAATATT
1	WWWASHAAANRYWWHAAAAWT	ca112a_lchrom_DRF_h_h	809917	809937	-	12.3988	1.75e-05	0.01	CTAAGCAAAAGCTCAAAACTT
1	WWWASHAAANRYWWHAAAAWT	ca112a_lchrom_DRF_h_h	160858	160878	+	12.3931	1.76e-05	0.0101	TTTATCAAAAATGTCAAAAAG
1	WWWASHAAANRYWWHAAAAWT	ca112a_lchrom_DRF_h_h	631078	631098	-	12.3931	1.76e-05	0.0101	ATTAACAAAGCTATTTAAATT
1	WWWASHAAANRYWWHAAAAWT	ca112a_lchrom_DRF_h_h	42472	42492	-	12.3873	1.76e-05	0.0101	ATTTCCAAATGATTAGAAAAT
1	WWWASHAAANRYWWHAAAAWT	ca112a_lchrom_DRF_h_h	223769	223789	+	12.3873	1.76e-05	0.0101	AATCCTAAAAATACTAAAACT
1	WWWASHAAANRYWWHAAAAWT	ca112a_lchrom_DRF_h_h	263313	263333	-	12.3873	1.76e-05	0.0101	TTAGAAAAAAACAACAATAAT
1	WWWASHAAANRYWWHAAAAWT	ca112a_lchrom_DRF_h_h	475859	475879	+	12.3873	1.76e-05	0.0101	AATATTAAAAATTTAGAAAAA
1	WWWASHAAANRYWWHAAAAWT	ca112a_lchrom_DRF_h_h	861311	861331	-	12.3873	1.76e-05	0.0101	AATAAAAAAAATATTAGAAAT
1	WWWASHAAANRYWWHAAAAWT	ca112a_lchrom_DRF_h_h	149774	149794	-	12.3815	1.77e-05	0.0101	TTTAATAAATATTTCAAATAA
1	WWWASHAAANRYWWHAAAAWT	ca112a_lchrom_DRF_h_h	424072	424092	-	12.3815	1.77e-05	0.0101	AATATTAAAATCAAGAAAAAT
1	WWWASHAAANRYWWHAAAAWT	ca112a_lchrom_DRF_h_h	609810	609830	-	12.3815	1.77e-05	0.0101	ACTAAAAAAAATTAAAATAAT
1	WWWASHAAANRYWWHAAAAWT	ca112a_lchrom_DRF_h_h	793656	793676	-	12.3815	1.77e-05	0.0101	AAAAATAAATATAATCAAATA
1	WWWASHAAANRYWWHAAAAWT	ca112a_lchrom_DRF_h_h	877970	877990	+	12.3815	1.77e-05	0.0101	TTTGACAAATACATAAATTAT
1	WWWASHAAANRYWWHAAAAWT	ca112a_lchrom_DRF_h_h	205046	205066	+	12.3757	1.77e-05	0.0101	TTGACAAAAACTTCAAAAATT
1	WWWASHAAANRYWWHAAAAWT	ca112a_lchrom_DRF_h_h	262517	262537	-	12.3757	1.77e-05	0.0101	ATTTGCAAAAATCTAAAAAAA
1	WWWASHAAANRYWWHAAAAWT	ca112a_lchrom_DRF_h_h	582303	582323	-	12.3757	1.77e-05	0.0101	AAATTTAAAAACATCAATATT
1	WWWASHAAANRYWWHAAAAWT	ca112a_lchrom_DRF_h_h	757373	757393	-	12.3699	1.78e-05	0.0101	AAAAATAAAAGTCCCAAAATT
1	WWWASHAAANRYWWHAAAAWT	ca112a_lchrom_DRF_h_h	771403	771423	-	12.3699	1.78e-05	0.0101	TCAAATAAAAATAAAAAAAAG
1	WWWASHAAANRYWWHAAAAWT	ca112a_lchrom_DRF_h_h	67255	67275	+	12.3642	1.79e-05	0.0101	CTTAGAAAAAGTAAAAACAAT
1	WWWASHAAANRYWWHAAAAWT	ca112a_lchrom_DRF_h_h	343611	343631	-	12.3642	1.79e-05	0.0101	AAAAGCAAAAGCTTAGGATTT
1	WWWASHAAANRYWWHAAAAWT	ca112a_lchrom_DRF_h_h	840873	840893	+	12.3642	1.79e-05	0.0101	TACACTAAAAATACTGAAATC
1	WWWASHAAANRYWWHAAAAWT	ca112a_lchrom_DRF_h_h	37978	37998	+	12.3584	1.79e-05	0.0101	TTTGTTAAAAACAATAAACTC
1	WWWASHAAANRYWWHAAAAWT	ca112a_lchrom_DRF_h_h	688208	688228	+	12.3584	1.79e-05	0.0101	TTTACATTATATAATAAAAAT
1	WWWASHAAANRYWWHAAAAWT	ca112a_lchrom_DRF_h_h	695434	695454	-	12.3526	1.8e-05	0.0102	ATTAAAATATATTTAAAAAAT
1	WWWASHAAANRYWWHAAAAWT	ca112a_lchrom_DRF_h_h	364187	364207	+	12.341	1.81e-05	0.0102	TAAAAAAAGTATAATAAAAAT
1	WWWASHAAANRYWWHAAAAWT	ca112a_lchrom_DRF_h_h	47714	47734	-	12.3353	1.82e-05	0.0102	TTTTGGAAATACTTTGAAATA
1	WWWASHAAANRYWWHAAAAWT	ca112a_lchrom_DRF_h_h	245371	245391	+	12.3353	1.82e-05	0.0102	TTTAGAAAAGAAATTCATAAT
1	WWWASHAAANRYWWHAAAAWT	ca112a_lchrom_DRF_h_h	537371	537391	+	12.3353	1.82e-05	0.0102	ATTGCAAAAAAAATAAATATT
1	WWWASHAAANRYWWHAAAAWT	ca112a_lchrom_DRF_h_h	788102	788122	+	12.3353	1.82e-05	0.0102	ATTACCTGAGGTTAAAAAATT
1	WWWASHAAANRYWWHAAAAWT	ca112a_lchrom_DRF_h_h	8675	8695	+	12.3295	1.82e-05	0.0102	TAATCAAGAAATAAAAAAAAT
1	WWWASHAAANRYWWHAAAAWT	ca112a_lchrom_DRF_h_h	771886	771906	-	12.3295	1.82e-05	0.0102	ATTTAAAAATACAATAGAATT
1	WWWASHAAANRYWWHAAAAWT	ca112a_lchrom_DRF_h_h	71556	71576	+	12.3237	1.83e-05	0.0102	TAAAAAAAATATTCAAAATAT
1	WWWASHAAANRYWWHAAAAWT	ca112a_lchrom_DRF_h_h	270107	270127	+	12.3237	1.83e-05	0.0102	TAAAGAAAATCTAATAAAAGT
1	WWWASHAAANRYWWHAAAAWT	ca112a_lchrom_DRF_h_h	434794	434814	+	12.3237	1.83e-05	0.0102	TTTATCTAAAATAGAAAAAAT
1	WWWASHAAANRYWWHAAAAWT	ca112a_lchrom_DRF_h_h	443371	443391	+	12.3237	1.83e-05	0.0102	ATTGACAAATATATAAAAAAA
1	WWWASHAAANRYWWHAAAAWT	ca112a_lchrom_DRF_h_h	713243	713263	-	12.3237	1.83e-05	0.0102	ACTCCAAAATACAAAAACAAT
1	WWWASHAAANRYWWHAAAAWT	ca112a_lchrom_DRF_h_h	835773	835793	+	12.3179	1.83e-05	0.0103	TTTTTCAAAAGATTTAAATTT
1	WWWASHAAANRYWWHAAAAWT	ca112a_lchrom_DRF_h_h	120747	120767	+	12.3121	1.84e-05	0.0103	TTAATAAAAAATATTAAAAGC
1	WWWASHAAANRYWWHAAAAWT	ca112a_lchrom_DRF_h_h	241620	241640	+	12.3121	1.84e-05	0.0103	TTTAACTAAAGCATTAACATT
1	WWWASHAAANRYWWHAAAAWT	ca112a_lchrom_DRF_h_h	688171	688191	-	12.3121	1.84e-05	0.0103	AATTATAAAGACAAAGAATTT
1	WWWASHAAANRYWWHAAAAWT	ca112a_lchrom_DRF_h_h	694614	694634	-	12.3121	1.84e-05	0.0103	AATTCCAAAAATAATAAATAA
1	WWWASHAAANRYWWHAAAAWT	ca112a_lchrom_DRF_h_h	833115	833135	+	12.3121	1.84e-05	0.0103	TAAATTAAAAAAATTCAATTT
1	WWWASHAAANRYWWHAAAAWT	ca112a_lchrom_DRF_h_h	28859	28879	-	12.3064	1.85e-05	0.0103	AATTTTAAAATTAAAAAAATT
1	WWWASHAAANRYWWHAAAAWT	ca112a_lchrom_DRF_h_h	43998	44018	-	12.3064	1.85e-05	0.0103	TGAAAAAAATGCTTTAAAATC
1	WWWASHAAANRYWWHAAAAWT	ca112a_lchrom_DRF_h_h	146248	146268	-	12.3064	1.85e-05	0.0103	TTATATGAAAATTTAAAAAAT
1	WWWASHAAANRYWWHAAAAWT	ca112a_lchrom_DRF_h_h	678347	678367	-	12.3064	1.85e-05	0.0103	TTAATAAAAAATACAAAAAAG
1	WWWASHAAANRYWWHAAAAWT	ca112a_lchrom_DRF_h_h	825627	825647	+	12.3064	1.85e-05	0.0103	ACAAAAAAAAGAATAAAAATT
1	WWWASHAAANRYWWHAAAAWT	ca112a_lchrom_DRF_h_h	369053	369073	+	12.3006	1.85e-05	0.0103	ATAATAAAAAATTTAAAATCT
1	WWWASHAAANRYWWHAAAAWT	ca112a_lchrom_DRF_h_h	533506	533526	-	12.3006	1.85e-05	0.0103	TTTAAAAAAAGAAAAGAATTT
1	WWWASHAAANRYWWHAAAAWT	ca112a_lchrom_DRF_h_h	808462	808482	-	12.3006	1.85e-05	0.0103	TATTTTAAAAATTATAAAAAA
1	WWWASHAAANRYWWHAAAAWT	ca112a_lchrom_DRF_h_h	245654	245674	+	12.2948	1.86e-05	0.0103	TATACAAAATTCCAAGAATTT
1	WWWASHAAANRYWWHAAAAWT	ca112a_lchrom_DRF_h_h	416900	416920	-	12.2948	1.86e-05	0.0103	TTTAATAAAGCATAAAAAATT
1	WWWASHAAANRYWWHAAAAWT	ca112a_lchrom_DRF_h_h	537598	537618	+	12.2948	1.86e-05	0.0103	TTAATGAAACATTTAAAAATG
1	WWWASHAAANRYWWHAAAAWT	ca112a_lchrom_DRF_h_h	673438	673458	-	12.2948	1.86e-05	0.0103	TAAACAAAAAAATTTAAAAAA
1	WWWASHAAANRYWWHAAAAWT	ca112a_lchrom_DRF_h_h	676283	676303	-	12.2948	1.86e-05	0.0103	CTAAATAAAATCAAAAAAATT
1	WWWASHAAANRYWWHAAAAWT	ca112a_lchrom_DRF_h_h	815193	815213	-	12.2948	1.86e-05	0.0103	TTTAACAAAAAAATCAATAAT
1	WWWASHAAANRYWWHAAAAWT	ca112a_lchrom_DRF_h_h	237192	237212	-	12.289	1.87e-05	0.0103	GGATGTAAAAACAAAAAAAAT
1	WWWASHAAANRYWWHAAAAWT	ca112a_lchrom_DRF_h_h	410759	410779	-	12.289	1.87e-05	0.0103	TATTGAAAACATATAAATTTT
1	WWWASHAAANRYWWHAAAAWT	ca112a_lchrom_DRF_h_h	700853	700873	-	12.289	1.87e-05	0.0103	TATTTAAAATACTATATAATT
1	WWWASHAAANRYWWHAAAAWT	ca112a_lchrom_DRF_h_h	216998	217018	+	12.2832	1.87e-05	0.0103	TTTAGTAAATTTTTAATAAAT
1	WWWASHAAANRYWWHAAAAWT	ca112a_lchrom_DRF_h_h	232058	232078	+	12.2832	1.87e-05	0.0103	TACTTTGAAAACAAAAAAATT
1	WWWASHAAANRYWWHAAAAWT	ca112a_lchrom_DRF_h_h	481653	481673	+	12.2832	1.87e-05	0.0103	AATTGGAAAAATAAAAATATT
1	WWWASHAAANRYWWHAAAAWT	ca112a_lchrom_DRF_h_h	670971	670991	-	12.2832	1.87e-05	0.0103	TTTAGAAAAAATTTTTGATTT
1	WWWASHAAANRYWWHAAAAWT	ca112a_lchrom_DRF_h_h	322340	322360	+	12.2775	1.88e-05	0.0103	AAAACAAAAATCTCAAAATTT
1	WWWASHAAANRYWWHAAAAWT	ca112a_lchrom_DRF_h_h	361642	361662	+	12.2775	1.88e-05	0.0103	ATTTTTAAATACAAAACAAAT
1	WWWASHAAANRYWWHAAAAWT	ca112a_lchrom_DRF_h_h	423033	423053	+	12.2775	1.88e-05	0.0103	ATAATGAAAATTATCAAAATT
1	WWWASHAAANRYWWHAAAAWT	ca112a_lchrom_DRF_h_h	585052	585072	+	12.2775	1.88e-05	0.0103	ACATTAAAAGATAAAGAAATT
1	WWWASHAAANRYWWHAAAAWT	ca112a_lchrom_DRF_h_h	594050	594070	+	12.2775	1.88e-05	0.0103	TTAATAAAAAATGCAGAAAAT
1	WWWASHAAANRYWWHAAAAWT	ca112a_lchrom_DRF_h_h	754519	754539	-	12.2775	1.88e-05	0.0103	TAAAACAAATGCTTACCAATT
1	WWWASHAAANRYWWHAAAAWT	ca112a_lchrom_DRF_h_h	132615	132635	-	12.2717	1.88e-05	0.0103	TTAAGCAAAGAAATAAGATTT
1	WWWASHAAANRYWWHAAAAWT	ca112a_lchrom_DRF_h_h	327023	327043	+	12.2717	1.88e-05	0.0103	TTATTTAAAGACATAAAATTA
1	WWWASHAAANRYWWHAAAAWT	ca112a_lchrom_DRF_h_h	619410	619430	-	12.2717	1.88e-05	0.0103	TCTGTCAAGCATAAAAAAATT
1	WWWASHAAANRYWWHAAAAWT	ca112a_lchrom_DRF_h_h	815153	815173	-	12.2717	1.88e-05	0.0103	ATTACAAAAAATTTATCAAAT
1	WWWASHAAANRYWWHAAAAWT	ca112a_lchrom_DRF_h_h	212667	212687	+	12.2659	1.89e-05	0.0103	ATTTGGAAAAACTAAAAAAAA
1	WWWASHAAANRYWWHAAAAWT	ca112a_lchrom_DRF_h_h	366431	366451	+	12.2659	1.89e-05	0.0103	ATTTTTGAAAATCTTAAAATT
1	WWWASHAAANRYWWHAAAAWT	ca112a_lchrom_DRF_h_h	70092	70112	+	12.2601	1.9e-05	0.0103	AATTCCAAATATAATTATATT
1	WWWASHAAANRYWWHAAAAWT	ca112a_lchrom_DRF_h_h	77452	77472	+	12.2601	1.9e-05	0.0103	ATTATTTAACACTTAAAATAT
1	WWWASHAAANRYWWHAAAAWT	ca112a_lchrom_DRF_h_h	172092	172112	-	12.2601	1.9e-05	0.0103	TTCTTAAAAAATATCCAAATT
1	WWWASHAAANRYWWHAAAAWT	ca112a_lchrom_DRF_h_h	271956	271976	+	12.2601	1.9e-05	0.0103	TTAATAAAATATTTTCATTTT
1	WWWASHAAANRYWWHAAAAWT	ca112a_lchrom_DRF_h_h	492101	492121	-	12.2543	1.9e-05	0.0104	AATAATTAATATTATAAAAAT
1	WWWASHAAANRYWWHAAAAWT	ca112a_lchrom_DRF_h_h	556397	556417	+	12.2543	1.9e-05	0.0104	ATTTAGAAAAATATCAAAAAT
1	WWWASHAAANRYWWHAAAAWT	ca112a_lchrom_DRF_h_h	871367	871387	-	12.2543	1.9e-05	0.0104	ATTATCAAAAAGAAGAAATAT
1	WWWASHAAANRYWWHAAAAWT	ca112a_lchrom_DRF_h_h	452980	453000	-	12.2486	1.91e-05	0.0104	TTAATAAAAGATTATGAAGAT
1	WWWASHAAANRYWWHAAAAWT	ca112a_lchrom_DRF_h_h	483774	483794	+	12.2486	1.91e-05	0.0104	TCAACAAAAATTGATAAAAAT
1	WWWASHAAANRYWWHAAAAWT	ca112a_lchrom_DRF_h_h	682906	682926	+	12.2486	1.91e-05	0.0104	TTAAAAAAAAATATCCAAAAC
1	WWWASHAAANRYWWHAAAAWT	ca112a_lchrom_DRF_h_h	858603	858623	-	12.2486	1.91e-05	0.0104	TAGAATAAAAATTATCAAAAT
1	WWWASHAAANRYWWHAAAAWT	ca112a_lchrom_DRF_h_h	873953	873973	-	12.2486	1.91e-05	0.0104	ATAACAAAAATAATAAAAAAT
1	WWWASHAAANRYWWHAAAAWT	ca112a_lchrom_DRF_h_h	532169	532189	-	12.2428	1.92e-05	0.0104	ATGACCAAAAACAATTAAAGT
1	WWWASHAAANRYWWHAAAAWT	ca112a_lchrom_DRF_h_h	537869	537889	-	12.2428	1.92e-05	0.0104	TCTAATAAAGAATTAAAATTT
1	WWWASHAAANRYWWHAAAAWT	ca112a_lchrom_DRF_h_h	94574	94594	+	12.237	1.92e-05	0.0104	ATTTTCAAATTCATTAAATTT
1	WWWASHAAANRYWWHAAAAWT	ca112a_lchrom_DRF_h_h	223434	223454	+	12.237	1.92e-05	0.0104	TAGAGCAATCACTAAAAAAAT
1	WWWASHAAANRYWWHAAAAWT	ca112a_lchrom_DRF_h_h	670805	670825	-	12.2312	1.93e-05	0.0104	TTTTTAACAAGCATTAAAAAT
1	WWWASHAAANRYWWHAAAAWT	ca112a_lchrom_DRF_h_h	155046	155066	-	12.2254	1.94e-05	0.0104	TTTACAAAACTTATAAAAAAG
1	WWWASHAAANRYWWHAAAAWT	ca112a_lchrom_DRF_h_h	344105	344125	+	12.2254	1.94e-05	0.0104	TCAACAAAATATAAATTAATT
1	WWWASHAAANRYWWHAAAAWT	ca112a_lchrom_DRF_h_h	799597	799617	-	12.2254	1.94e-05	0.0104	AAAATAGAAGATTTTAAATTT
1	WWWASHAAANRYWWHAAAAWT	ca112a_lchrom_DRF_h_h	70560	70580	+	12.2197	1.94e-05	0.0104	TTTACAGAATGTATTCAAGAT
1	WWWASHAAANRYWWHAAAAWT	ca112a_lchrom_DRF_h_h	424595	424615	-	12.2197	1.94e-05	0.0104	TATATATAAAATCACAAAATT
1	WWWASHAAANRYWWHAAAAWT	ca112a_lchrom_DRF_h_h	541496	541516	-	12.2197	1.94e-05	0.0104	AGAATTAAAGATCACAAAAAT
1	WWWASHAAANRYWWHAAAAWT	ca112a_lchrom_DRF_h_h	586002	586022	-	12.2197	1.94e-05	0.0104	TTTATGAAAAACTTATAAATA
1	WWWASHAAANRYWWHAAAAWT	ca112a_lchrom_DRF_h_h	878003	878023	-	12.2197	1.94e-05	0.0104	ATTTTCAAATGCTAAAATTTT
1	WWWASHAAANRYWWHAAAAWT	ca112a_lchrom_DRF_h_h	43274	43294	+	12.2139	1.95e-05	0.0104	TTTAAAAAAGAAAGAAAAATT
1	WWWASHAAANRYWWHAAAAWT	ca112a_lchrom_DRF_h_h	108241	108261	+	12.2139	1.95e-05	0.0104	TTTAATAAAAATAAACTATTT
1	WWWASHAAANRYWWHAAAAWT	ca112a_lchrom_DRF_h_h	222166	222186	+	12.2139	1.95e-05	0.0104	AATATCAAAAGATATTAAATT
1	WWWASHAAANRYWWHAAAAWT	ca112a_lchrom_DRF_h_h	269479	269499	+	12.2139	1.95e-05	0.0104	ATAACCGAAAGCATGAAAAAA
1	WWWASHAAANRYWWHAAAAWT	ca112a_lchrom_DRF_h_h	310587	310607	+	12.2139	1.95e-05	0.0104	TGAAATAAATGCAATAAAAAA
1	WWWASHAAANRYWWHAAAAWT	ca112a_lchrom_DRF_h_h	610710	610730	-	12.2139	1.95e-05	0.0104	AAAATTGAAAATAAAAAAATA
1	WWWASHAAANRYWWHAAAAWT	ca112a_lchrom_DRF_h_h	645612	645632	+	12.2139	1.95e-05	0.0104	TTATTAAAAAATATAATAATT
1	WWWASHAAANRYWWHAAAAWT	ca112a_lchrom_DRF_h_h	322939	322959	+	12.2081	1.96e-05	0.0105	TCTAAAAAACACTACAAACAT
1	WWWASHAAANRYWWHAAAAWT	ca112a_lchrom_DRF_h_h	342201	342221	+	12.2081	1.96e-05	0.0105	AAAAGAAAATATATTGGAAAT
1	WWWASHAAANRYWWHAAAAWT	ca112a_lchrom_DRF_h_h	413668	413688	+	12.2081	1.96e-05	0.0105	ATTAACAAAAAGTTTTAAAAT
1	WWWASHAAANRYWWHAAAAWT	ca112a_lchrom_DRF_h_h	218023	218043	+	12.2023	1.96e-05	0.0105	TTTAATAAAAATAACAAAACA
1	WWWASHAAANRYWWHAAAAWT	ca112a_lchrom_DRF_h_h	460180	460200	-	12.2023	1.96e-05	0.0105	ATAAGAAACTACAAAAATAAT
1	WWWASHAAANRYWWHAAAAWT	ca112a_lchrom_DRF_h_h	822599	822619	+	12.2023	1.96e-05	0.0105	AATTAAAAAAACTAAAAATAT
1	WWWASHAAANRYWWHAAAAWT	ca112a_lchrom_DRF_h_h	109553	109573	+	12.1965	1.97e-05	0.0105	TTTTCAAAATATATTCAAAAG
1	WWWASHAAANRYWWHAAAAWT	ca112a_lchrom_DRF_h_h	191276	191296	+	12.1965	1.97e-05	0.0105	TTTAAAAAAGATACTAAATTC
1	WWWASHAAANRYWWHAAAAWT	ca112a_lchrom_DRF_h_h	296103	296123	-	12.1965	1.97e-05	0.0105	TAAAGCAAAATTTATGATATT
1	WWWASHAAANRYWWHAAAAWT	ca112a_lchrom_DRF_h_h	858443	858463	+	12.1965	1.97e-05	0.0105	ATTGACAATAATTTTAAAATT
1	WWWASHAAANRYWWHAAAAWT	ca112a_lchrom_DRF_h_h	874179	874199	-	12.1965	1.97e-05	0.0105	ATTAAAAAATGGACAAAAAAT
1	WWWASHAAANRYWWHAAAAWT	ca112a_lchrom_DRF_h_h	492655	492675	-	12.1908	1.98e-05	0.0105	AATAGCTATAATAAAAAAATT
1	WWWASHAAANRYWWHAAAAWT	ca112a_lchrom_DRF_h_h	516454	516474	+	12.1908	1.98e-05	0.0105	ATTAGATAAAATTAAAAAGTT
1	WWWASHAAANRYWWHAAAAWT	ca112a_lchrom_DRF_h_h	574882	574902	-	12.1908	1.98e-05	0.0105	TTTAGTAAATCTAAAAAATAA
1	WWWASHAAANRYWWHAAAAWT	ca112a_lchrom_DRF_h_h	527679	527699	-	12.185	1.98e-05	0.0105	AAAAGAAAATGCTTTCATTTT
1	WWWASHAAANRYWWHAAAAWT	ca112a_lchrom_DRF_h_h	547960	547980	-	12.1792	1.99e-05	0.0105	AATAATAAAAGTTTATAATTT
1	WWWASHAAANRYWWHAAAAWT	ca112a_lchrom_DRF_h_h	806754	806774	-	12.1792	1.99e-05	0.0105	TTTAACGAAGCTAAACAAATT
1	WWWASHAAANRYWWHAAAAWT	ca112a_lchrom_DRF_h_h	906964	906984	-	12.1792	1.99e-05	0.0105	AATACTAAATGAACTAAATAT
1	WWWASHAAANRYWWHAAAAWT	ca112a_lchrom_DRF_h_h	30236	30256	+	12.1734	2e-05	0.0105	TTTAGATAAAGATTTAAAAAT
1	WWWASHAAANRYWWHAAAAWT	ca112a_lchrom_DRF_h_h	110959	110979	+	12.1734	2e-05	0.0105	ATTATAAAATATACTAGAAAT
1	WWWASHAAANRYWWHAAAAWT	ca112a_lchrom_DRF_h_h	240603	240623	-	12.1734	2e-05	0.0105	TTAACAAACAGCATTAGAAAT
1	WWWASHAAANRYWWHAAAAWT	ca112a_lchrom_DRF_h_h	357177	357197	-	12.1734	2e-05	0.0105	TTTAACAAATCCATCATAATT
1	WWWASHAAANRYWWHAAAAWT	ca112a_lchrom_DRF_h_h	374267	374287	+	12.1734	2e-05	0.0105	CCTAGATAAAGCAAAAAAATT
1	WWWASHAAANRYWWHAAAAWT	ca112a_lchrom_DRF_h_h	572494	572514	+	12.1734	2e-05	0.0105	TTTAGAAAACTCTGAAAATTT
1	WWWASHAAANRYWWHAAAAWT	ca112a_lchrom_DRF_h_h	875548	875568	+	12.1734	2e-05	0.0105	TTTCTTGAAAATTTAGAAAAT
1	WWWASHAAANRYWWHAAAAWT	ca112a_lchrom_DRF_h_h	311651	311671	-	12.1676	2e-05	0.0105	TTTACAAAAAAACTAAAAAAA
1	WWWASHAAANRYWWHAAAAWT	ca112a_lchrom_DRF_h_h	421394	421414	-	12.1676	2e-05	0.0105	TATTTTAAATAATATAAAAAT
1	WWWASHAAANRYWWHAAAAWT	ca112a_lchrom_DRF_h_h	530661	530681	-	12.1676	2e-05	0.0105	TCGAGTAAACATTTCAAATAT
1	WWWASHAAANRYWWHAAAAWT	ca112a_lchrom_DRF_h_h	831688	831708	+	12.1676	2e-05	0.0105	AAGATTAAATATGATAAAATT
1	WWWASHAAANRYWWHAAAAWT	ca112a_lchrom_DRF_h_h	869792	869812	-	12.1676	2e-05	0.0105	AATAAAGAAAATATAGAAAAT
1	WWWASHAAANRYWWHAAAAWT	ca112a_lchrom_DRF_h_h	884126	884146	-	12.1676	2e-05	0.0105	AAATCAAAACATAAATAAAAT
1	WWWASHAAANRYWWHAAAAWT	ca112a_lchrom_DRF_h_h	226474	226494	-	12.1618	2.01e-05	0.0105	TATAGAAAAAATGAGGAATTT
1	WWWASHAAANRYWWHAAAAWT	ca112a_lchrom_DRF_h_h	345127	345147	+	12.1618	2.01e-05	0.0105	AATTGAAAATATAAAAAACAT
1	WWWASHAAANRYWWHAAAAWT	ca112a_lchrom_DRF_h_h	599368	599388	+	12.1618	2.01e-05	0.0105	ATGATCAAAAAGTTTAAAAAT
1	WWWASHAAANRYWWHAAAAWT	ca112a_lchrom_DRF_h_h	688283	688303	+	12.1618	2.01e-05	0.0105	TATAGCGAATGTATTAAGTTT
1	WWWASHAAANRYWWHAAAAWT	ca112a_lchrom_DRF_h_h	325749	325769	+	12.1561	2.02e-05	0.0106	TTAACCAAAGAATCAAAAATG
1	WWWASHAAANRYWWHAAAAWT	ca112a_lchrom_DRF_h_h	460018	460038	-	12.1561	2.02e-05	0.0106	TTTATAGAACATTTTAAGATT
1	WWWASHAAANRYWWHAAAAWT	ca112a_lchrom_DRF_h_h	270116	270136	+	12.1503	2.02e-05	0.0106	TCTAATAAAAGTTAAAAAAAG
1	WWWASHAAANRYWWHAAAAWT	ca112a_lchrom_DRF_h_h	441729	441749	-	12.1503	2.02e-05	0.0106	ATTATGAAATGCTCAAAAATC
1	WWWASHAAANRYWWHAAAAWT	ca112a_lchrom_DRF_h_h	885979	885999	-	12.1503	2.02e-05	0.0106	ATATTAAAAAATAAAAAACTT
1	WWWASHAAANRYWWHAAAAWT	ca112a_lchrom_DRF_h_h	75039	75059	+	12.1445	2.03e-05	0.0106	GATATAAAAAGCTTTAAAATA
1	WWWASHAAANRYWWHAAAAWT	ca112a_lchrom_DRF_h_h	811271	811291	-	12.1445	2.03e-05	0.0106	CAAACCGAACACAAAAAATAT
1	WWWASHAAANRYWWHAAAAWT	ca112a_lchrom_DRF_h_h	903738	903758	+	12.1445	2.03e-05	0.0106	TTAACAGAAGACTTTGATTTT
1	WWWASHAAANRYWWHAAAAWT	ca112a_lchrom_DRF_h_h	265173	265193	+	12.1387	2.04e-05	0.0106	TTAATCAAATAGAAAACAAAT
1	WWWASHAAANRYWWHAAAAWT	ca112a_lchrom_DRF_h_h	352486	352506	-	12.1387	2.04e-05	0.0106	TTTAGCAATGTTATTAAATTT
1	WWWASHAAANRYWWHAAAAWT	ca112a_lchrom_DRF_h_h	516603	516623	+	12.1387	2.04e-05	0.0106	TTCAGCAAAAGATTAAAAATA
1	WWWASHAAANRYWWHAAAAWT	ca112a_lchrom_DRF_h_h	715365	715385	-	12.1387	2.04e-05	0.0106	TTCATCAAAAATAATAATATC
1	WWWASHAAANRYWWHAAAAWT	ca112a_lchrom_DRF_h_h	807023	807043	-	12.1387	2.04e-05	0.0106	TATAATAAAAGAAAAAAAATC
1	WWWASHAAANRYWWHAAAAWT	ca112a_lchrom_DRF_h_h	897632	897652	-	12.1387	2.04e-05	0.0106	AATAGTAGATGCAATAGAATT
1	WWWASHAAANRYWWHAAAAWT	ca112a_lchrom_DRF_h_h	26368	26388	+	12.1329	2.04e-05	0.0106	TACAGTGAATGTAAATAAATT
1	WWWASHAAANRYWWHAAAAWT	ca112a_lchrom_DRF_h_h	123843	123863	-	12.1329	2.04e-05	0.0106	TATATTCAAAATAAAAAAATA
1	WWWASHAAANRYWWHAAAAWT	ca112a_lchrom_DRF_h_h	157762	157782	+	12.1329	2.04e-05	0.0106	AATCACGAAAATAATAAAAAT
1	WWWASHAAANRYWWHAAAAWT	ca112a_lchrom_DRF_h_h	360202	360222	-	12.1329	2.04e-05	0.0106	ATAAATAAGAGTAAAGAAATT
1	WWWASHAAANRYWWHAAAAWT	ca112a_lchrom_DRF_h_h	384472	384492	+	12.1329	2.04e-05	0.0106	TGTAAAAAAAGTAATAGAATT
1	WWWASHAAANRYWWHAAAAWT	ca112a_lchrom_DRF_h_h	480173	480193	-	12.1272	2.05e-05	0.0106	TTTCCCCAATAGAATAAAAAT
1	WWWASHAAANRYWWHAAAAWT	ca112a_lchrom_DRF_h_h	802676	802696	-	12.1272	2.05e-05	0.0106	AATACTCAAAGTTTAAAAATA
1	WWWASHAAANRYWWHAAAAWT	ca112a_lchrom_DRF_h_h	828678	828698	-	12.1272	2.05e-05	0.0106	GATCCCAAAACTATTAAAATT
1	WWWASHAAANRYWWHAAAAWT	ca112a_lchrom_DRF_h_h	287085	287105	+	12.1214	2.06e-05	0.0106	AAAACTAATTATTAATAAATT
1	WWWASHAAANRYWWHAAAAWT	ca112a_lchrom_DRF_h_h	317023	317043	-	12.1214	2.06e-05	0.0106	AATTCAAAAAATTAAAATTTT
1	WWWASHAAANRYWWHAAAAWT	ca112a_lchrom_DRF_h_h	427739	427759	-	12.1214	2.06e-05	0.0106	TTTACAAAAAGCACTATTAAT
1	WWWASHAAANRYWWHAAAAWT	ca112a_lchrom_DRF_h_h	451660	451680	+	12.1156	2.06e-05	0.0106	ACAATTAAAGGTTGCAAAATT
1	WWWASHAAANRYWWHAAAAWT	ca112a_lchrom_DRF_h_h	552760	552780	-	12.1156	2.06e-05	0.0106	AATGATAAATGTAAAAAATAT
1	WWWASHAAANRYWWHAAAAWT	ca112a_lchrom_DRF_h_h	686488	686508	-	12.1156	2.06e-05	0.0106	AATATAAAAAAATATGAAAAT
1	WWWASHAAANRYWWHAAAAWT	ca112a_lchrom_DRF_h_h	770328	770348	-	12.1156	2.06e-05	0.0106	CTTAATAAACAAATTAAAATT
1	WWWASHAAANRYWWHAAAAWT	ca112a_lchrom_DRF_h_h	781935	781955	-	12.1156	2.06e-05	0.0106	AATTTTAATGACAAAAAAATT
1	WWWASHAAANRYWWHAAAAWT	ca112a_lchrom_DRF_h_h	74352	74372	+	12.1098	2.07e-05	0.0106	CAATTAAAAAGCAAAAAAATT
1	WWWASHAAANRYWWHAAAAWT	ca112a_lchrom_DRF_h_h	171797	171817	+	12.1098	2.07e-05	0.0106	AAAAGTAAAAATATAATTATT
1	WWWASHAAANRYWWHAAAAWT	ca112a_lchrom_DRF_h_h	669	689	+	12.104	2.08e-05	0.0106	TTAAAAAAAAAGAATAAAGTT
1	WWWASHAAANRYWWHAAAAWT	ca112a_lchrom_DRF_h_h	46959	46979	-	12.104	2.08e-05	0.0106	TAAAATAAATGCAAAAAATAA
1	WWWASHAAANRYWWHAAAAWT	ca112a_lchrom_DRF_h_h	296570	296590	-	12.104	2.08e-05	0.0106	TTAAACAAAAGCAGAAAGATT
1	WWWASHAAANRYWWHAAAAWT	ca112a_lchrom_DRF_h_h	329953	329973	-	12.104	2.08e-05	0.0106	TAAACAAAATTTTAAAAAACT
1	WWWASHAAANRYWWHAAAAWT	ca112a_lchrom_DRF_h_h	426242	426262	+	12.104	2.08e-05	0.0106	TCATACAAAAATCAAAAAAAT
1	WWWASHAAANRYWWHAAAAWT	ca112a_lchrom_DRF_h_h	437781	437801	-	12.0983	2.08e-05	0.0107	TAAGCAAAAAAGTTACAAAAT
1	WWWASHAAANRYWWHAAAAWT	ca112a_lchrom_DRF_h_h	441028	441048	-	12.0983	2.08e-05	0.0107	TAAGCAAAAAAGTTACAAAAT
1	WWWASHAAANRYWWHAAAAWT	ca112a_lchrom_DRF_h_h	457630	457650	+	12.0925	2.09e-05	0.0107	AATATCGAAAATATAAAAAAA
1	WWWASHAAANRYWWHAAAAWT	ca112a_lchrom_DRF_h_h	490719	490739	+	12.0925	2.09e-05	0.0107	AGAGGGAAATACTTTAAAAAT
1	WWWASHAAANRYWWHAAAAWT	ca112a_lchrom_DRF_h_h	11669	11689	+	12.0867	2.1e-05	0.0107	ATTAAAAAACAGCATAAAAAT
1	WWWASHAAANRYWWHAAAAWT	ca112a_lchrom_DRF_h_h	81779	81799	+	12.0867	2.1e-05	0.0107	CAAAGAAAAGGAAATAAAATT
1	WWWASHAAANRYWWHAAAAWT	ca112a_lchrom_DRF_h_h	210847	210867	-	12.0867	2.1e-05	0.0107	GATAGAAAATATACAAATATT
1	WWWASHAAANRYWWHAAAAWT	ca112a_lchrom_DRF_h_h	232409	232429	+	12.0867	2.1e-05	0.0107	TCTAGCAAATATAAAATAAAA
1	WWWASHAAANRYWWHAAAAWT	ca112a_lchrom_DRF_h_h	418163	418183	-	12.0867	2.1e-05	0.0107	GAATCCAAATCCAAAAAAATT
1	WWWASHAAANRYWWHAAAAWT	ca112a_lchrom_DRF_h_h	257878	257898	+	12.0809	2.11e-05	0.0107	TTTGCAAACAAAAAAAAAATT
1	WWWASHAAANRYWWHAAAAWT	ca112a_lchrom_DRF_h_h	272086	272106	-	12.0809	2.11e-05	0.0107	TATAAAAAATACGAAAATAAT
1	WWWASHAAANRYWWHAAAAWT	ca112a_lchrom_DRF_h_h	893567	893587	-	12.0809	2.11e-05	0.0107	TTAATAAAAAATTTTGAGAAT
1	WWWASHAAANRYWWHAAAAWT	ca112a_lchrom_DRF_h_h	887	907	-	12.0751	2.11e-05	0.0107	ATAAGGGAAAATTTAAATATT
1	WWWASHAAANRYWWHAAAAWT	ca112a_lchrom_DRF_h_h	13327	13347	+	12.0751	2.11e-05	0.0107	AATAATAAAAAGAATAAAATA
1	WWWASHAAANRYWWHAAAAWT	ca112a_lchrom_DRF_h_h	283233	283253	-	12.0751	2.11e-05	0.0107	TATTGCAAAGACAATTAAATG
1	WWWASHAAANRYWWHAAAAWT	ca112a_lchrom_DRF_h_h	561471	561491	-	12.0751	2.11e-05	0.0107	ATTACAAAACCTTTTAAAAAA
1	WWWASHAAANRYWWHAAAAWT	ca112a_lchrom_DRF_h_h	647179	647199	-	12.0751	2.11e-05	0.0107	ACAACAAAATGCTTACAACAT
1	WWWASHAAANRYWWHAAAAWT	ca112a_lchrom_DRF_h_h	130767	130787	-	12.0694	2.12e-05	0.0107	ATATAAAAATATATACAAAAT
1	WWWASHAAANRYWWHAAAAWT	ca112a_lchrom_DRF_h_h	133375	133395	+	12.0694	2.12e-05	0.0107	TCTATAAAATTCAAAAAAATC
1	WWWASHAAANRYWWHAAAAWT	ca112a_lchrom_DRF_h_h	238806	238826	+	12.0694	2.12e-05	0.0107	TAAAAGAAATAGAATAAAAAT
1	WWWASHAAANRYWWHAAAAWT	ca112a_lchrom_DRF_h_h	512689	512709	-	12.0694	2.12e-05	0.0107	AACCTTAAAAACAAAAAATTT
1	WWWASHAAANRYWWHAAAAWT	ca112a_lchrom_DRF_h_h	570769	570789	-	12.0694	2.12e-05	0.0107	TATGCTAAAAAATTTCAATTT
1	WWWASHAAANRYWWHAAAAWT	ca112a_lchrom_DRF_h_h	808575	808595	+	12.0694	2.12e-05	0.0107	TTTTTTAAATGGAATCAAAAT
1	WWWASHAAANRYWWHAAAAWT	ca112a_lchrom_DRF_h_h	32239	32259	-	12.0636	2.13e-05	0.0107	ATTGTTAAAAGAATTGAAATT
1	WWWASHAAANRYWWHAAAAWT	ca112a_lchrom_DRF_h_h	125349	125369	-	12.0636	2.13e-05	0.0107	GTTTTTAAAGATTTTCAAATT
1	WWWASHAAANRYWWHAAAAWT	ca112a_lchrom_DRF_h_h	198037	198057	+	12.0636	2.13e-05	0.0107	AATACAAAAAAATTTAAAAAA
1	WWWASHAAANRYWWHAAAAWT	ca112a_lchrom_DRF_h_h	199453	199473	+	12.0636	2.13e-05	0.0107	AAACGAAAAAATATTAAAAAC
1	WWWASHAAANRYWWHAAAAWT	ca112a_lchrom_DRF_h_h	573661	573681	+	12.0636	2.13e-05	0.0107	TAATCTAAAAATAATAAATAA
1	WWWASHAAANRYWWHAAAAWT	ca112a_lchrom_DRF_h_h	645808	645828	-	12.0636	2.13e-05	0.0107	ATAACTGAATACTCTGAAATC
1	WWWASHAAANRYWWHAAAAWT	ca112a_lchrom_DRF_h_h	654760	654780	-	12.0636	2.13e-05	0.0107	ATTATTAAAAAATAAAATAAT
1	WWWASHAAANRYWWHAAAAWT	ca112a_lchrom_DRF_h_h	866595	866615	-	12.0636	2.13e-05	0.0107	TTTGGAAAATGAAATAAAATA
1	WWWASHAAANRYWWHAAAAWT	ca112a_lchrom_DRF_h_h	881133	881153	-	12.0636	2.13e-05	0.0107	TTTAAGAAAAGAAAAAAATTT
1	WWWASHAAANRYWWHAAAAWT	ca112a_lchrom_DRF_h_h	49480	49500	-	12.0578	2.13e-05	0.0107	AGAATTAAAAGCATTGAATAT
1	WWWASHAAANRYWWHAAAAWT	ca112a_lchrom_DRF_h_h	265541	265561	+	12.0578	2.13e-05	0.0107	TTTATTAAAGAATTAGAATAT
1	WWWASHAAANRYWWHAAAAWT	ca112a_lchrom_DRF_h_h	596172	596192	-	12.0578	2.13e-05	0.0107	AAATTCAAAAGCAATAATAAT
1	WWWASHAAANRYWWHAAAAWT	ca112a_lchrom_DRF_h_h	893034	893054	-	12.0578	2.13e-05	0.0107	AATGTTAAAAAAATTAAAAAT
1	WWWASHAAANRYWWHAAAAWT	ca112a_lchrom_DRF_h_h	199447	199467	+	12.052	2.14e-05	0.0107	ACAAGCAAACGAAAAAATATT
1	WWWASHAAANRYWWHAAAAWT	ca112a_lchrom_DRF_h_h	337652	337672	+	12.052	2.14e-05	0.0107	AAAACCAATGGAAAAAAAATT
1	WWWASHAAANRYWWHAAAAWT	ca112a_lchrom_DRF_h_h	656773	656793	+	12.052	2.14e-05	0.0107	TTGACAAAAATTTTTAAATTT
1	WWWASHAAANRYWWHAAAAWT	ca112a_lchrom_DRF_h_h	750674	750694	-	12.052	2.14e-05	0.0107	TAAATAAAAAGTATCAAATTA
1	WWWASHAAANRYWWHAAAAWT	ca112a_lchrom_DRF_h_h	12896	12916	+	12.0462	2.15e-05	0.0107	ATTAAAAAATATTTTGAAAAC
1	WWWASHAAANRYWWHAAAAWT	ca112a_lchrom_DRF_h_h	144061	144081	-	12.0462	2.15e-05	0.0107	CAAAGAAAATATAAAAAAACT
1	WWWASHAAANRYWWHAAAAWT	ca112a_lchrom_DRF_h_h	220880	220900	-	12.0462	2.15e-05	0.0107	TCAAGTAAATATATCGCAAAT
1	WWWASHAAANRYWWHAAAAWT	ca112a_lchrom_DRF_h_h	222167	222187	+	12.0462	2.15e-05	0.0107	ATATCAAAAGATATTAAATTA
1	WWWASHAAANRYWWHAAAAWT	ca112a_lchrom_DRF_h_h	405097	405117	-	12.0462	2.15e-05	0.0107	TTAAATAAAAAATTAAAAATA
1	WWWASHAAANRYWWHAAAAWT	ca112a_lchrom_DRF_h_h	642115	642135	+	12.0462	2.15e-05	0.0107	TTATTTAAAAATTTACATATT
1	WWWASHAAANRYWWHAAAAWT	ca112a_lchrom_DRF_h_h	694030	694050	+	12.0462	2.15e-05	0.0107	TTAAAGAAACTCATAAAAAAT
1	WWWASHAAANRYWWHAAAAWT	ca112a_lchrom_DRF_h_h	155233	155253	+	12.0405	2.16e-05	0.0107	TTTATCAAACATTCTAAATAA
1	WWWASHAAANRYWWHAAAAWT	ca112a_lchrom_DRF_h_h	287764	287784	+	12.0405	2.16e-05	0.0107	TAAATTAAACATTTTGCAATT
1	WWWASHAAANRYWWHAAAAWT	ca112a_lchrom_DRF_h_h	315111	315131	+	12.0405	2.16e-05	0.0107	TCTTCTATAAGCTTACAAATT
1	WWWASHAAANRYWWHAAAAWT	ca112a_lchrom_DRF_h_h	793686	793706	-	12.0405	2.16e-05	0.0107	TATATAAAAAGCATTAAAAGA
1	WWWASHAAANRYWWHAAAAWT	ca112a_lchrom_DRF_h_h	575820	575840	-	12.0347	2.16e-05	0.0107	TTTTTAAAAAGTTTTAAAAAA
1	WWWASHAAANRYWWHAAAAWT	ca112a_lchrom_DRF_h_h	624182	624202	+	12.0347	2.16e-05	0.0107	AAACCTGAAGACAAATAAATT
1	WWWASHAAANRYWWHAAAAWT	ca112a_lchrom_DRF_h_h	709102	709122	-	12.0347	2.16e-05	0.0107	TAAATCAAAAAGTTTAAAAAC
1	WWWASHAAANRYWWHAAAAWT	ca112a_lchrom_DRF_h_h	832049	832069	-	12.0347	2.16e-05	0.0107	TTAAGGAAAAATTTTTAACTT
1	WWWASHAAANRYWWHAAAAWT	ca112a_lchrom_DRF_h_h	88964	88984	+	12.0289	2.17e-05	0.0107	TTTTGCAATATCTAAAAAATT
1	WWWASHAAANRYWWHAAAAWT	ca112a_lchrom_DRF_h_h	97081	97101	+	12.0289	2.17e-05	0.0107	ATTTACAAAAACTAGCAAAAT
1	WWWASHAAANRYWWHAAAAWT	ca112a_lchrom_DRF_h_h	192283	192303	+	12.0289	2.17e-05	0.0107	TTTATCAAAAAAAATAGATTT
1	WWWASHAAANRYWWHAAAAWT	ca112a_lchrom_DRF_h_h	253647	253667	+	12.0289	2.17e-05	0.0107	TATCAAAAATACAAAAATAAT
1	WWWASHAAANRYWWHAAAAWT	ca112a_lchrom_DRF_h_h	340261	340281	-	12.0289	2.17e-05	0.0107	ATTACAAAAAAGCATAAAAAA
1	WWWASHAAANRYWWHAAAAWT	ca112a_lchrom_DRF_h_h	412925	412945	-	12.0289	2.17e-05	0.0107	TATAATAAATAGTACTAAATT
1	WWWASHAAANRYWWHAAAAWT	ca112a_lchrom_DRF_h_h	588659	588679	-	12.0289	2.17e-05	0.0107	AATAGTAGAAACATCAACATT
1	WWWASHAAANRYWWHAAAAWT	ca112a_lchrom_DRF_h_h	661246	661266	-	12.0289	2.17e-05	0.0107	TTTATAAAAGAAATTAAAAAA
1	WWWASHAAANRYWWHAAAAWT	ca112a_lchrom_DRF_h_h	46	66	-	12.0231	2.18e-05	0.0107	AATATTATATACAATAATATT
1	WWWASHAAANRYWWHAAAAWT	ca112a_lchrom_DRF_h_h	227208	227228	-	12.0231	2.18e-05	0.0107	TAAATAAAACGTTAGGAAAAT
1	WWWASHAAANRYWWHAAAAWT	ca112a_lchrom_DRF_h_h	434598	434618	-	12.0231	2.18e-05	0.0107	CTAATAAAAAATATAAAAATA
1	WWWASHAAANRYWWHAAAAWT	ca112a_lchrom_DRF_h_h	575457	575477	+	12.0231	2.18e-05	0.0107	ATAAATTAAAATCATAAAATT
1	WWWASHAAANRYWWHAAAAWT	ca112a_lchrom_DRF_h_h	46952	46972	-	12.0173	2.18e-05	0.0107	AATGCAAAAAATAATAACTTT
1	WWWASHAAANRYWWHAAAAWT	ca112a_lchrom_DRF_h_h	218170	218190	+	12.0173	2.18e-05	0.0107	AAAAATAAATATAATAAATTA
1	WWWASHAAANRYWWHAAAAWT	ca112a_lchrom_DRF_h_h	396394	396414	+	12.0173	2.18e-05	0.0107	TAATAAAAAAATACAAAAAAT
1	WWWASHAAANRYWWHAAAAWT	ca112a_lchrom_DRF_h_h	215235	215255	+	12.0116	2.19e-05	0.0107	ATTACAAAAAAAATGAAAATA
1	WWWASHAAANRYWWHAAAAWT	ca112a_lchrom_DRF_h_h	291244	291264	+	12.0116	2.19e-05	0.0107	ATTAGAAAAAACTGGAAAATC
1	WWWASHAAANRYWWHAAAAWT	ca112a_lchrom_DRF_h_h	302309	302329	+	12.0116	2.19e-05	0.0107	TTTTGCTGAAACAAAAAAATT
1	WWWASHAAANRYWWHAAAAWT	ca112a_lchrom_DRF_h_h	679656	679676	-	12.0116	2.19e-05	0.0107	TAATTTAATAATAATAAAATT
1	WWWASHAAANRYWWHAAAAWT	ca112a_lchrom_DRF_h_h	874149	874169	-	12.0116	2.19e-05	0.0107	TTCAATAGAAACTAAAAAAAT
1	WWWASHAAANRYWWHAAAAWT	ca112a_lchrom_DRF_h_h	137316	137336	+	12.0058	2.2e-05	0.0108	ATAAGTATAAATTTCAAAATC
1	WWWASHAAANRYWWHAAAAWT	ca112a_lchrom_DRF_h_h	309772	309792	-	12.0058	2.2e-05	0.0108	TATATTAAAAGTATATATAAT
1	WWWASHAAANRYWWHAAAAWT	ca112a_lchrom_DRF_h_h	659201	659221	+	12.0058	2.2e-05	0.0108	ATTAATGAAAATAAAGAATAT
1	WWWASHAAANRYWWHAAAAWT	ca112a_lchrom_DRF_h_h	701285	701305	-	12.0058	2.2e-05	0.0108	AATAGAAAATAAATAAAAAAC
1	WWWASHAAANRYWWHAAAAWT	ca112a_lchrom_DRF_h_h	358684	358704	+	12	2.21e-05	0.0108	AAAGGAAAACATAAAAATAAT
1	WWWASHAAANRYWWHAAAAWT	ca112a_lchrom_DRF_h_h	608769	608789	-	12	2.21e-05	0.0108	ATTGGGAAATATTAAAACATT
1	WWWASHAAANRYWWHAAAAWT	ca112a_lchrom_DRF_h_h	621724	621744	-	12	2.21e-05	0.0108	AATTGGAAACATTTCGAAATT
1	WWWASHAAANRYWWHAAAAWT	ca112a_lchrom_DRF_h_h	857821	857841	+	12	2.21e-05	0.0108	TAAAGAAAAATTAAAAAAAAC
1	WWWASHAAANRYWWHAAAAWT	ca112a_lchrom_DRF_h_h	889928	889948	+	12	2.21e-05	0.0108	ATTGTTAAAAAGATTCAAAAT
1	WWWASHAAANRYWWHAAAAWT	ca112a_lchrom_DRF_h_h	904734	904754	-	12	2.21e-05	0.0108	AAAAAAAAAAATTATCAATAT
1	WWWASHAAANRYWWHAAAAWT	ca112a_lchrom_DRF_h_h	92441	92461	+	11.9942	2.21e-05	0.0108	ATTACAAAACCCAAAAAATCT
1	WWWASHAAANRYWWHAAAAWT	ca112a_lchrom_DRF_h_h	199240	199260	+	11.9942	2.21e-05	0.0108	TTTAAAAAAAGCTGAAAACTT
1	WWWASHAAANRYWWHAAAAWT	ca112a_lchrom_DRF_h_h	367970	367990	-	11.9942	2.21e-05	0.0108	TTTAGAAGAAATTTCAAAAAC
1	WWWASHAAANRYWWHAAAAWT	ca112a_lchrom_DRF_h_h	565615	565635	+	11.9942	2.21e-05	0.0108	TTATCAAAAGAGATAAAAATA
1	WWWASHAAANRYWWHAAAAWT	ca112a_lchrom_DRF_h_h	587947	587967	-	11.9942	2.21e-05	0.0108	ATTACTAAAATCTTTAAGTTT
1	WWWASHAAANRYWWHAAAAWT	ca112a_lchrom_DRF_h_h	761090	761110	+	11.9884	2.22e-05	0.0108	TTTATTGTAAACAATGAAAAT
1	WWWASHAAANRYWWHAAAAWT	ca112a_lchrom_DRF_h_h	125627	125647	+	11.9827	2.23e-05	0.0108	GATACTAAAAAATAAGAAAAT
1	WWWASHAAANRYWWHAAAAWT	ca112a_lchrom_DRF_h_h	140539	140559	-	11.9827	2.23e-05	0.0108	TTTTTCAAAGACTTTACATTT
1	WWWASHAAANRYWWHAAAAWT	ca112a_lchrom_DRF_h_h	193747	193767	+	11.9827	2.23e-05	0.0108	CTAACAAAAAAATCTAAAATT
1	WWWASHAAANRYWWHAAAAWT	ca112a_lchrom_DRF_h_h	745660	745680	+	11.9827	2.23e-05	0.0108	ATTTCCAGATACTTATAAATT
1	WWWASHAAANRYWWHAAAAWT	ca112a_lchrom_DRF_h_h	35937	35957	-	11.9769	2.24e-05	0.0108	TTTGATAGATGTTTTAAAATT
1	WWWASHAAANRYWWHAAAAWT	ca112a_lchrom_DRF_h_h	150277	150297	-	11.9769	2.24e-05	0.0108	ATAGTAAAAAGTGATAAAAAT
1	WWWASHAAANRYWWHAAAAWT	ca112a_lchrom_DRF_h_h	246637	246657	+	11.9769	2.24e-05	0.0108	TATGGCAAATGCAAGAATTTT
1	WWWASHAAANRYWWHAAAAWT	ca112a_lchrom_DRF_h_h	336477	336497	+	11.9769	2.24e-05	0.0108	GGTATAAAAAATTATGAAATT
1	WWWASHAAANRYWWHAAAAWT	ca112a_lchrom_DRF_h_h	421393	421413	-	11.9769	2.24e-05	0.0108	ATTTTAAATAATATAAAAATT
1	WWWASHAAANRYWWHAAAAWT	ca112a_lchrom_DRF_h_h	421783	421803	+	11.9769	2.24e-05	0.0108	TTAATTAAAAAAACAAAATAT
1	WWWASHAAANRYWWHAAAAWT	ca112a_lchrom_DRF_h_h	833108	833128	+	11.9769	2.24e-05	0.0108	ATAAAAATAAATTAAAAAAAT
1	WWWASHAAANRYWWHAAAAWT	ca112a_lchrom_DRF_h_h	77369	77389	+	11.9711	2.24e-05	0.0108	TAATTTAAATATAAAAATAAT
1	WWWASHAAANRYWWHAAAAWT	ca112a_lchrom_DRF_h_h	144051	144071	-	11.9711	2.24e-05	0.0108	ATAAAAAAACTTTATAAAAAT
1	WWWASHAAANRYWWHAAAAWT	ca112a_lchrom_DRF_h_h	197668	197688	+	11.9711	2.24e-05	0.0108	ATAGAAGAAGACATTAAAAAT
1	WWWASHAAANRYWWHAAAAWT	ca112a_lchrom_DRF_h_h	286367	286387	+	11.9711	2.24e-05	0.0108	TACTCCGAAAGCTTAGAAATT
1	WWWASHAAANRYWWHAAAAWT	ca112a_lchrom_DRF_h_h	296081	296101	+	11.9711	2.24e-05	0.0108	TTTAAAAAAATTTAAAAAATC
1	WWWASHAAANRYWWHAAAAWT	ca112a_lchrom_DRF_h_h	343144	343164	+	11.9711	2.24e-05	0.0108	TTTTGGAAAAACAAACAAAAA
1	WWWASHAAANRYWWHAAAAWT	ca112a_lchrom_DRF_h_h	383278	383298	+	11.9711	2.24e-05	0.0108	TTTAGAAAAATCATAAATATA
1	WWWASHAAANRYWWHAAAAWT	ca112a_lchrom_DRF_h_h	483017	483037	+	11.9711	2.24e-05	0.0108	TTTAGATAAGATTTACAATAT
1	WWWASHAAANRYWWHAAAAWT	ca112a_lchrom_DRF_h_h	712956	712976	+	11.9711	2.24e-05	0.0108	TTTGTAAAAAAAAATGAAAAT
1	WWWASHAAANRYWWHAAAAWT	ca112a_lchrom_DRF_h_h	833086	833106	-	11.9711	2.24e-05	0.0108	ATAATTAAATTTATTTAAATT
1	WWWASHAAANRYWWHAAAAWT	ca112a_lchrom_DRF_h_h	494724	494744	+	11.9653	2.25e-05	0.0108	AATTTTAAAGCTATTAAAATT
1	WWWASHAAANRYWWHAAAAWT	ca112a_lchrom_DRF_h_h	563710	563730	-	11.9653	2.25e-05	0.0108	ATCATTAAAAGCTTCAATAAT
1	WWWASHAAANRYWWHAAAAWT	ca112a_lchrom_DRF_h_h	632965	632985	+	11.9653	2.25e-05	0.0108	TATTCTAAAAGATATAAATAT
1	WWWASHAAANRYWWHAAAAWT	ca112a_lchrom_DRF_h_h	668185	668205	-	11.9653	2.25e-05	0.0108	AATACTAAAAGTAATAGAAAA
1	WWWASHAAANRYWWHAAAAWT	ca112a_lchrom_DRF_h_h	27440	27460	+	11.9595	2.26e-05	0.0108	TAAAGAATAAAGAATAAAAAT
1	WWWASHAAANRYWWHAAAAWT	ca112a_lchrom_DRF_h_h	877057	877077	-	11.9595	2.26e-05	0.0108	TTTAGAGAAGACATTTCAATT
1	WWWASHAAANRYWWHAAAAWT	ca112a_lchrom_DRF_h_h	7176	7196	+	11.9538	2.27e-05	0.0108	TATAATAAAAACTATTAAAAA
1	WWWASHAAANRYWWHAAAAWT	ca112a_lchrom_DRF_h_h	274485	274505	+	11.9538	2.27e-05	0.0108	AGAACAAAATATTAAAGAAAT
1	WWWASHAAANRYWWHAAAAWT	ca112a_lchrom_DRF_h_h	303581	303601	+	11.9538	2.27e-05	0.0108	TCTTTCAAAATCATTCAAATT
1	WWWASHAAANRYWWHAAAAWT	ca112a_lchrom_DRF_h_h	321782	321802	+	11.9538	2.27e-05	0.0108	TTTAGAAATAATAAAACAAAT
1	WWWASHAAANRYWWHAAAAWT	ca112a_lchrom_DRF_h_h	394636	394656	+	11.9538	2.27e-05	0.0108	ATAATCAAAAGCATCTATAAT
1	WWWASHAAANRYWWHAAAAWT	ca112a_lchrom_DRF_h_h	411094	411114	+	11.9538	2.27e-05	0.0108	TATACTAATAACGAAAAAATA
1	WWWASHAAANRYWWHAAAAWT	ca112a_lchrom_DRF_h_h	665344	665364	-	11.9538	2.27e-05	0.0108	ATTACAAAAAGAAATGGAATT
1	WWWASHAAANRYWWHAAAAWT	ca112a_lchrom_DRF_h_h	41051	41071	+	11.948	2.27e-05	0.0108	TCTCTTAAAGGTTTAAAATAT
1	WWWASHAAANRYWWHAAAAWT	ca112a_lchrom_DRF_h_h	298662	298682	+	11.948	2.27e-05	0.0108	TAAAGAAAAATTTTTAAACTT
1	WWWASHAAANRYWWHAAAAWT	ca112a_lchrom_DRF_h_h	442533	442553	+	11.948	2.27e-05	0.0108	TTTAAAAAATATAATTAAATG
1	WWWASHAAANRYWWHAAAAWT	ca112a_lchrom_DRF_h_h	480890	480910	+	11.948	2.27e-05	0.0108	ATTACTAATAATTTATAATTT
1	WWWASHAAANRYWWHAAAAWT	ca112a_lchrom_DRF_h_h	727945	727965	-	11.948	2.27e-05	0.0108	TTATTAAAATATTTCAAAATA
1	WWWASHAAANRYWWHAAAAWT	ca112a_lchrom_DRF_h_h	887498	887518	-	11.948	2.27e-05	0.0108	ATAACTAATGAAATTAAAAAT
1	WWWASHAAANRYWWHAAAAWT	ca112a_lchrom_DRF_h_h	278861	278881	+	11.9422	2.28e-05	0.0108	ACATGAAAATATATAAAAATA
1	WWWASHAAANRYWWHAAAAWT	ca112a_lchrom_DRF_h_h	396327	396347	+	11.9422	2.28e-05	0.0108	GCAACAATAAATAAAAAAATT
1	WWWASHAAANRYWWHAAAAWT	ca112a_lchrom_DRF_h_h	537370	537390	+	11.9422	2.28e-05	0.0108	AATTGCAAAAAAAATAAATAT
1	WWWASHAAANRYWWHAAAAWT	ca112a_lchrom_DRF_h_h	602274	602294	-	11.9422	2.28e-05	0.0108	TAAACCCATGATTAAAAAATT
1	WWWASHAAANRYWWHAAAAWT	ca112a_lchrom_DRF_h_h	754037	754057	-	11.9422	2.28e-05	0.0108	ACTAGAAAAATTAAAAAAATA
1	WWWASHAAANRYWWHAAAAWT	ca112a_lchrom_DRF_h_h	10707	10727	+	11.9364	2.29e-05	0.0108	AAAAGAGAATATATAAAAAAC
1	WWWASHAAANRYWWHAAAAWT	ca112a_lchrom_DRF_h_h	95191	95211	-	11.9364	2.29e-05	0.0108	TCAAGAAAAGTTTTAGAAAAT
1	WWWASHAAANRYWWHAAAAWT	ca112a_lchrom_DRF_h_h	565128	565148	-	11.9364	2.29e-05	0.0108	AAAGCAAAAAAATATGAAATT
1	WWWASHAAANRYWWHAAAAWT	ca112a_lchrom_DRF_h_h	26777	26797	+	11.9306	2.3e-05	0.0108	ACCGCTAAAAGCATATAAATT
1	WWWASHAAANRYWWHAAAAWT	ca112a_lchrom_DRF_h_h	253119	253139	+	11.9306	2.3e-05	0.0108	AAAACCAAAGAATTTAAAAAA
1	WWWASHAAANRYWWHAAAAWT	ca112a_lchrom_DRF_h_h	358899	358919	+	11.9306	2.3e-05	0.0108	TTAACCTAATACTAGAAAACT
1	WWWASHAAANRYWWHAAAAWT	ca112a_lchrom_DRF_h_h	544463	544483	+	11.9306	2.3e-05	0.0108	ATTATCAAAGAATTAAGAATT
1	WWWASHAAANRYWWHAAAAWT	ca112a_lchrom_DRF_h_h	707737	707757	+	11.9306	2.3e-05	0.0108	TTTAAGGAAAATAAAAATATT
1	WWWASHAAANRYWWHAAAAWT	ca112a_lchrom_DRF_h_h	895193	895213	+	11.9306	2.3e-05	0.0108	TTAACCAAATAAATTTAAACT
1	WWWASHAAANRYWWHAAAAWT	ca112a_lchrom_DRF_h_h	61641	61661	-	11.9249	2.3e-05	0.0108	TTTAAAAAATGAATTGAATTT
1	WWWASHAAANRYWWHAAAAWT	ca112a_lchrom_DRF_h_h	424209	424229	+	11.9249	2.3e-05	0.0108	TCTATAAAAAACTAAAACTAT
1	WWWASHAAANRYWWHAAAAWT	ca112a_lchrom_DRF_h_h	833131	833151	-	11.9249	2.3e-05	0.0108	CTTTGAAAATACCATGAAATT
1	WWWASHAAANRYWWHAAAAWT	ca112a_lchrom_DRF_h_h	644715	644735	+	11.9191	2.31e-05	0.0109	TTAATTGATAATATTAAAAAT
1	WWWASHAAANRYWWHAAAAWT	ca112a_lchrom_DRF_h_h	449792	449812	+	11.9133	2.32e-05	0.0109	ATAAATAAAAATTTAGAGATT
1	WWWASHAAANRYWWHAAAAWT	ca112a_lchrom_DRF_h_h	802002	802022	-	11.9133	2.32e-05	0.0109	AATATTAATAATAAAGAAAAT
1	WWWASHAAANRYWWHAAAAWT	ca112a_lchrom_DRF_h_h	826031	826051	-	11.9133	2.32e-05	0.0109	TTTCCCAAATGTAAAAACCTT
1	WWWASHAAANRYWWHAAAAWT	ca112a_lchrom_DRF_h_h	492005	492025	-	11.9075	2.33e-05	0.0109	TAAACTATAAAATAAAAAAAT
1	WWWASHAAANRYWWHAAAAWT	ca112a_lchrom_DRF_h_h	735248	735268	-	11.9075	2.33e-05	0.0109	TTTATAAAATTTCTAAAATTT
1	WWWASHAAANRYWWHAAAAWT	ca112a_lchrom_DRF_h_h	772896	772916	-	11.9075	2.33e-05	0.0109	CACACTAAAGACAATGAATTT
1	WWWASHAAANRYWWHAAAAWT	ca112a_lchrom_DRF_h_h	860465	860485	-	11.9075	2.33e-05	0.0109	AATAATAAAAACAATTAAAGT
1	WWWASHAAANRYWWHAAAAWT	ca112a_lchrom_DRF_h_h	878258	878278	+	11.9075	2.33e-05	0.0109	AATTTAGAAGATTTAAAAATT
1	WWWASHAAANRYWWHAAAAWT	ca112a_lchrom_DRF_h_h	82688	82708	+	11.9017	2.33e-05	0.0109	TTTTGCAAACATAAATAAAAA
1	WWWASHAAANRYWWHAAAAWT	ca112a_lchrom_DRF_h_h	238621	238641	-	11.9017	2.33e-05	0.0109	TTATTTAAAGAGCTTAAAATT
1	WWWASHAAANRYWWHAAAAWT	ca112a_lchrom_DRF_h_h	846988	847008	+	11.9017	2.33e-05	0.0109	AATATTAAAAAGTTTAAACTT
1	WWWASHAAANRYWWHAAAAWT	ca112a_lchrom_DRF_h_h	886306	886326	-	11.9017	2.33e-05	0.0109	ATAACAGAAAATTTAATAAAT
1	WWWASHAAANRYWWHAAAAWT	ca112a_lchrom_DRF_h_h	209684	209704	+	11.896	2.34e-05	0.0109	ATAATTGAACTTATAAAAATT
1	WWWASHAAANRYWWHAAAAWT	ca112a_lchrom_DRF_h_h	334437	334457	+	11.896	2.34e-05	0.0109	TTTACTAAAGACAAAAAGCTC
1	WWWASHAAANRYWWHAAAAWT	ca112a_lchrom_DRF_h_h	375302	375322	+	11.896	2.34e-05	0.0109	ATTATTAAATAAAAACAATAT
1	WWWASHAAANRYWWHAAAAWT	ca112a_lchrom_DRF_h_h	412577	412597	-	11.896	2.34e-05	0.0109	TGCAAAAAACATTTCAAAATT
1	WWWASHAAANRYWWHAAAAWT	ca112a_lchrom_DRF_h_h	427360	427380	+	11.896	2.34e-05	0.0109	TTGAGAAAATACCTAAAAAAC
1	WWWASHAAANRYWWHAAAAWT	ca112a_lchrom_DRF_h_h	576358	576378	-	11.896	2.34e-05	0.0109	TAAAGCAATGAGAACAAAAAT
1	WWWASHAAANRYWWHAAAAWT	ca112a_lchrom_DRF_h_h	702235	702255	-	11.896	2.34e-05	0.0109	TAAAGCAAGAAAAAACAAATT
1	WWWASHAAANRYWWHAAAAWT	ca112a_lchrom_DRF_h_h	906059	906079	-	11.896	2.34e-05	0.0109	ACAAACAACTACTATAAAAAT
1	WWWASHAAANRYWWHAAAAWT	ca112a_lchrom_DRF_h_h	172639	172659	+	11.8844	2.36e-05	0.0109	TTTATTAAGAATTTTAGAATT
1	WWWASHAAANRYWWHAAAAWT	ca112a_lchrom_DRF_h_h	207049	207069	+	11.8844	2.36e-05	0.0109	ATAAAAAAACTTTAAAAAAAT
1	WWWASHAAANRYWWHAAAAWT	ca112a_lchrom_DRF_h_h	547756	547776	-	11.8844	2.36e-05	0.0109	TAATCTAGAGGCAAAAAATTT
1	WWWASHAAANRYWWHAAAAWT	ca112a_lchrom_DRF_h_h	326338	326358	+	11.8786	2.37e-05	0.011	TTAATAAAATATTAAGCAAAT
1	WWWASHAAANRYWWHAAAAWT	ca112a_lchrom_DRF_h_h	337506	337526	+	11.8786	2.37e-05	0.011	TTATGCAAAAAGTTTAGAATT
1	WWWASHAAANRYWWHAAAAWT	ca112a_lchrom_DRF_h_h	619074	619094	-	11.8786	2.37e-05	0.011	TAAAGGAATAGTTTTAAAAAT
1	WWWASHAAANRYWWHAAAAWT	ca112a_lchrom_DRF_h_h	885053	885073	-	11.8786	2.37e-05	0.011	TATACAAAAGGCAATAAATGA
1	WWWASHAAANRYWWHAAAAWT	ca112a_lchrom_DRF_h_h	66370	66390	+	11.8728	2.37e-05	0.011	TTTAACAAAAATTACAATAAA
1	WWWASHAAANRYWWHAAAAWT	ca112a_lchrom_DRF_h_h	79860	79880	+	11.8728	2.37e-05	0.011	TTTAAAAAAAAAGATGAAATT
1	WWWASHAAANRYWWHAAAAWT	ca112a_lchrom_DRF_h_h	121832	121852	+	11.8728	2.37e-05	0.011	AAAATATAAGATAAAAAAAAT
1	WWWASHAAANRYWWHAAAAWT	ca112a_lchrom_DRF_h_h	650635	650655	-	11.8728	2.37e-05	0.011	TACAAAAAAATCTTTAAAATT
1	WWWASHAAANRYWWHAAAAWT	ca112a_lchrom_DRF_h_h	15932	15952	+	11.8671	2.38e-05	0.011	ATAACTAAAAATCCTAAATTA
1	WWWASHAAANRYWWHAAAAWT	ca112a_lchrom_DRF_h_h	681632	681652	-	11.8671	2.38e-05	0.011	CCTTGAAAAAGCATCAAAAAT
1	WWWASHAAANRYWWHAAAAWT	ca112a_lchrom_DRF_h_h	789142	789162	-	11.8671	2.38e-05	0.011	AAAATAAAAAATATACAAAGT
1	WWWASHAAANRYWWHAAAAWT	ca112a_lchrom_DRF_h_h	828102	828122	+	11.8671	2.38e-05	0.011	ACAACCGAAAACATTAATTAT
1	WWWASHAAANRYWWHAAAAWT	ca112a_lchrom_DRF_h_h	99690	99710	+	11.8613	2.39e-05	0.011	TTAATTAAAAAACTAGAAAAT
1	WWWASHAAANRYWWHAAAAWT	ca112a_lchrom_DRF_h_h	575399	575419	-	11.8613	2.39e-05	0.011	TTTGATAAAAAATTTAAATTT
1	WWWASHAAANRYWWHAAAAWT	ca112a_lchrom_DRF_h_h	729145	729165	+	11.8613	2.39e-05	0.011	ATTTGTGAATACAATAAACAT
1	WWWASHAAANRYWWHAAAAWT	ca112a_lchrom_DRF_h_h	744978	744998	-	11.8613	2.39e-05	0.011	AAAGGCAAACGCTTATAATTT
1	WWWASHAAANRYWWHAAAAWT	ca112a_lchrom_DRF_h_h	53972	53992	+	11.8555	2.4e-05	0.011	AAAATCAAAAATTAAAAATAA
1	WWWASHAAANRYWWHAAAAWT	ca112a_lchrom_DRF_h_h	528059	528079	-	11.8555	2.4e-05	0.011	AAATAAAAACACCTAAAAATT
1	WWWASHAAANRYWWHAAAAWT	ca112a_lchrom_DRF_h_h	592576	592596	+	11.8555	2.4e-05	0.011	TATGGCAAAAACTTCTAAGTT
1	WWWASHAAANRYWWHAAAAWT	ca112a_lchrom_DRF_h_h	854581	854601	-	11.8555	2.4e-05	0.011	TCCGCTAAAAAATTAAAAATT
1	WWWASHAAANRYWWHAAAAWT	ca112a_lchrom_DRF_h_h	789149	789169	-	11.8497	2.4e-05	0.011	CAAAACAAAAATAAAAAATAT
1	WWWASHAAANRYWWHAAAAWT	ca112a_lchrom_DRF_h_h	284868	284888	+	11.8439	2.41e-05	0.0111	AAACTTAAAAACATAAGAATT
1	WWWASHAAANRYWWHAAAAWT	ca112a_lchrom_DRF_h_h	565215	565235	-	11.8439	2.41e-05	0.0111	AAAATTAAAAACATAGAAAAG
1	WWWASHAAANRYWWHAAAAWT	ca112a_lchrom_DRF_h_h	757668	757688	-	11.8439	2.41e-05	0.0111	TTTATTAAAAAATTAAAATTC
1	WWWASHAAANRYWWHAAAAWT	ca112a_lchrom_DRF_h_h	906081	906101	-	11.8439	2.41e-05	0.0111	ATTAGTAAAAGAACTAAAAGT
1	WWWASHAAANRYWWHAAAAWT	ca112a_lchrom_DRF_h_h	202610	202630	+	11.8382	2.42e-05	0.0111	TTACATAAAACTAATAAAAAT
1	WWWASHAAANRYWWHAAAAWT	ca112a_lchrom_DRF_h_h	210061	210081	+	11.8382	2.42e-05	0.0111	AATATTAAATATTTTAAATAA
1	WWWASHAAANRYWWHAAAAWT	ca112a_lchrom_DRF_h_h	221882	221902	-	11.8382	2.42e-05	0.0111	TTTATTAAATACATTATTTTT
1	WWWASHAAANRYWWHAAAAWT	ca112a_lchrom_DRF_h_h	603404	603424	-	11.8382	2.42e-05	0.0111	TTTTCTAAAATCTTAATAATT
1	WWWASHAAANRYWWHAAAAWT	ca112a_lchrom_DRF_h_h	604049	604069	-	11.8382	2.42e-05	0.0111	ACTAGCAAAAGAGATAAATTT
1	WWWASHAAANRYWWHAAAAWT	ca112a_lchrom_DRF_h_h	751604	751624	-	11.8382	2.42e-05	0.0111	TTTTCAAAAAACTTCAAACTA
1	WWWASHAAANRYWWHAAAAWT	ca112a_lchrom_DRF_h_h	826153	826173	+	11.8382	2.42e-05	0.0111	TCTTAAAAATCCAAAAAAATT
1	WWWASHAAANRYWWHAAAAWT	ca112a_lchrom_DRF_h_h	195290	195310	+	11.8324	2.43e-05	0.0111	TTCAACAAAAGCTTTACAAAT
1	WWWASHAAANRYWWHAAAAWT	ca112a_lchrom_DRF_h_h	322052	322072	+	11.8324	2.43e-05	0.0111	ATTAATAAAGGATTTGAAAAT
1	WWWASHAAANRYWWHAAAAWT	ca112a_lchrom_DRF_h_h	505293	505313	+	11.8324	2.43e-05	0.0111	AAAATAAAAAAATTAAAATTT
1	WWWASHAAANRYWWHAAAAWT	ca112a_lchrom_DRF_h_h	524755	524775	+	11.8324	2.43e-05	0.0111	TTTAGCAAAAGGATTGATTAT
1	WWWASHAAANRYWWHAAAAWT	ca112a_lchrom_DRF_h_h	612989	613009	-	11.8324	2.43e-05	0.0111	TTTTTTAAATACTAAAATATC
1	WWWASHAAANRYWWHAAAAWT	ca112a_lchrom_DRF_h_h	96727	96747	-	11.8266	2.44e-05	0.0111	TTTATAAATAGTTTAAAATAT
1	WWWASHAAANRYWWHAAAAWT	ca112a_lchrom_DRF_h_h	126330	126350	+	11.8266	2.44e-05	0.0111	TTCTTTAAATTCAATAAAATT
1	WWWASHAAANRYWWHAAAAWT	ca112a_lchrom_DRF_h_h	349496	349516	+	11.8266	2.44e-05	0.0111	TTTTTGAAAAACTTAAAAGTT
1	WWWASHAAANRYWWHAAAAWT	ca112a_lchrom_DRF_h_h	665796	665816	-	11.8266	2.44e-05	0.0111	AAAAAAAAAGACAATACAAAT
1	WWWASHAAANRYWWHAAAAWT	ca112a_lchrom_DRF_h_h	732504	732524	-	11.8266	2.44e-05	0.0111	TAAAGAAAAAGCGCTAAAACT
1	WWWASHAAANRYWWHAAAAWT	ca112a_lchrom_DRF_h_h	741474	741494	-	11.8266	2.44e-05	0.0111	AAACATAAAAAGAAAAAAATT
1	WWWASHAAANRYWWHAAAAWT	ca112a_lchrom_DRF_h_h	802439	802459	+	11.8266	2.44e-05	0.0111	AAAAGCATAAGTTTTAAATAT
1	WWWASHAAANRYWWHAAAAWT	ca112a_lchrom_DRF_h_h	196365	196385	+	11.8208	2.44e-05	0.0111	AATAGAAAGAGAAAAAAAATT
1	WWWASHAAANRYWWHAAAAWT	ca112a_lchrom_DRF_h_h	561046	561066	-	11.8208	2.44e-05	0.0111	TTAAGCAAAAAAGAAAATAAT
1	WWWASHAAANRYWWHAAAAWT	ca112a_lchrom_DRF_h_h	676236	676256	+	11.8208	2.44e-05	0.0111	TTTTTAAAAAAATAAAAATTT
1	WWWASHAAANRYWWHAAAAWT	ca112a_lchrom_DRF_h_h	111749	111769	+	11.815	2.45e-05	0.0111	TTTACCAGAATCACAAAATTT
1	WWWASHAAANRYWWHAAAAWT	ca112a_lchrom_DRF_h_h	195741	195761	+	11.815	2.45e-05	0.0111	TCTTGAAAAAGCTAGAAATAT
1	WWWASHAAANRYWWHAAAAWT	ca112a_lchrom_DRF_h_h	581071	581091	-	11.815	2.45e-05	0.0111	TTTGCAAAAGATTTTGTAAAT
1	WWWASHAAANRYWWHAAAAWT	ca112a_lchrom_DRF_h_h	650259	650279	-	11.815	2.45e-05	0.0111	AATACAAAAGGAAAAAAAATG
1	WWWASHAAANRYWWHAAAAWT	ca112a_lchrom_DRF_h_h	742188	742208	-	11.815	2.45e-05	0.0111	AGTAGAATATACTAAAAATTT
1	WWWASHAAANRYWWHAAAAWT	ca112a_lchrom_DRF_h_h	258105	258125	+	11.8092	2.46e-05	0.0111	TATAGAAAAAGACAATAAATT
1	WWWASHAAANRYWWHAAAAWT	ca112a_lchrom_DRF_h_h	431384	431404	-	11.8092	2.46e-05	0.0111	TGGAGTAAAGGCTTTAAAATC
1	WWWASHAAANRYWWHAAAAWT	ca112a_lchrom_DRF_h_h	505763	505783	+	11.8092	2.46e-05	0.0111	ACTAAAAAATATACAAAATAT
1	WWWASHAAANRYWWHAAAAWT	ca112a_lchrom_DRF_h_h	822013	822033	-	11.8092	2.46e-05	0.0111	ATTACCAAATTTTAAAACTTT
1	WWWASHAAANRYWWHAAAAWT	ca112a_lchrom_DRF_h_h	83618	83638	-	11.8035	2.47e-05	0.0111	GTTGATAAAAATTCTAAAATT
1	WWWASHAAANRYWWHAAAAWT	ca112a_lchrom_DRF_h_h	210227	210247	+	11.8035	2.47e-05	0.0111	TTAATAAAACATTACAAATAC
1	WWWASHAAANRYWWHAAAAWT	ca112a_lchrom_DRF_h_h	314634	314654	-	11.8035	2.47e-05	0.0111	ATATAGAAAAATTAAAAAAAT
1	WWWASHAAANRYWWHAAAAWT	ca112a_lchrom_DRF_h_h	410332	410352	+	11.8035	2.47e-05	0.0111	TAAACTACACATAATAAAATG
1	WWWASHAAANRYWWHAAAAWT	ca112a_lchrom_DRF_h_h	493991	494011	-	11.8035	2.47e-05	0.0111	AAAACCTAAAATTATTAAAAT
1	WWWASHAAANRYWWHAAAAWT	ca112a_lchrom_DRF_h_h	539236	539256	-	11.8035	2.47e-05	0.0111	ATATTAACAAACTATAAAATT
1	WWWASHAAANRYWWHAAAAWT	ca112a_lchrom_DRF_h_h	688061	688081	+	11.8035	2.47e-05	0.0111	TCAATCAAATATTTTATATTT
1	WWWASHAAANRYWWHAAAAWT	ca112a_lchrom_DRF_h_h	709225	709245	-	11.8035	2.47e-05	0.0111	AAAAGAAACAACTTTAAAATC
1	WWWASHAAANRYWWHAAAAWT	ca112a_lchrom_DRF_h_h	854717	854737	-	11.8035	2.47e-05	0.0111	TACACTAAACATATAAATATC
1	WWWASHAAANRYWWHAAAAWT	ca112a_lchrom_DRF_h_h	872880	872900	-	11.8035	2.47e-05	0.0111	AAAACCTAAAAAATTAAAAAT
1	WWWASHAAANRYWWHAAAAWT	ca112a_lchrom_DRF_h_h	903460	903480	+	11.8035	2.47e-05	0.0111	AATAGAAATTATAAAGAATTT
1	WWWASHAAANRYWWHAAAAWT	ca112a_lchrom_DRF_h_h	45409	45429	+	11.7977	2.48e-05	0.0111	ATTATAATAAATAAAAATATT
1	WWWASHAAANRYWWHAAAAWT	ca112a_lchrom_DRF_h_h	46603	46623	+	11.7977	2.48e-05	0.0111	TAAAATAATGACAACAAATTT
1	WWWASHAAANRYWWHAAAAWT	ca112a_lchrom_DRF_h_h	309766	309786	-	11.7977	2.48e-05	0.0111	AAAAGTATATATAATAAAATA
1	WWWASHAAANRYWWHAAAAWT	ca112a_lchrom_DRF_h_h	450949	450969	+	11.7977	2.48e-05	0.0111	TGTGACAAATGCCTAAAAAAT
1	WWWASHAAANRYWWHAAAAWT	ca112a_lchrom_DRF_h_h	564047	564067	-	11.7977	2.48e-05	0.0111	TTAAATAAAAATAAACACTTT
1	WWWASHAAANRYWWHAAAAWT	ca112a_lchrom_DRF_h_h	574354	574374	-	11.7977	2.48e-05	0.0111	TTTTCAAAAACTTCAGAAATT
1	WWWASHAAANRYWWHAAAAWT	ca112a_lchrom_DRF_h_h	859090	859110	-	11.7977	2.48e-05	0.0111	AAAATTAAAAAAAATAAAATC
1	WWWASHAAANRYWWHAAAAWT	ca112a_lchrom_DRF_h_h	116321	116341	-	11.7919	2.49e-05	0.0111	AATAATAAAAAAATTAAATAT
1	WWWASHAAANRYWWHAAAAWT	ca112a_lchrom_DRF_h_h	199357	199377	+	11.7919	2.49e-05	0.0111	TCCTGAAAAAATAAACAAAAT
1	WWWASHAAANRYWWHAAAAWT	ca112a_lchrom_DRF_h_h	220142	220162	+	11.7919	2.49e-05	0.0111	TTAATAAAATATTTAAAACTC
1	WWWASHAAANRYWWHAAAAWT	ca112a_lchrom_DRF_h_h	12267	12287	+	11.7861	2.49e-05	0.0111	AATAGAAAAAGCTAAAAACAC
1	WWWASHAAANRYWWHAAAAWT	ca112a_lchrom_DRF_h_h	74726	74746	+	11.7861	2.49e-05	0.0111	TCAAGAAGAAATCAAAAAAAT
1	WWWASHAAANRYWWHAAAAWT	ca112a_lchrom_DRF_h_h	276785	276805	+	11.7861	2.49e-05	0.0111	TTAAAAAAAAATACCAAAAAA
1	WWWASHAAANRYWWHAAAAWT	ca112a_lchrom_DRF_h_h	442509	442529	-	11.7803	2.5e-05	0.0111	TTTAAAAAATATAATATTATT
1	WWWASHAAANRYWWHAAAAWT	ca112a_lchrom_DRF_h_h	458367	458387	+	11.7803	2.5e-05	0.0111	ATTAATTAATGCTTCAAATTT
1	WWWASHAAANRYWWHAAAAWT	ca112a_lchrom_DRF_h_h	465000	465020	+	11.7803	2.5e-05	0.0111	AATAGAAATTAAATAAAAATT
1	WWWASHAAANRYWWHAAAAWT	ca112a_lchrom_DRF_h_h	771067	771087	-	11.7803	2.5e-05	0.0111	TATCTTAAAAATTAAAAACAT
1	WWWASHAAANRYWWHAAAAWT	ca112a_lchrom_DRF_h_h	71629	71649	+	11.7746	2.51e-05	0.0111	AAAGTAAAATATAAAAAAATC
1	WWWASHAAANRYWWHAAAAWT	ca112a_lchrom_DRF_h_h	741482	741502	-	11.7746	2.51e-05	0.0111	ATAATAAAAAACATAAAAAGA
1	WWWASHAAANRYWWHAAAAWT	ca112a_lchrom_DRF_h_h	788896	788916	-	11.7746	2.51e-05	0.0111	TATTAAAAAAGCTAAAAACTT
1	WWWASHAAANRYWWHAAAAWT	ca112a_lchrom_DRF_h_h	821091	821111	-	11.7746	2.51e-05	0.0111	ATTATTAAAACAATTAAAAAT
1	WWWASHAAANRYWWHAAAAWT	ca112a_lchrom_DRF_h_h	839838	839858	+	11.7746	2.51e-05	0.0111	ATAAAAAATAATTTAAAAAAT
1	WWWASHAAANRYWWHAAAAWT	ca112a_lchrom_DRF_h_h	207620	207640	+	11.7688	2.52e-05	0.0111	ATTGGTAAATCCAATAATAAT
1	WWWASHAAANRYWWHAAAAWT	ca112a_lchrom_DRF_h_h	631269	631289	+	11.7688	2.52e-05	0.0111	TTATCCAAAGAGTAGAAATTT
1	WWWASHAAANRYWWHAAAAWT	ca112a_lchrom_DRF_h_h	10297	10317	-	11.763	2.53e-05	0.0112	TTAATTTAAAATTTTCAATTT
1	WWWASHAAANRYWWHAAAAWT	ca112a_lchrom_DRF_h_h	207981	208001	+	11.763	2.53e-05	0.0112	AATGGAAATTATAAAAAAAAT
1	WWWASHAAANRYWWHAAAAWT	ca112a_lchrom_DRF_h_h	430636	430656	-	11.763	2.53e-05	0.0112	CCAAGAGAATACAAAGAAATT
1	WWWASHAAANRYWWHAAAAWT	ca112a_lchrom_DRF_h_h	867478	867498	+	11.763	2.53e-05	0.0112	AAAAGAAAATTAAAAAAAATT
1	WWWASHAAANRYWWHAAAAWT	ca112a_lchrom_DRF_h_h	30861	30881	+	11.7572	2.53e-05	0.0112	TATAGCGAAAATTCAAATTTT
1	WWWASHAAANRYWWHAAAAWT	ca112a_lchrom_DRF_h_h	155463	155483	+	11.7572	2.53e-05	0.0112	TATAATGAACATAATTAAAAT
1	WWWASHAAANRYWWHAAAAWT	ca112a_lchrom_DRF_h_h	198647	198667	-	11.7572	2.53e-05	0.0112	TCTAATAAATACAATTATAAT
1	WWWASHAAANRYWWHAAAAWT	ca112a_lchrom_DRF_h_h	289413	289433	+	11.7572	2.53e-05	0.0112	AAAACTAAAAATAAAAATTTA
1	WWWASHAAANRYWWHAAAAWT	ca112a_lchrom_DRF_h_h	353844	353864	-	11.7572	2.53e-05	0.0112	TCTAAAAAAAGTAAGAATATT
1	WWWASHAAANRYWWHAAAAWT	ca112a_lchrom_DRF_h_h	662479	662499	-	11.7572	2.53e-05	0.0112	ATAAATCAAAATTAAAAATTT
1	WWWASHAAANRYWWHAAAAWT	ca112a_lchrom_DRF_h_h	904918	904938	+	11.7572	2.53e-05	0.0112	AATGAAAAAAATAATAAAATA
1	WWWASHAAANRYWWHAAAAWT	ca112a_lchrom_DRF_h_h	754236	754256	-	11.7514	2.54e-05	0.0112	TTTTGAAAGAATAAAAAATAT
1	WWWASHAAANRYWWHAAAAWT	ca112a_lchrom_DRF_h_h	827982	828002	-	11.7514	2.54e-05	0.0112	TAAAGAAAAAGCCTTAAATAA
1	WWWASHAAANRYWWHAAAAWT	ca112a_lchrom_DRF_h_h	576497	576517	+	11.7457	2.55e-05	0.0112	TTTATTGGAAATATTAAATTT
1	WWWASHAAANRYWWHAAAAWT	ca112a_lchrom_DRF_h_h	719223	719243	+	11.7457	2.55e-05	0.0112	ATAGGCAAAACCAATTAAAAT
1	WWWASHAAANRYWWHAAAAWT	ca112a_lchrom_DRF_h_h	875704	875724	-	11.7457	2.55e-05	0.0112	ATTCCCAAAAACATTAAAAGG
1	WWWASHAAANRYWWHAAAAWT	ca112a_lchrom_DRF_h_h	13328	13348	+	11.7399	2.56e-05	0.0112	ATAATAAAAAGAATAAAATAT
1	WWWASHAAANRYWWHAAAAWT	ca112a_lchrom_DRF_h_h	67961	67981	+	11.7399	2.56e-05	0.0112	AATACAAAAGATGATATAAAT
1	WWWASHAAANRYWWHAAAAWT	ca112a_lchrom_DRF_h_h	410258	410278	+	11.7399	2.56e-05	0.0112	AGAAGTAAATAAAAACAAAAT
1	WWWASHAAANRYWWHAAAAWT	ca112a_lchrom_DRF_h_h	480900	480920	-	11.7399	2.56e-05	0.0112	TCAACCAAATAAATTATAAAT
1	WWWASHAAANRYWWHAAAAWT	ca112a_lchrom_DRF_h_h	668618	668638	-	11.7399	2.56e-05	0.0112	TTAACAAAAATAAATCAAAAT
1	WWWASHAAANRYWWHAAAAWT	ca112a_lchrom_DRF_h_h	107151	107171	-	11.7341	2.57e-05	0.0112	TTTAAAAAATACAATATAACT
1	WWWASHAAANRYWWHAAAAWT	ca112a_lchrom_DRF_h_h	371893	371913	+	11.7341	2.57e-05	0.0112	TTAAGTTAAAACACAACAATT
1	WWWASHAAANRYWWHAAAAWT	ca112a_lchrom_DRF_h_h	425612	425632	-	11.7341	2.57e-05	0.0112	TCTTCTAAATTCATTAATATT
1	WWWASHAAANRYWWHAAAAWT	ca112a_lchrom_DRF_h_h	465075	465095	-	11.7341	2.57e-05	0.0112	TTTTATAAATATCTAAAATAT
1	WWWASHAAANRYWWHAAAAWT	ca112a_lchrom_DRF_h_h	524468	524488	+	11.7341	2.57e-05	0.0112	ATAGGAAAAAATTTTACAAAT
1	WWWASHAAANRYWWHAAAAWT	ca112a_lchrom_DRF_h_h	704839	704859	-	11.7341	2.57e-05	0.0112	TTTAAAAAATATATCCGAAAT
1	WWWASHAAANRYWWHAAAAWT	ca112a_lchrom_DRF_h_h	37870	37890	-	11.7283	2.58e-05	0.0112	GATTTAAAAGGTTATAAAATT
1	WWWASHAAANRYWWHAAAAWT	ca112a_lchrom_DRF_h_h	188988	189008	-	11.7283	2.58e-05	0.0112	TTTAAAAAAAACAAAAGGATT
1	WWWASHAAANRYWWHAAAAWT	ca112a_lchrom_DRF_h_h	413348	413368	-	11.7283	2.58e-05	0.0112	AGATGTAAATATTTTGAAAAT
1	WWWASHAAANRYWWHAAAAWT	ca112a_lchrom_DRF_h_h	711768	711788	-	11.7283	2.58e-05	0.0112	TTGATAAAAAATTTTTAAAAT
1	WWWASHAAANRYWWHAAAAWT	ca112a_lchrom_DRF_h_h	3869	3889	+	11.7225	2.59e-05	0.0112	ATTAAAAAAAATAGCCAAAAT
1	WWWASHAAANRYWWHAAAAWT	ca112a_lchrom_DRF_h_h	142267	142287	+	11.7225	2.59e-05	0.0112	TTTAGAAAACATGCCAATAAT
1	WWWASHAAANRYWWHAAAAWT	ca112a_lchrom_DRF_h_h	206153	206173	+	11.7225	2.59e-05	0.0112	TTATTTAAATTTTAAAAAAAT
1	WWWASHAAANRYWWHAAAAWT	ca112a_lchrom_DRF_h_h	514905	514925	-	11.7225	2.59e-05	0.0112	TTTTATAAATATCAAAATATT
1	WWWASHAAANRYWWHAAAAWT	ca112a_lchrom_DRF_h_h	552503	552523	+	11.7225	2.59e-05	0.0112	TTATGAAAAATCTATTAAATT
1	WWWASHAAANRYWWHAAAAWT	ca112a_lchrom_DRF_h_h	585044	585064	+	11.7168	2.59e-05	0.0113	TTAATCAAACATTAAAAGATA
1	WWWASHAAANRYWWHAAAAWT	ca112a_lchrom_DRF_h_h	842183	842203	-	11.7168	2.59e-05	0.0113	TAAACTGAAAATTTTTATATT
1	WWWASHAAANRYWWHAAAAWT	ca112a_lchrom_DRF_h_h	13659	13679	+	11.711	2.6e-05	0.0113	ATAACCAAATAAAAAAAATAA
1	WWWASHAAANRYWWHAAAAWT	ca112a_lchrom_DRF_h_h	216524	216544	-	11.711	2.6e-05	0.0113	TTCTTCAAATTCTAAAAAATT
1	WWWASHAAANRYWWHAAAAWT	ca112a_lchrom_DRF_h_h	477540	477560	-	11.711	2.6e-05	0.0113	ATTTACCAATGTAAAAAAATT
1	WWWASHAAANRYWWHAAAAWT	ca112a_lchrom_DRF_h_h	410963	410983	+	11.7052	2.61e-05	0.0113	AATATAAAATATCTCCAATTT
1	WWWASHAAANRYWWHAAAAWT	ca112a_lchrom_DRF_h_h	642006	642026	+	11.7052	2.61e-05	0.0113	TTGCCCAAAGATAATAAAAAA
1	WWWASHAAANRYWWHAAAAWT	ca112a_lchrom_DRF_h_h	99723	99743	-	11.6994	2.62e-05	0.0113	ATAGGTAATAACCTCAAAATT
1	WWWASHAAANRYWWHAAAAWT	ca112a_lchrom_DRF_h_h	447663	447683	-	11.6994	2.62e-05	0.0113	ATAACTAAATGTAATACAAAA
1	WWWASHAAANRYWWHAAAAWT	ca112a_lchrom_DRF_h_h	605106	605126	-	11.6994	2.62e-05	0.0113	AGTTGTAAAAATAAATAAAAT
1	WWWASHAAANRYWWHAAAAWT	ca112a_lchrom_DRF_h_h	611423	611443	-	11.6994	2.62e-05	0.0113	AATCCCAAAGAAAAATAAATT
1	WWWASHAAANRYWWHAAAAWT	ca112a_lchrom_DRF_h_h	619691	619711	-	11.6994	2.62e-05	0.0113	ATTGCAAAAGACAATAATAAA
1	WWWASHAAANRYWWHAAAAWT	ca112a_lchrom_DRF_h_h	633029	633049	-	11.6994	2.62e-05	0.0113	TTATCAAAAGGCGAATAAAAT
1	WWWASHAAANRYWWHAAAAWT	ca112a_lchrom_DRF_h_h	832903	832923	+	11.6994	2.62e-05	0.0113	GAAAATAAAAACTCTCAAATT
1	WWWASHAAANRYWWHAAAAWT	ca112a_lchrom_DRF_h_h	890774	890794	+	11.6994	2.62e-05	0.0113	TTACATAAAAATAAAAAACAT
1	WWWASHAAANRYWWHAAAAWT	ca112a_lchrom_DRF_h_h	120709	120729	-	11.6936	2.63e-05	0.0113	TTTATTAAAGGGAATGAAGTT
1	WWWASHAAANRYWWHAAAAWT	ca112a_lchrom_DRF_h_h	589905	589925	+	11.6936	2.63e-05	0.0113	TAAAACAAAGATAACAATTAT
1	WWWASHAAANRYWWHAAAAWT	ca112a_lchrom_DRF_h_h	676944	676964	-	11.6936	2.63e-05	0.0113	TTTTGAAAACATCAACAATAT
1	WWWASHAAANRYWWHAAAAWT	ca112a_lchrom_DRF_h_h	230109	230129	+	11.6879	2.64e-05	0.0113	TTAACCAAACTTTTAGGAATT
1	WWWASHAAANRYWWHAAAAWT	ca112a_lchrom_DRF_h_h	848240	848260	-	11.6879	2.64e-05	0.0113	TTAATAATAAATTATTAAATT
1	WWWASHAAANRYWWHAAAAWT	ca112a_lchrom_DRF_h_h	150928	150948	-	11.6821	2.65e-05	0.0114	TTTACTATAAGCATTAATCTT
1	WWWASHAAANRYWWHAAAAWT	ca112a_lchrom_DRF_h_h	588877	588897	-	11.6821	2.65e-05	0.0114	TGAACCAAAGACTCTCTAATT
1	WWWASHAAANRYWWHAAAAWT	ca112a_lchrom_DRF_h_h	807434	807454	-	11.6821	2.65e-05	0.0114	TATAAAAAATATAGAAAATAT
1	WWWASHAAANRYWWHAAAAWT	ca112a_lchrom_DRF_h_h	219026	219046	-	11.6763	2.65e-05	0.0114	TGTAACAAATGCAATGAAAAA
1	WWWASHAAANRYWWHAAAAWT	ca112a_lchrom_DRF_h_h	260880	260900	+	11.6763	2.65e-05	0.0114	ATTTTACAATACAAAAAAAAT
1	WWWASHAAANRYWWHAAAAWT	ca112a_lchrom_DRF_h_h	356794	356814	-	11.6763	2.65e-05	0.0114	TTTGTAAAAAATTCAAAACTT
1	WWWASHAAANRYWWHAAAAWT	ca112a_lchrom_DRF_h_h	604702	604722	-	11.6763	2.65e-05	0.0114	TAAATTTAATATTAGAAAATT
1	WWWASHAAANRYWWHAAAAWT	ca112a_lchrom_DRF_h_h	165030	165050	+	11.6705	2.66e-05	0.0114	TATACTAAAATCTAAAATATA
1	WWWASHAAANRYWWHAAAAWT	ca112a_lchrom_DRF_h_h	358567	358587	+	11.6705	2.66e-05	0.0114	TAAAGTAAACCTAAAGATATT
1	WWWASHAAANRYWWHAAAAWT	ca112a_lchrom_DRF_h_h	419388	419408	-	11.6705	2.66e-05	0.0114	TTTTTTGAAATCTTTAAAATT
1	WWWASHAAANRYWWHAAAAWT	ca112a_lchrom_DRF_h_h	421474	421494	-	11.6705	2.66e-05	0.0114	ATTTGCAAGTGCATTTAAATT
1	WWWASHAAANRYWWHAAAAWT	ca112a_lchrom_DRF_h_h	443200	443220	+	11.6705	2.66e-05	0.0114	AAAAATAAAAACTAAAATTAT
1	WWWASHAAANRYWWHAAAAWT	ca112a_lchrom_DRF_h_h	671100	671120	-	11.6705	2.66e-05	0.0114	ACAAAAAAATATTTTAAACTT
1	WWWASHAAANRYWWHAAAAWT	ca112a_lchrom_DRF_h_h	759420	759440	-	11.6705	2.66e-05	0.0114	TATTTTAAATAAAATAAATTT
1	WWWASHAAANRYWWHAAAAWT	ca112a_lchrom_DRF_h_h	3958	3978	+	11.6647	2.67e-05	0.0114	TTATAATAAAATAATAAAATT
[truncated: 3,431 more rows]
