# Supplementary material for: Characterization and genomic analysis of the Lyme disease spirochete bacteriophage ϕBB-1
Source: PLoS Pathog. 2024 Apr 1;20(4):e1012122. doi: 10.1371/journal.ppat.1012122 (PMC11008901; doi:10.1371/journal.ppat.1012122)
Supplement: S1 Data — (ZIP) [file ppat.1012122.s006.zip › DATA TO DEPOSIT-2/FIMO search results/fimo_motif4_ca112alchrom.tsv]

motif_id	motif_alt_id	sequence_name	start	stop	strand	score	p-value	q-value	matched_sequence
1	TTTAAATCTTTRAAAAATTGYAWTTATTAGRKRTTGYRKTA	ca112a_lchrom_DRF_h_h	272554	272594	-	17.7892	7.85e-09	0.00293	TTTAGTTTTTTCAAAAATTTTAAAACCTAGAGATTTTGTTT
1	TTTAAATCTTTRAAAAATTGYAWTTATTAGRKRTTGYRKTA	ca112a_lchrom_DRF_h_h	821976	822016	-	16.7349	1.25e-08	0.00293	CTTTAAATTTTAAAGAATTAAAAATATTTGCTGTTTTTTTT
1	TTTAAATCTTTRAAAAATTGYAWTTATTAGRKRTTGYRKTA	ca112a_lchrom_DRF_h_h	173951	173991	+	15.9458	1.75e-08	0.00293	TTTCATCCTCTACAAGATTATAATAATTTGAAATTGCATTT
1	TTTAAATCTTTRAAAAATTGYAWTTATTAGRKRTTGYRKTA	ca112a_lchrom_DRF_h_h	741820	741860	-	15.3012	2.31e-08	0.00293	TTATTATCTTAAAAAAGTTGATTTTTTTAAAAATTTTTTTA
1	TTTAAATCTTTRAAAAATTGYAWTTATTAGRKRTTGYRKTA	ca112a_lchrom_DRF_h_h	135875	135915	-	15.0663	2.55e-08	0.00293	TTTAAATTTTTATAAAAATGAAATTAAAAATTTATTTATTT
1	TTTAAATCTTTRAAAAATTGYAWTTATTAGRKRTTGYRKTA	ca112a_lchrom_DRF_h_h	334270	334310	-	14.8494	2.79e-08	0.00293	TTTAAGTCTGTTGAAAATGTTAATTATTTGGATAAGTCTTA
1	TTTAAATCTTTRAAAAATTGYAWTTATTAGRKRTTGYRKTA	ca112a_lchrom_DRF_h_h	671548	671588	+	14.8193	2.83e-08	0.00293	TTTCTTTTTTAAAAATATTGTCTTTTTGAGTTAGTTCTTTA
1	TTTAAATCTTTRAAAAATTGYAWTTATTAGRKRTTGYRKTA	ca112a_lchrom_DRF_h_h	667355	667395	+	14.512	3.22e-08	0.00293	TTTTTAAATTTGAAATTATGTAATTTTGATCTATTGTGTTT
1	TTTAAATCTTTRAAAAATTGYAWTTATTAGRKRTTGYRKTA	ca112a_lchrom_DRF_h_h	296083	296123	+	14.1084	3.81e-08	0.00293	TAAAAAAATTTAAAAAATCAAATATCATAAATTTTGCTTTA
1	TTTAAATCTTTRAAAAATTGYAWTTATTAGRKRTTGYRKTA	ca112a_lchrom_DRF_h_h	465226	465266	-	14.0301	3.94e-08	0.00293	TTTAAAATTTAAAAAAATCTTATTAATTAATTACTTTTTCA
1	TTTAAATCTTTRAAAAATTGYAWTTATTAGRKRTTGYRKTA	ca112a_lchrom_DRF_h_h	234322	234362	-	13.5482	4.81e-08	0.00325	TTTTATTTTTTAAATTGTCTAATTTATTTGCGATTTCTTTT
1	TTTAAATCTTTRAAAAATTGYAWTTATTAGRKRTTGYRKTA	ca112a_lchrom_DRF_h_h	547181	547221	-	12.994	6.04e-08	0.00328	ATTAATTTTCTTAAAAAATTCATTTATTAAATCTTTGTTTA
1	TTTAAATCTTTRAAAAATTGYAWTTATTAGRKRTTGYRKTA	ca112a_lchrom_DRF_h_h	707867	707907	-	12.8494	6.41e-08	0.00328	ATTAAAATTATAAAATAATGTAATCATTTCTGAATTTATTT
1	TTTAAATCTTTRAAAAATTGYAWTTATTAGRKRTTGYRKTA	ca112a_lchrom_DRF_h_h	350447	350487	-	12.7892	6.57e-08	0.00328	TTTAAATCCTTTAAATAGAGAATATGTTATAGGCGGTAGTT
1	TTTAAATCTTTRAAAAATTGYAWTTATTAGRKRTTGYRKTA	ca112a_lchrom_DRF_h_h	442498	442538	-	12.7711	6.62e-08	0.00328	TTTAAATTTTTTAAAAAATATAATATTATTAAATTTGATTA
1	TTTAAATCTTTRAAAAATTGYAWTTATTAGRKRTTGYRKTA	ca112a_lchrom_DRF_h_h	651697	651737	+	12.3313	7.91e-08	0.00338	TTTAAATCTTTTTTTAAATGTATTGAAATGCTGTTCTGCTA
1	TTTAAATCTTTRAAAAATTGYAWTTATTAGRKRTTGYRKTA	ca112a_lchrom_DRF_h_h	472336	472376	+	12.2771	8.09e-08	0.00338	TTTAAAATATTGAGTCATTGTTTTAATTAGGGTTTTTATTG
1	TTTAAATCTTTRAAAAATTGYAWTTATTAGRKRTTGYRKTA	ca112a_lchrom_DRF_h_h	93336	93376	-	12.1265	8.6e-08	0.00338	TTAAAATCTTTGAAAAATTATAGTGTTTCAGATTTTTTAAA
1	TTTAAATCTTTRAAAAATTGYAWTTATTAGRKRTTGYRKTA	ca112a_lchrom_DRF_h_h	536788	536828	+	11.8554	9.59e-08	0.00338	AAAGGAGCTTTATAAATTTGTATTTACTTTATTTGGCGTTA
1	TTTAAATCTTTRAAAAATTGYAWTTATTAGRKRTTGYRKTA	ca112a_lchrom_DRF_h_h	283066	283106	-	11.8494	9.62e-08	0.00338	TTTAAATATTAAAATTATTACTATTGATAATTATCGTATTG
1	TTTAAATCTTTRAAAAATTGYAWTTATTAGRKRTTGYRKTA	ca112a_lchrom_DRF_h_h	48045	48085	+	11.7771	9.9e-08	0.00338	TTATAATATTAAGAAATTTAAAAATATTTGGAATGTCCTTA
1	TTTAAATCTTTRAAAAATTGYAWTTATTAGRKRTTGYRKTA	ca112a_lchrom_DRF_h_h	494767	494807	+	11.747	1e-07	0.00338	GGTCAATTTCTAAAAAATTGATTTTTTTATTTTTTTGATTA
1	TTTAAATCTTTRAAAAATTGYAWTTATTAGRKRTTGYRKTA	ca112a_lchrom_DRF_h_h	825205	825245	-	11.4759	1.12e-07	0.00358	TTCATCCCTTTTAAAAATTAAATTAATTTTATTATGCCTTT
1	TTTAAATCTTTRAAAAATTGYAWTTATTAGRKRTTGYRKTA	ca112a_lchrom_DRF_h_h	252194	252234	-	11.3916	1.16e-07	0.00358	TTATTCTCTTTAATTTTGTGTATTTGTTAAGTATTTTTGTA
1	TTTAAATCTTTRAAAAATTGYAWTTATTAGRKRTTGYRKTA	ca112a_lchrom_DRF_h_h	359161	359201	-	10.988	1.36e-07	0.00382	TCCAAATCTTGGAAGAAGTGTTAGCATTAGGGTTTCTGCTA
1	TTTAAATCTTTRAAAAATTGYAWTTATTAGRKRTTGYRKTA	ca112a_lchrom_DRF_h_h	864753	864793	+	10.8976	1.41e-07	0.00382	TTTAAATATTAAAAAAATAAATAAGAATACTTATTTTTTTA
1	TTTAAATCTTTRAAAAATTGYAWTTATTAGRKRTTGYRKTA	ca112a_lchrom_DRF_h_h	80877	80917	-	10.6928	1.53e-07	0.00382	AAAAAACTTTAAAAATATAGTATACAGTTGAAATTGTTTTT
1	TTTAAATCTTTRAAAAATTGYAWTTATTAGRKRTTGYRKTA	ca112a_lchrom_DRF_h_h	808042	808082	+	10.6928	1.53e-07	0.00382	TTTAAGTTGACTTATTATTGATTCTATTAGGGATTGTAGTA
1	TTTAAATCTTTRAAAAATTGYAWTTATTAGRKRTTGYRKTA	ca112a_lchrom_DRF_h_h	742185	742225	+	10.6867	1.53e-07	0.00382	ATTAAATTTTTAGTATATTCTACTTGTTTGGGGGCTCTGTT
1	TTTAAATCTTTRAAAAATTGYAWTTATTAGRKRTTGYRKTA	ca112a_lchrom_DRF_h_h	566845	566885	+	10.5181	1.63e-07	0.00382	TAAAAATTTTTAAAAAACTAGATTTAAAAAATTCTTTAATA
1	TTTAAATCTTTRAAAAATTGYAWTTATTAGRKRTTGYRKTA	ca112a_lchrom_DRF_h_h	601727	601767	+	10.3614	1.74e-07	0.00382	TTATTATCTTTAATATAATTCATTCCTTTTGTATTTCTTTA
1	TTTAAATCTTTRAAAAATTGYAWTTATTAGRKRTTGYRKTA	ca112a_lchrom_DRF_h_h	217707	217747	-	10.3253	1.76e-07	0.00382	TTTAAATTCTTTAACAATTACATTGTTTAACTTTTTATTTA
1	TTTAAATCTTTRAAAAATTGYAWTTATTAGRKRTTGYRKTA	ca112a_lchrom_DRF_h_h	863964	864004	-	10.2892	1.79e-07	0.00382	TTTCAACAATAAAAATATTGCTAATACCTGCCATTGCAGAA
1	TTTAAATCTTTRAAAAATTGYAWTTATTAGRKRTTGYRKTA	ca112a_lchrom_DRF_h_h	144438	144478	-	10.2048	1.85e-07	0.00382	TTAAGGCCGTTAAAAAATTGTATTTTTTAAGACATTCAATT
1	TTTAAATCTTTRAAAAATTGYAWTTATTAGRKRTTGYRKTA	ca112a_lchrom_DRF_h_h	768683	768723	+	10.2048	1.85e-07	0.00382	ATTATTTTTTTAAAAAATTCTATTGATTCTGGCTTTTTGAT
1	TTTAAATCTTTRAAAAATTGYAWTTATTAGRKRTTGYRKTA	ca112a_lchrom_DRF_h_h	210834	210874	-	10.1988	1.85e-07	0.00382	GTAAAAAGATAGAAAATATACAAATATTTGATTTTGTATTT
1	TTTAAATCTTTRAAAAATTGYAWTTATTAGRKRTTGYRKTA	ca112a_lchrom_DRF_h_h	725184	725224	-	10.0723	1.95e-07	0.00391	TTTATATTCTTCAAAATTTGCATTATTTCTATTTTTTATAA
1	TTTAAATCTTTRAAAAATTGYAWTTATTAGRKRTTGYRKTA	ca112a_lchrom_DRF_h_h	694583	694623	+	9.90964	2.07e-07	0.004	TTTTAATCTTTCGTAAATAGTTTTTACTTCATTATTTATTA
1	TTTAAATCTTTRAAAAATTGYAWTTATTAGRKRTTGYRKTA	ca112a_lchrom_DRF_h_h	507237	507277	-	9.87952	2.1e-07	0.004	TCCAAATCTTAAAAACTATTTATTTGCTAGCTATTTTCTTG
1	TTTAAATCTTTRAAAAATTGYAWTTATTAGRKRTTGYRKTA	ca112a_lchrom_DRF_h_h	743881	743921	+	9.63855	2.31e-07	0.00428	GTTATAGTTTTAAAAAGTTATATTTTCTTAATGATTTTTTT
1	TTTAAATCTTTRAAAAATTGYAWTTATTAGRKRTTGYRKTA	ca112a_lchrom_DRF_h_h	813551	813591	+	9.24699	2.68e-07	0.00455	TTTAAATTTTAGATTTTGTGAATTAATTTTGGTTTCCATCA
1	TTTAAATCTTTRAAAAATTGYAWTTATTAGRKRTTGYRKTA	ca112a_lchrom_DRF_h_h	435016	435056	-	9.19277	2.74e-07	0.00455	TTTAAACCTTGAATTTATTGTGTATATTTGTTTTTACACAG
1	TTTAAATCTTTRAAAAATTGYAWTTATTAGRKRTTGYRKTA	ca112a_lchrom_DRF_h_h	167725	167765	-	9.18675	2.75e-07	0.00455	TTAATGTATATGAAAATTTTTATCTATTGGGTAGTTATTTT
1	TTTAAATCTTTRAAAAATTGYAWTTATTAGRKRTTGYRKTA	ca112a_lchrom_DRF_h_h	682519	682559	+	9.1747	2.76e-07	0.00455	TTTATATTTTTAAGAAAATAAATTTTACAGGAGGTTTGATT
1	TTTAAATCTTTRAAAAATTGYAWTTATTAGRKRTTGYRKTA	ca112a_lchrom_DRF_h_h	260761	260801	+	9.07229	2.87e-07	0.00455	TTTTAAACTTTGCTGTAATGAGATTATTTGGGATAACCTTA
1	TTTAAATCTTTRAAAAATTGYAWTTATTAGRKRTTGYRKTA	ca112a_lchrom_DRF_h_h	759540	759580	+	9.04217	2.9e-07	0.00455	TTTATTTTTTTTGGAAAATGTATTTTTTTCGTATTTGTTTT
1	TTTAAATCTTTRAAAAATTGYAWTTATTAGRKRTTGYRKTA	ca112a_lchrom_DRF_h_h	746526	746566	-	9.01807	2.93e-07	0.00455	AGTAAATTTTTGAAACCATGTCTTTATTTTCATTTTTATTT
1	TTTAAATCTTTRAAAAATTGYAWTTATTAGRKRTTGYRKTA	ca112a_lchrom_DRF_h_h	741922	741962	+	8.89759	3.07e-07	0.00455	TTGAAATCATTAAAATATTTTCTTTTTTATATTTCATTGAA
1	TTTAAATCTTTRAAAAATTGYAWTTATTAGRKRTTGYRKTA	ca112a_lchrom_DRF_h_h	564575	564615	+	8.85542	3.12e-07	0.00455	TTTGAAGTTTTAAAATAGTCTCTTCATTTTCCTTTATTTTA
1	TTTAAATCTTTRAAAAATTGYAWTTATTAGRKRTTGYRKTA	ca112a_lchrom_DRF_h_h	677707	677747	-	8.81325	3.17e-07	0.00455	TTAAAAGCTTTTAAAATTTAAAGCTTTTAAGTTTTGTGACT
1	TTTAAATCTTTRAAAAATTGYAWTTATTAGRKRTTGYRKTA	ca112a_lchrom_DRF_h_h	417597	417637	+	8.76506	3.23e-07	0.00455	TAAAAATTCTTAAAAAAATATACATTTTAACATTAGTATTA
1	TTTAAATCTTTRAAAAATTGYAWTTATTAGRKRTTGYRKTA	ca112a_lchrom_DRF_h_h	314162	314202	-	8.64458	3.38e-07	0.00455	TTTAAATTTCAGATATGTTGTAAAGCTTAGGGAATTTAATC
1	TTTAAATCTTTRAAAAATTGYAWTTATTAGRKRTTGYRKTA	ca112a_lchrom_DRF_h_h	228772	228812	+	8.54217	3.52e-07	0.00455	CTTTAATCTTAGATAAATTTAAATTATTTGCTTTAATGCCG
1	TTTAAATCTTTRAAAAATTGYAWTTATTAGRKRTTGYRKTA	ca112a_lchrom_DRF_h_h	588805	588845	+	8.48795	3.59e-07	0.00455	TTTTGTGCCTAAAAAAATTATTAATATTGCTATTTGTGGTA
1	TTTAAATCTTTRAAAAATTGYAWTTATTAGRKRTTGYRKTA	ca112a_lchrom_DRF_h_h	863649	863689	-	8.43373	3.67e-07	0.00455	ATGAAAACTCATAAATATTATCATAATAAGATATTTTATTA
1	TTTAAATCTTTRAAAAATTGYAWTTATTAGRKRTTGYRKTA	ca112a_lchrom_DRF_h_h	253132	253172	+	8.42771	3.67e-07	0.00455	TTAAAAAATATGAAAAACTGGAATTAAATTTTGATTTATTT
1	TTTAAATCTTTRAAAAATTGYAWTTATTAGRKRTTGYRKTA	ca112a_lchrom_DRF_h_h	705414	705454	+	8.41566	3.69e-07	0.00455	CGAAAATTTTATAAAAGATTTATATATAAGGAGTTGGTTTA
1	TTTAAATCTTTRAAAAATTGYAWTTATTAGRKRTTGYRKTA	ca112a_lchrom_DRF_h_h	187289	187329	-	8.36747	3.76e-07	0.00455	TTAAAATCATTGAAAATTTAAGTTCGTTTGGAAAAATTTTA
1	TTTAAATCTTTRAAAAATTGYAWTTATTAGRKRTTGYRKTA	ca112a_lchrom_DRF_h_h	561936	561976	+	8.35542	3.78e-07	0.00455	TTTGAACATAAATAAAATAGCATGTATTTTTGGTGGTATTT
1	TTTAAATCTTTRAAAAATTGYAWTTATTAGRKRTTGYRKTA	ca112a_lchrom_DRF_h_h	152157	152197	-	8.30723	3.85e-07	0.00455	TTAAAATTGATTAAAATTAGAGATTGTTAAAAATTATTTTA
1	TTTAAATCTTTRAAAAATTGYAWTTATTAGRKRTTGYRKTA	ca112a_lchrom_DRF_h_h	604331	604371	+	8.29518	3.86e-07	0.00455	ATCGAATCTTAAAAAGATTGTATTTTTATGTAAGTAGGGTT
1	TTTAAATCTTTRAAAAATTGYAWTTATTAGRKRTTGYRKTA	ca112a_lchrom_DRF_h_h	676255	676295	+	8.28916	3.87e-07	0.00455	TTTAAAAATTTTAAGATTTGCATTGTTTAATTTTTTTGATT
1	TTTAAATCTTTRAAAAATTGYAWTTATTAGRKRTTGYRKTA	ca112a_lchrom_DRF_h_h	275078	275118	-	8.26506	3.91e-07	0.00455	ATGAAATATTTAAGATAATGTTTTTCATGTGTATTTGGATA
1	TTTAAATCTTTRAAAAATTGYAWTTATTAGRKRTTGYRKTA	ca112a_lchrom_DRF_h_h	146320	146360	-	8.25904	3.92e-07	0.00455	TTTTTATATTAAAAATAGATAATTTTTTTGATTTTTTGGTT
1	TTTAAATCTTTRAAAAATTGYAWTTATTAGRKRTTGYRKTA	ca112a_lchrom_DRF_h_h	679172	679212	+	8.09639	4.17e-07	0.00465	ATATAATTTGGGTAAAATTATTATTACTACGTATGGTGTTG
1	TTTAAATCTTTRAAAAATTGYAWTTATTAGRKRTTGYRKTA	ca112a_lchrom_DRF_h_h	264721	264761	-	8.09036	4.18e-07	0.00465	GGTATTTTTTTATAAAATTTTCACTAATATCAATTGTGTTT
1	TTTAAATCTTTRAAAAATTGYAWTTATTAGRKRTTGYRKTA	ca112a_lchrom_DRF_h_h	777595	777635	+	8.01807	4.29e-07	0.00465	TTTTACTTTGTTTAAATTTGTATTTTATTGTTATGTAGTTA
1	TTTAAATCTTTRAAAAATTGYAWTTATTAGRKRTTGYRKTA	ca112a_lchrom_DRF_h_h	372888	372928	-	8.00602	4.31e-07	0.00465	TTTCACTTTTTTAGAATTTATATTGGTTCTGGTTTGTGCCA
1	TTTAAATCTTTRAAAAATTGYAWTTATTAGRKRTTGYRKTA	ca112a_lchrom_DRF_h_h	780791	780831	+	8.00602	4.31e-07	0.00465	TTGAAATTTTTAAAGTATTGAAAACTTTTATTATAGCTATT
1	TTTAAATCTTTRAAAAATTGYAWTTATTAGRKRTTGYRKTA	ca112a_lchrom_DRF_h_h	610834	610874	+	7.94578	4.41e-07	0.00467	TTAAAATTTTTAATGTTTGTTATTTGATAAATATTTTTTTT
1	TTTAAATCTTTRAAAAATTGYAWTTATTAGRKRTTGYRKTA	ca112a_lchrom_DRF_h_h	263670	263710	+	7.91566	4.46e-07	0.00467	TTTAACAGTTAAAATTATGACCATTAATTTGGATTATAGTA
1	TTTAAATCTTTRAAAAATTGYAWTTATTAGRKRTTGYRKTA	ca112a_lchrom_DRF_h_h	810045	810085	-	7.78916	4.68e-07	0.00482	AATAAAATTTGAAAAAATTGTAATTGATCCTGTGTTTGCTG
1	TTTAAATCTTTRAAAAATTGYAWTTATTAGRKRTTGYRKTA	ca112a_lchrom_DRF_h_h	50417	50457	-	7.72289	4.8e-07	0.00482	TTTTATTTTTATAATTTTTGTTATTGTTTCGATTTTTATTA
1	TTTAAATCTTTRAAAAATTGYAWTTATTAGRKRTTGYRKTA	ca112a_lchrom_DRF_h_h	37314	37354	+	7.71687	4.81e-07	0.00482	TTAAATTCTTTAAAGTTTTATAAATATTATTATCAATTTTA
1	TTTAAATCTTTRAAAAATTGYAWTTATTAGRKRTTGYRKTA	ca112a_lchrom_DRF_h_h	80405	80445	-	7.68675	4.87e-07	0.00482	TAAAATCCATAGAAATATTGTCAATATATTTTATTGCCTCT
1	TTTAAATCTTTRAAAAATTGYAWTTATTAGRKRTTGYRKTA	ca112a_lchrom_DRF_h_h	197387	197427	+	7.63253	4.97e-07	0.00485	TTAAATCCTATAAAAAAACCCAATTGATTGAAGTTGAGTGG
1	TTTAAATCTTTRAAAAATTGYAWTTATTAGRKRTTGYRKTA	ca112a_lchrom_DRF_h_h	171876	171916	-	7.60241	5.02e-07	0.00485	TTTTATTTTTTCTAATATTTTTTTTATTATCAGTTTATTTT
1	TTTAAATCTTTRAAAAATTGYAWTTATTAGRKRTTGYRKTA	ca112a_lchrom_DRF_h_h	362785	362825	-	7.56627	5.09e-07	0.00485	TAAAATAATAAAAAATTTTGAACTTATTAGATTTAATAATA
1	TTTAAATCTTTRAAAAATTGYAWTTATTAGRKRTTGYRKTA	ca112a_lchrom_DRF_h_h	164848	164888	-	7.45181	5.32e-07	0.00486	TTTGACTTGTTAATATATTTTTAATGTAATATGTTTTATTA
1	TTTAAATCTTTRAAAAATTGYAWTTATTAGRKRTTGYRKTA	ca112a_lchrom_DRF_h_h	700299	700339	+	7.38554	5.45e-07	0.00486	TGAAAAATTTTCATAAATTTTATTTTTTAGTTCTTCTGTGT
1	TTTAAATCTTTRAAAAATTGYAWTTATTAGRKRTTGYRKTA	ca112a_lchrom_DRF_h_h	94095	94135	-	7.3494	5.52e-07	0.00486	GTAAAATTTTTGATATTAAAAATTTATTTTATGCTTTTTTA
1	TTTAAATCTTTRAAAAATTGYAWTTATTAGRKRTTGYRKTA	ca112a_lchrom_DRF_h_h	258901	258941	-	7.33735	5.55e-07	0.00486	AAAAAATCCTAAAAAAATAGTAATTAAGATAAATATTGTGA
1	TTTAAATCTTTRAAAAATTGYAWTTATTAGRKRTTGYRKTA	ca112a_lchrom_DRF_h_h	714711	714751	+	7.33133	5.56e-07	0.00486	TTTTATATTTTAAGCATTTTTATTTATTAGCAATTAATTTT
1	TTTAAATCTTTRAAAAATTGYAWTTATTAGRKRTTGYRKTA	ca112a_lchrom_DRF_h_h	835377	835417	+	7.29518	5.64e-07	0.00486	TTTAAGTTTATGGAAAATTGAGTTTATGTCTTATCCTTCTA
1	TTTAAATCTTTRAAAAATTGYAWTTATTAGRKRTTGYRKTA	ca112a_lchrom_DRF_h_h	846944	846984	+	7.29518	5.64e-07	0.00486	TTTAAAACTTAGTATTGTTTTATTTATATGTGTTTATGTAT
1	TTTAAATCTTTRAAAAATTGYAWTTATTAGRKRTTGYRKTA	ca112a_lchrom_DRF_h_h	105750	105790	+	7.22289	5.79e-07	0.00486	CTTCAATATTAAAAATATCAAAAATATCGTCCATTGCGCTT
1	TTTAAATCTTTRAAAAATTGYAWTTATTAGRKRTTGYRKTA	ca112a_lchrom_DRF_h_h	48537	48577	-	7.14458	5.96e-07	0.00486	TATAAATAGGTAAAAAATGGTATCGATTGCAATTATTATTA
1	TTTAAATCTTTRAAAAATTGYAWTTATTAGRKRTTGYRKTA	ca112a_lchrom_DRF_h_h	589614	589654	+	7.10843	6.04e-07	0.00486	TTTATAGCTTAAAAATAATTTAGAGAATATGGTTAGTAATA
1	TTTAAATCTTTRAAAAATTGYAWTTATTAGRKRTTGYRKTA	ca112a_lchrom_DRF_h_h	799686	799726	+	7.08434	6.1e-07	0.00486	TTAAGTATTTTTTAATATTTTTTATATATGTTTTTGTATTA
1	TTTAAATCTTTRAAAAATTGYAWTTATTAGRKRTTGYRKTA	ca112a_lchrom_DRF_h_h	294778	294818	-	7.05422	6.17e-07	0.00486	TAGAAATAAGAAAAGATTTGGATTTATTAGGTAAAGTAATT
1	TTTAAATCTTTRAAAAATTGYAWTTATTAGRKRTTGYRKTA	ca112a_lchrom_DRF_h_h	358567	358607	-	7.04217	6.2e-07	0.00486	TTAAGGTTTTTAATAATTTTAATATCTTTAGGTTTACTTTA
1	TTTAAATCTTTRAAAAATTGYAWTTATTAGRKRTTGYRKTA	ca112a_lchrom_DRF_h_h	905561	905601	+	7.03614	6.21e-07	0.00486	GATAAATTTTAAAAATAAATTAAATATAATATATTAATTTA
1	TTTAAATCTTTRAAAAATTGYAWTTATTAGRKRTTGYRKTA	ca112a_lchrom_DRF_h_h	104837	104877	-	6.9759	6.35e-07	0.00486	TTTAAATCTTAAAAATAATGCATTTTTAATAAATGCAATGC
1	TTTAAATCTTTRAAAAATTGYAWTTATTAGRKRTTGYRKTA	ca112a_lchrom_DRF_h_h	640260	640300	-	6.93976	6.44e-07	0.00486	TTTAGCTCTTGTAAAAGTTCTAATTTTATGCTATTTTCCAA
1	TTTAAATCTTTRAAAAATTGYAWTTATTAGRKRTTGYRKTA	ca112a_lchrom_DRF_h_h	198463	198503	-	6.92771	6.47e-07	0.00486	TGTAAATTTCAAAAATAGTATTTTTATTTTGAGTTAATATA
1	TTTAAATCTTTRAAAAATTGYAWTTATTAGRKRTTGYRKTA	ca112a_lchrom_DRF_h_h	676239	676279	+	6.92771	6.47e-07	0.00486	TTAAAAAAATAAAAATTTTAAAAATTTTAAGATTTGCATTG
1	TTTAAATCTTTRAAAAATTGYAWTTATTAGRKRTTGYRKTA	ca112a_lchrom_DRF_h_h	141963	142003	-	6.91566	6.49e-07	0.00486	TTCAGTCGAAAGCAATATTTAATTTGTTGGGGGATGTGTTA
1	TTTAAATCTTTRAAAAATTGYAWTTATTAGRKRTTGYRKTA	ca112a_lchrom_DRF_h_h	438244	438284	-	6.80723	6.76e-07	0.00486	TTTATGTTTTTTAAATATTGGTGTTTTTGAATGTGTTGTTT
1	TTTAAATCTTTRAAAAATTGYAWTTATTAGRKRTTGYRKTA	ca112a_lchrom_DRF_h_h	841725	841765	+	6.80723	6.76e-07	0.00486	TTTAAATGTTTTAAAGAGTATATTTTTGCCTTTTTGTGTCT
1	TTTAAATCTTTRAAAAATTGYAWTTATTAGRKRTTGYRKTA	ca112a_lchrom_DRF_h_h	814891	814931	-	6.79518	6.79e-07	0.00486	AGAAAATCTAAAAAAAAATGAAATCCTTAATGAGTACAATA
1	TTTAAATCTTTRAAAAATTGYAWTTATTAGRKRTTGYRKTA	ca112a_lchrom_DRF_h_h	85861	85901	-	6.77711	6.84e-07	0.00486	TGTATATTTAAAAAAAAATTAAATTTTTAAATTTTGACTTG
1	TTTAAATCTTTRAAAAATTGYAWTTATTAGRKRTTGYRKTA	ca112a_lchrom_DRF_h_h	63060	63100	-	6.75904	6.88e-07	0.00486	TTTTTTTTTTTTTAAATTGATAATTATTTGGTATACTAATA
1	TTTAAATCTTTRAAAAATTGYAWTTATTAGRKRTTGYRKTA	ca112a_lchrom_DRF_h_h	466227	466267	+	6.75904	6.88e-07	0.00486	TTTGAATATATTAAATTCTGAATTTTTTAGATTACGACTTA
1	TTTAAATCTTTRAAAAATTGYAWTTATTAGRKRTTGYRKTA	ca112a_lchrom_DRF_h_h	592444	592484	-	6.75904	6.88e-07	0.00486	ATGCAATATGCGACATATTGCATTTTTTTGCTTTTGATATA
1	TTTAAATCTTTRAAAAATTGYAWTTATTAGRKRTTGYRKTA	ca112a_lchrom_DRF_h_h	404367	404407	+	6.69277	7.06e-07	0.00486	CTTTAATTTTTTTAATATTGTAAAAAGTTTCTATTATTTTT
1	TTTAAATCTTTRAAAAATTGYAWTTATTAGRKRTTGYRKTA	ca112a_lchrom_DRF_h_h	763854	763894	+	6.68072	7.09e-07	0.00486	TCCAAATCTTTCAACTTATAATATTATTGGGTATGATATTA
1	TTTAAATCTTTRAAAAATTGYAWTTATTAGRKRTTGYRKTA	ca112a_lchrom_DRF_h_h	289229	289269	-	6.63253	7.21e-07	0.00486	TTTCTATTTTCAATATTTCGGATTTGTTTAAGATAGTTTTA
1	TTTAAATCTTTRAAAAATTGYAWTTATTAGRKRTTGYRKTA	ca112a_lchrom_DRF_h_h	29490	29530	-	6.60843	7.28e-07	0.00486	GAAAAGTATTTAAATAAGTGTCAATATTTTGTATTATTTAA
1	TTTAAATCTTTRAAAAATTGYAWTTATTAGRKRTTGYRKTA	ca112a_lchrom_DRF_h_h	749851	749891	-	6.58434	7.34e-07	0.00486	TTTAAATCTTCAAGATAATCTTTTAATTTTTGAGTTTTTTT
1	TTTAAATCTTTRAAAAATTGYAWTTATTAGRKRTTGYRKTA	ca112a_lchrom_DRF_h_h	904811	904851	-	6.58434	7.34e-07	0.00486	TTAACGATATGGAAAAATTGTATTTTATAGAAATAGAAATA
1	TTTAAATCTTTRAAAAATTGYAWTTATTAGRKRTTGYRKTA	ca112a_lchrom_DRF_h_h	450729	450769	-	6.51807	7.53e-07	0.00486	TGTAAATTTAAATAGAATTATTTTTAATATATTTTATTTTT
1	TTTAAATCTTTRAAAAATTGYAWTTATTAGRKRTTGYRKTA	ca112a_lchrom_DRF_h_h	178321	178361	+	6.49398	7.59e-07	0.00486	ATTAACTTTTAATAAAAATCTATCAAGTTGGGATTCTGGCA
1	TTTAAATCTTTRAAAAATTGYAWTTATTAGRKRTTGYRKTA	ca112a_lchrom_DRF_h_h	396319	396359	-	6.49398	7.59e-07	0.00486	TTATTATTTTTTAATTTTTTTATTTATTGTTGCTTGTTCTA
1	TTTAAATCTTTRAAAAATTGYAWTTATTAGRKRTTGYRKTA	ca112a_lchrom_DRF_h_h	603794	603834	-	6.48193	7.63e-07	0.00486	TAGAAATGTTAAAAAAATTAGAAATAAAAGAATATGATTTA
1	TTTAAATCTTTRAAAAATTGYAWTTATTAGRKRTTGYRKTA	ca112a_lchrom_DRF_h_h	383790	383830	+	6.46988	7.66e-07	0.00486	TTTTAAGCTTCAAAAAAGTGAATGTATCTTCCATCCCATTT
1	TTTAAATCTTTRAAAAATTGYAWTTATTAGRKRTTGYRKTA	ca112a_lchrom_DRF_h_h	481372	481412	+	6.42771	7.78e-07	0.00486	TTTATATCTTGGAAAGATTGTTGTGAATTTTTTTTCCAATT
1	TTTAAATCTTTRAAAAATTGYAWTTATTAGRKRTTGYRKTA	ca112a_lchrom_DRF_h_h	609797	609837	+	6.42771	7.78e-07	0.00486	CAGATATTTTAAAATTATTTTAATTTTTTTTAGTTTCGTTA
1	TTTAAATCTTTRAAAAATTGYAWTTATTAGRKRTTGYRKTA	ca112a_lchrom_DRF_h_h	416661	416701	-	6.37952	7.92e-07	0.00486	TTTGGCTTTTGAAAAAAATATAAATTTATGAATTTGCAATA
1	TTTAAATCTTTRAAAAATTGYAWTTATTAGRKRTTGYRKTA	ca112a_lchrom_DRF_h_h	428452	428492	-	6.36747	7.96e-07	0.00486	TTAATTTTTTTTTAACATTATTTTAATTATCTTTTTTTTTA
1	TTTAAATCTTTRAAAAATTGYAWTTATTAGRKRTTGYRKTA	ca112a_lchrom_DRF_h_h	707188	707228	+	6.3494	8.01e-07	0.00486	GATAAATTTTTAAAAAGGGTTGATTATTATCTGATATATTC
1	TTTAAATCTTTRAAAAATTGYAWTTATTAGRKRTTGYRKTA	ca112a_lchrom_DRF_h_h	221419	221459	-	6.28916	8.19e-07	0.00486	AAAATTTTTGAGTAAATTTGTAATTATTGAAAATAGCAATA
1	TTTAAATCTTTRAAAAATTGYAWTTATTAGRKRTTGYRKTA	ca112a_lchrom_DRF_h_h	552261	552301	+	6.25301	8.3e-07	0.00486	ATTGAAGTTTTGTATTTTGATTATTATTAGATTTAGTGTTA
1	TTTAAATCTTTRAAAAATTGYAWTTATTAGRKRTTGYRKTA	ca112a_lchrom_DRF_h_h	563750	563790	+	6.18675	8.51e-07	0.00486	TTAAATTTTTTGAAAATTTGGAATTTAAAATGGAAGAGGTT
1	TTTAAATCTTTRAAAAATTGYAWTTATTAGRKRTTGYRKTA	ca112a_lchrom_DRF_h_h	697079	697119	+	6.18072	8.52e-07	0.00486	TGTTAAGTTTTGAAAAATTTGATTCATAAGGAATTTGTTCT
1	TTTAAATCTTTRAAAAATTGYAWTTATTAGRKRTTGYRKTA	ca112a_lchrom_DRF_h_h	202289	202329	+	6.16867	8.56e-07	0.00486	AAAAAATATTTGAAAAATTAGACATAAATTTTCTTATGTTA
1	TTTAAATCTTTRAAAAATTGYAWTTATTAGRKRTTGYRKTA	ca112a_lchrom_DRF_h_h	293209	293249	-	6.14458	8.64e-07	0.00486	TTTAAATCCTTATCATATTGAAAGTATTGAGGCTAATCCTG
1	TTTAAATCTTTRAAAAATTGYAWTTATTAGRKRTTGYRKTA	ca112a_lchrom_DRF_h_h	903587	903627	+	6.12651	8.7e-07	0.00486	ATAAATTTTTTAAAATATTGAAAAATTCTTTTATAGAGATA
1	TTTAAATCTTTRAAAAATTGYAWTTATTAGRKRTTGYRKTA	ca112a_lchrom_DRF_h_h	561558	561598	-	6.12048	8.71e-07	0.00486	ATGAAATTAATAAAAAATTGCTTAAAAAAGTTAATATATTA
1	TTTAAATCTTTRAAAAATTGYAWTTATTAGRKRTTGYRKTA	ca112a_lchrom_DRF_h_h	161677	161717	-	6.05422	8.93e-07	0.00486	TTTTTTTTGATAAAAATTTTAATTTAATAGCTGATGTTAAA
1	TTTAAATCTTTRAAAAATTGYAWTTATTAGRKRTTGYRKTA	ca112a_lchrom_DRF_h_h	75558	75598	+	6.0241	9.03e-07	0.00486	GTAAACACTTTAATAAATTTTTTAAATCAAATATTGGCTTT
1	TTTAAATCTTTRAAAAATTGYAWTTATTAGRKRTTGYRKTA	ca112a_lchrom_DRF_h_h	49806	49846	+	6.00602	9.09e-07	0.00486	TAAAAATTTGAAAAACATTGTGTTTATGCTTTGGGGCAATT
1	TTTAAATCTTTRAAAAATTGYAWTTATTAGRKRTTGYRKTA	ca112a_lchrom_DRF_h_h	650356	650396	+	5.99398	9.13e-07	0.00486	TTTAAAGCTTAAAAATATTGATTTTTGATATGAGGGATTTA
1	TTTAAATCTTTRAAAAATTGYAWTTATTAGRKRTTGYRKTA	ca112a_lchrom_DRF_h_h	19742	19782	-	5.98795	9.15e-07	0.00486	TTTATCTTTTTCAAAAGCTTTAAATATTGGAATTATTCTTT
1	TTTAAATCTTTRAAAAATTGYAWTTATTAGRKRTTGYRKTA	ca112a_lchrom_DRF_h_h	289775	289815	-	5.98795	9.15e-07	0.00486	GTTTTATTTATTAAAACTTAAATTATTAAGAGGTTGAATTA
1	TTTAAATCTTTRAAAAATTGYAWTTATTAGRKRTTGYRKTA	ca112a_lchrom_DRF_h_h	34821	34861	+	5.9759	9.19e-07	0.00486	TTTATCTTTATATAAAATTTCAGAAATTATCTTCTGCACTT
1	TTTAAATCTTTRAAAAATTGYAWTTATTAGRKRTTGYRKTA	ca112a_lchrom_DRF_h_h	43319	43359	+	5.9759	9.19e-07	0.00486	TCTAAATTTTTTATAAATCTCATTTTTTATTTTTTTTTGAA
1	TTTAAATCTTTRAAAAATTGYAWTTATTAGRKRTTGYRKTA	ca112a_lchrom_DRF_h_h	168951	168991	-	5.92771	9.35e-07	0.00486	GAAAAATTTAAAAAAAAGTCTTCTTATTGGCTTTTAGATTT
1	TTTAAATCTTTRAAAAATTGYAWTTATTAGRKRTTGYRKTA	ca112a_lchrom_DRF_h_h	807504	807544	-	5.92169	9.37e-07	0.00486	AAAAAATTTAAAAAAAATAGAAAAAAATATCAACTACATTA
1	TTTAAATCTTTRAAAAATTGYAWTTATTAGRKRTTGYRKTA	ca112a_lchrom_DRF_h_h	443355	443395	-	5.90964	9.42e-07	0.00486	ATAATTTTTTTATATATTTGTCAATATTCGATATTTTGTAT
1	TTTAAATCTTTRAAAAATTGYAWTTATTAGRKRTTGYRKTA	ca112a_lchrom_DRF_h_h	834498	834538	+	5.90964	9.42e-07	0.00486	TTTTATTCTTTACGATCTTGTTTTAAATGGTGAATTCGATA
1	TTTAAATCTTTRAAAAATTGYAWTTATTAGRKRTTGYRKTA	ca112a_lchrom_DRF_h_h	57671	57711	-	5.89759	9.46e-07	0.00486	TTTCAAATTTTTTATAATTTTTATTTTTGGCAAGTATGTTA
1	TTTAAATCTTTRAAAAATTGYAWTTATTAGRKRTTGYRKTA	ca112a_lchrom_DRF_h_h	430836	430876	-	5.89759	9.46e-07	0.00486	TAAAGATTTTCAAAAAATTGAAACAAGTAAAGATTCAATTT
1	TTTAAATCTTTRAAAAATTGYAWTTATTAGRKRTTGYRKTA	ca112a_lchrom_DRF_h_h	1960	2000	+	5.87952	9.52e-07	0.00486	TCTATTTCTATCAACCGTTAAAATTAATGGATTTTCTATTA
1	TTTAAATCTTTRAAAAATTGYAWTTATTAGRKRTTGYRKTA	ca112a_lchrom_DRF_h_h	207052	207092	+	5.86145	9.58e-07	0.00486	AAAAAACTTTAAAAAAATTATATTTATATTCTGCTAGAAGA
1	TTTAAATCTTTRAAAAATTGYAWTTATTAGRKRTTGYRKTA	ca112a_lchrom_DRF_h_h	618532	618572	-	5.85542	9.6e-07	0.00486	TTAAATCCTTCAAATATTTGCAAATAATTATTTTATTATTT
1	TTTAAATCTTTRAAAAATTGYAWTTATTAGRKRTTGYRKTA	ca112a_lchrom_DRF_h_h	240121	240161	-	5.84337	9.65e-07	0.00486	TTTGCATATTTCATTAATTAGATTTCTTTTTGATTTTATTA
1	TTTAAATCTTTRAAAAATTGYAWTTATTAGRKRTTGYRKTA	ca112a_lchrom_DRF_h_h	131314	131354	-	5.76506	9.93e-07	0.00486	AATATTTTTTTGAATTATAGTAATAAATAGACTTGTTGATA
1	TTTAAATCTTTRAAAAATTGYAWTTATTAGRKRTTGYRKTA	ca112a_lchrom_DRF_h_h	500290	500330	+	5.73494	1e-06	0.00486	TAAAAATTTTGATAAAACTTTAAATAATAGAGAAAAGGCTA
1	TTTAAATCTTTRAAAAATTGYAWTTATTAGRKRTTGYRKTA	ca112a_lchrom_DRF_h_h	109226	109266	-	5.72892	1.01e-06	0.00486	ATTTATTTTATAAAATAATGAATTTCTTATTTTTAATGGGA
1	TTTAAATCTTTRAAAAATTGYAWTTATTAGRKRTTGYRKTA	ca112a_lchrom_DRF_h_h	742451	742491	+	5.70482	1.01e-06	0.00486	TTTAAATATTTTACCAATTTTAATTATATTTGGATTGTTTT
1	TTTAAATCTTTRAAAAATTGYAWTTATTAGRKRTTGYRKTA	ca112a_lchrom_DRF_h_h	668599	668639	+	5.6988	1.02e-06	0.00486	TAAAACAATTTGAAAAATTATTTTGATTTATTTTTGTTAAA
1	TTTAAATCTTTRAAAAATTGYAWTTATTAGRKRTTGYRKTA	ca112a_lchrom_DRF_h_h	841864	841904	+	5.69277	1.02e-06	0.00486	TTTGAATATAAAGAGCATTACAAATCTTTAATTTTGTCTTA
1	TTTAAATCTTTRAAAAATTGYAWTTATTAGRKRTTGYRKTA	ca112a_lchrom_DRF_h_h	238938	238978	-	5.66867	1.03e-06	0.00486	TTTATTTTTTAATAATGTAAAATTAATTAGTTTGTTTGTTT
1	TTTAAATCTTTRAAAAATTGYAWTTATTAGRKRTTGYRKTA	ca112a_lchrom_DRF_h_h	790282	790322	-	5.66867	1.03e-06	0.00486	TTGAAACATTGCAAACATTACCTTTTTTTTACGTTGTGTCT
1	TTTAAATCTTTRAAAAATTGYAWTTATTAGRKRTTGYRKTA	ca112a_lchrom_DRF_h_h	391723	391763	-	5.65663	1.03e-06	0.00486	TTTTAATTTTTTAATTATGTTATATTTATTGTGTTATAATA
1	TTTAAATCTTTRAAAAATTGYAWTTATTAGRKRTTGYRKTA	ca112a_lchrom_DRF_h_h	296523	296563	+	5.6506	1.04e-06	0.00486	ATTATATTTATTTATAATGTCATCTATTACCTTTTGTTTTA
1	TTTAAATCTTTRAAAAATTGYAWTTATTAGRKRTTGYRKTA	ca112a_lchrom_DRF_h_h	809469	809509	+	5.6506	1.04e-06	0.00486	ATAAATTTTTTCACATTTTATTTTAATAATATATTGCAATA
1	TTTAAATCTTTRAAAAATTGYAWTTATTAGRKRTTGYRKTA	ca112a_lchrom_DRF_h_h	775725	775765	+	5.64458	1.04e-06	0.00486	TTTTATCCCAAAAAAAATTAAATAAATAGGATTTTAGAGTA
1	TTTAAATCTTTRAAAAATTGYAWTTATTAGRKRTTGYRKTA	ca112a_lchrom_DRF_h_h	366949	366989	+	5.63855	1.04e-06	0.00486	TAAAAATTCTTTATCAATTTTATATTTTGGATTTTCTTTTA
1	TTTAAATCTTTRAAAAATTGYAWTTATTAGRKRTTGYRKTA	ca112a_lchrom_DRF_h_h	410083	410123	-	5.59036	1.06e-06	0.00489	TTTAAAAATTGTAAATAGTGAAATTATTGATGATGAATCTA
1	TTTAAATCTTTRAAAAATTGYAWTTATTAGRKRTTGYRKTA	ca112a_lchrom_DRF_h_h	502982	503022	+	5.58434	1.06e-06	0.00489	TTTAGAAAAGAAAGGAATTGCTTTTATTAGGGTTTTGCTAA
1	TTTAAATCTTTRAAAAATTGYAWTTATTAGRKRTTGYRKTA	ca112a_lchrom_DRF_h_h	40090	40130	-	5.56024	1.07e-06	0.00491	TTTTATTATTTAAAAAATCAAAATGCTTAGATTCTCTGAAA
1	TTTAAATCTTTRAAAAATTGYAWTTATTAGRKRTTGYRKTA	ca112a_lchrom_DRF_h_h	860955	860995	-	5.53614	1.08e-06	0.00492	TTTAAATGCTATAAAATTATTAATAATCTGAGGCTGCCCTA
1	TTTAAATCTTTRAAAAATTGYAWTTATTAGRKRTTGYRKTA	ca112a_lchrom_DRF_h_h	187645	187685	-	5.51807	1.09e-06	0.00492	TATCGATCTTAATCAAATTGAATTAATTATAAATTCTTGTG
1	TTTAAATCTTTRAAAAATTGYAWTTATTAGRKRTTGYRKTA	ca112a_lchrom_DRF_h_h	537316	537356	-	5.45783	1.11e-06	0.00499	ATAAAAGATTAAAAGTTCTCTTTTTCTTGGGCGTTGCTTTA
1	TTTAAATCTTTRAAAAATTGYAWTTATTAGRKRTTGYRKTA	ca112a_lchrom_DRF_h_h	330037	330077	-	5.43976	1.12e-06	0.00499	TCAAAATCAGGGAAAAATTGAATTTAATGAATTAAAAGATA
1	TTTAAATCTTTRAAAAATTGYAWTTATTAGRKRTTGYRKTA	ca112a_lchrom_DRF_h_h	380014	380054	+	5.40964	1.13e-06	0.00499	CCAACATCTCTTAAAAATTCAATATAATTGAGATTATCTAA
1	TTTAAATCTTTRAAAAATTGYAWTTATTAGRKRTTGYRKTA	ca112a_lchrom_DRF_h_h	296979	297019	+	5.38554	1.14e-06	0.00499	TTTTAATTATAGAATTATTTAAATTTTTTATTAATATCTTA
1	TTTAAATCTTTRAAAAATTGYAWTTATTAGRKRTTGYRKTA	ca112a_lchrom_DRF_h_h	326976	327016	-	5.37952	1.14e-06	0.00499	TTTATATTTTTTTATTTTAAAATATATTGAGGATAGTTTTA
1	TTTAAATCTTTRAAAAATTGYAWTTATTAGRKRTTGYRKTA	ca112a_lchrom_DRF_h_h	512673	512713	-	5.3494	1.15e-06	0.00499	TAATAACCTTAAAAACAAAAAATTTATTAAACTTTATTTTA
1	TTTAAATCTTTRAAAAATTGYAWTTATTAGRKRTTGYRKTA	ca112a_lchrom_DRF_h_h	165083	165123	-	5.33735	1.16e-06	0.00499	TAGTAATATTTTTAATATCGGATTTATTTTAGCTAGTAGTA
1	TTTAAATCTTTRAAAAATTGYAWTTATTAGRKRTTGYRKTA	ca112a_lchrom_DRF_h_h	448662	448702	-	5.31325	1.17e-06	0.00499	TTTGTATTTTTTAATAGTTTTATTTATATCGTCTTTTTTTT
1	TTTAAATCTTTRAAAAATTGYAWTTATTAGRKRTTGYRKTA	ca112a_lchrom_DRF_h_h	100536	100576	+	5.30723	1.17e-06	0.00499	TGTAAATTTTACAAAAACTAGTTATGTTAAAGTTTATCCTA
1	TTTAAATCTTTRAAAAATTGYAWTTATTAGRKRTTGYRKTA	ca112a_lchrom_DRF_h_h	728781	728821	+	5.28313	1.18e-06	0.00499	TTTTAATCTAGAGAATTTTGCGTATGATGTGTATATTGATA
1	TTTAAATCTTTRAAAAATTGYAWTTATTAGRKRTTGYRKTA	ca112a_lchrom_DRF_h_h	311269	311309	-	5.27108	1.19e-06	0.00499	TTAAATTTTTTAAAAAAATCAATATTTCCTGTATTGATTAT
1	TTTAAATCTTTRAAAAATTGYAWTTATTAGRKRTTGYRKTA	ca112a_lchrom_DRF_h_h	544457	544497	-	5.21084	1.21e-06	0.00499	TGTAAATTTACAATAATTCTTAATTCTTTGATAATTCATTT
1	TTTAAATCTTTRAAAAATTGYAWTTATTAGRKRTTGYRKTA	ca112a_lchrom_DRF_h_h	54061	54101	-	5.20482	1.22e-06	0.00499	TTTAAATATGGAAATAGTTAACTATAATTTTGATTACAATA
1	TTTAAATCTTTRAAAAATTGYAWTTATTAGRKRTTGYRKTA	ca112a_lchrom_DRF_h_h	694175	694215	+	5.20482	1.22e-06	0.00499	TTTAAATTTATTAGAAATTTTACAAATTCTTTTATCTATTA
1	TTTAAATCTTTRAAAAATTGYAWTTATTAGRKRTTGYRKTA	ca112a_lchrom_DRF_h_h	370262	370302	-	5.18675	1.23e-06	0.00499	AAAATATTTTTGAACATTTGTATTTTTGAGCTTTGTATTTA
1	TTTAAATCTTTRAAAAATTGYAWTTATTAGRKRTTGYRKTA	ca112a_lchrom_DRF_h_h	55066	55106	-	5.1506	1.24e-06	0.00499	TTCAATTTTTGAAAAAAATGGATTATTTATAGCTGCTGCTA
1	TTTAAATCTTTRAAAAATTGYAWTTATTAGRKRTTGYRKTA	ca112a_lchrom_DRF_h_h	544356	544396	+	5.14458	1.24e-06	0.00499	CTAAAGAGTTTAAAAGATTGGAATGATTTTGGATTTTCATC
1	TTTAAATCTTTRAAAAATTGYAWTTATTAGRKRTTGYRKTA	ca112a_lchrom_DRF_h_h	781681	781721	+	5.14458	1.24e-06	0.00499	TTAAAAGATTAAAAAAGTTGAAATTTCTTCTATATCCGTTT
1	TTTAAATCTTTRAAAAATTGYAWTTATTAGRKRTTGYRKTA	ca112a_lchrom_DRF_h_h	610823	610863	+	5.13855	1.25e-06	0.00499	TTGAATCTTTTTTAAAATTTTTAATGTTTGTTATTTGATAA
1	TTTAAATCTTTRAAAAATTGYAWTTATTAGRKRTTGYRKTA	ca112a_lchrom_DRF_h_h	408489	408529	-	5.13253	1.25e-06	0.00499	TAAAAATAATACAGATATTATACTTGATGAGTATTCTATTA
1	TTTAAATCTTTRAAAAATTGYAWTTATTAGRKRTTGYRKTA	ca112a_lchrom_DRF_h_h	396338	396378	-	5.10843	1.26e-06	0.00499	TTTTTATGTTAAAAAAAGTTTATTATTTTTTAATTTTTTTA
1	TTTAAATCTTTRAAAAATTGYAWTTATTAGRKRTTGYRKTA	ca112a_lchrom_DRF_h_h	435025	435065	-	5.10843	1.26e-06	0.00499	TTTTTATACTTTAAACCTTGAATTTATTGTGTATATTTGTT
1	TTTAAATCTTTRAAAAATTGYAWTTATTAGRKRTTGYRKTA	ca112a_lchrom_DRF_h_h	578632	578672	+	5.07229	1.28e-06	0.00499	GTAAATTCAGAGAATAAATTTAATGATGAGGCTTTGCAGTC
1	TTTAAATCTTTRAAAAATTGYAWTTATTAGRKRTTGYRKTA	ca112a_lchrom_DRF_h_h	457893	457933	-	5.06627	1.28e-06	0.00499	TTTGATTCTTCAATTAAGTTTAATTTTTTTTTATTTTGTTC
1	TTTAAATCTTTRAAAAATTGYAWTTATTAGRKRTTGYRKTA	ca112a_lchrom_DRF_h_h	739740	739780	+	5.06024	1.28e-06	0.00499	TTTAAATTTTTCAAATGTGCTTGTAGATAGGTATAGCGGGT
1	TTTAAATCTTTRAAAAATTGYAWTTATTAGRKRTTGYRKTA	ca112a_lchrom_DRF_h_h	120723	120763	-	5.05422	1.29e-06	0.00499	TTAATATTTTTTATTAATATAATTTGTTGATAATTTTATTA
1	TTTAAATCTTTRAAAAATTGYAWTTATTAGRKRTTGYRKTA	ca112a_lchrom_DRF_h_h	315275	315315	-	5.04217	1.29e-06	0.00499	GTTAGATATTTTGAACATTAAAAAAGATGGGGGATGTCTTA
1	TTTAAATCTTTRAAAAATTGYAWTTATTAGRKRTTGYRKTA	ca112a_lchrom_DRF_h_h	821094	821134	+	5.04217	1.29e-06	0.00499	TTTAATTGTTTTAATAATAGCAAGTGTAGTAATTTTTTTTA
1	TTTAAATCTTTRAAAAATTGYAWTTATTAGRKRTTGYRKTA	ca112a_lchrom_DRF_h_h	520555	520595	+	5.0241	1.3e-06	0.00499	GAAAAATCTTAAAAATCTTGAATCTGATTTAAATAATGTTG
1	TTTAAATCTTTRAAAAATTGYAWTTATTAGRKRTTGYRKTA	ca112a_lchrom_DRF_h_h	324195	324235	-	5.01807	1.3e-06	0.00499	TTAAAACTTGGGAAAAATTATTCTTAGGAGAGCTTCTTTTT
1	TTTAAATCTTTRAAAAATTGYAWTTATTAGRKRTTGYRKTA	ca112a_lchrom_DRF_h_h	116307	116347	+	4.98795	1.32e-06	0.00502	CTTAAATCAGAAAAATATTTAATTTTTTTATTATTAACCTT
1	TTTAAATCTTTRAAAAATTGYAWTTATTAGRKRTTGYRKTA	ca112a_lchrom_DRF_h_h	604103	604143	+	4.96988	1.32e-06	0.00502	TTTAAATTTATCATCTATTATTATATTTAGATTTTTTTTTG
1	TTTAAATCTTTRAAAAATTGYAWTTATTAGRKRTTGYRKTA	ca112a_lchrom_DRF_h_h	870007	870047	+	4.87349	1.37e-06	0.00512	ATTAATTTTTTTATAAAATGTAACTTTTGTATGTATTCTTT
1	TTTAAATCTTTRAAAAATTGYAWTTATTAGRKRTTGYRKTA	ca112a_lchrom_DRF_h_h	859960	860000	+	4.85542	1.38e-06	0.00512	TTTATCCATATAATATATATTATATAATATACATTATATTT
1	TTTAAATCTTTRAAAAATTGYAWTTATTAGRKRTTGYRKTA	ca112a_lchrom_DRF_h_h	730303	730343	-	4.83133	1.39e-06	0.00512	TTTAGAATCTTTAAGTATGTTATTTAATTCTTTTTGCACTA
1	TTTAAATCTTTRAAAAATTGYAWTTATTAGRKRTTGYRKTA	ca112a_lchrom_DRF_h_h	680566	680606	+	4.81325	1.4e-06	0.00512	ATGAACTCCTTGAAAAATTGCTGATGTTATAGTTCCGCTTA
1	TTTAAATCTTTRAAAAATTGYAWTTATTAGRKRTTGYRKTA	ca112a_lchrom_DRF_h_h	205048	205088	-	4.77711	1.42e-06	0.00512	TTTACCTCTTTAAATGGTAGAAAATTTTTGAAGTTTTTGTC
1	TTTAAATCTTTRAAAAATTGYAWTTATTAGRKRTTGYRKTA	ca112a_lchrom_DRF_h_h	815224	815264	+	4.75904	1.43e-06	0.00512	TATATATTTTTGATAAGCTTTGATTGTTACATATTTTTGAA
1	TTTAAATCTTTRAAAAATTGYAWTTATTAGRKRTTGYRKTA	ca112a_lchrom_DRF_h_h	433854	433894	-	4.74096	1.44e-06	0.00512	TTTTAATTTTAATAATATTCAATTAAATAAGAATAAAGATA
1	TTTAAATCTTTRAAAAATTGYAWTTATTAGRKRTTGYRKTA	ca112a_lchrom_DRF_h_h	75520	75560	+	4.72892	1.45e-06	0.00512	TAAATATAAATGAAATTTTAAAAATAATTGACAATCTGGTA
1	TTTAAATCTTTRAAAAATTGYAWTTATTAGRKRTTGYRKTA	ca112a_lchrom_DRF_h_h	157385	157425	-	4.72892	1.45e-06	0.00512	TTAAATTGTTAGATAAATTTTTCATATTAGTAGATGCTATT
1	TTTAAATCTTTRAAAAATTGYAWTTATTAGRKRTTGYRKTA	ca112a_lchrom_DRF_h_h	556743	556783	+	4.72892	1.45e-06	0.00512	TTGATTTCTGAGAAGTATTAGATATTTTTTGAGTTGTGGGT
1	TTTAAATCTTTRAAAAATTGYAWTTATTAGRKRTTGYRKTA	ca112a_lchrom_DRF_h_h	556803	556843	+	4.72892	1.45e-06	0.00512	TTGATTTCTGAGAAGTATTAGATATTTTTTGAGTTGTGGGT
1	TTTAAATCTTTRAAAAATTGYAWTTATTAGRKRTTGYRKTA	ca112a_lchrom_DRF_h_h	556863	556903	+	4.72892	1.45e-06	0.00512	TTGATTTCTGAGAAGTATTAGATATTTTTTGAGTTGTGGGT
1	TTTAAATCTTTRAAAAATTGYAWTTATTAGRKRTTGYRKTA	ca112a_lchrom_DRF_h_h	556923	556963	+	4.72892	1.45e-06	0.00512	TTGATTTCTGAGAAGTATTAGATATTTTTTGAGTTGTGGGT
1	TTTAAATCTTTRAAAAATTGYAWTTATTAGRKRTTGYRKTA	ca112a_lchrom_DRF_h_h	238898	238938	-	4.71084	1.45e-06	0.00512	TTTAATGTTGTGATTTGTTTGCTTTATTTGGGTTTTTATGA
1	TTTAAATCTTTRAAAAATTGYAWTTATTAGRKRTTGYRKTA	ca112a_lchrom_DRF_h_h	537599	537639	-	4.71084	1.45e-06	0.00512	TCTTAAAAAAAGAAAAAATGACATTTTTAAATGTTTCATTA
1	TTTAAATCTTTRAAAAATTGYAWTTATTAGRKRTTGYRKTA	ca112a_lchrom_DRF_h_h	73887	73927	-	4.69277	1.46e-06	0.00513	TTGTCGTCTTTAGAATAATATATTAATTTTGGTTTTTGGTT
1	TTTAAATCTTTRAAAAATTGYAWTTATTAGRKRTTGYRKTA	ca112a_lchrom_DRF_h_h	501323	501363	+	4.66867	1.48e-06	0.00513	TTGAGGTTTTAGAAAAATTAAAATAGTTTTGATTTTTCTAA
1	TTTAAATCTTTRAAAAATTGYAWTTATTAGRKRTTGYRKTA	ca112a_lchrom_DRF_h_h	596530	596570	-	4.66867	1.48e-06	0.00513	GAAAAATCTGGAAAAGTTTGTATATTTTGACGATCTTCATA
1	TTTAAATCTTTRAAAAATTGYAWTTATTAGRKRTTGYRKTA	ca112a_lchrom_DRF_h_h	470649	470689	+	4.62651	1.5e-06	0.00518	ATCAAATTTTTGAATAAGTTCAATTATTTTTTTTACTTTTT
1	TTTAAATCTTTRAAAAATTGYAWTTATTAGRKRTTGYRKTA	ca112a_lchrom_DRF_h_h	274645	274685	-	4.60241	1.51e-06	0.00519	TTTAACCTTTTGCTAAATTCCAATTTTTCTTTAATATTTTT
1	TTTAAATCTTTRAAAAATTGYAWTTATTAGRKRTTGYRKTA	ca112a_lchrom_DRF_h_h	756451	756491	+	4.59639	1.52e-06	0.00519	TATATTTTTTATTAATATTGGCTTTAATTTTTACTGCATTT
1	TTTAAATCTTTRAAAAATTGYAWTTATTAGRKRTTGYRKTA	ca112a_lchrom_DRF_h_h	836428	836468	+	4.56627	1.53e-06	0.00521	TTGAAATCAAAGAAGAAGGAAATTTAGTTGATATTATTTTT
1	TTTAAATCTTTRAAAAATTGYAWTTATTAGRKRTTGYRKTA	ca112a_lchrom_DRF_h_h	673300	673340	+	4.54217	1.55e-06	0.00521	TTTTAATTTATTTAAAAATAAATGTATTAGCAATTTTAGGG
1	TTTAAATCTTTRAAAAATTGYAWTTATTAGRKRTTGYRKTA	ca112a_lchrom_DRF_h_h	206165	206205	-	4.53614	1.55e-06	0.00521	TTTCAAGGTGTGTAGTAAAATATTTTTTGGGTATTTTTTTA
1	TTTAAATCTTTRAAAAATTGYAWTTATTAGRKRTTGYRKTA	ca112a_lchrom_DRF_h_h	493816	493856	-	4.53614	1.55e-06	0.00521	TGTAAATATAAAATAAATCTTAATTACTATTTGTATTTTTT
1	TTTAAATCTTTRAAAAATTGYAWTTATTAGRKRTTGYRKTA	ca112a_lchrom_DRF_h_h	909933	909973	+	4.51807	1.56e-06	0.00522	AACAAATTTTAAAAATAAATTATATAATATATATTTTGATT
1	TTTAAATCTTTRAAAAATTGYAWTTATTAGRKRTTGYRKTA	ca112a_lchrom_DRF_h_h	98704	98744	+	4.4759	1.58e-06	0.00525	ATCAAGAATTAAAATAATAAAAATTGTTAAATGTTTTTTTA
1	TTTAAATCTTTRAAAAATTGYAWTTATTAGRKRTTGYRKTA	ca112a_lchrom_DRF_h_h	421203	421243	-	4.43976	1.6e-06	0.00525	TTTAATTTTTTGAAAAAAGATCTTGTATTTGTTTTGCCAGA
1	TTTAAATCTTTRAAAAATTGYAWTTATTAGRKRTTGYRKTA	ca112a_lchrom_DRF_h_h	609099	609139	-	4.43976	1.6e-06	0.00525	TAAAAAACTTCAAAGAATTCAATAAATTGGTTAGAACTGTA
1	TTTAAATCTTTRAAAAATTGYAWTTATTAGRKRTTGYRKTA	ca112a_lchrom_DRF_h_h	45160	45200	-	4.42771	1.61e-06	0.00525	TTTAAAATTTTTAAGGGTTGAAGATATTTCTGATTTAATTT
1	TTTAAATCTTTRAAAAATTGYAWTTATTAGRKRTTGYRKTA	ca112a_lchrom_DRF_h_h	744610	744650	+	4.42169	1.61e-06	0.00525	TTTTTATTTTTTGAAAAATAAAAAAATTAAGTATTATTTAA
1	TTTAAATCTTTRAAAAATTGYAWTTATTAGRKRTTGYRKTA	ca112a_lchrom_DRF_h_h	479874	479914	+	4.39759	1.63e-06	0.00525	TTTTAATTTAAAAGAATATGAACTTGCTTTAAGTTGTTTTT
1	TTTAAATCTTTRAAAAATTGYAWTTATTAGRKRTTGYRKTA	ca112a_lchrom_DRF_h_h	316002	316042	-	4.38554	1.63e-06	0.00525	TTTAATAGTAATAATGATTTAAAATACTTGGGATTGGCTCA
1	TTTAAATCTTTRAAAAATTGYAWTTATTAGRKRTTGYRKTA	ca112a_lchrom_DRF_h_h	89372	89412	-	4.37349	1.64e-06	0.00525	CTTAAAATTTTAAAAAAACAGATTGATTTGCTTTTAAGAGA
1	TTTAAATCTTTRAAAAATTGYAWTTATTAGRKRTTGYRKTA	ca112a_lchrom_DRF_h_h	136520	136560	-	4.36747	1.64e-06	0.00525	TTCTAATAAGCATAAAAAAGTGATTATTGGGACTTGTGGTA
1	TTTAAATCTTTRAAAAATTGYAWTTATTAGRKRTTGYRKTA	ca112a_lchrom_DRF_h_h	754401	754441	+	4.36747	1.64e-06	0.00525	TTTTATTCTTTTAAAGAGGATTATTAGTGGGTGTTATAACA
1	TTTAAATCTTTRAAAAATTGYAWTTATTAGRKRTTGYRKTA	ca112a_lchrom_DRF_h_h	155774	155814	-	4.36145	1.65e-06	0.00525	GAAAAATCCTTGAGAAAGTTTAATTATTGTATTATTGATGA
1	TTTAAATCTTTRAAAAATTGYAWTTATTAGRKRTTGYRKTA	ca112a_lchrom_DRF_h_h	105846	105886	+	4.35542	1.65e-06	0.00525	TTAAATCCATAATAAAATTATATAAATAAAAATATGTTTTA
1	TTTAAATCTTTRAAAAATTGYAWTTATTAGRKRTTGYRKTA	ca112a_lchrom_DRF_h_h	28688	28728	-	4.34337	1.66e-06	0.00525	TTGAAAGATTGGAATATAAGTATTTATTTGCTTTTATGCCT
1	TTTAAATCTTTRAAAAATTGYAWTTATTAGRKRTTGYRKTA	ca112a_lchrom_DRF_h_h	358636	358676	+	4.3253	1.67e-06	0.00526	CGAAAATGATCATAAAATTGAAATTACATTGAATTTTATTA
1	TTTAAATCTTTRAAAAATTGYAWTTATTAGRKRTTGYRKTA	ca112a_lchrom_DRF_h_h	487200	487240	-	4.31325	1.68e-06	0.00526	TTAAAATTTTTATTATATTCTTTATATCCCCAATCGCAATA
1	TTTAAATCTTTRAAAAATTGYAWTTATTAGRKRTTGYRKTA	ca112a_lchrom_DRF_h_h	876791	876831	+	4.27108	1.7e-06	0.00532	ATTTTTAATTTGAAAAAATATGATAATTTGGAATTTTATTT
1	TTTAAATCTTTRAAAAATTGYAWTTATTAGRKRTTGYRKTA	ca112a_lchrom_DRF_h_h	586708	586748	-	4.24096	1.72e-06	0.00535	TTTTAATCTTATAATTTTTATTAATATAAGATACTGAATTG
1	TTTAAATCTTTRAAAAATTGYAWTTATTAGRKRTTGYRKTA	ca112a_lchrom_DRF_h_h	890748	890788	-	4.18072	1.76e-06	0.00544	TTTATTTTTATGTAAATTTAAATTAAGTGCATCTTCTATTA
1	TTTAAATCTTTRAAAAATTGYAWTTATTAGRKRTTGYRKTA	ca112a_lchrom_DRF_h_h	335	375	-	4.16265	1.77e-06	0.00544	AATAAGTATTTGAAATAAAATCTTTATTTGTTGGGATAGTA
1	TTTAAATCTTTRAAAAATTGYAWTTATTAGRKRTTGYRKTA	ca112a_lchrom_DRF_h_h	834756	834796	+	4.1506	1.78e-06	0.00544	TTTAAATTTTTTAAGTGATACTATTATTGATTATTACAAAA
1	TTTAAATCTTTRAAAAATTGYAWTTATTAGRKRTTGYRKTA	ca112a_lchrom_DRF_h_h	520291	520331	-	4.14458	1.78e-06	0.00544	GTTCAATATACTTAAGATTAAAATCATTAGCTATTTTATCA
1	TTTAAATCTTTRAAAAATTGYAWTTATTAGRKRTTGYRKTA	ca112a_lchrom_DRF_h_h	664702	664742	+	4.13855	1.78e-06	0.00544	TAAAAATATTAAAAATATTACAATATTTTCATTGTTTGTGG
1	TTTAAATCTTTRAAAAATTGYAWTTATTAGRKRTTGYRKTA	ca112a_lchrom_DRF_h_h	144309	144349	+	4.11446	1.8e-06	0.00546	TATGAACATTTTCAAAATTTTATTTATCTTAAATTATGCTC
1	TTTAAATCTTTRAAAAATTGYAWTTATTAGRKRTTGYRKTA	ca112a_lchrom_DRF_h_h	179054	179094	-	4.07831	1.82e-06	0.00546	ATTAATTTTAAAAAATCTTTTAAAGGGTGGGGGATTGATTA
1	TTTAAATCTTTRAAAAATTGYAWTTATTAGRKRTTGYRKTA	ca112a_lchrom_DRF_h_h	441536	441576	-	4.07831	1.82e-06	0.00546	TTTAAATGTTTAATCCATTTGATTTATTTTTAGCAGGATTT
1	TTTAAATCTTTRAAAAATTGYAWTTATTAGRKRTTGYRKTA	ca112a_lchrom_DRF_h_h	775312	775352	-	4.07831	1.82e-06	0.00546	TTCAATCCTTTGATTAATTGAAATAATCATGGATCAACATA
1	TTTAAATCTTTRAAAAATTGYAWTTATTAGRKRTTGYRKTA	ca112a_lchrom_DRF_h_h	799110	799150	+	4.06627	1.83e-06	0.00547	TTGCATATCTTTTAATATTATAATGATTTGGAATTTTGTCA
1	TTTAAATCTTTRAAAAATTGYAWTTATTAGRKRTTGYRKTA	ca112a_lchrom_DRF_h_h	669928	669968	+	4.05422	1.84e-06	0.00547	GCATAATCTTAAAAAGATAAAATTCAATTTTTATTTCATTA
1	TTTAAATCTTTRAAAAATTGYAWTTATTAGRKRTTGYRKTA	ca112a_lchrom_DRF_h_h	566629	566669	+	4.03012	1.85e-06	0.00547	ATAATATTTTCAAAAATTTGTTTTTTGATGGGTTTTTAGAA
1	TTTAAATCTTTRAAAAATTGYAWTTATTAGRKRTTGYRKTA	ca112a_lchrom_DRF_h_h	146631	146671	-	4.01807	1.86e-06	0.00547	TTTAAATATTTTAAAAATAAAAGATATTTTAAAAGATGATT
1	TTTAAATCTTTRAAAAATTGYAWTTATTAGRKRTTGYRKTA	ca112a_lchrom_DRF_h_h	66754	66794	-	3.98193	1.89e-06	0.00547	TTTAAATAATCAAAGTAATTTAATTTTTTACTGTAAAGGTA
1	TTTAAATCTTTRAAAAATTGYAWTTATTAGRKRTTGYRKTA	ca112a_lchrom_DRF_h_h	741610	741650	+	3.98193	1.89e-06	0.00547	TTTTGACATTAAAAATATTGTTATTATCGATTATGCCTCTA
1	TTTAAATCTTTRAAAAATTGYAWTTATTAGRKRTTGYRKTA	ca112a_lchrom_DRF_h_h	842024	842064	+	3.9759	1.89e-06	0.00547	TTTATGGTTTTGATCATATGGAATACATTGGTATTTTGTTA
1	TTTAAATCTTTRAAAAATTGYAWTTATTAGRKRTTGYRKTA	ca112a_lchrom_DRF_h_h	907932	907972	-	3.96386	1.9e-06	0.00547	TTTCAAAATTTATATCTTTGTATTCATTTGGCATAATTATA
1	TTTAAATCTTTRAAAAATTGYAWTTATTAGRKRTTGYRKTA	ca112a_lchrom_DRF_h_h	360476	360516	-	3.95783	1.9e-06	0.00547	TATGAAGCTTTGCATAATTTTTTTGATTTAGTCTTATATCA
1	TTTAAATCTTTRAAAAATTGYAWTTATTAGRKRTTGYRKTA	ca112a_lchrom_DRF_h_h	653244	653284	+	3.93976	1.92e-06	0.00547	ATATATTCTTTAGTAATGTATTTTTATCGGGTATTTTGCTA
1	TTTAAATCTTTRAAAAATTGYAWTTATTAGRKRTTGYRKTA	ca112a_lchrom_DRF_h_h	859150	859190	-	3.93976	1.92e-06	0.00547	TCAAAATATATAATAAATTTGAAATAATAATTGGAGCCGCA
1	TTTAAATCTTTRAAAAATTGYAWTTATTAGRKRTTGYRKTA	ca112a_lchrom_DRF_h_h	891817	891857	+	3.93976	1.92e-06	0.00547	TAAAAATCTTGGCAATACTGTAATTGTTGTTGAACATGATG
1	TTTAAATCTTTRAAAAATTGYAWTTATTAGRKRTTGYRKTA	ca112a_lchrom_DRF_h_h	1609	1649	-	3.92771	1.92e-06	0.00548	ATTAGATTTTCAAACTATTTTAAAAGATAGAAATTTATTTA
1	TTTAAATCTTTRAAAAATTGYAWTTATTAGRKRTTGYRKTA	ca112a_lchrom_DRF_h_h	137361	137401	+	3.89759	1.94e-06	0.00551	GTTTAAATTTTCAATAATAATAAATATTGGCTTTACTGTAA
1	TTTAAATCTTTRAAAAATTGYAWTTATTAGRKRTTGYRKTA	ca112a_lchrom_DRF_h_h	640355	640395	+	3.87349	1.96e-06	0.00552	TTTAGATCTTAAAAAAGATATTAATTCTAAAGTTAGAGCTA
1	TTTAAATCTTTRAAAAATTGYAWTTATTAGRKRTTGYRKTA	ca112a_lchrom_DRF_h_h	484305	484345	+	3.8494	1.98e-06	0.00552	ATTTAATGTTAAAAAAGTTTCAATCAATAAGGAATTTTTTG
1	TTTAAATCTTTRAAAAATTGYAWTTATTAGRKRTTGYRKTA	ca112a_lchrom_DRF_h_h	899265	899305	+	3.8494	1.98e-06	0.00552	TTATATTTTTAATATTATTAAAAATAGTTGATGTTTTTTAA
1	TTTAAATCTTTRAAAAATTGYAWTTATTAGRKRTTGYRKTA	ca112a_lchrom_DRF_h_h	188010	188050	-	3.83735	1.99e-06	0.00552	TTTATGATTTTGTAAATTTTAAATTTTATCATATTGATTTA
1	TTTAAATCTTTRAAAAATTGYAWTTATTAGRKRTTGYRKTA	ca112a_lchrom_DRF_h_h	682520	682560	+	3.83735	1.99e-06	0.00552	TTATATTTTTAAGAAAATAAATTTTACAGGAGGTTTGATTA
1	TTTAAATCTTTRAAAAATTGYAWTTATTAGRKRTTGYRKTA	ca112a_lchrom_DRF_h_h	580522	580562	-	3.83133	1.99e-06	0.00552	GGACATTGTTTAAAGAATTCCCAAAATTAGATCTTGCTGTA
1	TTTAAATCTTTRAAAAATTGYAWTTATTAGRKRTTGYRKTA	ca112a_lchrom_DRF_h_h	741272	741312	+	3.81928	2e-06	0.00552	TTAAAAGCTATGGAAAATATTAACCTTTAAGGTTTTGATTT
1	TTTAAATCTTTRAAAAATTGYAWTTATTAGRKRTTGYRKTA	ca112a_lchrom_DRF_h_h	25945	25985	-	3.76506	2.04e-06	0.00557	CTAAATTGTTTAAAATATGGTACTGGTATTTTATTGCCCCA
1	TTTAAATCTTTRAAAAATTGYAWTTATTAGRKRTTGYRKTA	ca112a_lchrom_DRF_h_h	239469	239509	-	3.75904	2.04e-06	0.00557	TTTGACTTTTAAAAAAGTTTTGTATGTTTGCAATGTTGATG
1	TTTAAATCTTTRAAAAATTGYAWTTATTAGRKRTTGYRKTA	ca112a_lchrom_DRF_h_h	800160	800200	+	3.75301	2.05e-06	0.00557	TTTTAATTTTACTTAATTTGTAAAATTTAGAGTATTTTTTA
1	TTTAAATCTTTRAAAAATTGYAWTTATTAGRKRTTGYRKTA	ca112a_lchrom_DRF_h_h	906001	906041	+	3.75301	2.05e-06	0.00557	TATTTTTTTTAGAATAATTGAGTTTATAGTAAATTTCAGTT
1	TTTAAATCTTTRAAAAATTGYAWTTATTAGRKRTTGYRKTA	ca112a_lchrom_DRF_h_h	535662	535702	+	3.73494	2.06e-06	0.00559	ATTTAAACTTAAATATATTTTTTTTAAAAGATATAAAATTA
1	TTTAAATCTTTRAAAAATTGYAWTTATTAGRKRTTGYRKTA	ca112a_lchrom_DRF_h_h	326394	326434	+	3.71084	2.08e-06	0.00559	AATAAAACTTGAAAATTTTTCATTTTTTTTAAAATGGCTGA
1	TTTAAATCTTTRAAAAATTGYAWTTATTAGRKRTTGYRKTA	ca112a_lchrom_DRF_h_h	821349	821389	-	3.71084	2.08e-06	0.00559	TATAAATTTTAGATAAAAATTTATTAAAAGAATTTTTTTTA
1	TTTAAATCTTTRAAAAATTGYAWTTATTAGRKRTTGYRKTA	ca112a_lchrom_DRF_h_h	159676	159716	-	3.6988	2.09e-06	0.0056	ATTCTAATTTTATGATTTTGTATTTCTTGGAAGCTTCGTTT
1	TTTAAATCTTTRAAAAATTGYAWTTATTAGRKRTTGYRKTA	ca112a_lchrom_DRF_h_h	810193	810233	-	3.6747	2.1e-06	0.0056	ATAAAAAATTTGAAATAGTGGATTTAACCGATCATTTAGAA
1	TTTAAATCTTTRAAAAATTGYAWTTATTAGRKRTTGYRKTA	ca112a_lchrom_DRF_h_h	650157	650197	+	3.66867	2.11e-06	0.0056	TTTTATTTTTTCAACAATTCCAGATATTATTTTTTTTGAAT
1	TTTAAATCTTTRAAAAATTGYAWTTATTAGRKRTTGYRKTA	ca112a_lchrom_DRF_h_h	280498	280538	-	3.6506	2.12e-06	0.0056	TCAATATTCTTAGAAAATATGGAGTAATAGATATTGCAATA
1	TTTAAATCTTTRAAAAATTGYAWTTATTAGRKRTTGYRKTA	ca112a_lchrom_DRF_h_h	317479	317519	-	3.63855	2.13e-06	0.0056	TTTAATTATTAAAAAATTAGGTTATTTAATTGATTTGGCTA
1	TTTAAATCTTTRAAAAATTGYAWTTATTAGRKRTTGYRKTA	ca112a_lchrom_DRF_h_h	317917	317957	-	3.63855	2.13e-06	0.0056	TATAACTTGTTAAAATATTTAATATATTTTTTGCTAAAATC
1	TTTAAATCTTTRAAAAATTGYAWTTATTAGRKRTTGYRKTA	ca112a_lchrom_DRF_h_h	878055	878095	-	3.63855	2.13e-06	0.0056	TTTATTTTTCAAAGAAATTTCAATTTTTAAATCTTTTTTCT
1	TTTAAATCTTTRAAAAATTGYAWTTATTAGRKRTTGYRKTA	ca112a_lchrom_DRF_h_h	404377	404417	+	3.58434	2.17e-06	0.00561	TTTAATATTGTAAAAAGTTTCTATTATTTTTTCTCTCGTAT
1	TTTAAATCTTTRAAAAATTGYAWTTATTAGRKRTTGYRKTA	ca112a_lchrom_DRF_h_h	424733	424773	+	3.57831	2.18e-06	0.00561	GTGAAAAATTAAAAAAAGAATATTTCTTAGATTTGGTCACA
1	TTTAAATCTTTRAAAAATTGYAWTTATTAGRKRTTGYRKTA	ca112a_lchrom_DRF_h_h	662848	662888	+	3.57831	2.18e-06	0.00561	ATTAAAGATTTGTAATTTTTTTAAAATTTGCTAGAGCATCA
1	TTTAAATCTTTRAAAAATTGYAWTTATTAGRKRTTGYRKTA	ca112a_lchrom_DRF_h_h	188018	188058	-	3.56627	2.19e-06	0.00561	TGTTAATGTTTATGATTTTGTAAATTTTAAATTTTATCATA
1	TTTAAATCTTTRAAAAATTGYAWTTATTAGRKRTTGYRKTA	ca112a_lchrom_DRF_h_h	374177	374217	-	3.56024	2.19e-06	0.00561	TGTAACTTTCAGAAAAATTGAAAATTTGATTTTTTTCTTCT
1	TTTAAATCTTTRAAAAATTGYAWTTATTAGRKRTTGYRKTA	ca112a_lchrom_DRF_h_h	733750	733790	+	3.55422	2.2e-06	0.00561	TGAGTTTTTATGTAAAAATGATTTTATTCCCTTTTTTGTTA
1	TTTAAATCTTTRAAAAATTGYAWTTATTAGRKRTTGYRKTA	ca112a_lchrom_DRF_h_h	40421	40461	-	3.54819	2.2e-06	0.00561	TTTAATTTTTTAAAGTAAACCATTTTTTTTAAAATTTCTTT
1	TTTAAATCTTTRAAAAATTGYAWTTATTAGRKRTTGYRKTA	ca112a_lchrom_DRF_h_h	617530	617570	+	3.54819	2.2e-06	0.00561	TAAATTCTTTTGAAAATATGTTATTATAATCTATTTTTATT
1	TTTAAATCTTTRAAAAATTGYAWTTATTAGRKRTTGYRKTA	ca112a_lchrom_DRF_h_h	509341	509381	-	3.54217	2.2e-06	0.00561	TTTAAGCATTTGAGATTTTGCATTAGCAATAATTTGCCTTC
1	TTTAAATCTTTRAAAAATTGYAWTTATTAGRKRTTGYRKTA	ca112a_lchrom_DRF_h_h	42466	42506	-	3.53012	2.21e-06	0.00561	ATAAGATTTTAGAAATTTCCAAATGATTAGAAAATGTTTGA
1	TTTAAATCTTTRAAAAATTGYAWTTATTAGRKRTTGYRKTA	ca112a_lchrom_DRF_h_h	89661	89701	+	3.51807	2.22e-06	0.00561	TTTTAATTTTGTAAGAATTCTCAATTTTAACAATTTCCATA
1	TTTAAATCTTTRAAAAATTGYAWTTATTAGRKRTTGYRKTA	ca112a_lchrom_DRF_h_h	285625	285665	-	3.51205	2.23e-06	0.00561	AATAAGTCTTTTAATTATTTTAATTGTTCTTTATTCTAAGA
1	TTTAAATCTTTRAAAAATTGYAWTTATTAGRKRTTGYRKTA	ca112a_lchrom_DRF_h_h	754059	754099	+	3.50602	2.23e-06	0.00561	TTTAATTCTTTGAATTTTATTTTTAATGTGGGATTATTATC
1	TTTAAATCTTTRAAAAATTGYAWTTATTAGRKRTTGYRKTA	ca112a_lchrom_DRF_h_h	57966	58006	-	3.4759	2.26e-06	0.00564	TTAAAATAATAAAAAAATTTTTAATATAAAATCACATATTA
1	TTTAAATCTTTRAAAAATTGYAWTTATTAGRKRTTGYRKTA	ca112a_lchrom_DRF_h_h	80897	80937	+	3.46988	2.26e-06	0.00564	ACTATATTTTTAAAGTTTTTTATTTAAAAATCTTTATATTA
1	TTTAAATCTTTRAAAAATTGYAWTTATTAGRKRTTGYRKTA	ca112a_lchrom_DRF_h_h	389345	389385	-	3.45181	2.28e-06	0.00565	TTTAGTTATGACAAAAAATAGAATAATTTGGCTTTTAGTTC
1	TTTAAATCTTTRAAAAATTGYAWTTATTAGRKRTTGYRKTA	ca112a_lchrom_DRF_h_h	442698	442738	-	3.43976	2.29e-06	0.00565	TTTAACTTTTAATAAAGTTGATCTTATTGGGAATAATGAGC
1	TTTAAATCTTTRAAAAATTGYAWTTATTAGRKRTTGYRKTA	ca112a_lchrom_DRF_h_h	671323	671363	+	3.43373	2.29e-06	0.00565	TTTCAGTTTTCAATATGTTGTATAAAATAAATTTTTCTGTT
1	TTTAAATCTTTRAAAAATTGYAWTTATTAGRKRTTGYRKTA	ca112a_lchrom_DRF_h_h	812155	812195	+	3.36747	2.34e-06	0.00574	ATTAAAATATAAAAAACTTGCAAATGTCTGAGTTATTGCAA
1	TTTAAATCTTTRAAAAATTGYAWTTATTAGRKRTTGYRKTA	ca112a_lchrom_DRF_h_h	171501	171541	+	3.35542	2.35e-06	0.00574	TAAAAAATTTTCAAGTGTTGTAAATATTTATTTTTTAGATC
1	TTTAAATCTTTRAAAAATTGYAWTTATTAGRKRTTGYRKTA	ca112a_lchrom_DRF_h_h	601395	601435	+	3.35542	2.35e-06	0.00574	TTCAGTGCTTTTGAATTTTGTATTTAATTATATTTTTATTT
1	TTTAAATCTTTRAAAAATTGYAWTTATTAGRKRTTGYRKTA	ca112a_lchrom_DRF_h_h	842193	842233	+	3.35542	2.35e-06	0.00574	TTTTCAGTTTAAAAAGATTGTTTTACTTGATGATATTGTTA
1	TTTAAATCTTTRAAAAATTGYAWTTATTAGRKRTTGYRKTA	ca112a_lchrom_DRF_h_h	560056	560096	-	3.34337	2.36e-06	0.00574	TAAATAGCTTTCAAATAAAAGATTATTTAGCTATTGTTGGA
1	TTTAAATCTTTRAAAAATTGYAWTTATTAGRKRTTGYRKTA	ca112a_lchrom_DRF_h_h	618461	618501	+	3.31928	2.38e-06	0.00577	ATAAAATTTTTAAAACATTAAATTTTTAGTATTCTACATGT
1	TTTAAATCTTTRAAAAATTGYAWTTATTAGRKRTTGYRKTA	ca112a_lchrom_DRF_h_h	741583	741623	-	3.29518	2.4e-06	0.00578	TTTTAATGTCAAAAAATTAAGTGATATTAGATATTTGCTTA
1	TTTAAATCTTTRAAAAATTGYAWTTATTAGRKRTTGYRKTA	ca112a_lchrom_DRF_h_h	210037	210077	-	3.25904	2.44e-06	0.00578	TTAAAATATTTAATATTTTAATTTTATTTCTGTTTCTTACA
1	TTTAAATCTTTRAAAAATTGYAWTTATTAGRKRTTGYRKTA	ca112a_lchrom_DRF_h_h	207033	207073	-	3.24699	2.45e-06	0.00578	TATAATTTTTTTAAAGTTTTTTTATCTTTAAGGTTTTCTTT
1	TTTAAATCTTTRAAAAATTGYAWTTATTAGRKRTTGYRKTA	ca112a_lchrom_DRF_h_h	144180	144220	+	3.24096	2.45e-06	0.00578	CATAAAAATTAAAAAAATTTTTTTAATTTGAAGCCCCCTTA
1	TTTAAATCTTTRAAAAATTGYAWTTATTAGRKRTTGYRKTA	ca112a_lchrom_DRF_h_h	79345	79385	-	3.23494	2.46e-06	0.00578	ATTTATTTTTGTATAAATTTTGTTTATTGGCTATGTTTTTT
1	TTTAAATCTTTRAAAAATTGYAWTTATTAGRKRTTGYRKTA	ca112a_lchrom_DRF_h_h	879915	879955	-	3.23494	2.46e-06	0.00578	TTCTAATTTTTCATATATTCTATCTATTAAATCGGGTCTTG
1	TTTAAATCTTTRAAAAATTGYAWTTATTAGRKRTTGYRKTA	ca112a_lchrom_DRF_h_h	80506	80546	-	3.22892	2.46e-06	0.00578	TGAATTTCTTTTAAGATTTGTATTTAGTATAAATTCAACTT
1	TTTAAATCTTTRAAAAATTGYAWTTATTAGRKRTTGYRKTA	ca112a_lchrom_DRF_h_h	371836	371876	+	3.22892	2.46e-06	0.00578	TGAAAATGCTTAAAATAATGTATTCAAAAATAATGTCATTA
1	TTTAAATCTTTRAAAAATTGYAWTTATTAGRKRTTGYRKTA	ca112a_lchrom_DRF_h_h	878371	878411	+	3.22289	2.47e-06	0.00578	TTCAAATTTAAAAAATGTTTTTTTTAGTTCATTTTCTTTTG
1	TTTAAATCTTTRAAAAATTGYAWTTATTAGRKRTTGYRKTA	ca112a_lchrom_DRF_h_h	215229	215269	-	3.21687	2.47e-06	0.00578	TATTATTTTTTTAATATTTTCATTTTTTTTGTAATTTGGAA
1	TTTAAATCTTTRAAAAATTGYAWTTATTAGRKRTTGYRKTA	ca112a_lchrom_DRF_h_h	620195	620235	+	3.21687	2.47e-06	0.00578	TATAAATTCTACTGATATTGAAAATATTAAAAGTAAGGTTT
1	TTTAAATCTTTRAAAAATTGYAWTTATTAGRKRTTGYRKTA	ca112a_lchrom_DRF_h_h	490482	490522	+	3.19277	2.49e-06	0.00581	ATTTAATTTTATTAAGTTTTTATATATAGGAGGATGGATTA
1	TTTAAATCTTTRAAAAATTGYAWTTATTAGRKRTTGYRKTA	ca112a_lchrom_DRF_h_h	569007	569047	+	3.16867	2.51e-06	0.00582	TTTAATTGTTAGAATAAGTTTAATTACTATCTTTATTATGC
1	TTTAAATCTTTRAAAAATTGYAWTTATTAGRKRTTGYRKTA	ca112a_lchrom_DRF_h_h	869904	869944	+	3.16867	2.51e-06	0.00582	TGTTAACTTTGAATAATATTTGATTATTATATTTTATATTA
1	TTTAAATCTTTRAAAAATTGYAWTTATTAGRKRTTGYRKTA	ca112a_lchrom_DRF_h_h	882055	882095	+	3.1506	2.53e-06	0.00582	TGAGATTTTTTGGAGGTTTGAATTTATCAATTATTGCATAA
1	TTTAAATCTTTRAAAAATTGYAWTTATTAGRKRTTGYRKTA	ca112a_lchrom_DRF_h_h	429625	429665	+	3.13855	2.54e-06	0.00582	TTATGATATTGGTAAAATTGTTATCAATAGGAACTTCTTGA
1	TTTAAATCTTTRAAAAATTGYAWTTATTAGRKRTTGYRKTA	ca112a_lchrom_DRF_h_h	662326	662366	-	3.13253	2.55e-06	0.00582	AGTATCTTTTTAACATCTTGAAATTCACAAAGATTGCCTTT
1	TTTAAATCTTTRAAAAATTGYAWTTATTAGRKRTTGYRKTA	ca112a_lchrom_DRF_h_h	761758	761798	+	3.13253	2.55e-06	0.00582	TTATAAGGGTTAAAAAATTATTAATACTATCTATTTTGAAT
1	TTTAAATCTTTRAAAAATTGYAWTTATTAGRKRTTGYRKTA	ca112a_lchrom_DRF_h_h	620512	620552	-	3.09639	2.58e-06	0.00587	TATAAAATTTTTATAAATTGTATCAATCTCTGAATTAATTA
1	TTTAAATCTTTRAAAAATTGYAWTTATTAGRKRTTGYRKTA	ca112a_lchrom_DRF_h_h	377448	377488	-	3.09036	2.58e-06	0.00587	TTTAAATTTTTGAACAAATCTTCTAATTCTATTATTTTTTT
1	TTTAAATCTTTRAAAAATTGYAWTTATTAGRKRTTGYRKTA	ca112a_lchrom_DRF_h_h	12043	12083	-	3.03012	2.64e-06	0.00598	TAATATTGTTTCAAAAGTAGAAATTGATTCGTTTTTTATTT
1	TTTAAATCTTTRAAAAATTGYAWTTATTAGRKRTTGYRKTA	ca112a_lchrom_DRF_h_h	668881	668921	-	3.01807	2.65e-06	0.00598	TTATTTTTATTTAAATTTTGTAAAAAAAGACTATTGCAGTA
1	TTTAAATCTTTRAAAAATTGYAWTTATTAGRKRTTGYRKTA	ca112a_lchrom_DRF_h_h	249978	250018	-	3	2.67e-06	0.00598	TTTTAATGTTTTAGGTTTTAAAATTAAAAGGGATTGTTAAA
1	TTTAAATCTTTRAAAAATTGYAWTTATTAGRKRTTGYRKTA	ca112a_lchrom_DRF_h_h	324316	324356	-	2.99398	2.67e-06	0.00598	AATAAATTTGAAAAAGATCCTATTAAATTTAATTTGTTTTT
1	TTTAAATCTTTRAAAAATTGYAWTTATTAGRKRTTGYRKTA	ca112a_lchrom_DRF_h_h	365663	365703	-	2.99398	2.67e-06	0.00598	AGAATCTCATAAAGAAATTAGTTTTATTGGGTATTATGATT
1	TTTAAATCTTTRAAAAATTGYAWTTATTAGRKRTTGYRKTA	ca112a_lchrom_DRF_h_h	480321	480361	-	2.98795	2.68e-06	0.00598	TGTAGATCGTATAAATATTGGGAAAATTTAAAATGGCTTTA
1	TTTAAATCTTTRAAAAATTGYAWTTATTAGRKRTTGYRKTA	ca112a_lchrom_DRF_h_h	553417	553457	+	2.96386	2.7e-06	0.00601	CAAGATTTTATACAAAATTAGATTTTTTTGTTTTAGCTTTA
1	TTTAAATCTTTRAAAAATTGYAWTTATTAGRKRTTGYRKTA	ca112a_lchrom_DRF_h_h	342795	342835	-	2.94578	2.72e-06	0.00601	TAAATATGGTAGAAGTATTGAATTTTTTAGATAGGTTTTTG
1	TTTAAATCTTTRAAAAATTGYAWTTATTAGRKRTTGYRKTA	ca112a_lchrom_DRF_h_h	686686	686726	+	2.92771	2.73e-06	0.00601	TTCAATTTTATAATTAATTGTATGAATGATATGTTTTTCAA
1	TTTAAATCTTTRAAAAATTGYAWTTATTAGRKRTTGYRKTA	ca112a_lchrom_DRF_h_h	903668	903708	+	2.92771	2.73e-06	0.00601	TTTTAATAAAAAAGATTTTTTAACTATCAAGCTTTTCGTTA
1	TTTAAATCTTTRAAAAATTGYAWTTATTAGRKRTTGYRKTA	ca112a_lchrom_DRF_h_h	49248	49288	-	2.90964	2.75e-06	0.00601	TTGTTATTTTTGAAATTTAATTTTTATTATGGATGATGATG
1	TTTAAATCTTTRAAAAATTGYAWTTATTAGRKRTTGYRKTA	ca112a_lchrom_DRF_h_h	165305	165345	-	2.90361	2.76e-06	0.00601	TTTCAACTTGTTAAGTTTTGCTATTAGCATGTATTTTCTTT
1	TTTAAATCTTTRAAAAATTGYAWTTATTAGRKRTTGYRKTA	ca112a_lchrom_DRF_h_h	209627	209667	+	2.90361	2.76e-06	0.00601	GAAAAAGTTTTAAAATATAGCATTTCTTCCCAGCTTTACAA
1	TTTAAATCTTTRAAAAATTGYAWTTATTAGRKRTTGYRKTA	ca112a_lchrom_DRF_h_h	682131	682171	-	2.87952	2.78e-06	0.00601	TGAAAATCTTGGCAATACTGTAATAATAAGCAATATTTACA
1	TTTAAATCTTTRAAAAATTGYAWTTATTAGRKRTTGYRKTA	ca112a_lchrom_DRF_h_h	185099	185139	-	2.86145	2.8e-06	0.00601	CTTAAATCTGTTAAATCTTTTAATATTTGAGATTGGCTTTC
1	TTTAAATCTTTRAAAAATTGYAWTTATTAGRKRTTGYRKTA	ca112a_lchrom_DRF_h_h	865475	865515	-	2.86145	2.8e-06	0.00601	TTTAAATCTCTAAATTCATCCATTAATTTAGAAATATTTTC
1	TTTAAATCTTTRAAAAATTGYAWTTATTAGRKRTTGYRKTA	ca112a_lchrom_DRF_h_h	42820	42860	+	2.84337	2.82e-06	0.00601	AATAAAAATCAAAAATACTGAAATTAAAAAATATTTTCTAA
1	TTTAAATCTTTRAAAAATTGYAWTTATTAGRKRTTGYRKTA	ca112a_lchrom_DRF_h_h	474909	474949	-	2.84337	2.82e-06	0.00601	ATTTAACATTAAAAGCATTAAATTTATTGCAGAATCTGTAA
1	TTTAAATCTTTRAAAAATTGYAWTTATTAGRKRTTGYRKTA	ca112a_lchrom_DRF_h_h	355776	355816	-	2.83735	2.82e-06	0.00601	TTTAGCTTTTAAAAAGATTTCACCTGTTGTTTCTTTTATTT
1	TTTAAATCTTTRAAAAATTGYAWTTATTAGRKRTTGYRKTA	ca112a_lchrom_DRF_h_h	226723	226763	-	2.83133	2.83e-06	0.00601	TTGATATCAATGTAATATTGAGAATAATGGATAATGACCTT
1	TTTAAATCTTTRAAAAATTGYAWTTATTAGRKRTTGYRKTA	ca112a_lchrom_DRF_h_h	527378	527418	+	2.8253	2.83e-06	0.00601	TTCATTTCCTAAAATAAGTGCAATTTTTTTATCGTTTATTT
1	TTTAAATCTTTRAAAAATTGYAWTTATTAGRKRTTGYRKTA	ca112a_lchrom_DRF_h_h	733794	733834	+	2.81928	2.84e-06	0.00601	TTTAAGTTTTTGATATTTTATGAATGTGATATTATGATGTA
1	TTTAAATCTTTRAAAAATTGYAWTTATTAGRKRTTGYRKTA	ca112a_lchrom_DRF_h_h	562573	562613	+	2.80723	2.85e-06	0.00601	GAAAATTTTTTGAAAATAAATAAATTTTTGGAAAAGCCTTA
1	TTTAAATCTTTRAAAAATTGYAWTTATTAGRKRTTGYRKTA	ca112a_lchrom_DRF_h_h	75616	75656	-	2.8012	2.86e-06	0.00601	AAATAATTTAGGAGTAATTGTATTTTTTACTATTTGTATTT
1	TTTAAATCTTTRAAAAATTGYAWTTATTAGRKRTTGYRKTA	ca112a_lchrom_DRF_h_h	99700	99740	-	2.8012	2.86e-06	0.00601	GGTAATAACCTCAAAATTTGAATTTATTACATTTTCTAGTT
1	TTTAAATCTTTRAAAAATTGYAWTTATTAGRKRTTGYRKTA	ca112a_lchrom_DRF_h_h	809322	809362	-	2.8012	2.86e-06	0.00601	TTTCCATCATACAAAAATTAAAAGAATTTGATAATGAAATT
1	TTTAAATCTTTRAAAAATTGYAWTTATTAGRKRTTGYRKTA	ca112a_lchrom_DRF_h_h	275836	275876	+	2.79518	2.86e-06	0.00601	TTTAAATCCAGGAACATTTGCAGAAACATTGGATTCAGGTA
1	TTTAAATCTTTRAAAAATTGYAWTTATTAGRKRTTGYRKTA	ca112a_lchrom_DRF_h_h	676230	676270	+	2.78313	2.88e-06	0.00602	TTATTTTTTTTAAAAAAATAAAAATTTTAAAAATTTTAAGA
1	TTTAAATCTTTRAAAAATTGYAWTTATTAGRKRTTGYRKTA	ca112a_lchrom_DRF_h_h	766703	766743	+	2.74096	2.92e-06	0.00609	TGTAAGTTTTGAATAGATTGCAATTGATAAAGCATGAATTC
1	TTTAAATCTTTRAAAAATTGYAWTTATTAGRKRTTGYRKTA	ca112a_lchrom_DRF_h_h	465254	465294	+	2.70482	2.96e-06	0.00612	TTTAAATTTTAAAAAAGCATTTTGTTTTAGATTTTGAGACT
1	TTTAAATCTTTRAAAAATTGYAWTTATTAGRKRTTGYRKTA	ca112a_lchrom_DRF_h_h	287442	287482	-	2.6988	2.96e-06	0.00612	ATATAATTTTTAATGTTTTTCATTTAGTTGGATTTTTCTTT
1	TTTAAATCTTTRAAAAATTGYAWTTATTAGRKRTTGYRKTA	ca112a_lchrom_DRF_h_h	317806	317846	-	2.69277	2.97e-06	0.00612	TGAAAATTATAAAAAAATAGTGTACATTAATAATCTTGTTT
1	TTTAAATCTTTRAAAAATTGYAWTTATTAGRKRTTGYRKTA	ca112a_lchrom_DRF_h_h	363551	363591	+	2.69277	2.97e-06	0.00612	TTTAATTTTAAGAGATATTTCATTTGCTTCACTTTCAAGAA
1	TTTAAATCTTTRAAAAATTGYAWTTATTAGRKRTTGYRKTA	ca112a_lchrom_DRF_h_h	432795	432835	-	2.68675	2.97e-06	0.00612	TTACAAATTTTTAATGATAACATTCATTATATTTTATTTTA
1	TTTAAATCTTTRAAAAATTGYAWTTATTAGRKRTTGYRKTA	ca112a_lchrom_DRF_h_h	565753	565793	+	2.66265	3e-06	0.00615	TTTTATTTTTTAATCCTTTTTATTTATGCAATGTTAGGTTT
1	TTTAAATCTTTRAAAAATTGYAWTTATTAGRKRTTGYRKTA	ca112a_lchrom_DRF_h_h	700214	700254	-	2.65663	3.01e-06	0.00615	AATAAATTTTAGAATTAGTGAAATAATAAGGGAAAAAGCTA
1	TTTAAATCTTTRAAAAATTGYAWTTATTAGRKRTTGYRKTA	ca112a_lchrom_DRF_h_h	60667	60707	+	2.6506	3.01e-06	0.00615	TTAATATCTTTAAAAACTAAAAATTCTTTAAGATCTGTATC
1	TTTAAATCTTTRAAAAATTGYAWTTATTAGRKRTTGYRKTA	ca112a_lchrom_DRF_h_h	762098	762138	+	2.63253	3.03e-06	0.00617	TTTAATAATTTAAACAACTTTTTGTATGATATGTTGAAATT
1	TTTAAATCTTTRAAAAATTGYAWTTATTAGRKRTTGYRKTA	ca112a_lchrom_DRF_h_h	323024	323064	+	2.62651	3.04e-06	0.00617	TTTATATTGAAAAAAATGTCTATCTTTTTTTTATTGCTTAA
1	TTTAAATCTTTRAAAAATTGYAWTTATTAGRKRTTGYRKTA	ca112a_lchrom_DRF_h_h	840188	840228	-	2.60241	3.06e-06	0.00619	TTTCAATAAATAAAAAATCTTTTTTAATATATCTTTTCATT
1	TTTAAATCTTTRAAAAATTGYAWTTATTAGRKRTTGYRKTA	ca112a_lchrom_DRF_h_h	135874	135914	-	2.59639	3.07e-06	0.00619	TTAAATTTTTATAAAAATGAAATTAAAAATTTATTTATTTA
1	TTTAAATCTTTRAAAAATTGYAWTTATTAGRKRTTGYRKTA	ca112a_lchrom_DRF_h_h	707114	707154	+	2.59036	3.08e-06	0.00619	TAAAAATATTTAATATTTTAAAAAATTTAGGATCTGTACTT
1	TTTAAATCTTTRAAAAATTGYAWTTATTAGRKRTTGYRKTA	ca112a_lchrom_DRF_h_h	252957	252997	-	2.57229	3.09e-06	0.00622	TTTTATTGTTTGAAAAGAAATAATAAGTTGAAATTTTATAA
1	TTTAAATCTTTRAAAAATTGYAWTTATTAGRKRTTGYRKTA	ca112a_lchrom_DRF_h_h	67251	67291	-	2.56024	3.11e-06	0.00622	ATTGTATTTTTTAAAAATTGTTTTTACTTTTTCTAAGTCTA
1	TTTAAATCTTTRAAAAATTGYAWTTATTAGRKRTTGYRKTA	ca112a_lchrom_DRF_h_h	875035	875075	+	2.54819	3.12e-06	0.00623	TTTAAGAATTAAAAAAAGTGAGAGTATTTTGTGAGCAATTA
1	TTTAAATCTTTRAAAAATTGYAWTTATTAGRKRTTGYRKTA	ca112a_lchrom_DRF_h_h	310409	310449	-	2.53012	3.14e-06	0.00626	TTCAAATGTTTCAAAAAATTTAAGTAATAATTGATTAGATT
1	TTTAAATCTTTRAAAAATTGYAWTTATTAGRKRTTGYRKTA	ca112a_lchrom_DRF_h_h	671585	671625	+	2.50602	3.17e-06	0.00628	TTTAATTTTATTATAAATTTTATTTACTTTGTTAGTTTTAT
1	TTTAAATCTTTRAAAAATTGYAWTTATTAGRKRTTGYRKTA	ca112a_lchrom_DRF_h_h	67166	67206	-	2.49398	3.18e-06	0.00628	ATTTATGTTTAAAAGAATTGTAAATCTTATTGCTTTAAATA
1	TTTAAATCTTTRAAAAATTGYAWTTATTAGRKRTTGYRKTA	ca112a_lchrom_DRF_h_h	846248	846288	-	2.49398	3.18e-06	0.00628	TTTACATTTTTGGAAGATTCATATTTTTTAAGATCTTGTCT
1	TTTAAATCTTTRAAAAATTGYAWTTATTAGRKRTTGYRKTA	ca112a_lchrom_DRF_h_h	27960	28000	-	2.46988	3.21e-06	0.00632	TTTTACTTTGAAAAAAAATGAATTTTTTTTATTAAATGACA
1	TTTAAATCTTTRAAAAATTGYAWTTATTAGRKRTTGYRKTA	ca112a_lchrom_DRF_h_h	276909	276949	+	2.45783	3.22e-06	0.00633	TTTATTACTTTTAAAAAATATCTTTGTTTCTTTGAGTTTTT
1	TTTAAATCTTTRAAAAATTGYAWTTATTAGRKRTTGYRKTA	ca112a_lchrom_DRF_h_h	88803	88843	+	2.45181	3.23e-06	0.00633	TTTTGGATTTTAAAAAATTGAATATAAATGTTAGACTCTTT
1	TTTAAATCTTTRAAAAATTGYAWTTATTAGRKRTTGYRKTA	ca112a_lchrom_DRF_h_h	802565	802605	+	2.40964	3.27e-06	0.00639	TATTATTTTGTAATAAATTTTTAATATTAAAGCCAGCGTTC
1	TTTAAATCTTTRAAAAATTGYAWTTATTAGRKRTTGYRKTA	ca112a_lchrom_DRF_h_h	32114	32154	-	2.39759	3.29e-06	0.00639	TAAAAACCTTTTTTAAATTTCATTAATATGCTACCATAGTA
1	TTTAAATCTTTRAAAAATTGYAWTTATTAGRKRTTGYRKTA	ca112a_lchrom_DRF_h_h	202651	202691	-	2.38554	3.3e-06	0.00639	TAAAAAAATAGAAAATTGTAAATATATTTTCTATTGAAGCA
1	TTTAAATCTTTRAAAAATTGYAWTTATTAGRKRTTGYRKTA	ca112a_lchrom_DRF_h_h	220603	220643	-	2.36747	3.32e-06	0.00639	AAAAGATTTGAAAATAATTTCAATTATTTTTCTTTTTGTCT
1	TTTAAATCTTTRAAAAATTGYAWTTATTAGRKRTTGYRKTA	ca112a_lchrom_DRF_h_h	157961	158001	+	2.36145	3.33e-06	0.00639	ATATAATCTATCAAAATGAAAGTTTATTAAGTATAATATTA
1	TTTAAATCTTTRAAAAATTGYAWTTATTAGRKRTTGYRKTA	ca112a_lchrom_DRF_h_h	467964	468004	+	2.36145	3.33e-06	0.00639	TTTATTTATTTTAAATAAAAAGTTTATTATGGGTGTTGCAA
1	TTTAAATCTTTRAAAAATTGYAWTTATTAGRKRTTGYRKTA	ca112a_lchrom_DRF_h_h	561878	561918	+	2.36145	3.33e-06	0.00639	TTCACATTTTTATAATATTGTCTTTTTGATTGATATTTTTC
1	TTTAAATCTTTRAAAAATTGYAWTTATTAGRKRTTGYRKTA	ca112a_lchrom_DRF_h_h	839456	839496	+	2.36145	3.33e-06	0.00639	TGAAGATTTTTTAAATGATGATATTAATAACTATTTAGTTG
1	TTTAAATCTTTRAAAAATTGYAWTTATTAGRKRTTGYRKTA	ca112a_lchrom_DRF_h_h	630897	630937	+	2.35542	3.34e-06	0.00639	TATAAAATTAAAAAGCATAGTTCCTATTAGCGATTCTGCTT
1	TTTAAATCTTTRAAAAATTGYAWTTATTAGRKRTTGYRKTA	ca112a_lchrom_DRF_h_h	830910	830950	-	2.34337	3.35e-06	0.0064	TAAAAATATTTAAAAAACTAGAAAAAAAAATTAATGTGATT
1	TTTAAATCTTTRAAAAATTGYAWTTATTAGRKRTTGYRKTA	ca112a_lchrom_DRF_h_h	479072	479112	-	2.33133	3.36e-06	0.00641	TTAAATTTTTTTTAATATTCCCATGACTATCTGTATCATAA
1	TTTAAATCTTTRAAAAATTGYAWTTATTAGRKRTTGYRKTA	ca112a_lchrom_DRF_h_h	327429	327469	-	2.31325	3.38e-06	0.00641	TTCAAAGCTTAAAATAAATTTATATGAAATAAATGGTATTT
1	TTTAAATCTTTRAAAAATTGYAWTTATTAGRKRTTGYRKTA	ca112a_lchrom_DRF_h_h	649919	649959	+	2.31325	3.38e-06	0.00641	TTAATTTATTTAAAATACTATTATTAAGAATTACTGAATTT
1	TTTAAATCTTTRAAAAATTGYAWTTATTAGRKRTTGYRKTA	ca112a_lchrom_DRF_h_h	372475	372515	-	2.30723	3.39e-06	0.00641	AGTATCTCTTAAAAAGATTCGAAAGTTTTGGGATTTTAGTG
1	TTTAAATCTTTRAAAAATTGYAWTTATTAGRKRTTGYRKTA	ca112a_lchrom_DRF_h_h	886562	886602	+	2.28916	3.41e-06	0.00643	GTCTAATTTTTCAATTATTTTAATTCCTGCAAATTGTACTT
1	TTTAAATCTTTRAAAAATTGYAWTTATTAGRKRTTGYRKTA	ca112a_lchrom_DRF_h_h	453354	453394	-	2.27711	3.43e-06	0.00643	TTTGCTTTATGAATATACTGAATTTAAAAAGCATTTTAGTA
1	TTTAAATCTTTRAAAAATTGYAWTTATTAGRKRTTGYRKTA	ca112a_lchrom_DRF_h_h	479613	479653	+	2.27711	3.43e-06	0.00643	TTTAAATTTTTATAAAAATGGTGATTTTAAAAGCTCTCTTG
1	TTTAAATCTTTRAAAAATTGYAWTTATTAGRKRTTGYRKTA	ca112a_lchrom_DRF_h_h	779475	779515	-	2.25301	3.46e-06	0.00646	TATTGACCTTAGAAATATTGTGCCTTTTTGAAATTTCAAAA
1	TTTAAATCTTTRAAAAATTGYAWTTATTAGRKRTTGYRKTA	ca112a_lchrom_DRF_h_h	66242	66282	-	2.24096	3.47e-06	0.00646	TGAAATTAATAGAAAAATTAAAGTAAATATAGAGTTTGTTG
1	TTTAAATCTTTRAAAAATTGYAWTTATTAGRKRTTGYRKTA	ca112a_lchrom_DRF_h_h	123455	123495	-	2.24096	3.47e-06	0.00646	TATTGCCTTTAATCAAGTTGAAAATGTTGAAGATTTTGTTA
1	TTTAAATCTTTRAAAAATTGYAWTTATTAGRKRTTGYRKTA	ca112a_lchrom_DRF_h_h	263162	263202	-	2.23494	3.48e-06	0.00646	TTCAACTTTTGATAGGATTAAATTTGTTAAAGTTGTTCTTA
1	TTTAAATCTTTRAAAAATTGYAWTTATTAGRKRTTGYRKTA	ca112a_lchrom_DRF_h_h	317480	317520	-	2.22892	3.48e-06	0.00646	TTTTAATTATTAAAAAATTAGGTTATTTAATTGATTTGGCT
1	TTTAAATCTTTRAAAAATTGYAWTTATTAGRKRTTGYRKTA	ca112a_lchrom_DRF_h_h	621476	621516	-	2.21084	3.51e-06	0.00648	TGAAAGTTTATGTAAAATTGCACTTAATAACAGCTTAAGTG
1	TTTAAATCTTTRAAAAATTGYAWTTATTAGRKRTTGYRKTA	ca112a_lchrom_DRF_h_h	276237	276277	-	2.20482	3.51e-06	0.00648	TTTTGAATTAAAAGATTTTGCAAATATTTCTAATATTGGTA
1	TTTAAATCTTTRAAAAATTGYAWTTATTAGRKRTTGYRKTA	ca112a_lchrom_DRF_h_h	624257	624297	+	2.19277	3.53e-06	0.00649	GAAATATTTAGAAAGTATTGAAGTTAATAGAGATATTAACA
1	TTTAAATCTTTRAAAAATTGYAWTTATTAGRKRTTGYRKTA	ca112a_lchrom_DRF_h_h	324017	324057	-	2.18675	3.54e-06	0.00649	TATGAATTTTGAAAATAAAATTTTTATTAGGCAATCTTACA
1	TTTAAATCTTTRAAAAATTGYAWTTATTAGRKRTTGYRKTA	ca112a_lchrom_DRF_h_h	798451	798491	+	2.18072	3.54e-06	0.00649	TTGAATGTTTTAGTTTAGTGTATTCAATTTTTTTTGTTTTA
1	TTTAAATCTTTRAAAAATTGYAWTTATTAGRKRTTGYRKTA	ca112a_lchrom_DRF_h_h	823782	823822	-	2.15663	3.57e-06	0.00649	TTTTTCTCTTTAAAAAAAGGCCGTTTTTAGAAACAATTTTA
1	TTTAAATCTTTRAAAAATTGYAWTTATTAGRKRTTGYRKTA	ca112a_lchrom_DRF_h_h	869776	869816	+	2.15663	3.57e-06	0.00649	TATGTAGCTTTATTAAATTTTCTATATTTTCTTTATTATTA
1	TTTAAATCTTTRAAAAATTGYAWTTATTAGRKRTTGYRKTA	ca112a_lchrom_DRF_h_h	251667	251707	-	2.1506	3.58e-06	0.00649	TTAAAACCTCTTTAAAAATCAATTCTAATGGTGTTGATTTA
1	TTTAAATCTTTRAAAAATTGYAWTTATTAGRKRTTGYRKTA	ca112a_lchrom_DRF_h_h	898438	898478	+	2.1506	3.58e-06	0.00649	TTTTTGTTTTTCAATTATTGTTTTTATTTTGCTGTTTTCAA
1	TTTAAATCTTTRAAAAATTGYAWTTATTAGRKRTTGYRKTA	ca112a_lchrom_DRF_h_h	477967	478007	+	2.13253	3.6e-06	0.00649	TTTAGATTTTAAAAATCATCTTATGATATAATATTATATCA
1	TTTAAATCTTTRAAAAATTGYAWTTATTAGRKRTTGYRKTA	ca112a_lchrom_DRF_h_h	174688	174728	-	2.12651	3.61e-06	0.00649	TTTAATTTTAAGTAATTTTGAGAATGCAGAATATTCCCTTA
1	TTTAAATCTTTRAAAAATTGYAWTTATTAGRKRTTGYRKTA	ca112a_lchrom_DRF_h_h	351192	351232	-	2.12651	3.61e-06	0.00649	TGAGTATATTAAAAAAATTGTCAAAGTTTAGAGGTTTATTT
1	TTTAAATCTTTRAAAAATTGYAWTTATTAGRKRTTGYRKTA	ca112a_lchrom_DRF_h_h	533712	533752	+	2.12048	3.62e-06	0.00649	TTTTAAGTGTTAAATCATGTCAATAATTATTTATTGAATTT
1	TTTAAATCTTTRAAAAATTGYAWTTATTAGRKRTTGYRKTA	ca112a_lchrom_DRF_h_h	366344	366384	-	2.10843	3.63e-06	0.0065	ATTAATTTTTATAATAATTTTTTTTATTTACCTTATTCTTT
1	TTTAAATCTTTRAAAAATTGYAWTTATTAGRKRTTGYRKTA	ca112a_lchrom_DRF_h_h	764031	764071	+	2.10241	3.64e-06	0.0065	TTATTTTTTTTTAAAAGATGATAAAATTGTAATTTGTGGTA
1	TTTAAATCTTTRAAAAATTGYAWTTATTAGRKRTTGYRKTA	ca112a_lchrom_DRF_h_h	76799	76839	-	2.09639	3.65e-06	0.0065	TTGATTTGTTTTCTAATATGAATTTATTTTCTATTGCTCTT
1	TTTAAATCTTTRAAAAATTGYAWTTATTAGRKRTTGYRKTA	ca112a_lchrom_DRF_h_h	520646	520686	-	2.08434	3.66e-06	0.00651	TTTAAATCCTTAAAAAAGTCTTCTTCTAATAGTTTAAGATG
1	TTTAAATCTTTRAAAAATTGYAWTTATTAGRKRTTGYRKTA	ca112a_lchrom_DRF_h_h	738901	738941	+	2.07831	3.67e-06	0.00651	TTTAAAGTTTTGATTTTTTGAAAAACTTTCAGGCTATGTGA
1	TTTAAATCTTTRAAAAATTGYAWTTATTAGRKRTTGYRKTA	ca112a_lchrom_DRF_h_h	645082	645122	+	2.07229	3.68e-06	0.00651	GTAAATCTTTTAATGTATAAATTTTTATTGGTGTTTTGTTT
1	TTTAAATCTTTRAAAAATTGYAWTTATTAGRKRTTGYRKTA	ca112a_lchrom_DRF_h_h	77980	78020	-	2.06024	3.69e-06	0.00652	TTAAAATTTAAATATATTGGAAATTATTTTCAAAAGTCTTT
1	TTTAAATCTTTRAAAAATTGYAWTTATTAGRKRTTGYRKTA	ca112a_lchrom_DRF_h_h	799128	799168	+	2.03012	3.73e-06	0.00655	TATAATGATTTGGAATTTTGTCAATTTTTTCAATATTATTA
1	TTTAAATCTTTRAAAAATTGYAWTTATTAGRKRTTGYRKTA	ca112a_lchrom_DRF_h_h	472649	472689	+	2.01205	3.76e-06	0.00655	AATCTTTTTTTAAAATATTAACAGACTTTGTTATTGTTTTA
1	TTTAAATCTTTRAAAAATTGYAWTTATTAGRKRTTGYRKTA	ca112a_lchrom_DRF_h_h	512785	512825	+	2.00602	3.76e-06	0.00655	TTTAAGTATTTTTACATTTGTATTTTTATTGGTGTTTTTTT
1	TTTAAATCTTTRAAAAATTGYAWTTATTAGRKRTTGYRKTA	ca112a_lchrom_DRF_h_h	551689	551729	+	2.00602	3.76e-06	0.00655	TTTATATTATTAAATATTTGGAAGTTTAAACTATTTTATAT
1	TTTAAATCTTTRAAAAATTGYAWTTATTAGRKRTTGYRKTA	ca112a_lchrom_DRF_h_h	613681	613721	+	2.00602	3.76e-06	0.00655	ATTAGGTTTTAAAAATTTTGAAAAAATAGTAGGCTTTGTTT
1	TTTAAATCTTTRAAAAATTGYAWTTATTAGRKRTTGYRKTA	ca112a_lchrom_DRF_h_h	120144	120184	+	2	3.77e-06	0.00655	GTTAAATTTTTAGCTAATTTTGATTTTTCACGATTAAGTTG
1	TTTAAATCTTTRAAAAATTGYAWTTATTAGRKRTTGYRKTA	ca112a_lchrom_DRF_h_h	159221	159261	-	1.98795	3.79e-06	0.00655	TTGAATTAAGAGAAATTTTATAAATTTTAGTTTCTTGAGTA
1	TTTAAATCTTTRAAAAATTGYAWTTATTAGRKRTTGYRKTA	ca112a_lchrom_DRF_h_h	315655	315695	-	1.9759	3.8e-06	0.00655	TTAAAAGATGAAAAGAGTGTTATTGATTTGGTAGTTAATGA
1	TTTAAATCTTTRAAAAATTGYAWTTATTAGRKRTTGYRKTA	ca112a_lchrom_DRF_h_h	447534	447574	-	1.96988	3.81e-06	0.00655	AAAATGTTTTTAATATATTTTATTTATTTTTAGTTTTGGAG
1	TTTAAATCTTTRAAAAATTGYAWTTATTAGRKRTTGYRKTA	ca112a_lchrom_DRF_h_h	549677	549717	+	1.96988	3.81e-06	0.00655	CTCAACTTTTGAAAAACTTCCATCTTCTAGGGAACCTGTTA
1	TTTAAATCTTTRAAAAATTGYAWTTATTAGRKRTTGYRKTA	ca112a_lchrom_DRF_h_h	198291	198331	-	1.96386	3.82e-06	0.00655	AATAGCTTTTAAAAATCCTAAATTTGTTTTTGAATTTGTTA
1	TTTAAATCTTTRAAAAATTGYAWTTATTAGRKRTTGYRKTA	ca112a_lchrom_DRF_h_h	853611	853651	+	1.96386	3.82e-06	0.00655	TTGAGATTGTTAAAAAAATGAAAATAGATAAGCTTTTTATA
1	TTTAAATCTTTRAAAAATTGYAWTTATTAGRKRTTGYRKTA	ca112a_lchrom_DRF_h_h	839937	839977	+	1.94578	3.84e-06	0.00658	CTTGAACTTGTGAAAAATAATAATGATTTTTCTTCTCAATA
1	TTTAAATCTTTRAAAAATTGYAWTTATTAGRKRTTGYRKTA	ca112a_lchrom_DRF_h_h	583732	583772	+	1.92169	3.87e-06	0.0066	TTTAAAGTTTTATTATAATTAAAATGATTTTCAATATGTTA
1	TTTAAATCTTTRAAAAATTGYAWTTATTAGRKRTTGYRKTA	ca112a_lchrom_DRF_h_h	227176	227216	+	1.90964	3.89e-06	0.0066	AGTAACTTTTTTATAAATTGATTTTGCCTTAGATTTTCCTA
1	TTTAAATCTTTRAAAAATTGYAWTTATTAGRKRTTGYRKTA	ca112a_lchrom_DRF_h_h	618006	618046	+	1.89157	3.91e-06	0.0066	GTTAAAGCTTTGCCCAATAGCAATTCTTTTAAACTTATGTA
1	TTTAAATCTTTRAAAAATTGYAWTTATTAGRKRTTGYRKTA	ca112a_lchrom_DRF_h_h	756364	756404	-	1.88554	3.92e-06	0.0066	TATAAAAATTAGAAAAAATCCAATAATTACCCAAAAGGTTT
1	TTTAAATCTTTRAAAAATTGYAWTTATTAGRKRTTGYRKTA	ca112a_lchrom_DRF_h_h	443385	443425	-	1.87952	3.93e-06	0.0066	TCAAGATATAAGAGATATTGCAAATAGTTTATAATTTTTTT
1	TTTAAATCTTTRAAAAATTGYAWTTATTAGRKRTTGYRKTA	ca112a_lchrom_DRF_h_h	353561	353601	-	1.86747	3.95e-06	0.0066	TCAAAAACTTTCAAATGTTGATTTGAAAATCGATTTTCTAA
1	TTTAAATCTTTRAAAAATTGYAWTTATTAGRKRTTGYRKTA	ca112a_lchrom_DRF_h_h	693471	693511	+	1.86747	3.95e-06	0.0066	TTTGATTTTCAAAAATATCTTAATTTTAGCATTTTTAGGTA
1	TTTAAATCTTTRAAAAATTGYAWTTATTAGRKRTTGYRKTA	ca112a_lchrom_DRF_h_h	755813	755853	+	1.86747	3.95e-06	0.0066	AATAAAATTTTAAAAGGTGGTACTAATAAGGTTGTTCTTGA
1	TTTAAATCTTTRAAAAATTGYAWTTATTAGRKRTTGYRKTA	ca112a_lchrom_DRF_h_h	768528	768568	-	1.86747	3.95e-06	0.0066	AATAAAGCTTGGAGAATTTGTAATTGCTTCCTACATTGCCA
1	TTTAAATCTTTRAAAAATTGYAWTTATTAGRKRTTGYRKTA	ca112a_lchrom_DRF_h_h	614904	614944	-	1.86145	3.95e-06	0.0066	TTGAACTTTGGAAAAAGTTAAATAAATGGGCAATTGAAGGA
1	TTTAAATCTTTRAAAAATTGYAWTTATTAGRKRTTGYRKTA	ca112a_lchrom_DRF_h_h	778352	778392	+	1.86145	3.95e-06	0.0066	GTGGAATTTTTGATAATTTGAATTTATTTAAGCCCTTTTCA
1	TTTAAATCTTTRAAAAATTGYAWTTATTAGRKRTTGYRKTA	ca112a_lchrom_DRF_h_h	755903	755943	+	1.85542	3.96e-06	0.0066	TTTAAACTTTTGAAAAAATATATGAGAAGTGTTATAACTTA
1	TTTAAATCTTTRAAAAATTGYAWTTATTAGRKRTTGYRKTA	ca112a_lchrom_DRF_h_h	652429	652469	-	1.8494	3.97e-06	0.0066	AATATATTTTCAAAGAATTGCCAAAAGTATCAATTGAGGTT
1	TTTAAATCTTTRAAAAATTGYAWTTATTAGRKRTTGYRKTA	ca112a_lchrom_DRF_h_h	387607	387647	-	1.8253	4e-06	0.00663	TTAATATTGTTTAATATTTGTAAGTATTTAGAAGATTCATA
1	TTTAAATCTTTRAAAAATTGYAWTTATTAGRKRTTGYRKTA	ca112a_lchrom_DRF_h_h	707103	707143	-	1.8253	4e-06	0.00663	CTAAATTTTTTAAAATATTAAATATTTTTAGCCCACCATTT
1	TTTAAATCTTTRAAAAATTGYAWTTATTAGRKRTTGYRKTA	ca112a_lchrom_DRF_h_h	421711	421751	-	1.81325	4.02e-06	0.00664	ATATAAGATTTAAAGTATTGCATTTTTTTGGGGATATTAAG
1	TTTAAATCTTTRAAAAATTGYAWTTATTAGRKRTTGYRKTA	ca112a_lchrom_DRF_h_h	28837	28877	-	1.8012	4.04e-06	0.00665	TTTTAAAATTAAAAAAATTGTGGCAAATGAGGACTATGGGA
1	TTTAAATCTTTRAAAAATTGYAWTTATTAGRKRTTGYRKTA	ca112a_lchrom_DRF_h_h	32544	32584	-	1.77108	4.08e-06	0.00669	TTTTGATGGTGAATTTATTGGAAATGCTAGTTATTATGATA
1	TTTAAATCTTTRAAAAATTGYAWTTATTAGRKRTTGYRKTA	ca112a_lchrom_DRF_h_h	410110	410150	+	1.77108	4.08e-06	0.00669	TTACAATTTTTAAAGCATCTTCATAATTTTTATTTGCAATA
1	TTTAAATCTTTRAAAAATTGYAWTTATTAGRKRTTGYRKTA	ca112a_lchrom_DRF_h_h	707883	707923	-	1.75301	4.1e-06	0.0067	GATAATCATAAAAATAATTAAAATTATAAAATAATGTAATC
1	TTTAAATCTTTRAAAAATTGYAWTTATTAGRKRTTGYRKTA	ca112a_lchrom_DRF_h_h	198762	198802	-	1.74699	4.11e-06	0.0067	TTCATAGCCTGCAAATATTTTATTTGTAAGCAATAAGGATA
1	TTTAAATCTTTRAAAAATTGYAWTTATTAGRKRTTGYRKTA	ca112a_lchrom_DRF_h_h	509105	509145	+	1.74699	4.11e-06	0.0067	TTTAAAAGTTGAATAATTAATAATTTGAGGGCACTGTTTTA
1	TTTAAATCTTTRAAAAATTGYAWTTATTAGRKRTTGYRKTA	ca112a_lchrom_DRF_h_h	21487	21527	+	1.73494	4.13e-06	0.00672	TTTCAATATTTAAAATAAGAGAATTTCTCTTTATTATCTCA
1	TTTAAATCTTTRAAAAATTGYAWTTATTAGRKRTTGYRKTA	ca112a_lchrom_DRF_h_h	892609	892649	-	1.72289	4.15e-06	0.00673	TTAAAAATTTTAAATAATGACTAATTTTTGGGACATTCTCA
1	TTTAAATCTTTRAAAAATTGYAWTTATTAGRKRTTGYRKTA	ca112a_lchrom_DRF_h_h	353669	353709	+	1.71687	4.16e-06	0.00673	TTAAAATATTAAATCTATTGTCAATATTAGTTTCAGATACA
1	TTTAAATCTTTRAAAAATTGYAWTTATTAGRKRTTGYRKTA	ca112a_lchrom_DRF_h_h	329716	329756	+	1.6988	4.18e-06	0.00675	TAACATACTTAAGAATATTATTTAAATAAGGAATAGTATTA
1	TTTAAATCTTTRAAAAATTGYAWTTATTAGRKRTTGYRKTA	ca112a_lchrom_DRF_h_h	690624	690664	+	1.69277	4.19e-06	0.00675	GCAGTATTTATAAAAAACTCTATTGATAAAGTTTTGTCTGA
1	TTTAAATCTTTRAAAAATTGYAWTTATTAGRKRTTGYRKTA	ca112a_lchrom_DRF_h_h	620	660	+	1.68072	4.21e-06	0.00677	TTTAGATCTAGGAATTTCTATATTTATATAATCCTTTTTTA
1	TTTAAATCTTTRAAAAATTGYAWTTATTAGRKRTTGYRKTA	ca112a_lchrom_DRF_h_h	411270	411310	+	1.64458	4.26e-06	0.00682	TAAAAAGCTTAAAAACAAAGAAATAGTTCGAATTTTCGCAA
1	TTTAAATCTTTRAAAAATTGYAWTTATTAGRKRTTGYRKTA	ca112a_lchrom_DRF_h_h	60956	60996	+	1.63855	4.27e-06	0.00682	TTGGACTTTTTTGTAGATTAATTTTATTAAAAATTTCATTA
1	TTTAAATCTTTRAAAAATTGYAWTTATTAGRKRTTGYRKTA	ca112a_lchrom_DRF_h_h	235129	235169	-	1.63855	4.27e-06	0.00682	ATAAAAGGTATAAAAAGTCCTAAAAATTGGCTTTTTTGTAT
1	TTTAAATCTTTRAAAAATTGYAWTTATTAGRKRTTGYRKTA	ca112a_lchrom_DRF_h_h	120967	121007	-	1.60241	4.32e-06	0.00689	TTTAAACATATTGAATTTTAAATTTATAGTAGTTTATTTAA
1	TTTAAATCTTTRAAAAATTGYAWTTATTAGRKRTTGYRKTA	ca112a_lchrom_DRF_h_h	26106	26146	+	1.58434	4.35e-06	0.0069	ATTATATATTTGATATAGGAGAATTATTTCAAATTCCAGTC
1	TTTAAATCTTTRAAAAATTGYAWTTATTAGRKRTTGYRKTA	ca112a_lchrom_DRF_h_h	73678	73718	-	1.57229	4.37e-06	0.0069	TTTTGTGTTTTCTATGATTTGAATTGTTTTGTATTTTATTA
1	TTTAAATCTTTRAAAAATTGYAWTTATTAGRKRTTGYRKTA	ca112a_lchrom_DRF_h_h	356999	357039	-	1.57229	4.37e-06	0.0069	TTGAAATTTTTCTAACATTGTCTATTACTTTTATTGTATCT
1	TTTAAATCTTTRAAAAATTGYAWTTATTAGRKRTTGYRKTA	ca112a_lchrom_DRF_h_h	561546	561586	-	1.57229	4.37e-06	0.0069	AAAAATTGCTTAAAAAAGTTAATATATTAATGGTTACAGCT
1	TTTAAATCTTTRAAAAATTGYAWTTATTAGRKRTTGYRKTA	ca112a_lchrom_DRF_h_h	212692	212732	-	1.56024	4.38e-06	0.0069	GAGAATTGTTTAAAATGTTTTCACTATTTGATTTTCCACTT
1	TTTAAATCTTTRAAAAATTGYAWTTATTAGRKRTTGYRKTA	ca112a_lchrom_DRF_h_h	259723	259763	-	1.56024	4.38e-06	0.0069	TTTAAGTTTTTTAATTGTTGCTTTTATGGATTCTTTTGAGA
1	TTTAAATCTTTRAAAAATTGYAWTTATTAGRKRTTGYRKTA	ca112a_lchrom_DRF_h_h	203282	203322	-	1.53012	4.43e-06	0.00696	TTTAAAGAGATTTAATATTTTTTTTATGATTTTGTTTATTA
1	TTTAAATCTTTRAAAAATTGYAWTTATTAGRKRTTGYRKTA	ca112a_lchrom_DRF_h_h	361003	361043	-	1.5241	4.44e-06	0.00696	TTTTATTTTACAATAAATTATGTATAATTTTTATAGTTATA
1	TTTAAATCTTTRAAAAATTGYAWTTATTAGRKRTTGYRKTA	ca112a_lchrom_DRF_h_h	610598	610638	+	1.51807	4.45e-06	0.00696	TTATTGCTTTTGAAAAATGGGAATAGCTGGGATTTAGTGTA
1	TTTAAATCTTTRAAAAATTGYAWTTATTAGRKRTTGYRKTA	ca112a_lchrom_DRF_h_h	311270	311310	-	1.48193	4.5e-06	0.00703	TTTAAATTTTTTAAAAAAATCAATATTTCCTGTATTGATTA
1	TTTAAATCTTTRAAAAATTGYAWTTATTAGRKRTTGYRKTA	ca112a_lchrom_DRF_h_h	199863	199903	-	1.45783	4.54e-06	0.00703	TTTAAAGTATTCAAGATTTTTATATTTTTCTGCTTTAGGTA
1	TTTAAATCTTTRAAAAATTGYAWTTATTAGRKRTTGYRKTA	ca112a_lchrom_DRF_h_h	230689	230729	+	1.45783	4.54e-06	0.00703	CTTCAATCTTATAAATATTGCTTTCGTTGCCACGAGGATTA
1	TTTAAATCTTTRAAAAATTGYAWTTATTAGRKRTTGYRKTA	ca112a_lchrom_DRF_h_h	672848	672888	-	1.45783	4.54e-06	0.00703	TTAAATATTTAAAAAGCTTTAATATATTAGATAAACAATTT
1	TTTAAATCTTTRAAAAATTGYAWTTATTAGRKRTTGYRKTA	ca112a_lchrom_DRF_h_h	74945	74985	-	1.44578	4.56e-06	0.00703	GATCATTTTCGAATAAGTTGAAATTGTGAGAGAGTACATTT
1	TTTAAATCTTTRAAAAATTGYAWTTATTAGRKRTTGYRKTA	ca112a_lchrom_DRF_h_h	703548	703588	+	1.44578	4.56e-06	0.00703	TTTATATTTATAGAAAGCTGAGAATCCAGTATACTGCATTA
1	TTTAAATCTTTRAAAAATTGYAWTTATTAGRKRTTGYRKTA	ca112a_lchrom_DRF_h_h	259672	259712	-	1.43976	4.57e-06	0.00703	TTTTATTAATTTAAATATTTCATTTATTATATGTACAGCAT
1	TTTAAATCTTTRAAAAATTGYAWTTATTAGRKRTTGYRKTA	ca112a_lchrom_DRF_h_h	442497	442537	-	1.43976	4.57e-06	0.00703	TTAAATTTTTTAAAAAATATAATATTATTAAATTTGATTAT
1	TTTAAATCTTTRAAAAATTGYAWTTATTAGRKRTTGYRKTA	ca112a_lchrom_DRF_h_h	564601	564641	+	1.42771	4.59e-06	0.00704	TTTTCCTTTATTTTATCTTCTAATTCTTTGAGTTTGTGTTT
1	TTTAAATCTTTRAAAAATTGYAWTTATTAGRKRTTGYRKTA	ca112a_lchrom_DRF_h_h	857605	857645	-	1.41566	4.61e-06	0.00706	TTTTTTTAAGAGAAAAATTATATTGACTATCGCTTGATTTT
1	TTTAAATCTTTRAAAAATTGYAWTTATTAGRKRTTGYRKTA	ca112a_lchrom_DRF_h_h	552358	552398	+	1.40361	4.62e-06	0.00706	TTTTTATGTATAAATTGTTGTTTATTATTGTTTTTGTTTTG
1	TTTAAATCTTTRAAAAATTGYAWTTATTAGRKRTTGYRKTA	ca112a_lchrom_DRF_h_h	644798	644838	-	1.40361	4.62e-06	0.00706	TAAAGCTGTATAAACTATTATTAATATCATGGGTTTCATAA
1	TTTAAATCTTTRAAAAATTGYAWTTATTAGRKRTTGYRKTA	ca112a_lchrom_DRF_h_h	648202	648242	-	1.39157	4.64e-06	0.00707	AATATAAATTACTAAATTAGCATTTATTATTTATATGGTTA
1	TTTAAATCTTTRAAAAATTGYAWTTATTAGRKRTTGYRKTA	ca112a_lchrom_DRF_h_h	533512	533552	+	1.37952	4.66e-06	0.00709	TTTTCTTTTTTTAAATTTTATTAATAATATTTTTTGCTGGA
1	TTTAAATCTTTRAAAAATTGYAWTTATTAGRKRTTGYRKTA	ca112a_lchrom_DRF_h_h	563730	563770	-	1.3494	4.71e-06	0.00709	CCAAATTTTCAAAAAATTTAAACTTATTAAGCATTACTGAA
1	TTTAAATCTTTRAAAAATTGYAWTTATTAGRKRTTGYRKTA	ca112a_lchrom_DRF_h_h	704818	704858	+	1.3494	4.71e-06	0.00709	TAAATTTTTATGAAAAATAATATTTCGGATATATTTTTTAA
1	TTTAAATCTTTRAAAAATTGYAWTTATTAGRKRTTGYRKTA	ca112a_lchrom_DRF_h_h	411408	411448	+	1.34337	4.72e-06	0.00709	TTAAATTTTTAGAAAAAGGTAAATTCCTCCACATTATGCCA
1	TTTAAATCTTTRAAAAATTGYAWTTATTAGRKRTTGYRKTA	ca112a_lchrom_DRF_h_h	802309	802349	+	1.34337	4.72e-06	0.00709	ATAAATTATTTAATATTTTTGTATTACTATTTATTTCTTTT
1	TTTAAATCTTTRAAAAATTGYAWTTATTAGRKRTTGYRKTA	ca112a_lchrom_DRF_h_h	214656	214696	-	1.33735	4.73e-06	0.00709	TTTATTGTTTTCAAATTTTGCTATTGATAGGTTGTAAATAG
1	TTTAAATCTTTRAAAAATTGYAWTTATTAGRKRTTGYRKTA	ca112a_lchrom_DRF_h_h	571892	571932	+	1.33735	4.73e-06	0.00709	TCTAGATTTTTTAAATTTTGGACTATTTTATTATTAGGGTT
1	TTTAAATCTTTRAAAAATTGYAWTTATTAGRKRTTGYRKTA	ca112a_lchrom_DRF_h_h	635973	636013	+	1.33735	4.73e-06	0.00709	TAAATATTTATAAAATATTATAATAATCATAGTCACTAGTT
1	TTTAAATCTTTRAAAAATTGYAWTTATTAGRKRTTGYRKTA	ca112a_lchrom_DRF_h_h	54565	54605	-	1.31928	4.76e-06	0.00709	TTTAGAATTTTATAATATTGCTCTTGAGGAGAGTTTTTTTG
1	TTTAAATCTTTRAAAAATTGYAWTTATTAGRKRTTGYRKTA	ca112a_lchrom_DRF_h_h	334697	334737	-	1.31325	4.77e-06	0.00709	TAATAAATTTTAATAAAGAATATTTATTTTGTTTTAATTTT
1	TTTAAATCTTTRAAAAATTGYAWTTATTAGRKRTTGYRKTA	ca112a_lchrom_DRF_h_h	825067	825107	+	1.30723	4.78e-06	0.00709	GATTGATTTTTAAAATTTTAAATTCAGAAGGAATTGCAGCC
1	TTTAAATCTTTRAAAAATTGYAWTTATTAGRKRTTGYRKTA	ca112a_lchrom_DRF_h_h	14040	14080	-	1.3012	4.79e-06	0.00709	ATCTATTCTTGCAATTTTTGCATTTGGTAAAAATTTTTTTA
1	TTTAAATCTTTRAAAAATTGYAWTTATTAGRKRTTGYRKTA	ca112a_lchrom_DRF_h_h	466725	466765	+	1.3012	4.79e-06	0.00709	CTGACATCTTAAAATAATTTTATTTTTCAAGGAATCTCTTC
1	TTTAAATCTTTRAAAAATTGYAWTTATTAGRKRTTGYRKTA	ca112a_lchrom_DRF_h_h	508486	508526	+	1.3012	4.79e-06	0.00709	ATATGAGCATTGAGAAATTGAATTTGTCAGTCAGATCTTTA
1	TTTAAATCTTTRAAAAATTGYAWTTATTAGRKRTTGYRKTA	ca112a_lchrom_DRF_h_h	604697	604737	+	1.28916	4.81e-06	0.00709	CTTAGAATTTTCTAATATTAAATTTATTCCGTTTATTTTAA
1	TTTAAATCTTTRAAAAATTGYAWTTATTAGRKRTTGYRKTA	ca112a_lchrom_DRF_h_h	263614	263654	-	1.27711	4.83e-06	0.00709	TTTTATAATAAAAAAAATTATTATTAAATGAATTTCCATAA
1	TTTAAATCTTTRAAAAATTGYAWTTATTAGRKRTTGYRKTA	ca112a_lchrom_DRF_h_h	690709	690749	-	1.27711	4.83e-06	0.00709	CTTAAAATTTTTAAAAAATACCATTATTAGCTAACAGTTCT
1	TTTAAATCTTTRAAAAATTGYAWTTATTAGRKRTTGYRKTA	ca112a_lchrom_DRF_h_h	842497	842537	+	1.27711	4.83e-06	0.00709	GTTAAATGTTGAGATATTAGAAATTAATATCTTTAGAAATA
1	TTTAAATCTTTRAAAAATTGYAWTTATTAGRKRTTGYRKTA	ca112a_lchrom_DRF_h_h	480672	480712	+	1.27108	4.84e-06	0.00709	TTTAAATTTGAGAGATCCTATTTTTGTTTTTGATCACAATA
1	TTTAAATCTTTRAAAAATTGYAWTTATTAGRKRTTGYRKTA	ca112a_lchrom_DRF_h_h	539267	539307	+	1.25904	4.86e-06	0.00709	TTTTTCTTTATTAAAATCTCTATTTATTCCAAATCTGGTTA
1	TTTAAATCTTTRAAAAATTGYAWTTATTAGRKRTTGYRKTA	ca112a_lchrom_DRF_h_h	149076	149116	-	1.25301	4.87e-06	0.00709	ATCAATTCGTAATAATATTGATAATGTTAGAGAGCTTTTTT
1	TTTAAATCTTTRAAAAATTGYAWTTATTAGRKRTTGYRKTA	ca112a_lchrom_DRF_h_h	63587	63627	-	1.24699	4.88e-06	0.00709	TTAAAGTCTTTAATTTCTTGAATTTTATTGATTGGGCTGAT
1	TTTAAATCTTTRAAAAATTGYAWTTATTAGRKRTTGYRKTA	ca112a_lchrom_DRF_h_h	356183	356223	-	1.24699	4.88e-06	0.00709	TTATATGCTTTAAAATATTGCAAGGCATTTTCTTTTGGTGA
1	TTTAAATCTTTRAAAAATTGYAWTTATTAGRKRTTGYRKTA	ca112a_lchrom_DRF_h_h	815132	815172	+	1.24096	4.89e-06	0.00709	TTGAAGTATATAGATATTTTCATTTGATAAATTTTTTGTAA
1	TTTAAATCTTTRAAAAATTGYAWTTATTAGRKRTTGYRKTA	ca112a_lchrom_DRF_h_h	742452	742492	+	1.22892	4.91e-06	0.00709	TTAAATATTTTACCAATTTTAATTATATTTGGATTGTTTTT
1	TTTAAATCTTTRAAAAATTGYAWTTATTAGRKRTTGYRKTA	ca112a_lchrom_DRF_h_h	858437	858477	+	1.22892	4.91e-06	0.00709	TTTAAGATTGACAATAATTTTAAAATTTCAATGTTTAGTTA
1	TTTAAATCTTTRAAAAATTGYAWTTATTAGRKRTTGYRKTA	ca112a_lchrom_DRF_h_h	560542	560582	+	1.21084	4.94e-06	0.00709	TTTCATTACGTGATAATTTCTAAATATTATGTTTAGTGCAT
1	TTTAAATCTTTRAAAAATTGYAWTTATTAGRKRTTGYRKTA	ca112a_lchrom_DRF_h_h	80743	80783	-	1.1988	4.96e-06	0.00709	TATAAATTTTTATGAAAGCTCTTTTATTACCTTTTTTAATC
1	TTTAAATCTTTRAAAAATTGYAWTTATTAGRKRTTGYRKTA	ca112a_lchrom_DRF_h_h	352588	352628	-	1.1988	4.96e-06	0.00709	TTTTATTTTTAAAAGAACTTTATTTAGATGGTATGTATTTT
1	TTTAAATCTTTRAAAAATTGYAWTTATTAGRKRTTGYRKTA	ca112a_lchrom_DRF_h_h	95625	95665	-	1.18675	4.98e-06	0.00709	TTCAATTCTTGAATATTTGATCAATATTAATTCTTATGTTT
1	TTTAAATCTTTRAAAAATTGYAWTTATTAGRKRTTGYRKTA	ca112a_lchrom_DRF_h_h	158395	158435	-	1.18072	4.99e-06	0.00709	TATAGTGATTGATATAATTCCAATTATTTGCTGATTGCTTT
1	TTTAAATCTTTRAAAAATTGYAWTTATTAGRKRTTGYRKTA	ca112a_lchrom_DRF_h_h	723109	723149	+	1.18072	4.99e-06	0.00709	TTTTAATTTTGAAATTTTCAAAGTTCGTAGGTGTGTCGTTT
1	TTTAAATCTTTRAAAAATTGYAWTTATTAGRKRTTGYRKTA	ca112a_lchrom_DRF_h_h	395046	395086	-	1.1747	5e-06	0.00709	TTTAATTTTTAAAAAATTTAGAATTTTAAAAAAAAATATAA
1	TTTAAATCTTTRAAAAATTGYAWTTATTAGRKRTTGYRKTA	ca112a_lchrom_DRF_h_h	769424	769464	+	1.16867	5.01e-06	0.00709	TTAAAATTTTTTTAGAATTTTTTTAGAATAAGATTCTATTA
1	TTTAAATCTTTRAAAAATTGYAWTTATTAGRKRTTGYRKTA	ca112a_lchrom_DRF_h_h	814323	814363	+	1.16867	5.01e-06	0.00709	ATTGTTTTCTTCTAAAATTTTAATTATAAGGCCTTTTTGTT
1	TTTAAATCTTTRAAAAATTGYAWTTATTAGRKRTTGYRKTA	ca112a_lchrom_DRF_h_h	822386	822426	-	1.16265	5.02e-06	0.00709	TTTTTTTCTTTAAAGAATTTAATTATCTTGTCAATATATAA
1	TTTAAATCTTTRAAAAATTGYAWTTATTAGRKRTTGYRKTA	ca112a_lchrom_DRF_h_h	366363	366403	+	1.15663	5.03e-06	0.00709	AAAAATTATTATAAAAATTAATTTTAGGAACAATTTTATTA
1	TTTAAATCTTTRAAAAATTGYAWTTATTAGRKRTTGYRKTA	ca112a_lchrom_DRF_h_h	447548	447588	-	1.15663	5.03e-06	0.00709	TTTTATCATTAAGAAAAATGTTTTTAATATATTTTATTTAT
1	TTTAAATCTTTRAAAAATTGYAWTTATTAGRKRTTGYRKTA	ca112a_lchrom_DRF_h_h	791616	791656	+	1.15663	5.03e-06	0.00709	ATTAATTAATAAATATATTGTATTTTTTAAAATAAATATTT
1	TTTAAATCTTTRAAAAATTGYAWTTATTAGRKRTTGYRKTA	ca112a_lchrom_DRF_h_h	256074	256114	-	1.1506	5.04e-06	0.00709	TTTAAATTTTTGTCAACTTTTTTATTTTTTTTAATTACGTA
1	TTTAAATCTTTRAAAAATTGYAWTTATTAGRKRTTGYRKTA	ca112a_lchrom_DRF_h_h	238820	238860	-	1.14458	5.05e-06	0.00709	GTAAATTTTTTTGTAATTTTTTTTTATTTAAGATATTTTTA
1	TTTAAATCTTTRAAAAATTGYAWTTATTAGRKRTTGYRKTA	ca112a_lchrom_DRF_h_h	138936	138976	-	1.13855	5.06e-06	0.00709	TGAACTTCTAAAACCAATTGCATTTACTTTTATTGGCGGAA
1	TTTAAATCTTTRAAAAATTGYAWTTATTAGRKRTTGYRKTA	ca112a_lchrom_DRF_h_h	289406	289446	-	1.12651	5.08e-06	0.0071	TAAAAATGAATAATAAATTTTTATTTTTAGTTTTTTTATCG
1	TTTAAATCTTTRAAAAATTGYAWTTATTAGRKRTTGYRKTA	ca112a_lchrom_DRF_h_h	226498	226538	-	1.12048	5.09e-06	0.0071	TTAATTATATTAAAAATTTAACTTTAAAAGGCGATTTAATA
1	TTTAAATCTTTRAAAAATTGYAWTTATTAGRKRTTGYRKTA	ca112a_lchrom_DRF_h_h	245381	245421	-	1.12048	5.09e-06	0.0071	TGTCAATAATTTAAGAATTTTAATTTTTAAATTATGAATTT
1	TTTAAATCTTTRAAAAATTGYAWTTATTAGRKRTTGYRKTA	ca112a_lchrom_DRF_h_h	364277	364317	-	1.09639	5.13e-06	0.00714	ATTATTTAAATTTAATTTTTAATATATTGGGAATTTCTTTA
1	TTTAAATCTTTRAAAAATTGYAWTTATTAGRKRTTGYRKTA	ca112a_lchrom_DRF_h_h	77455	77495	+	1.06024	5.2e-06	0.0072	ATTTAACACTTAAAATATCTTATTTAATAAACTTTGTTGAC
1	TTTAAATCTTTRAAAAATTGYAWTTATTAGRKRTTGYRKTA	ca112a_lchrom_DRF_h_h	824801	824841	+	1.06024	5.2e-06	0.0072	TTTATCTTTGAATAATATTGGGTTTTTTGTTGATAGTACAA
1	TTTAAATCTTTRAAAAATTGYAWTTATTAGRKRTTGYRKTA	ca112a_lchrom_DRF_h_h	426968	427008	-	1.04217	5.23e-06	0.00723	CAAGAATTAGTGGAATATTGTGTTTTTTAGCTTTTAAAATA
1	TTTAAATCTTTRAAAAATTGYAWTTATTAGRKRTTGYRKTA	ca112a_lchrom_DRF_h_h	23208	23248	-	1.03614	5.24e-06	0.00724	ATTATTTTTTGGCAAAAGTGCAAAAATTTGCATTTTCCATG
1	TTTAAATCTTTRAAAAATTGYAWTTATTAGRKRTTGYRKTA	ca112a_lchrom_DRF_h_h	67267	67307	-	1.0241	5.26e-06	0.00725	TATTTATTTCGTATTTATTGTATTTTTTAAAAATTGTTTTT
1	TTTAAATCTTTRAAAAATTGYAWTTATTAGRKRTTGYRKTA	ca112a_lchrom_DRF_h_h	906193	906233	+	1.01205	5.28e-06	0.00727	TATATATTTTTGATATTTGATGTTTATGTACTTTAGTGTTG
1	TTTAAATCTTTRAAAAATTGYAWTTATTAGRKRTTGYRKTA	ca112a_lchrom_DRF_h_h	80868	80908	+	1	5.3e-06	0.00727	TAAAAATATAAAAACAATTTCAACTGTATACTATATTTTTA
1	TTTAAATCTTTRAAAAATTGYAWTTATTAGRKRTTGYRKTA	ca112a_lchrom_DRF_h_h	893478	893518	+	1	5.3e-06	0.00727	TTATGCTATTGGAAATGTTGAATATATTCTTGATATGGATA
1	TTTAAATCTTTRAAAAATTGYAWTTATTAGRKRTTGYRKTA	ca112a_lchrom_DRF_h_h	385932	385972	-	0.981928	5.33e-06	0.00729	TTTAAAAATTTATTAAAGTCTATATGGTTGTCTTTATTGTT
1	TTTAAATCTTTRAAAAATTGYAWTTATTAGRKRTTGYRKTA	ca112a_lchrom_DRF_h_h	390206	390246	-	0.981928	5.33e-06	0.00729	TTAAATGTCTTGTAAAATTTAAATTTTTGGAGGCCTTTTAA
1	TTTAAATCTTTRAAAAATTGYAWTTATTAGRKRTTGYRKTA	ca112a_lchrom_DRF_h_h	678912	678952	-	0.975904	5.35e-06	0.00729	ATCAAACCCGTAATAAATGCTATTTCTGCAATATTGTTTTT
1	TTTAAATCTTTRAAAAATTGYAWTTATTAGRKRTTGYRKTA	ca112a_lchrom_DRF_h_h	320000	320040	-	0.96988	5.36e-06	0.00729	TAGAAATTAATGAAAAATTTTCTTTATTTTCTTCTGGCAAT
1	TTTAAATCTTTRAAAAATTGYAWTTATTAGRKRTTGYRKTA	ca112a_lchrom_DRF_h_h	609468	609508	+	0.951807	5.39e-06	0.0073	TTTAAAGTTTTTTAATTTTCCAAATTTTTCATTTAATATTT
1	TTTAAATCTTTRAAAAATTGYAWTTATTAGRKRTTGYRKTA	ca112a_lchrom_DRF_h_h	617191	617231	+	0.951807	5.39e-06	0.0073	TGTATTGATTTGAATTTTTTATTGTATTATGTGTTTTATTT
1	TTTAAATCTTTRAAAAATTGYAWTTATTAGRKRTTGYRKTA	ca112a_lchrom_DRF_h_h	654646	654686	+	0.945783	5.4e-06	0.0073	TTCTTCTTTAAAAAATATGATTATTATTGGATAATTTATGA
1	TTTAAATCTTTRAAAAATTGYAWTTATTAGRKRTTGYRKTA	ca112a_lchrom_DRF_h_h	867612	867652	+	0.939759	5.41e-06	0.0073	GTTCAATTATTAAATTGTTGACTATATTGATGTCTTTGCTA
1	TTTAAATCTTTRAAAAATTGYAWTTATTAGRKRTTGYRKTA	ca112a_lchrom_DRF_h_h	742894	742934	-	0.933735	5.42e-06	0.0073	TTTACACATTTCATTAATTTGATTTTCCAGGTTTTTTATAA
1	TTTAAATCTTTRAAAAATTGYAWTTATTAGRKRTTGYRKTA	ca112a_lchrom_DRF_h_h	673024	673064	-	0.927711	5.43e-06	0.0073	TACAGATTTTTATGAAATTTCAATGATGAACGCTTATTTTA
1	TTTAAATCTTTRAAAAATTGYAWTTATTAGRKRTTGYRKTA	ca112a_lchrom_DRF_h_h	798527	798567	-	0.927711	5.43e-06	0.0073	TTAAAATATATAAAAACTATGAAATAATTTATAAAGAAATA
1	TTTAAATCTTTRAAAAATTGYAWTTATTAGRKRTTGYRKTA	ca112a_lchrom_DRF_h_h	339821	339861	-	0.903614	5.48e-06	0.00734	TTAAAATCCTTTTAAAATTAATTATGTTTTGCATTTTTAAT
1	TTTAAATCTTTRAAAAATTGYAWTTATTAGRKRTTGYRKTA	ca112a_lchrom_DRF_h_h	349240	349280	+	0.903614	5.48e-06	0.00734	TATCAAATTTAACAACATTTCTAATCTTTGAATTTGTGGCA
1	TTTAAATCTTTRAAAAATTGYAWTTATTAGRKRTTGYRKTA	ca112a_lchrom_DRF_h_h	150808	150848	+	0.891566	5.5e-06	0.00734	TTATATCATTAATAAAATTGAAAACAAAATATAATGTATAA
1	TTTAAATCTTTRAAAAATTGYAWTTATTAGRKRTTGYRKTA	ca112a_lchrom_DRF_h_h	669386	669426	+	0.885542	5.51e-06	0.00734	TTTTAATTCGTATAAATTTAGCTTAATTGGGCTTTCTAGTT
1	TTTAAATCTTTRAAAAATTGYAWTTATTAGRKRTTGYRKTA	ca112a_lchrom_DRF_h_h	277391	277431	-	0.879518	5.52e-06	0.00734	TTTAAATCAAGATGAAGTTGTAGCTATTGGCGCAGGTATTC
1	TTTAAATCTTTRAAAAATTGYAWTTATTAGRKRTTGYRKTA	ca112a_lchrom_DRF_h_h	780389	780429	+	0.879518	5.52e-06	0.00734	TTTTAAATTTAAAAAATAGAAAAATATTAAATGATTTGAAA
1	TTTAAATCTTTRAAAAATTGYAWTTATTAGRKRTTGYRKTA	ca112a_lchrom_DRF_h_h	295847	295887	-	0.861446	5.56e-06	0.00735	AAAAATTTTTTGAAAAAATCGAAAAACTTTGTTTGGCTTTT
1	TTTAAATCTTTRAAAAATTGYAWTTATTAGRKRTTGYRKTA	ca112a_lchrom_DRF_h_h	687682	687722	+	0.861446	5.56e-06	0.00735	ATAAAAAATTAAATAATTTTTATTATTTTTACTCTGCCTTA
1	TTTAAATCTTTRAAAAATTGYAWTTATTAGRKRTTGYRKTA	ca112a_lchrom_DRF_h_h	524871	524911	+	0.855422	5.57e-06	0.00735	ATTATAATTTTATTAAATTCCCAATAAGTTATATTGCCTCA
1	TTTAAATCTTTRAAAAATTGYAWTTATTAGRKRTTGYRKTA	ca112a_lchrom_DRF_h_h	100735	100775	-	0.849398	5.58e-06	0.00735	TTAAAATTTTTGGCAAAAAATAAATCTTAATTATTATCCTC
1	TTTAAATCTTTRAAAAATTGYAWTTATTAGRKRTTGYRKTA	ca112a_lchrom_DRF_h_h	431351	431391	-	0.849398	5.58e-06	0.00735	TTAAAATCTTTAAAAGATAAAAAATATGCTATCTCTTTTAT
1	TTTAAATCTTTRAAAAATTGYAWTTATTAGRKRTTGYRKTA	ca112a_lchrom_DRF_h_h	665329	665369	+	0.837349	5.6e-06	0.00736	TTTATTTTTATTAAAAATTCCATTTCTTTTTGTAATTCTTC
1	TTTAAATCTTTRAAAAATTGYAWTTATTAGRKRTTGYRKTA	ca112a_lchrom_DRF_h_h	297080	297120	+	0.831325	5.61e-06	0.00736	CTAAGCTCTTCAAGAATTTTAAAATTTTGGGTTTTTTTATA
1	TTTAAATCTTTRAAAAATTGYAWTTATTAGRKRTTGYRKTA	ca112a_lchrom_DRF_h_h	434655	434695	+	0.831325	5.61e-06	0.00736	GCTCACTTTTAAAATAAAAAAAATCATTTAATTTTGTATTA
1	TTTAAATCTTTRAAAAATTGYAWTTATTAGRKRTTGYRKTA	ca112a_lchrom_DRF_h_h	483626	483666	-	0.819277	5.64e-06	0.00737	TATTATTTGATAAAACATCAAAATTGTTTGAATCTGTAGCA
1	TTTAAATCTTTRAAAAATTGYAWTTATTAGRKRTTGYRKTA	ca112a_lchrom_DRF_h_h	833865	833905	+	0.813253	5.65e-06	0.00737	GCTAAATTTTAAAAAGAATGATTTTAAAAATTATTCTTTGA
1	TTTAAATCTTTRAAAAATTGYAWTTATTAGRKRTTGYRKTA	ca112a_lchrom_DRF_h_h	433809	433849	-	0.807229	5.66e-06	0.00737	TAAGAACTTTATAGATATTGTTAATAATTCATATGGGTTTA
1	TTTAAATCTTTRAAAAATTGYAWTTATTAGRKRTTGYRKTA	ca112a_lchrom_DRF_h_h	828751	828791	+	0.801205	5.67e-06	0.00737	ATTTATTTTTTGAAAAAACTTCTGTTTTGGATATTAGATCA
1	TTTAAATCTTTRAAAAATTGYAWTTATTAGRKRTTGYRKTA	ca112a_lchrom_DRF_h_h	450780	450820	-	0.789157	5.69e-06	0.00737	TTTAAAAAATGAACAATAAGAATATATTTTATATATTCTTA
1	TTTAAATCTTTRAAAAATTGYAWTTATTAGRKRTTGYRKTA	ca112a_lchrom_DRF_h_h	807817	807857	+	0.789157	5.69e-06	0.00737	TGCAATTTTTGGAAGCATTGTCATTGTTGGCCCTTATTTTG
1	TTTAAATCTTTRAAAAATTGYAWTTATTAGRKRTTGYRKTA	ca112a_lchrom_DRF_h_h	835224	835264	+	0.789157	5.69e-06	0.00737	TTATAATAATAAAAAATTTATTTTTAAAAGCGGCTCTTATA
1	TTTAAATCTTTRAAAAATTGYAWTTATTAGRKRTTGYRKTA	ca112a_lchrom_DRF_h_h	276757	276797	+	0.783133	5.71e-06	0.00737	TTTAAACTTTAAAATAGATGAAAATATTTTAAAAAAAAATA
1	TTTAAATCTTTRAAAAATTGYAWTTATTAGRKRTTGYRKTA	ca112a_lchrom_DRF_h_h	607884	607924	+	0.759036	5.75e-06	0.0074	TTATCAATTGTGTTGTATTCTTTTTATAAGGTGTTTTGTTT
1	TTTAAATCTTTRAAAAATTGYAWTTATTAGRKRTTGYRKTA	ca112a_lchrom_DRF_h_h	822010	822050	+	0.759036	5.75e-06	0.0074	TTTAAAGTTTTAAAATTTGGTAATGCAGATAAAAATTCTTA
1	TTTAAATCTTTRAAAAATTGYAWTTATTAGRKRTTGYRKTA	ca112a_lchrom_DRF_h_h	886340	886380	-	0.759036	5.75e-06	0.0074	ATAAAATATTTGATATAATAAATGCAATAAAGATGGAGATA
1	TTTAAATCTTTRAAAAATTGYAWTTATTAGRKRTTGYRKTA	ca112a_lchrom_DRF_h_h	493519	493559	+	0.746988	5.78e-06	0.00741	TTAGAAGTTTTAAATTATGCTAATAATTATTTATTGTTAAC
1	TTTAAATCTTTRAAAAATTGYAWTTATTAGRKRTTGYRKTA	ca112a_lchrom_DRF_h_h	191443	191483	+	0.73494	5.8e-06	0.00743	TTAACATTTATAAACAATGAAAATGATTAAATTTAAAACTA
1	TTTAAATCTTTRAAAAATTGYAWTTATTAGRKRTTGYRKTA	ca112a_lchrom_DRF_h_h	315809	315849	+	0.722892	5.82e-06	0.00744	ATAAAATTTTATAATTATTGGAAAAAACAGATACGGCTTTT
1	TTTAAATCTTTRAAAAATTGYAWTTATTAGRKRTTGYRKTA	ca112a_lchrom_DRF_h_h	198637	198677	+	0.704819	5.86e-06	0.00744	TTATAACTTAATTATAATTGTATTTATTAGAAAATTTAAAG
1	TTTAAATCTTTRAAAAATTGYAWTTATTAGRKRTTGYRKTA	ca112a_lchrom_DRF_h_h	358568	358608	-	0.704819	5.86e-06	0.00744	TTTAAGGTTTTTAATAATTTTAATATCTTTAGGTTTACTTT
1	TTTAAATCTTTRAAAAATTGYAWTTATTAGRKRTTGYRKTA	ca112a_lchrom_DRF_h_h	690708	690748	-	0.704819	5.86e-06	0.00744	TTAAAATTTTTAAAAAATACCATTATTAGCTAACAGTTCTA
1	TTTAAATCTTTRAAAAATTGYAWTTATTAGRKRTTGYRKTA	ca112a_lchrom_DRF_h_h	539338	539378	+	0.692771	5.88e-06	0.00744	TATTTTCTTTTGAAAAATAGCTTGTAATTTTTATTGCTTGT
1	TTTAAATCTTTRAAAAATTGYAWTTATTAGRKRTTGYRKTA	ca112a_lchrom_DRF_h_h	120974	121014	-	0.686747	5.89e-06	0.00744	TTACGTTTTTAAACATATTGAATTTTAAATTTATAGTAGTT
1	TTTAAATCTTTRAAAAATTGYAWTTATTAGRKRTTGYRKTA	ca112a_lchrom_DRF_h_h	544175	544215	-	0.680723	5.91e-06	0.00744	TTAAATTGGGCATTAAAATGCTTTTATTATAAATTTCAATA
1	TTTAAATCTTTRAAAAATTGYAWTTATTAGRKRTTGYRKTA	ca112a_lchrom_DRF_h_h	711747	711787	+	0.680723	5.91e-06	0.00744	TTTTGATTTTAAATATTTTATATTTTAAAAATTTTTTATCA
1	TTTAAATCTTTRAAAAATTGYAWTTATTAGRKRTTGYRKTA	ca112a_lchrom_DRF_h_h	603335	603375	+	0.674699	5.92e-06	0.00744	TTTAAGTTTTAGCAAGATTGCAGATATTGTGAGAACTTGGA
1	TTTAAATCTTTRAAAAATTGYAWTTATTAGRKRTTGYRKTA	ca112a_lchrom_DRF_h_h	144440	144480	+	0.668675	5.93e-06	0.00744	TTGAATGTCTTAAAAAATACAATTTTTTAACGGCCTTAATA
1	TTTAAATCTTTRAAAAATTGYAWTTATTAGRKRTTGYRKTA	ca112a_lchrom_DRF_h_h	160308	160348	-	0.668675	5.93e-06	0.00744	TTAATATTTTTATATTTTTATCAATTTTTTTAAGTGTTTTA
1	TTTAAATCTTTRAAAAATTGYAWTTATTAGRKRTTGYRKTA	ca112a_lchrom_DRF_h_h	654720	654760	+	0.662651	5.94e-06	0.00744	GTAAAACTTTTTGTATTTTGCAAATTATAGATCTTATTATA
1	TTTAAATCTTTRAAAAATTGYAWTTATTAGRKRTTGYRKTA	ca112a_lchrom_DRF_h_h	906834	906874	+	0.662651	5.94e-06	0.00744	ATTAAATTTTAAAGCAAAATTTATTATTCAAAGTAGTGATA
1	TTTAAATCTTTRAAAAATTGYAWTTATTAGRKRTTGYRKTA	ca112a_lchrom_DRF_h_h	466077	466117	+	0.656627	5.95e-06	0.00744	TTTATTGTTTTCAATTTTTGTAAAATAAAGCCCTTGTGTTT
1	TTTAAATCTTTRAAAAATTGYAWTTATTAGRKRTTGYRKTA	ca112a_lchrom_DRF_h_h	864762	864802	-	0.650602	5.97e-06	0.00744	TAACATCTTTAAAAAAATAAGTATTCTTATTTATTTTTTTA
1	TTTAAATCTTTRAAAAATTGYAWTTATTAGRKRTTGYRKTA	ca112a_lchrom_DRF_h_h	771071	771111	+	0.644578	5.98e-06	0.00744	TTTTAATTTTTAAGATAATAAATTTAAGGAATCTTATTATT
1	TTTAAATCTTTRAAAAATTGYAWTTATTAGRKRTTGYRKTA	ca112a_lchrom_DRF_h_h	449916	449956	-	0.638554	5.99e-06	0.00744	TTTTGCTTCTTGAGATTTTGAGATAGTTATATTTTTCCTTA
1	TTTAAATCTTTRAAAAATTGYAWTTATTAGRKRTTGYRKTA	ca112a_lchrom_DRF_h_h	676228	676268	-	0.638554	5.99e-06	0.00744	TTAAAATTTTTAAAATTTTTATTTTTTTAAAAAAAATAAAA
1	TTTAAATCTTTRAAAAATTGYAWTTATTAGRKRTTGYRKTA	ca112a_lchrom_DRF_h_h	520309	520349	+	0.626506	6.01e-06	0.00746	TTTTAATCTTAAGTATATTGAACTTGAAGAAAGGTGTAATG
1	TTTAAATCTTTRAAAAATTGYAWTTATTAGRKRTTGYRKTA	ca112a_lchrom_DRF_h_h	678914	678954	+	0.620482	6.03e-06	0.00746	AAACAATATTGCAGAAATAGCATTTATTACGGGTTTGATGC
1	TTTAAATCTTTRAAAAATTGYAWTTATTAGRKRTTGYRKTA	ca112a_lchrom_DRF_h_h	218885	218925	-	0.608434	6.05e-06	0.00748	ATTAAAAATTAAATTAATATTGTTTTTTTGTTGTTTTGCTT
1	TTTAAATCTTTRAAAAATTGYAWTTATTAGRKRTTGYRKTA	ca112a_lchrom_DRF_h_h	467966	468006	+	0.578313	6.11e-06	0.00748	TATTTATTTTAAATAAAAAGTTTATTATGGGTGTTGCAATG
1	TTTAAATCTTTRAAAAATTGYAWTTATTAGRKRTTGYRKTA	ca112a_lchrom_DRF_h_h	555973	556013	-	0.578313	6.11e-06	0.00748	AATAAATCATTAAAAAGTTTAATTTTGCTTGGATAAAAGTA
1	TTTAAATCTTTRAAAAATTGYAWTTATTAGRKRTTGYRKTA	ca112a_lchrom_DRF_h_h	813502	813542	+	0.578313	6.11e-06	0.00748	TTTTTATTTCTACAGAATTTTTAAAATTATTTATTTTATTT
1	TTTAAATCTTTRAAAAATTGYAWTTATTAGRKRTTGYRKTA	ca112a_lchrom_DRF_h_h	673104	673144	+	0.572289	6.12e-06	0.00748	TTTTGTTTATAAAAAAATGATATTTAATTTGAGCTTAATTT
1	TTTAAATCTTTRAAAAATTGYAWTTATTAGRKRTTGYRKTA	ca112a_lchrom_DRF_h_h	772266	772306	+	0.572289	6.12e-06	0.00748	TTTAAAATTTTTGAGATTTGTATATCTTTGATTTGCTAGGG
1	TTTAAATCTTTRAAAAATTGYAWTTATTAGRKRTTGYRKTA	ca112a_lchrom_DRF_h_h	653030	653070	+	0.566265	6.14e-06	0.00748	GTTAAGGGATTAAAATTTTTTATTTCTTCTATTTTGTCAAA
1	TTTAAATCTTTRAAAAATTGYAWTTATTAGRKRTTGYRKTA	ca112a_lchrom_DRF_h_h	864973	865013	-	0.560241	6.15e-06	0.00748	ATTTAAATTCTAAAAACTTTCCATTATAAGATTTCAAATTA
1	TTTAAATCTTTRAAAAATTGYAWTTATTAGRKRTTGYRKTA	ca112a_lchrom_DRF_h_h	493974	494014	-	0.554217	6.16e-06	0.00748	TTTAAAACCTAAAATTATTAAAATTAATTCTACTTAAATAA
1	TTTAAATCTTTRAAAAATTGYAWTTATTAGRKRTTGYRKTA	ca112a_lchrom_DRF_h_h	875098	875138	-	0.554217	6.16e-06	0.00748	TTAAGTATTGAAAAATTTTCAATTTTTTTTCCAATGTGCCA
1	TTTAAATCTTTRAAAAATTGYAWTTATTAGRKRTTGYRKTA	ca112a_lchrom_DRF_h_h	585054	585094	+	0.548193	6.17e-06	0.00748	ATTAAAAGATAAAGAAATTATATTAATTGATGATGGTTCTT
1	TTTAAATCTTTRAAAAATTGYAWTTATTAGRKRTTGYRKTA	ca112a_lchrom_DRF_h_h	245432	245472	-	0.542169	6.19e-06	0.00748	TAAAAGCTTTATTAAAATTATATTTAATATCTTATTTTTAA
1	TTTAAATCTTTRAAAAATTGYAWTTATTAGRKRTTGYRKTA	ca112a_lchrom_DRF_h_h	68307	68347	+	0.536145	6.2e-06	0.00748	TATCAAGCTTTGCACCATTGCAAATGGAAAATATTATTTTT
1	TTTAAATCTTTRAAAAATTGYAWTTATTAGRKRTTGYRKTA	ca112a_lchrom_DRF_h_h	132704	132744	+	0.536145	6.2e-06	0.00748	TTTTAACCTTGGAATAATCATGATTTCTAAATCTAGTAGCA
1	TTTAAATCTTTRAAAAATTGYAWTTATTAGRKRTTGYRKTA	ca112a_lchrom_DRF_h_h	197932	197972	+	0.536145	6.2e-06	0.00748	ATATTCTTTACAAGAAATTGGATTTATTGGGTATTCACAAA
1	TTTAAATCTTTRAAAAATTGYAWTTATTAGRKRTTGYRKTA	ca112a_lchrom_DRF_h_h	20907	20947	+	0.53012	6.21e-06	0.00748	TTGAGTTATTAAAAATATTACTATTTATATATTTTAAAATA
1	TTTAAATCTTTRAAAAATTGYAWTTATTAGRKRTTGYRKTA	ca112a_lchrom_DRF_h_h	128133	128173	+	0.524096	6.22e-06	0.00748	TTTTACTTGCAACAGAATTATTTTTATTATTAATTTTGATA
1	TTTAAATCTTTRAAAAATTGYAWTTATTAGRKRTTGYRKTA	ca112a_lchrom_DRF_h_h	585117	585157	-	0.524096	6.22e-06	0.00748	TAAAAATCTTAATAAAGCTATACTTATTGGCATATTTTTCT
1	TTTAAATCTTTRAAAAATTGYAWTTATTAGRKRTTGYRKTA	ca112a_lchrom_DRF_h_h	842177	842217	+	0.512048	6.25e-06	0.0075	GATCAAAATATAAAAATTTTCAGTTTAAAAAGATTGTTTTA
1	TTTAAATCTTTRAAAAATTGYAWTTATTAGRKRTTGYRKTA	ca112a_lchrom_DRF_h_h	558745	558785	+	0.5	6.27e-06	0.00751	GTAAGTACTCTTCAATTTTGCAATTTGTCTGTATTTTATTA
1	TTTAAATCTTTRAAAAATTGYAWTTATTAGRKRTTGYRKTA	ca112a_lchrom_DRF_h_h	619722	619762	-	0.5	6.27e-06	0.00751	TTAAAATCATTAATTAATGAAAAAACAAAAGTATTGCATAA
1	TTTAAATCTTTRAAAAATTGYAWTTATTAGRKRTTGYRKTA	ca112a_lchrom_DRF_h_h	656154	656194	+	0.487952	6.3e-06	0.00753	TTTTTGTTGTTGAAGATGAATATGTATATGATATTGCCTTA
1	TTTAAATCTTTRAAAAATTGYAWTTATTAGRKRTTGYRKTA	ca112a_lchrom_DRF_h_h	738700	738740	+	0.463855	6.35e-06	0.00758	TAGATTGAGATTAAAAATTGTTTTTGATTGATCTTTTGTTT
1	TTTAAATCTTTRAAAAATTGYAWTTATTAGRKRTTGYRKTA	ca112a_lchrom_DRF_h_h	69843	69883	-	0.451807	6.38e-06	0.00758	TTGAAAGCATGAAATCGTTTGAATAATTTGATTTTTTGTTG
1	TTTAAATCTTTRAAAAATTGYAWTTATTAGRKRTTGYRKTA	ca112a_lchrom_DRF_h_h	99691	99731	-	0.451807	6.38e-06	0.00758	CTCAAAATTTGAATTTATTACATTTTCTAGTTTTTTAATTA
1	TTTAAATCTTTRAAAAATTGYAWTTATTAGRKRTTGYRKTA	ca112a_lchrom_DRF_h_h	556971	557011	+	0.433735	6.42e-06	0.00762	TTTCAATAATTTTTGATTTCTGAGTATTAGGTATTTTGTTT
1	TTTAAATCTTTRAAAAATTGYAWTTATTAGRKRTTGYRKTA	ca112a_lchrom_DRF_h_h	851825	851865	+	0.421687	6.44e-06	0.00764	TTTTATGATTTAAAAAATTGGAAAAATATACCGCTTGGATC
1	TTTAAATCTTTRAAAAATTGYAWTTATTAGRKRTTGYRKTA	ca112a_lchrom_DRF_h_h	716036	716076	-	0.415663	6.45e-06	0.00764	ATTGTCTTTTAATAAAATTGAAAAAATTGAATTTTAAATCA
1	TTTAAATCTTTRAAAAATTGYAWTTATTAGRKRTTGYRKTA	ca112a_lchrom_DRF_h_h	555261	555301	+	0.403614	6.48e-06	0.00766	TTTTAAGCCTAGCAAAATAGATTGTATTTCTGTTGGCGGCA
1	TTTAAATCTTTRAAAAATTGYAWTTATTAGRKRTTGYRKTA	ca112a_lchrom_DRF_h_h	607794	607834	-	0.373494	6.55e-06	0.00772	TTTCAATTATAAAAATTAAATATTTCTTAAAGTTTTCTTAA
1	TTTAAATCTTTRAAAAATTGYAWTTATTAGRKRTTGYRKTA	ca112a_lchrom_DRF_h_h	4480	4520	-	0.361446	6.57e-06	0.00772	TGAAAAAATTTGCAATTTTTTCAATATTTAGAGATGTTGCA
1	TTTAAATCTTTRAAAAATTGYAWTTATTAGRKRTTGYRKTA	ca112a_lchrom_DRF_h_h	789427	789467	+	0.361446	6.57e-06	0.00772	TTTTTATTCAAGAAAGGCTAAAAATATTGTGAATTGCTCTA
1	TTTAAATCTTTRAAAAATTGYAWTTATTAGRKRTTGYRKTA	ca112a_lchrom_DRF_h_h	175135	175175	-	0.343373	6.61e-06	0.00772	AAGATATTTATAAAGAATTTTTAGTTTTAGCGTTTTGCTTA
1	TTTAAATCTTTRAAAAATTGYAWTTATTAGRKRTTGYRKTA	ca112a_lchrom_DRF_h_h	474956	474996	+	0.343373	6.61e-06	0.00772	ACTAAAATTTTGAAATTTTATATAGATTCTTTTGCGCTTTT
1	TTTAAATCTTTRAAAAATTGYAWTTATTAGRKRTTGYRKTA	ca112a_lchrom_DRF_h_h	512218	512258	+	0.331325	6.64e-06	0.00772	GTCAAGTGTTTTAAAAATTGCAAGCTCTATGCAATTGCTTA
1	TTTAAATCTTTRAAAAATTGYAWTTATTAGRKRTTGYRKTA	ca112a_lchrom_DRF_h_h	220338	220378	-	0.325301	6.65e-06	0.00772	TTAAATTTCTTTTAATGGTGTATTTATTGCTATTTATTGTT
1	TTTAAATCTTTRAAAAATTGYAWTTATTAGRKRTTGYRKTA	ca112a_lchrom_DRF_h_h	893469	893509	+	0.325301	6.65e-06	0.00772	TAAAAAACTTTATGCTATTGGAAATGTTGAATATATTCTTG
1	TTTAAATCTTTRAAAAATTGYAWTTATTAGRKRTTGYRKTA	ca112a_lchrom_DRF_h_h	106777	106817	-	0.319277	6.67e-06	0.00772	TATTAATTTATATAAGAATGAAATTATTACTAAAACCGGTT
1	TTTAAATCTTTRAAAAATTGYAWTTATTAGRKRTTGYRKTA	ca112a_lchrom_DRF_h_h	722434	722474	+	0.319277	6.67e-06	0.00772	TGTAATTACTGAAAAAATTGGAATTATTGATGAGATAACAA
1	TTTAAATCTTTRAAAAATTGYAWTTATTAGRKRTTGYRKTA	ca112a_lchrom_DRF_h_h	75268	75308	+	0.313253	6.68e-06	0.00772	AAGAATTCTATAAAATATTGAAAATAGAACGAAATACAATG
1	TTTAAATCTTTRAAAAATTGYAWTTATTAGRKRTTGYRKTA	ca112a_lchrom_DRF_h_h	115051	115091	-	0.313253	6.68e-06	0.00772	ATCAAATTTTCTAAATATTTTTTTTATTTTGCTTCCTTTTG
1	TTTAAATCTTTRAAAAATTGYAWTTATTAGRKRTTGYRKTA	ca112a_lchrom_DRF_h_h	146640	146680	-	0.307229	6.69e-06	0.00772	TTTACCTGTTTTAAATATTTTAAAAATAAAAGATATTTTAA
1	TTTAAATCTTTRAAAAATTGYAWTTATTAGRKRTTGYRKTA	ca112a_lchrom_DRF_h_h	774303	774343	+	0.307229	6.69e-06	0.00772	GTTATAGTGTAAAATTATTGTTATAATTTTACACTATGTAA
1	TTTAAATCTTTRAAAAATTGYAWTTATTAGRKRTTGYRKTA	ca112a_lchrom_DRF_h_h	874978	875018	+	0.307229	6.69e-06	0.00772	TTTTATTTTGCATAAATTCCCTATGTTTATATATTGTATTA
1	TTTAAATCTTTRAAAAATTGYAWTTATTAGRKRTTGYRKTA	ca112a_lchrom_DRF_h_h	317365	317405	+	0.283133	6.75e-06	0.00777	TTAAATTCTTAGAAAAATCTCTAAAATCAATAATATTTTTA
1	TTTAAATCTTTRAAAAATTGYAWTTATTAGRKRTTGYRKTA	ca112a_lchrom_DRF_h_h	390394	390434	-	0.271084	6.77e-06	0.00779	CTTATCTCTTAAAAAGAATCAAACTACAATAATTTGCAATA
1	TTTAAATCTTTRAAAAATTGYAWTTATTAGRKRTTGYRKTA	ca112a_lchrom_DRF_h_h	907349	907389	+	0.253012	6.82e-06	0.00783	TATCTTTTTATAAAAAATTGTTTATTATATCTATTTTCAAT
1	TTTAAATCTTTRAAAAATTGYAWTTATTAGRKRTTGYRKTA	ca112a_lchrom_DRF_h_h	315899	315939	-	0.246988	6.83e-06	0.00783	TAGAAATGATGAAAAGTTTGCTTTAGTTAAAGATTTTGGTG
1	TTTAAATCTTTRAAAAATTGYAWTTATTAGRKRTTGYRKTA	ca112a_lchrom_DRF_h_h	610730	610770	-	0.240964	6.84e-06	0.00783	CAAAAATATTGAAAATATTTACAAAATAGGAGATATCATTA
1	TTTAAATCTTTRAAAAATTGYAWTTATTAGRKRTTGYRKTA	ca112a_lchrom_DRF_h_h	152376	152416	-	0.23494	6.86e-06	0.00783	TTAAAAGTTATGACATTTTGAAATGAAATTTTTTTACTTTT
1	TTTAAATCTTTRAAAAATTGYAWTTATTAGRKRTTGYRKTA	ca112a_lchrom_DRF_h_h	587689	587729	-	0.23494	6.86e-06	0.00783	ATGAACCTTTGGTTAAATAGTAATAATTAAACATTGCCAAA
1	TTTAAATCTTTRAAAAATTGYAWTTATTAGRKRTTGYRKTA	ca112a_lchrom_DRF_h_h	77990	78030	-	0.210843	6.91e-06	0.00786	TTCTTTTATATTAAAATTTAAATATATTGGAAATTATTTTC
1	TTTAAATCTTTRAAAAATTGYAWTTATTAGRKRTTGYRKTA	ca112a_lchrom_DRF_h_h	628394	628434	-	0.210843	6.91e-06	0.00786	ATTTTGACTTTAATAAAGAGTCTTTATTTAGTTTTGCACCT
1	TTTAAATCTTTRAAAAATTGYAWTTATTAGRKRTTGYRKTA	ca112a_lchrom_DRF_h_h	395047	395087	-	0.204819	6.93e-06	0.00786	TTTTAATTTTTAAAAAATTTAGAATTTTAAAAAAAAATATA
1	TTTAAATCTTTRAAAAATTGYAWTTATTAGRKRTTGYRKTA	ca112a_lchrom_DRF_h_h	662839	662879	-	0.204819	6.93e-06	0.00786	AGCAAATTTTAAAAAAATTACAAATCTTTAATTTAAAAGTT
1	TTTAAATCTTTRAAAAATTGYAWTTATTAGRKRTTGYRKTA	ca112a_lchrom_DRF_h_h	790704	790744	+	0.198795	6.94e-06	0.00786	GTTAATTTTGTAAATTAGTATATCTGTTATTATATTTGGAA
1	TTTAAATCTTTRAAAAATTGYAWTTATTAGRKRTTGYRKTA	ca112a_lchrom_DRF_h_h	366426	366466	+	0.192771	6.95e-06	0.00786	CTATTATTTTTGAAAATCTTAAAATTTTGGCAGATGCATTG
1	TTTAAATCTTTRAAAAATTGYAWTTATTAGRKRTTGYRKTA	ca112a_lchrom_DRF_h_h	179545	179585	-	0.186747	6.97e-06	0.00786	TTCAAATCCTAAAAATAAGGTAGTTATAAATTTTTCTTTAT
1	TTTAAATCTTTRAAAAATTGYAWTTATTAGRKRTTGYRKTA	ca112a_lchrom_DRF_h_h	330705	330745	-	0.186747	6.97e-06	0.00786	TTTAAATCTCAGGAATATTTTTAAGAATAGTTTTTCTAAAT
1	TTTAAATCTTTRAAAAATTGYAWTTATTAGRKRTTGYRKTA	ca112a_lchrom_DRF_h_h	760016	760056	+	0.180723	6.98e-06	0.00786	CTGCTTTTTTTGCAATTTTATCATTTTTAGAATATGTGTTA
1	TTTAAATCTTTRAAAAATTGYAWTTATTAGRKRTTGYRKTA	ca112a_lchrom_DRF_h_h	291453	291493	-	0.168675	7.01e-06	0.00788	TTTTAACTTTAAAAAAGAAATTAATGGGAGGAATTTTATTA
1	TTTAAATCTTTRAAAAATTGYAWTTATTAGRKRTTGYRKTA	ca112a_lchrom_DRF_h_h	219720	219760	+	0.156627	7.04e-06	0.0079	TCAAGACAATGAAAAAATTGTATCAATTGGAGGATCTACAA
1	TTTAAATCTTTRAAAAATTGYAWTTATTAGRKRTTGYRKTA	ca112a_lchrom_DRF_h_h	626830	626870	-	0.144578	7.07e-06	0.00791	TTGAATTTTTATAAATTTATCATTTGCATCTTTTTGTCTTA
1	TTTAAATCTTTRAAAAATTGYAWTTATTAGRKRTTGYRKTA	ca112a_lchrom_DRF_h_h	740440	740480	+	0.138554	7.08e-06	0.00791	TAGATATTTATGAGCTTTTGTATTTGCTTGAAGAGGCCTTT
1	TTTAAATCTTTRAAAAATTGYAWTTATTAGRKRTTGYRKTA	ca112a_lchrom_DRF_h_h	757127	757167	+	0.138554	7.08e-06	0.00791	TTTAAATCAGGTTAAAATAGCAATTGGTTCTGGCGGTCTTT
1	TTTAAATCTTTRAAAAATTGYAWTTATTAGRKRTTGYRKTA	ca112a_lchrom_DRF_h_h	456322	456362	-	0.126506	7.11e-06	0.00791	TAAAAGTTTTTGGTATTTCCTATGTAATAGATATTATTTTT
1	TTTAAATCTTTRAAAAATTGYAWTTATTAGRKRTTGYRKTA	ca112a_lchrom_DRF_h_h	80858	80898	+	0.120482	7.12e-06	0.00791	TTTTAATTTTTAAAAATATAAAAACAATTTCAACTGTATAC
1	TTTAAATCTTTRAAAAATTGYAWTTATTAGRKRTTGYRKTA	ca112a_lchrom_DRF_h_h	289958	289998	-	0.120482	7.12e-06	0.00791	TTTAAATCTTGAATCTTCTCTAATAAATAAAGATTTAACTT
1	TTTAAATCTTTRAAAAATTGYAWTTATTAGRKRTTGYRKTA	ca112a_lchrom_DRF_h_h	326668	326708	+	0.120482	7.12e-06	0.00791	CTTATTTTTTAAAAGATTTTTATTAGCTTTGTAATCTTTTA
1	TTTAAATCTTTRAAAAATTGYAWTTATTAGRKRTTGYRKTA	ca112a_lchrom_DRF_h_h	217309	217349	-	0.114458	7.14e-06	0.00792	TTAAATTTTTTAATATGTTTTCATTTTCTTCTGATTTGCTT
1	TTTAAATCTTTRAAAAATTGYAWTTATTAGRKRTTGYRKTA	ca112a_lchrom_DRF_h_h	10634	10674	+	0.10241	7.17e-06	0.00794	TTTTAAATTTCAAAAAGAAGAATTTTTGACCGGAAGTAGTA
1	TTTAAATCTTTRAAAAATTGYAWTTATTAGRKRTTGYRKTA	ca112a_lchrom_DRF_h_h	450516	450556	+	0.0843373	7.21e-06	0.00797	TTTAAAAGAATTTAAAATTGTTTATAAAAAAAGTTTTGATT
1	TTTAAATCTTTRAAAAATTGYAWTTATTAGRKRTTGYRKTA	ca112a_lchrom_DRF_h_h	324838	324878	-	0.0783133	7.22e-06	0.00798	GATAAAGCTAAAAATAATGGTATTTATCTTGTTTCTCAAGT
1	TTTAAATCTTTRAAAAATTGYAWTTATTAGRKRTTGYRKTA	ca112a_lchrom_DRF_h_h	727494	727534	-	0.0722892	7.24e-06	0.00798	ATTTGTCTTTTTCAAAATCAGAAATATTATATTTTGTCTTT
1	TTTAAATCTTTRAAAAATTGYAWTTATTAGRKRTTGYRKTA	ca112a_lchrom_DRF_h_h	871629	871669	+	0.060241	7.27e-06	0.008	TTTATTTTTAGGAGTAGTCATAAATATTTGCTCTTGAGCTT
1	TTTAAATCTTTRAAAAATTGYAWTTATTAGRKRTTGYRKTA	ca112a_lchrom_DRF_h_h	187747	187787	+	0.0542169	7.28e-06	0.008	GTTTAACCAATGAAAAATTATTATTATTAATTCTACAATAA
1	TTTAAATCTTTRAAAAATTGYAWTTATTAGRKRTTGYRKTA	ca112a_lchrom_DRF_h_h	324986	325026	-	0.0421687	7.31e-06	0.008	TTTAAAAATTGGGGAAGTTAAAATTTTTACAGTAGTTGGTA
1	TTTAAATCTTTRAAAAATTGYAWTTATTAGRKRTTGYRKTA	ca112a_lchrom_DRF_h_h	384164	384204	-	0.0421687	7.31e-06	0.008	ATTAAATATGATGAATTTTTTATATTTTTAATAATGCTTTC
1	TTTAAATCTTTRAAAAATTGYAWTTATTAGRKRTTGYRKTA	ca112a_lchrom_DRF_h_h	651184	651224	+	0.0421687	7.31e-06	0.008	TAGTTTTCCATGAATTATTGCAATTCTTGCATAAGGGGTTA
1	TTTAAATCTTTRAAAAATTGYAWTTATTAGRKRTTGYRKTA	ca112a_lchrom_DRF_h_h	98794	98834	-	0.0361446	7.33e-06	0.00801	TTTAATGCTTGCAAACATTTTATTTATCATCCTAAATACTT
1	TTTAAATCTTTRAAAAATTGYAWTTATTAGRKRTTGYRKTA	ca112a_lchrom_DRF_h_h	842536	842576	+	0.0301205	7.34e-06	0.00801	TAAAAATAATGGAAAAATTCAAATAGTTCTTTATAGTAAAA
1	TTTAAATCTTTRAAAAATTGYAWTTATTAGRKRTTGYRKTA	ca112a_lchrom_DRF_h_h	666699	666739	+	0.0180723	7.37e-06	0.00801	TAAAAATTTTTCTTGAGTTTTGTTTGTTTGGATTTGCTCTT
1	TTTAAATCTTTRAAAAATTGYAWTTATTAGRKRTTGYRKTA	ca112a_lchrom_DRF_h_h	303630	303670	-	0.0120482	7.39e-06	0.00801	ATTAACGAACAAAAAGATTTGAATTATTATATAATTTAGTT
1	TTTAAATCTTTRAAAAATTGYAWTTATTAGRKRTTGYRKTA	ca112a_lchrom_DRF_h_h	496448	496488	+	0.0120482	7.39e-06	0.00801	TTAAACAGTAAATGATATTTTAAGTATATGAATTTGAGGTA
1	TTTAAATCTTTRAAAAATTGYAWTTATTAGRKRTTGYRKTA	ca112a_lchrom_DRF_h_h	721559	721599	+	0.0120482	7.39e-06	0.00801	TTTGAAACAGATAACATTTTTGGTTATTTTATGTTTCTTTA
1	TTTAAATCTTTRAAAAATTGYAWTTATTAGRKRTTGYRKTA	ca112a_lchrom_DRF_h_h	705160	705200	+	0.0060241	7.4e-06	0.00801	TATTCTTTTTTAAAGAATGGAGTTTATTATGTAAATCTTTC
1	TTTAAATCTTTRAAAAATTGYAWTTATTAGRKRTTGYRKTA	ca112a_lchrom_DRF_h_h	137697	137737	+	0	7.41e-06	0.00801	TTTATACATTTGAGCAATTTTATCTTTTTGTTGATCAGCCA
1	TTTAAATCTTTRAAAAATTGYAWTTATTAGRKRTTGYRKTA	ca112a_lchrom_DRF_h_h	741931	741971	+	0	7.41e-06	0.00801	TTAAAATATTTTCTTTTTTATATTTCATTGAAATTAAAGTA
1	TTTAAATCTTTRAAAAATTGYAWTTATTAGRKRTTGYRKTA	ca112a_lchrom_DRF_h_h	329458	329498	-	-0.0180723	7.46e-06	0.00804	TTTATTTCTTAAATTATTATTTTTTATTATTTTCTATTTTA
1	TTTAAATCTTTRAAAAATTGYAWTTATTAGRKRTTGYRKTA	ca112a_lchrom_DRF_h_h	674093	674133	-	-0.0240964	7.47e-06	0.00804	TTTGAATTTCCCAAAAATTCTGTTTCATCTTTATAGCCTTT
1	TTTAAATCTTTRAAAAATTGYAWTTATTAGRKRTTGYRKTA	ca112a_lchrom_DRF_h_h	893018	893058	-	-0.0240964	7.47e-06	0.00804	AGAAAATGTTAAAAAAATTAAAAATACTATAAAAGATTTTT
1	TTTAAATCTTTRAAAAATTGYAWTTATTAGRKRTTGYRKTA	ca112a_lchrom_DRF_h_h	761638	761678	+	-0.0421687	7.52e-06	0.00808	TTTCTATTTCTAAAAAAAACCCAAGATTTTTTATTTCGTTT
1	TTTAAATCTTTRAAAAATTGYAWTTATTAGRKRTTGYRKTA	ca112a_lchrom_DRF_h_h	245545	245585	-	-0.060241	7.56e-06	0.0081	TTTTAATCTGAATAATATTAAATTTTTTAATTAAATTTTAT
1	TTTAAATCTTTRAAAAATTGYAWTTATTAGRKRTTGYRKTA	ca112a_lchrom_DRF_h_h	745593	745633	+	-0.060241	7.56e-06	0.0081	TTTTAATCAACAAAAAATCATTTATTTATGAGCTTGGGCTT
1	TTTAAATCTTTRAAAAATTGYAWTTATTAGRKRTTGYRKTA	ca112a_lchrom_DRF_h_h	494829	494869	-	-0.0783133	7.61e-06	0.00813	TTAATCTCTTTAAAAAATTTTTAACAAATTTATTCTTATTA
1	TTTAAATCTTTRAAAAATTGYAWTTATTAGRKRTTGYRKTA	ca112a_lchrom_DRF_h_h	891808	891848	+	-0.0783133	7.61e-06	0.00813	TGTTAATCTTAAAAATCTTGGCAATACTGTAATTGTTGTTG
1	TTTAAATCTTTRAAAAATTGYAWTTATTAGRKRTTGYRKTA	ca112a_lchrom_DRF_h_h	531822	531862	+	-0.0843373	7.63e-06	0.00813	TTTAGTGCTTTTAGACATCTTTAATATTAGGGTGTTTTTAA
1	TTTAAATCTTTRAAAAATTGYAWTTATTAGRKRTTGYRKTA	ca112a_lchrom_DRF_h_h	577119	577159	+	-0.10241	7.67e-06	0.00815	ATAGAATTCTGTTAAAATTATGTTTTTTATTGTTTTTGGTA
1	TTTAAATCTTTRAAAAATTGYAWTTATTAGRKRTTGYRKTA	ca112a_lchrom_DRF_h_h	606251	606291	+	-0.10241	7.67e-06	0.00815	TATCCATTTTTCAAGTTTTGTTTTTATTTTGGGAAGATCTA
1	TTTAAATCTTTRAAAAATTGYAWTTATTAGRKRTTGYRKTA	ca112a_lchrom_DRF_h_h	292835	292875	-	-0.108434	7.69e-06	0.00815	ATTTTTCTTTAGAAGAAATTTATATGCTAAGGTTTCTATTA
1	TTTAAATCTTTRAAAAATTGYAWTTATTAGRKRTTGYRKTA	ca112a_lchrom_DRF_h_h	609500	609540	+	-0.108434	7.69e-06	0.00815	TTAATATTTCTGAATATTTTAAGTCAATTTCAAATGCGGTT
1	TTTAAATCTTTRAAAAATTGYAWTTATTAGRKRTTGYRKTA	ca112a_lchrom_DRF_h_h	777454	777494	+	-0.114458	7.7e-06	0.00815	TTTAAATTATTTTTTTATTAAAATTATTTATTAACTTTTTA
1	TTTAAATCTTTRAAAAATTGYAWTTATTAGRKRTTGYRKTA	ca112a_lchrom_DRF_h_h	668624	668664	+	-0.126506	7.73e-06	0.00818	ATTTATTTTTGTTAAAATTTTAATTATCAAGCTTTGGTAAA
1	TTTAAATCTTTRAAAAATTGYAWTTATTAGRKRTTGYRKTA	ca112a_lchrom_DRF_h_h	348551	348591	-	-0.144578	7.78e-06	0.00818	TTGATAATATTAAAAATTTAAAGTTGATTGAACTTCCATTT
1	TTTAAATCTTTRAAAAATTGYAWTTATTAGRKRTTGYRKTA	ca112a_lchrom_DRF_h_h	620739	620779	-	-0.144578	7.78e-06	0.00818	TTAGAAACTTTAAACTCTTTTAAATCTTGACTAAAGTTGTT
1	TTTAAATCTTTRAAAAATTGYAWTTATTAGRKRTTGYRKTA	ca112a_lchrom_DRF_h_h	331226	331266	-	-0.150602	7.8e-06	0.00818	CTTAGATCTTTAAATGACTTTAAGTCTGCGATATCTTCTTA
1	TTTAAATCTTTRAAAAATTGYAWTTATTAGRKRTTGYRKTA	ca112a_lchrom_DRF_h_h	872866	872906	+	-0.150602	7.8e-06	0.00818	TTTTTGCTTTTATTATTTTTAATTTTTTAGGTTTTCCTTTT
1	TTTAAATCTTTRAAAAATTGYAWTTATTAGRKRTTGYRKTA	ca112a_lchrom_DRF_h_h	30830	30870	-	-0.156627	7.81e-06	0.00818	TTTCGCTATAAAAATTTTTTTCATTTTTAAATATTGCGATT
1	TTTAAATCTTTRAAAAATTGYAWTTATTAGRKRTTGYRKTA	ca112a_lchrom_DRF_h_h	775488	775528	-	-0.156627	7.81e-06	0.00818	TTAAAATAATTCAAAAAGCATAAATATTCATTAATAAAATA
1	TTTAAATCTTTRAAAAATTGYAWTTATTAGRKRTTGYRKTA	ca112a_lchrom_DRF_h_h	233508	233548	-	-0.162651	7.83e-06	0.00818	TATTAATGTATAATGATTATTAAATATTAGATATTTTTCAA
1	TTTAAATCTTTRAAAAATTGYAWTTATTAGRKRTTGYRKTA	ca112a_lchrom_DRF_h_h	869982	870022	+	-0.162651	7.83e-06	0.00818	ATTTAATTTTTTGTAAACCTTATTTATTAATTTTTTTATAA
1	TTTAAATCTTTRAAAAATTGYAWTTATTAGRKRTTGYRKTA	ca112a_lchrom_DRF_h_h	86767	86807	-	-0.168675	7.84e-06	0.00819	TTTGTATTCTTCAAGTAATAAAAATTTTCCGTATTGGATTT
1	TTTAAATCTTTRAAAAATTGYAWTTATTAGRKRTTGYRKTA	ca112a_lchrom_DRF_h_h	879933	879973	+	-0.174699	7.86e-06	0.00819	ATAGAATATATGAAAAATTAGAAAATTTATGGTCTTTAGAA
1	TTTAAATCTTTRAAAAATTGYAWTTATTAGRKRTTGYRKTA	ca112a_lchrom_DRF_h_h	184926	184966	-	-0.186747	7.89e-06	0.0082	GTTATCTCCAATAGATATTTCATTTGTTGGATTTTTAATTC
1	TTTAAATCTTTRAAAAATTGYAWTTATTAGRKRTTGYRKTA	ca112a_lchrom_DRF_h_h	432813	432853	+	-0.186747	7.89e-06	0.0082	ATGTTATCATTAAAAATTTGTAATTTTTAAACCTGATACTT
1	TTTAAATCTTTRAAAAATTGYAWTTATTAGRKRTTGYRKTA	ca112a_lchrom_DRF_h_h	771883	771923	+	-0.192771	7.9e-06	0.0082	TTAAATTCTATTGTATTTTTAAATTCTTGTTTATTTTCATA
1	TTTAAATCTTTRAAAAATTGYAWTTATTAGRKRTTGYRKTA	ca112a_lchrom_DRF_h_h	807199	807239	+	-0.210843	7.95e-06	0.00824	TCTAAGTCTTGAAAGTATTGTTTTTGGTATTTTGTTTTTAT
1	TTTAAATCTTTRAAAAATTGYAWTTATTAGRKRTTGYRKTA	ca112a_lchrom_DRF_h_h	342090	342130	-	-0.216867	7.97e-06	0.00824	CATAAATAATAGAAATATTGTCATAACTATAGCTGGAATAA
1	TTTAAATCTTTRAAAAATTGYAWTTATTAGRKRTTGYRKTA	ca112a_lchrom_DRF_h_h	120208	120248	-	-0.23494	8.02e-06	0.00824	AAAAAAGCTAGAAAAGATGGAAGTTGATGGAACTTTTGATA
1	TTTAAATCTTTRAAAAATTGYAWTTATTAGRKRTTGYRKTA	ca112a_lchrom_DRF_h_h	243668	243708	+	-0.23494	8.02e-06	0.00824	TGGAAACTTTTAAAAAAGGATACCTATTATCAACTGTAAAA
1	TTTAAATCTTTRAAAAATTGYAWTTATTAGRKRTTGYRKTA	ca112a_lchrom_DRF_h_h	226116	226156	-	-0.240964	8.03e-06	0.00824	TTTGAATTTTTGACATCTTCTGATTATTTAAATATTCCAAA
1	TTTAAATCTTTRAAAAATTGYAWTTATTAGRKRTTGYRKTA	ca112a_lchrom_DRF_h_h	799890	799930	+	-0.240964	8.03e-06	0.00824	TTTTTTCTATAAAAAACTTAGATTTAATGGTTTTTTCAATT
1	TTTAAATCTTTRAAAAATTGYAWTTATTAGRKRTTGYRKTA	ca112a_lchrom_DRF_h_h	283177	283217	-	-0.259036	8.08e-06	0.00824	TGATAATCTTAAGAAAAGAGTTTTTATTTTAGTTGGTCCAA
1	TTTAAATCTTTRAAAAATTGYAWTTATTAGRKRTTGYRKTA	ca112a_lchrom_DRF_h_h	864552	864592	-	-0.26506	8.1e-06	0.00824	GTTTATTCTTATAAAAATTTTTAATACCAAAAAGAGTATTT
1	TTTAAATCTTTRAAAAATTGYAWTTATTAGRKRTTGYRKTA	ca112a_lchrom_DRF_h_h	65845	65885	-	-0.271084	8.11e-06	0.00824	TTTAGATCATTTTCATTTTCAAAGTATAAAGGTTTGTAGTC
1	TTTAAATCTTTRAAAAATTGYAWTTATTAGRKRTTGYRKTA	ca112a_lchrom_DRF_h_h	470631	470671	-	-0.271084	8.11e-06	0.00824	TTGAACTTATTCAAAAATTTGATCCAATTGGAATTTGTGTC
1	TTTAAATCTTTRAAAAATTGYAWTTATTAGRKRTTGYRKTA	ca112a_lchrom_DRF_h_h	694295	694335	+	-0.277108	8.13e-06	0.00824	AAAAGAGTTTCAAAAATTTGTTTTAATCTCCGATTATGTTT
1	TTTAAATCTTTRAAAAATTGYAWTTATTAGRKRTTGYRKTA	ca112a_lchrom_DRF_h_h	252939	252979	-	-0.283133	8.15e-06	0.00824	AATAATAAGTTGAAATTTTATAAACATTGTGCTTTTTATTT
1	TTTAAATCTTTRAAAAATTGYAWTTATTAGRKRTTGYRKTA	ca112a_lchrom_DRF_h_h	415692	415732	+	-0.289157	8.16e-06	0.00824	TTTAAAAAACTAAATAATTATATTCAATATTTTTTAACTTC
1	TTTAAATCTTTRAAAAATTGYAWTTATTAGRKRTTGYRKTA	ca112a_lchrom_DRF_h_h	652366	652406	+	-0.289157	8.16e-06	0.00824	GTTTGATTCAAGAATAATGGCAATTTTTTCTTTTTCTATTA
1	TTTAAATCTTTRAAAAATTGYAWTTATTAGRKRTTGYRKTA	ca112a_lchrom_DRF_h_h	151778	151818	-	-0.295181	8.18e-06	0.00824	TTTAAGCTTTCTAAGCATTAAAATTAATTTTGGGTGTATAT
1	TTTAAATCTTTRAAAAATTGYAWTTATTAGRKRTTGYRKTA	ca112a_lchrom_DRF_h_h	488062	488102	-	-0.295181	8.18e-06	0.00824	TTAAATTCTCCAAATTAAAGCATAACTTTGACTTTCTCTTA
1	TTTAAATCTTTRAAAAATTGYAWTTATTAGRKRTTGYRKTA	ca112a_lchrom_DRF_h_h	315942	315982	-	-0.301205	8.19e-06	0.00824	TATTTTTCTTTAATATTTTAGATTTATATTCATTTTTGGAA
1	TTTAAATCTTTRAAAAATTGYAWTTATTAGRKRTTGYRKTA	ca112a_lchrom_DRF_h_h	835960	836000	+	-0.301205	8.19e-06	0.00824	GTTTGTTTTTTGTAAGTTTTTTAATATTTTTTGTTGTTTTT
1	TTTAAATCTTTRAAAAATTGYAWTTATTAGRKRTTGYRKTA	ca112a_lchrom_DRF_h_h	518277	518317	-	-0.307229	8.21e-06	0.00824	TAAAAATTCTTCATTTGTTTTATTTATTTGAGATTCAATAT
1	TTTAAATCTTTRAAAAATTGYAWTTATTAGRKRTTGYRKTA	ca112a_lchrom_DRF_h_h	799008	799048	+	-0.307229	8.21e-06	0.00824	ATTATTTTTTTATGAATTTAGAAATATTAATAGTAGTCGTT
1	TTTAAATCTTTRAAAAATTGYAWTTATTAGRKRTTGYRKTA	ca112a_lchrom_DRF_h_h	846207	846247	-	-0.313253	8.23e-06	0.00824	TTTAGAACTGATCAATTTTGCTTCTTTTTCGGTTTTAGTTA
1	TTTAAATCTTTRAAAAATTGYAWTTATTAGRKRTTGYRKTA	ca112a_lchrom_DRF_h_h	679981	680021	+	-0.319277	8.24e-06	0.00824	TCATAAAAGGCAAAAAATTGTATATCATGCCTATTGTAACA
1	TTTAAATCTTTRAAAAATTGYAWTTATTAGRKRTTGYRKTA	ca112a_lchrom_DRF_h_h	864763	864803	-	-0.319277	8.24e-06	0.00824	TTAACATCTTTAAAAAAATAAGTATTCTTATTTATTTTTTT
1	TTTAAATCTTTRAAAAATTGYAWTTATTAGRKRTTGYRKTA	ca112a_lchrom_DRF_h_h	49778	49818	-	-0.325301	8.26e-06	0.00824	TTTCAAATTTTTAGAGATTATTTTTATTACTTCATCTGTAA
1	TTTAAATCTTTRAAAAATTGYAWTTATTAGRKRTTGYRKTA	ca112a_lchrom_DRF_h_h	266077	266117	-	-0.325301	8.26e-06	0.00824	TTTAAAGTTTTGATTACTTGCAAAGTATATGTAATCTCCTT
1	TTTAAATCTTTRAAAAATTGYAWTTATTAGRKRTTGYRKTA	ca112a_lchrom_DRF_h_h	461086	461126	+	-0.331325	8.28e-06	0.00824	TAATAATGTTAGAAATAAAAAAAATATTAGCGATGAGTTTT
1	TTTAAATCTTTRAAAAATTGYAWTTATTAGRKRTTGYRKTA	ca112a_lchrom_DRF_h_h	506527	506567	+	-0.331325	8.28e-06	0.00824	TATTTTTTTGTCAATTATTGCAATTATTCCATTTTTAGTGC
1	TTTAAATCTTTRAAAAATTGYAWTTATTAGRKRTTGYRKTA	ca112a_lchrom_DRF_h_h	4489	4529	+	-0.337349	8.29e-06	0.00824	TCTAAATATTGAAAAAATTGCAAATTTTTTCAACGCCAAAG
1	TTTAAATCTTTRAAAAATTGYAWTTATTAGRKRTTGYRKTA	ca112a_lchrom_DRF_h_h	27436	27476	-	-0.337349	8.29e-06	0.00824	GAAAAATTTATAACGAATTTTTATTCTTTATTCTTTAGTTA
1	TTTAAATCTTTRAAAAATTGYAWTTATTAGRKRTTGYRKTA	ca112a_lchrom_DRF_h_h	131385	131425	+	-0.337349	8.29e-06	0.00824	TTTTTTTCTACAAAAATTACTATTTGTATCACTATGTCTTA
1	TTTAAATCTTTRAAAAATTGYAWTTATTAGRKRTTGYRKTA	ca112a_lchrom_DRF_h_h	314572	314612	+	-0.337349	8.29e-06	0.00824	TTTTAACTTTTGAAAAAGGATAAACTTTGCTTATTATGGAT
1	TTTAAATCTTTRAAAAATTGYAWTTATTAGRKRTTGYRKTA	ca112a_lchrom_DRF_h_h	2555	2595	+	-0.343373	8.31e-06	0.00824	TGAACAGCTGTGAAAACATCTTCTTTTTTGAGATTGCAAAA
1	TTTAAATCTTTRAAAAATTGYAWTTATTAGRKRTTGYRKTA	ca112a_lchrom_DRF_h_h	677718	677758	+	-0.343373	8.31e-06	0.00824	TTAAAAGCTTTAAATTTTAAAAGCTTTTAAGTTTTTTTTGA
1	TTTAAATCTTTRAAAAATTGYAWTTATTAGRKRTTGYRKTA	ca112a_lchrom_DRF_h_h	296164	296204	-	-0.355422	8.34e-06	0.00824	TTTAAATGTTTCTAAAATGGAATCTAAAGGGAATGCGAGCT
1	TTTAAATCTTTRAAAAATTGYAWTTATTAGRKRTTGYRKTA	ca112a_lchrom_DRF_h_h	590131	590171	+	-0.355422	8.34e-06	0.00824	TAAAATATTTTGATTTCTTTAATAAAATTTGTATTTTATTA
1	TTTAAATCTTTRAAAAATTGYAWTTATTAGRKRTTGYRKTA	ca112a_lchrom_DRF_h_h	109180	109220	+	-0.361446	8.36e-06	0.00824	TTTAATGTTATAAGTAATAATTTTTACTTTGGATTTGATAT
1	TTTAAATCTTTRAAAAATTGYAWTTATTAGRKRTTGYRKTA	ca112a_lchrom_DRF_h_h	340236	340276	-	-0.361446	8.36e-06	0.00824	AAAAAAGCATAAAAAAATTATTACCAGTAAAGTTGGTATTA
1	TTTAAATCTTTRAAAAATTGYAWTTATTAGRKRTTGYRKTA	ca112a_lchrom_DRF_h_h	361481	361521	+	-0.361446	8.36e-06	0.00824	GAAAATTTCATTAAAGATGGAAAATTTTTTATATCGCCTTA
1	TTTAAATCTTTRAAAAATTGYAWTTATTAGRKRTTGYRKTA	ca112a_lchrom_DRF_h_h	364830	364870	-	-0.373494	8.39e-06	0.00826	TTTATATGTACATTTTATTTGAAATATAAGTTTTTGTATTT
1	TTTAAATCTTTRAAAAATTGYAWTTATTAGRKRTTGYRKTA	ca112a_lchrom_DRF_h_h	498182	498222	+	-0.39759	8.46e-06	0.00828	TTGAAATCTTTAACAAAAGGTAAAAAATTTAAATCGGGCAG
1	TTTAAATCTTTRAAAAATTGYAWTTATTAGRKRTTGYRKTA	ca112a_lchrom_DRF_h_h	40440	40480	+	-0.403614	8.48e-06	0.00828	TGGTTTACTTTAAAAAATTAAATTTAATGGATGAGAAATTT
1	TTTAAATCTTTRAAAAATTGYAWTTATTAGRKRTTGYRKTA	ca112a_lchrom_DRF_h_h	269201	269241	-	-0.403614	8.48e-06	0.00828	TTCTAATGTTGAAAAATCTTATTTTATTAAGATATTTCTTA
1	TTTAAATCTTTRAAAAATTGYAWTTATTAGRKRTTGYRKTA	ca112a_lchrom_DRF_h_h	764067	764107	-	-0.409639	8.49e-06	0.00828	CTTTATTATTTGTAAAATTTTCAATGCTATCTGGTTTACCA
1	TTTAAATCTTTRAAAAATTGYAWTTATTAGRKRTTGYRKTA	ca112a_lchrom_DRF_h_h	208086	208126	-	-0.415663	8.51e-06	0.00828	TTATTTTTTTGAAAATATTGTAGGATTTATTTTTTTTCATA
1	TTTAAATCTTTRAAAAATTGYAWTTATTAGRKRTTGYRKTA	ca112a_lchrom_DRF_h_h	125787	125827	+	-0.421687	8.53e-06	0.00828	TTTTATCACACAAAAAATTTTTATTAATAACTTTTTTCTTC
1	TTTAAATCTTTRAAAAATTGYAWTTATTAGRKRTTGYRKTA	ca112a_lchrom_DRF_h_h	872357	872397	+	-0.421687	8.53e-06	0.00828	TTTCTACAATTAAAACATTGTGGTTTTTTAGTACTTTAATT
1	TTTAAATCTTTRAAAAATTGYAWTTATTAGRKRTTGYRKTA	ca112a_lchrom_DRF_h_h	88971	89011	-	-0.427711	8.54e-06	0.00828	GTTAAAGCTTTAAAATCTTCTAATGGAAATTTTTTAGATAT
1	TTTAAATCTTTRAAAAATTGYAWTTATTAGRKRTTGYRKTA	ca112a_lchrom_DRF_h_h	149685	149725	-	-0.427711	8.54e-06	0.00828	AATAAATATTGAAAATAAAGCAAATAATAAAGTAATTGTGA
1	TTTAAATCTTTRAAAAATTGYAWTTATTAGRKRTTGYRKTA	ca112a_lchrom_DRF_h_h	649931	649971	-	-0.427711	8.54e-06	0.00828	ATCAAGCCTTAAAAATTCAGTAATTCTTAATAATAGTATTT
1	TTTAAATCTTTRAAAAATTGYAWTTATTAGRKRTTGYRKTA	ca112a_lchrom_DRF_h_h	899219	899259	+	-0.433735	8.56e-06	0.00828	TTGAAGTTTTTTAGAACTTTTATTTTTTCAATTTTTTATAT
1	TTTAAATCTTTRAAAAATTGYAWTTATTAGRKRTTGYRKTA	ca112a_lchrom_DRF_h_h	668804	668844	+	-0.439759	8.58e-06	0.00828	ATTGAAGTTTTGTATTTCTTTTTTTATTAGCAGTCCTGTTA
1	TTTAAATCTTTRAAAAATTGYAWTTATTAGRKRTTGYRKTA	ca112a_lchrom_DRF_h_h	538137	538177	+	-0.445783	8.59e-06	0.00828	GTTAGAATTTTAGGAAATTCTATTGACTTTAAGTTTGTTAA
1	TTTAAATCTTTRAAAAATTGYAWTTATTAGRKRTTGYRKTA	ca112a_lchrom_DRF_h_h	275045	275085	-	-0.451807	8.61e-06	0.00828	TTTGGATATGTTAATTTTTTTAAGTATTTGAGCTAGTTTTT
1	TTTAAATCTTTRAAAAATTGYAWTTATTAGRKRTTGYRKTA	ca112a_lchrom_DRF_h_h	63534	63574	+	-0.457831	8.63e-06	0.00828	TTGATCAATGTAAAAAATTGCAAAAAGAATCCAATGTCTTC
1	TTTAAATCTTTRAAAAATTGYAWTTATTAGRKRTTGYRKTA	ca112a_lchrom_DRF_h_h	252852	252892	+	-0.457831	8.63e-06	0.00828	TTTAAAATTTAAAAAATTTTTACTAAAATCTTTATTCAATA
1	TTTAAATCTTTRAAAAATTGYAWTTATTAGRKRTTGYRKTA	ca112a_lchrom_DRF_h_h	900265	900305	-	-0.457831	8.63e-06	0.00828	CTTTTTCTTTTTTAATATTAATTTTATTAGAATTTGAATTG
1	TTTAAATCTTTRAAAAATTGYAWTTATTAGRKRTTGYRKTA	ca112a_lchrom_DRF_h_h	95377	95417	+	-0.46988	8.66e-06	0.00828	TATTAATTTTTCTAAAATTTCATTAATTTCTGTTTTTTGAG
1	TTTAAATCTTTRAAAAATTGYAWTTATTAGRKRTTGYRKTA	ca112a_lchrom_DRF_h_h	443218	443258	-	-0.46988	8.66e-06	0.00828	AAGAATTTATTTAAAATATGTATTTGCTGGGTGATTAAATA
1	TTTAAATCTTTRAAAAATTGYAWTTATTAGRKRTTGYRKTA	ca112a_lchrom_DRF_h_h	482341	482381	+	-0.46988	8.66e-06	0.00828	TTTGTAACTTTCAATTTTATTATATTTTTTATGTTTCATAA
1	TTTAAATCTTTRAAAAATTGYAWTTATTAGRKRTTGYRKTA	ca112a_lchrom_DRF_h_h	831843	831883	+	-0.46988	8.66e-06	0.00828	TTTAAATGTTTATGTTAAAGGAAGTAATTTCAATTTTGATA
1	TTTAAATCTTTRAAAAATTGYAWTTATTAGRKRTTGYRKTA	ca112a_lchrom_DRF_h_h	4865	4905	-	-0.481928	8.7e-06	0.00828	TTTATCTCTTTAATCAATAGATTTTCATAATTGCTTTTTAA
1	TTTAAATCTTTRAAAAATTGYAWTTATTAGRKRTTGYRKTA	ca112a_lchrom_DRF_h_h	117550	117590	-	-0.493976	8.73e-06	0.00828	TTTAGATTTTAAAAATTATTTATTCCTTAATATTTTAATTT
1	TTTAAATCTTTRAAAAATTGYAWTTATTAGRKRTTGYRKTA	ca112a_lchrom_DRF_h_h	828979	829019	+	-0.493976	8.73e-06	0.00828	ATTATTCTTTTGAATAATAGCTTTAATAAGATCCTAAATTA
1	TTTAAATCTTTRAAAAATTGYAWTTATTAGRKRTTGYRKTA	ca112a_lchrom_DRF_h_h	7328	7368	-	-0.5	8.75e-06	0.00828	GTTAAAACCTTGGAGGGTGGAATCTGTTTTTTATTGTATTG
1	TTTAAATCTTTRAAAAATTGYAWTTATTAGRKRTTGYRKTA	ca112a_lchrom_DRF_h_h	599657	599697	-	-0.5	8.75e-06	0.00828	TGAAAATATGAAAAAAATTATTCCTATTGTAGTTCCAATTA
1	TTTAAATCTTTRAAAAATTGYAWTTATTAGRKRTTGYRKTA	ca112a_lchrom_DRF_h_h	677616	677656	+	-0.5	8.75e-06	0.00828	TTTTAATTTATCAAGGATTTTTGATCTTATTGATTGCTTTG
1	TTTAAATCTTTRAAAAATTGYAWTTATTAGRKRTTGYRKTA	ca112a_lchrom_DRF_h_h	859093	859133	+	-0.5	8.75e-06	0.00828	TTTATTTTTTTTAATTTTACTATTGAAAATGTGTTTGGGTT
1	TTTAAATCTTTRAAAAATTGYAWTTATTAGRKRTTGYRKTA	ca112a_lchrom_DRF_h_h	696565	696605	+	-0.506024	8.77e-06	0.00828	GTTAAATTTTTATTTAGTAAAAATTATAAACTATTTTAATG
1	TTTAAATCTTTRAAAAATTGYAWTTATTAGRKRTTGYRKTA	ca112a_lchrom_DRF_h_h	220604	220644	+	-0.518072	8.8e-06	0.00828	GACAAAAAGAAAAATAATTGAAATTATTTTCAAATCTTTTA
1	TTTAAATCTTTRAAAAATTGYAWTTATTAGRKRTTGYRKTA	ca112a_lchrom_DRF_h_h	310949	310989	-	-0.518072	8.8e-06	0.00828	TTTGTTTGTTTCTAATATGGCATTTAGCTATGTTTTTGCTA
1	TTTAAATCTTTRAAAAATTGYAWTTATTAGRKRTTGYRKTA	ca112a_lchrom_DRF_h_h	327798	327838	-	-0.518072	8.8e-06	0.00828	TATAAATATTAAAGTTCTTACTTTTACTATTTTTATTAGTA
1	TTTAAATCTTTRAAAAATTGYAWTTATTAGRKRTTGYRKTA	ca112a_lchrom_DRF_h_h	543709	543749	+	-0.518072	8.8e-06	0.00828	AAAAAAACATTGCAATTTTTTATTTAATATTTATTGTTAAT
1	TTTAAATCTTTRAAAAATTGYAWTTATTAGRKRTTGYRKTA	ca112a_lchrom_DRF_h_h	46933	46973	+	-0.524096	8.82e-06	0.00828	TTACAAGATTTGAGCTTGTAAAGTTATTATTTTTTGCATTT
1	TTTAAATCTTTRAAAAATTGYAWTTATTAGRKRTTGYRKTA	ca112a_lchrom_DRF_h_h	199936	199976	-	-0.524096	8.82e-06	0.00828	GTTAATAATTTAGATTATTAGATTAATTTAATTTTAAATTT
1	TTTAAATCTTTRAAAAATTGYAWTTATTAGRKRTTGYRKTA	ca112a_lchrom_DRF_h_h	472165	472205	-	-0.524096	8.82e-06	0.00828	AAAAAATATATGAAATTCTGGACTTGTTTTTACTTGTCTTT
1	TTTAAATCTTTRAAAAATTGYAWTTATTAGRKRTTGYRKTA	ca112a_lchrom_DRF_h_h	494010	494050	-	-0.524096	8.82e-06	0.00828	TATACATTTTTGAAAAACAATAACAAATAGAAATGATTTAA
1	TTTAAATCTTTRAAAAATTGYAWTTATTAGRKRTTGYRKTA	ca112a_lchrom_DRF_h_h	85478	85518	+	-0.53012	8.84e-06	0.00828	AAAAGCCATATAAAAATTAGAAACTGTTTGAGCTTGTATTC
1	TTTAAATCTTTRAAAAATTGYAWTTATTAGRKRTTGYRKTA	ca112a_lchrom_DRF_h_h	692674	692714	-	-0.536145	8.85e-06	0.00829	TATAAATCGGAGAGAATATTTCTTTAATTTCATTTTCTTTA
1	TTTAAATCTTTRAAAAATTGYAWTTATTAGRKRTTGYRKTA	ca112a_lchrom_DRF_h_h	235090	235130	-	-0.542169	8.87e-06	0.00829	ATAAAATTTTGAGAAAATATTAATAAATCTTTTTTAAGCTA
1	TTTAAATCTTTRAAAAATTGYAWTTATTAGRKRTTGYRKTA	ca112a_lchrom_DRF_h_h	511869	511909	+	-0.554217	8.91e-06	0.00831	TTAAAGTTTTAGAGAGAACTAATATTTTTGATGTTACAGAA
1	TTTAAATCTTTRAAAAATTGYAWTTATTAGRKRTTGYRKTA	ca112a_lchrom_DRF_h_h	558358	558398	+	-0.560241	8.93e-06	0.00831	TGACATTCTATAAATTATTCCAAAATTAATAGATTTTGCTA
1	TTTAAATCTTTRAAAAATTGYAWTTATTAGRKRTTGYRKTA	ca112a_lchrom_DRF_h_h	777483	777523	+	-0.560241	8.93e-06	0.00831	ATTAACTTTTTAAAATTTTATGATTATGTCCTTTATTGCCG
1	TTTAAATCTTTRAAAAATTGYAWTTATTAGRKRTTGYRKTA	ca112a_lchrom_DRF_h_h	857179	857219	-	-0.566265	8.94e-06	0.00831	TTCAAAAAAGAAATAAATTGCATATAAAGGAAAAAGTGTAA
1	TTTAAATCTTTRAAAAATTGYAWTTATTAGRKRTTGYRKTA	ca112a_lchrom_DRF_h_h	884056	884096	+	-0.566265	8.94e-06	0.00831	CTACTTTTTTAAACATATTATAATTCCTCTTTATTCTATTA
1	TTTAAATCTTTRAAAAATTGYAWTTATTAGRKRTTGYRKTA	ca112a_lchrom_DRF_h_h	676245	676285	-	-0.572289	8.96e-06	0.00831	ATTAAACAATGCAAATCTTAAAATTTTTAAAATTTTTATTT
1	TTTAAATCTTTRAAAAATTGYAWTTATTAGRKRTTGYRKTA	ca112a_lchrom_DRF_h_h	15843	15883	-	-0.584337	9e-06	0.00834	TTTAATTCTACGACAACGTATCTTTTTTTTCTTTTTCATCT
1	TTTAAATCTTTRAAAAATTGYAWTTATTAGRKRTTGYRKTA	ca112a_lchrom_DRF_h_h	535656	535696	-	-0.596386	9.03e-06	0.00836	TATATCTTTTAAAAAAAATATATTTAAGTTTAAATTCCTAA
1	TTTAAATCTTTRAAAAATTGYAWTTATTAGRKRTTGYRKTA	ca112a_lchrom_DRF_h_h	382955	382995	+	-0.60241	9.05e-06	0.00836	ATCAAATATTTAGCATATTGCTTATATATTGCACTTCTTTG
1	TTTAAATCTTTRAAAAATTGYAWTTATTAGRKRTTGYRKTA	ca112a_lchrom_DRF_h_h	390232	390272	-	-0.60241	9.05e-06	0.00836	GGATAAGCTTTGATGAATTAGATTCATTAAATGTCTTGTAA
1	TTTAAATCTTTRAAAAATTGYAWTTATTAGRKRTTGYRKTA	ca112a_lchrom_DRF_h_h	187297	187337	-	-0.614458	9.09e-06	0.00838	TTATAAATTTAAAATCATTGAAAATTTAAGTTCGTTTGGAA
1	TTTAAATCTTTRAAAAATTGYAWTTATTAGRKRTTGYRKTA	ca112a_lchrom_DRF_h_h	286371	286411	+	-0.63253	9.14e-06	0.00839	CCGAAAGCTTAGAAATTTTGCCTATATTGTTTTCTATAATA
1	TTTAAATCTTTRAAAAATTGYAWTTATTAGRKRTTGYRKTA	ca112a_lchrom_DRF_h_h	317011	317051	+	-0.63253	9.14e-06	0.00839	TTAGAATCAAAAAAAATTTTAATTTTTTGAATTTAATAGTG
1	TTTAAATCTTTRAAAAATTGYAWTTATTAGRKRTTGYRKTA	ca112a_lchrom_DRF_h_h	510497	510537	+	-0.63253	9.14e-06	0.00839	TAAAAGACTTGAAGATATTGCGTATAGTTTTGAGGGTGTTC
1	TTTAAATCTTTRAAAAATTGYAWTTATTAGRKRTTGYRKTA	ca112a_lchrom_DRF_h_h	456044	456084	-	-0.638554	9.16e-06	0.00839	TTTAGATAATACTATAACTGTAATTGATAATGGGAGAGGTA
1	TTTAAATCTTTRAAAAATTGYAWTTATTAGRKRTTGYRKTA	ca112a_lchrom_DRF_h_h	708173	708213	-	-0.638554	9.16e-06	0.00839	TACGACTCTTGTAAACCTTGAAAATATATTAGATATCGGTA
1	TTTAAATCTTTRAAAAATTGYAWTTATTAGRKRTTGYRKTA	ca112a_lchrom_DRF_h_h	635854	635894	+	-0.644578	9.18e-06	0.0084	AAAAAAGCTTAGAAAGATTTCAAAAATTTTAGTTTTGAAAA
1	TTTAAATCTTTRAAAAATTGYAWTTATTAGRKRTTGYRKTA	ca112a_lchrom_DRF_h_h	10292	10332	+	-0.650602	9.19e-06	0.0084	TAAAGAAATTGAAAATTTTAAATTAAAAGGGGGCAGCATTA
1	TTTAAATCTTTRAAAAATTGYAWTTATTAGRKRTTGYRKTA	ca112a_lchrom_DRF_h_h	325093	325133	+	-0.656627	9.21e-06	0.0084	ATTAATTTTGTTCCAAATTAATTTTTATACCATTTGCACTA
1	TTTAAATCTTTRAAAAATTGYAWTTATTAGRKRTTGYRKTA	ca112a_lchrom_DRF_h_h	821247	821287	+	-0.656627	9.21e-06	0.0084	TTTTATTAATATGAAAACAGGAAATATTGGTTTTTTTGATA
1	TTTAAATCTTTRAAAAATTGYAWTTATTAGRKRTTGYRKTA	ca112a_lchrom_DRF_h_h	35503	35543	+	-0.662651	9.23e-06	0.0084	TTAAGCCCTACAGAAAATTGAAAAACATCGTCATTGTACTT
1	TTTAAATCTTTRAAAAATTGYAWTTATTAGRKRTTGYRKTA	ca112a_lchrom_DRF_h_h	416645	416685	-	-0.662651	9.23e-06	0.0084	AATATAAATTTATGAATTTGCAATAAATAAGTTTTTTTGCA
1	TTTAAATCTTTRAAAAATTGYAWTTATTAGRKRTTGYRKTA	ca112a_lchrom_DRF_h_h	592446	592486	+	-0.674699	9.27e-06	0.00841	TATCAAAAGCAAAAAAATGCAATATGTCGCATATTGCATTA
1	TTTAAATCTTTRAAAAATTGYAWTTATTAGRKRTTGYRKTA	ca112a_lchrom_DRF_h_h	546643	546683	-	-0.680723	9.29e-06	0.00841	TCTAAATCTTTATACTCGTTTATTTCTTTAAAGTTAAGATT
1	TTTAAATCTTTRAAAAATTGYAWTTATTAGRKRTTGYRKTA	ca112a_lchrom_DRF_h_h	631737	631777	+	-0.686747	9.3e-06	0.00841	TATGATTTTTTTAGAAAATGAAAAAATAGGGGATGTTGCTT
1	TTTAAATCTTTRAAAAATTGYAWTTATTAGRKRTTGYRKTA	ca112a_lchrom_DRF_h_h	481638	481678	+	-0.692771	9.32e-06	0.00841	TTTTAAATATTGTAAAATTGGAAAAATAAAAATATTCATTT
1	TTTAAATCTTTRAAAAATTGYAWTTATTAGRKRTTGYRKTA	ca112a_lchrom_DRF_h_h	535192	535232	+	-0.692771	9.32e-06	0.00841	TATATTCATTAAAGCTATTATTTCTTTTAGTGTTTTTGGTA
1	TTTAAATCTTTRAAAAATTGYAWTTATTAGRKRTTGYRKTA	ca112a_lchrom_DRF_h_h	555843	555883	+	-0.692771	9.32e-06	0.00841	TTTTATTATTGGGAGAATTGTTCCTTTTGGATATTTGATTC
1	TTTAAATCTTTRAAAAATTGYAWTTATTAGRKRTTGYRKTA	ca112a_lchrom_DRF_h_h	391785	391825	-	-0.698795	9.34e-06	0.00841	TTTTTATAAAACAAATATTAAAGTTATAAACTTTTGAAATA
1	TTTAAATCTTTRAAAAATTGYAWTTATTAGRKRTTGYRKTA	ca112a_lchrom_DRF_h_h	505287	505327	-	-0.698795	9.34e-06	0.00841	CTTACCATTAGACAAAATTTTAATTTTTTTATTTTTCTTTT
1	TTTAAATCTTTRAAAAATTGYAWTTATTAGRKRTTGYRKTA	ca112a_lchrom_DRF_h_h	745103	745143	+	-0.698795	9.34e-06	0.00841	TAGCTATCAATTAAAATTTTTAATTGATAGCTAAAGTGTAA
1	TTTAAATCTTTRAAAAATTGYAWTTATTAGRKRTTGYRKTA	ca112a_lchrom_DRF_h_h	208644	208684	+	-0.710843	9.38e-06	0.00842	TAAAAATTTTAAAACAATTTTAAAAAACAATGAATATATAA
1	TTTAAATCTTTRAAAAATTGYAWTTATTAGRKRTTGYRKTA	ca112a_lchrom_DRF_h_h	234224	234264	-	-0.716867	9.4e-06	0.00842	TGCAATTCTTTTAAATACTCATTTAATTTTAGTTTTGATTT
1	TTTAAATCTTTRAAAAATTGYAWTTATTAGRKRTTGYRKTA	ca112a_lchrom_DRF_h_h	532852	532892	-	-0.716867	9.4e-06	0.00842	TTTCAATCAATTTAAAACCTAATTTTCTAGAAAGTTCTTTA
1	TTTAAATCTTTRAAAAATTGYAWTTATTAGRKRTTGYRKTA	ca112a_lchrom_DRF_h_h	791953	791993	+	-0.722892	9.42e-06	0.00843	TTTAATTCTTTTTGAATTTCTTTTAGTTTTTCGATGTGATT
1	TTTAAATCTTTRAAAAATTGYAWTTATTAGRKRTTGYRKTA	ca112a_lchrom_DRF_h_h	441990	442030	-	-0.73494	9.45e-06	0.00844	TAAAGATTTGGGCTTAAATGTTATTATTGGAGATTTAACTA
1	TTTAAATCTTTRAAAAATTGYAWTTATTAGRKRTTGYRKTA	ca112a_lchrom_DRF_h_h	484306	484346	+	-0.73494	9.45e-06	0.00844	TTTAATGTTAAAAAAGTTTCAATCAATAAGGAATTTTTTGA
1	TTTAAATCTTTRAAAAATTGYAWTTATTAGRKRTTGYRKTA	ca112a_lchrom_DRF_h_h	451123	451163	+	-0.740964	9.47e-06	0.00844	GTTTGGATTTTATCAAATAGAAATTCTTTTATATTGTTTAA
1	TTTAAATCTTTRAAAAATTGYAWTTATTAGRKRTTGYRKTA	ca112a_lchrom_DRF_h_h	252662	252702	+	-0.753012	9.51e-06	0.00844	GCTATATATCAAAAAACGGGCAAATATTAAATTTTGAAGGA
1	TTTAAATCTTTRAAAAATTGYAWTTATTAGRKRTTGYRKTA	ca112a_lchrom_DRF_h_h	817168	817208	+	-0.759036	9.53e-06	0.00844	ATTAAAATTATAAAATAAGTTGTATAATGATGTTTGTGGCT
1	TTTAAATCTTTRAAAAATTGYAWTTATTAGRKRTTGYRKTA	ca112a_lchrom_DRF_h_h	35612	35652	-	-0.76506	9.55e-06	0.00844	TGAAATTTTTATAAAAAAAGAAAATAATCTTATTTCTATTA
1	TTTAAATCTTTRAAAAATTGYAWTTATTAGRKRTTGYRKTA	ca112a_lchrom_DRF_h_h	146415	146455	-	-0.76506	9.55e-06	0.00844	TTTAATAATAAAAGAAAAGGGAACTGTTGTCGGATATATTA
1	TTTAAATCTTTRAAAAATTGYAWTTATTAGRKRTTGYRKTA	ca112a_lchrom_DRF_h_h	415695	415735	-	-0.76506	9.55e-06	0.00844	GTTGAAGTTAAAAAATATTGAATATAATTATTTAGTTTTTT
1	TTTAAATCTTTRAAAAATTGYAWTTATTAGRKRTTGYRKTA	ca112a_lchrom_DRF_h_h	446397	446437	-	-0.76506	9.55e-06	0.00844	TTTAAAGATAAACAAGATTCTGATTTTTATAATTTAATGTA
1	TTTAAATCTTTRAAAAATTGYAWTTATTAGRKRTTGYRKTA	ca112a_lchrom_DRF_h_h	869455	869495	+	-0.771084	9.57e-06	0.00844	TTTTAAATTTTATAAGACTGAATATTTGATAAATTATTTTG
1	TTTAAATCTTTRAAAAATTGYAWTTATTAGRKRTTGYRKTA	ca112a_lchrom_DRF_h_h	71581	71621	-	-0.783133	9.6e-06	0.00844	TTTAAATTGTTAAAATATTCTGCAAATTTTTTTTGTTTATT
1	TTTAAATCTTTRAAAAATTGYAWTTATTAGRKRTTGYRKTA	ca112a_lchrom_DRF_h_h	391769	391809	-	-0.783133	9.6e-06	0.00844	ATTAAAGTTATAAACTTTTGAAATAGAAAGATTTTAATTTT
1	TTTAAATCTTTRAAAAATTGYAWTTATTAGRKRTTGYRKTA	ca112a_lchrom_DRF_h_h	241751	241791	-	-0.789157	9.62e-06	0.00844	TAAAAAACTTGTAAAAGTTGCTTCTCTTGATAATTCTATTT
1	TTTAAATCTTTRAAAAATTGYAWTTATTAGRKRTTGYRKTA	ca112a_lchrom_DRF_h_h	447701	447741	+	-0.789157	9.62e-06	0.00844	ATTAAAAAGTTAAAAGAAAGGGAAAATTTATGTTTGCATTA
1	TTTAAATCTTTRAAAAATTGYAWTTATTAGRKRTTGYRKTA	ca112a_lchrom_DRF_h_h	577206	577246	-	-0.789157	9.62e-06	0.00844	TTTAAATCGCAAATAGAATGCTAATATCAAGATTAATATTA
1	TTTAAATCTTTRAAAAATTGYAWTTATTAGRKRTTGYRKTA	ca112a_lchrom_DRF_h_h	241760	241800	-	-0.795181	9.64e-06	0.00844	ACTTAATTTTAAAAAACTTGTAAAAGTTGCTTCTCTTGATA
1	TTTAAATCTTTRAAAAATTGYAWTTATTAGRKRTTGYRKTA	ca112a_lchrom_DRF_h_h	63086	63126	+	-0.801205	9.66e-06	0.00844	TTAAAAAAAAAAAAATATTTGATATAATTTAGCTTGAAATT
1	TTTAAATCTTTRAAAAATTGYAWTTATTAGRKRTTGYRKTA	ca112a_lchrom_DRF_h_h	488878	488918	+	-0.801205	9.66e-06	0.00844	GCAATATTTCAATATTTTTGTATTTATTATTAGTTTGATTT
1	TTTAAATCTTTRAAAAATTGYAWTTATTAGRKRTTGYRKTA	ca112a_lchrom_DRF_h_h	515143	515183	+	-0.801205	9.66e-06	0.00844	TCTTAAGCTTAGACATATTGGCGTTAGAGGCAGTGGTTTTA
1	TTTAAATCTTTRAAAAATTGYAWTTATTAGRKRTTGYRKTA	ca112a_lchrom_DRF_h_h	606329	606369	+	-0.801205	9.66e-06	0.00844	TTTACAAATTATGCATTTTGGATTTATTAGGTCTGTTGGAT
1	TTTAAATCTTTRAAAAATTGYAWTTATTAGRKRTTGYRKTA	ca112a_lchrom_DRF_h_h	360101	360141	+	-0.807229	9.68e-06	0.00844	GTAAGATCATTAAAAAACATTCTTGCTATTGGATTGGGTTT
1	TTTAAATCTTTRAAAAATTGYAWTTATTAGRKRTTGYRKTA	ca112a_lchrom_DRF_h_h	813983	814023	+	-0.807229	9.68e-06	0.00844	TATTTATTAATGTATAATTTCCTTTTTTAAGAATTATATTA
1	TTTAAATCTTTRAAAAATTGYAWTTATTAGRKRTTGYRKTA	ca112a_lchrom_DRF_h_h	66197	66237	-	-0.819277	9.72e-06	0.00847	TAAAAAAATTAATAAAATTATTATGATTAGAAATATTATGC
1	TTTAAATCTTTRAAAAATTGYAWTTATTAGRKRTTGYRKTA	ca112a_lchrom_DRF_h_h	424590	424630	+	-0.831325	9.76e-06	0.00847	TTTAAAATTTTGTGATTTTATATATAACAACAGTGGAATTC
1	TTTAAATCTTTRAAAAATTGYAWTTATTAGRKRTTGYRKTA	ca112a_lchrom_DRF_h_h	709671	709711	+	-0.831325	9.76e-06	0.00847	AAATTTTGTTGAAAAAAGCGACTTTGTAAGCGATTGTGATA
1	TTTAAATCTTTRAAAAATTGYAWTTATTAGRKRTTGYRKTA	ca112a_lchrom_DRF_h_h	489978	490018	-	-0.837349	9.78e-06	0.00847	ATCAAAACTATAAAAAGGATGATTAAATTTATATTTAGTTA
1	TTTAAATCTTTRAAAAATTGYAWTTATTAGRKRTTGYRKTA	ca112a_lchrom_DRF_h_h	589899	589939	+	-0.837349	9.78e-06	0.00847	TAAAGCTAAAACAAAGATAACAATTATTTTATATTGTTTTT
1	TTTAAATCTTTRAAAAATTGYAWTTATTAGRKRTTGYRKTA	ca112a_lchrom_DRF_h_h	712629	712669	+	-0.837349	9.78e-06	0.00847	TTTTGAGCTTGATATTATTATAAAAAATGTAAATGGTATTA
1	TTTAAATCTTTRAAAAATTGYAWTTATTAGRKRTTGYRKTA	ca112a_lchrom_DRF_h_h	595555	595595	-	-0.843373	9.8e-06	0.00847	ATTTATTATTTAAAAACTTAATATGAATATTATTTATTTTA
1	TTTAAATCTTTRAAAAATTGYAWTTATTAGRKRTTGYRKTA	ca112a_lchrom_DRF_h_h	628447	628487	+	-0.843373	9.8e-06	0.00847	TTATTTTAATAAAAAAATCGTACATATTGATTTGGGCTGTA
1	TTTAAATCTTTRAAAAATTGYAWTTATTAGRKRTTGYRKTA	ca112a_lchrom_DRF_h_h	716969	717009	+	-0.849398	9.82e-06	0.00847	ATTATTTCATTTAAATAATATAATTTTAGATTTTAGTTTTA
1	TTTAAATCTTTRAAAAATTGYAWTTATTAGRKRTTGYRKTA	ca112a_lchrom_DRF_h_h	406566	406606	+	-0.855422	9.83e-06	0.00847	TATGATTCTTTTTTAAATTAAGGTTAATAGATATATCTATA
1	TTTAAATCTTTRAAAAATTGYAWTTATTAGRKRTTGYRKTA	ca112a_lchrom_DRF_h_h	629790	629830	+	-0.855422	9.83e-06	0.00847	TTTATTTCCAAAAAACCTTGCATAAACTATTGTTATTGTCA
1	TTTAAATCTTTRAAAAATTGYAWTTATTAGRKRTTGYRKTA	ca112a_lchrom_DRF_h_h	340623	340663	-	-0.86747	9.87e-06	0.00847	AAAAAAGTATTGTAAAATTGGCCCTATTACGAATAATGGTA
1	TTTAAATCTTTRAAAAATTGYAWTTATTAGRKRTTGYRKTA	ca112a_lchrom_DRF_h_h	865444	865484	+	-0.86747	9.87e-06	0.00847	TATAAATGTCAAATTATTTGCAAGTATTAAAGAAAATATTT
1	TTTAAATCTTTRAAAAATTGYAWTTATTAGRKRTTGYRKTA	ca112a_lchrom_DRF_h_h	865878	865918	-	-0.86747	9.87e-06	0.00847	CATAAAACTCTGAAAAAGGAATATTATGCTCTCTTGCAATA
1	TTTAAATCTTTRAAAAATTGYAWTTATTAGRKRTTGYRKTA	ca112a_lchrom_DRF_h_h	805645	805685	-	-0.873494	9.89e-06	0.00848	ACTAAATAAAAAAAATATTTTAATTGAAGGGTATTGAAAAT
1	TTTAAATCTTTRAAAAATTGYAWTTATTAGRKRTTGYRKTA	ca112a_lchrom_DRF_h_h	907601	907641	-	-0.891566	9.95e-06	0.00851	ATAAAAGACTAGCTATAATAAAATTATTTTATTTTTCTTTA
1	TTTAAATCTTTRAAAAATTGYAWTTATTAGRKRTTGYRKTA	ca112a_lchrom_DRF_h_h	49796	49836	+	-0.89759	9.97e-06	0.00851	AAATAATCTCTAAAAATTTGAAAAACATTGTGTTTATGCTT
1	TTTAAATCTTTRAAAAATTGYAWTTATTAGRKRTTGYRKTA	ca112a_lchrom_DRF_h_h	539275	539315	-	-0.89759	9.97e-06	0.00851	TTTCTCTTTAACCAGATTTGGAATAAATAGAGATTTTAATA
1	TTTAAATCTTTRAAAAATTGYAWTTATTAGRKRTTGYRKTA	ca112a_lchrom_DRF_h_h	768889	768929	+	-0.909639	1e-05	0.00851	TTTTTCACTTTGTAAAATTTCGATGGTTCCCGCTTGTAGTC
1	TTTAAATCTTTRAAAAATTGYAWTTATTAGRKRTTGYRKTA	ca112a_lchrom_DRF_h_h	88966	89006	+	-0.915663	1e-05	0.00851	TTGCAATATCTAAAAAATTTCCATTAGAAGATTTTAAAGCT
1	TTTAAATCTTTRAAAAATTGYAWTTATTAGRKRTTGYRKTA	ca112a_lchrom_DRF_h_h	432987	433027	-	-0.915663	1e-05	0.00851	TGATGATGTTGAAAAAATTCCTACTTTTAGAGATTTGGCTT
1	TTTAAATCTTTRAAAAATTGYAWTTATTAGRKRTTGYRKTA	ca112a_lchrom_DRF_h_h	693777	693817	-	-0.921687	1.01e-05	0.00851	TTAAGATCTACTCTAAAATTTAAATATTTAAGCTTGTCTAA
1	TTTAAATCTTTRAAAAATTGYAWTTATTAGRKRTTGYRKTA	ca112a_lchrom_DRF_h_h	395049	395089	+	-0.927711	1.01e-05	0.00851	TATTTTTTTTTAAAATTCTAAATTTTTTAAAAATTAAAATA
1	TTTAAATCTTTRAAAAATTGYAWTTATTAGRKRTTGYRKTA	ca112a_lchrom_DRF_h_h	698656	698696	+	-0.927711	1.01e-05	0.00851	TTTCAAGTAATTTAAAATTTTATTTATATTATTTTCAAATA
1	TTTAAATCTTTRAAAAATTGYAWTTATTAGRKRTTGYRKTA	ca112a_lchrom_DRF_h_h	10225	10265	-	-0.933735	1.01e-05	0.00851	CTTATTTTCTAAAAAATTTTTAAATCTTTCTACTTTTATTA
1	TTTAAATCTTTRAAAAATTGYAWTTATTAGRKRTTGYRKTA	ca112a_lchrom_DRF_h_h	306399	306439	+	-0.933735	1.01e-05	0.00851	TCAAAATTATTAAAAAGTTTTAATTTTTCTTTGCCTTTTAA
1	TTTAAATCTTTRAAAAATTGYAWTTATTAGRKRTTGYRKTA	ca112a_lchrom_DRF_h_h	469295	469335	+	-0.933735	1.01e-05	0.00851	TAGCAAGTTTAATAAATTTTTAATTGCTAGTTTTTCTTTTT
1	TTTAAATCTTTRAAAAATTGYAWTTATTAGRKRTTGYRKTA	ca112a_lchrom_DRF_h_h	541687	541727	-	-0.945783	1.01e-05	0.00851	TAAAAACATCAAAACAATAGTAAATAGTAGAAGAAGAATCA
1	TTTAAATCTTTRAAAAATTGYAWTTATTAGRKRTTGYRKTA	ca112a_lchrom_DRF_h_h	587332	587372	+	-0.945783	1.01e-05	0.00851	AAGATATTTTTATGATTTTTTATTTGTTCGTTATTTTAATT
1	TTTAAATCTTTRAAAAATTGYAWTTATTAGRKRTTGYRKTA	ca112a_lchrom_DRF_h_h	829964	830004	-	-0.945783	1.01e-05	0.00851	TTTCACTATCTAAAGAATTTACAAAATTAGAATTTTCAACA
1	TTTAAATCTTTRAAAAATTGYAWTTATTAGRKRTTGYRKTA	ca112a_lchrom_DRF_h_h	257694	257734	+	-0.951807	1.02e-05	0.00851	CTTAAAGCTTCCAGAAATTGCAAACTATAAACCTTCTGGAA
1	TTTAAATCTTTRAAAAATTGYAWTTATTAGRKRTTGYRKTA	ca112a_lchrom_DRF_h_h	80796	80836	-	-0.957831	1.02e-05	0.00851	TTAAAGTTAATCAAAAATACAATTTTTGATTAACTTTGTTA
1	TTTAAATCTTTRAAAAATTGYAWTTATTAGRKRTTGYRKTA	ca112a_lchrom_DRF_h_h	122080	122120	-	-0.957831	1.02e-05	0.00851	CTACAGTTTATGAAAAAATGGGATTAAAAGAAGATGCTTTG
1	TTTAAATCTTTRAAAAATTGYAWTTATTAGRKRTTGYRKTA	ca112a_lchrom_DRF_h_h	250877	250917	-	-0.963855	1.02e-05	0.00851	CATTAGCTCTACTAAAAGAGTAATTATTGGGGAGAGTGGTA
1	TTTAAATCTTTRAAAAATTGYAWTTATTAGRKRTTGYRKTA	ca112a_lchrom_DRF_h_h	298647	298687	-	-0.963855	1.02e-05	0.00851	AGGAAAAGTTTAAAAATTTTTCTTTATTAAGTTAAGTATCT
1	TTTAAATCTTTRAAAAATTGYAWTTATTAGRKRTTGYRKTA	ca112a_lchrom_DRF_h_h	322323	322363	-	-0.963855	1.02e-05	0.00851	TGGAAATTTTGAGATTTTTGTTTTTATTGCTGTTTTTTTCA
1	TTTAAATCTTTRAAAAATTGYAWTTATTAGRKRTTGYRKTA	ca112a_lchrom_DRF_h_h	30194	30234	+	-0.96988	1.02e-05	0.00851	TTTTGATTTAGAAAATAGAGCCATTTTTTGGTTTTTAGAAA
1	TTTAAATCTTTRAAAAATTGYAWTTATTAGRKRTTGYRKTA	ca112a_lchrom_DRF_h_h	894835	894875	-	-0.96988	1.02e-05	0.00851	TATAAATCTTTGGTTAATTCTGTTGTTTTTTTAGTATTTTT
1	TTTAAATCTTTRAAAAATTGYAWTTATTAGRKRTTGYRKTA	ca112a_lchrom_DRF_h_h	35854	35894	-	-0.975904	1.02e-05	0.00851	TCAAATAGTTAAAAAGCTTGAAACTATTAAAATTTAATTTA
1	TTTAAATCTTTRAAAAATTGYAWTTATTAGRKRTTGYRKTA	ca112a_lchrom_DRF_h_h	211341	211381	-	-0.975904	1.02e-05	0.00851	TTAAAATTAAAAATAAAATAAAAATCTTGTAATTTTTATTT
1	TTTAAATCTTTRAAAAATTGYAWTTATTAGRKRTTGYRKTA	ca112a_lchrom_DRF_h_h	289853	289893	-	-0.975904	1.02e-05	0.00851	GCAAATTACAGAAAAAATTGGAGATATAAAAGGTTTTGATT
1	TTTAAATCTTTRAAAAATTGYAWTTATTAGRKRTTGYRKTA	ca112a_lchrom_DRF_h_h	57464	57504	+	-0.987952	1.03e-05	0.00852	CTAATAAACTTAAAAAATTATATGTGCTAATTGGAATGATA
1	TTTAAATCTTTRAAAAATTGYAWTTATTAGRKRTTGYRKTA	ca112a_lchrom_DRF_h_h	119861	119901	-	-0.987952	1.03e-05	0.00852	TTCAAATAATTGAAAATTTGAATGAAGAAGATTTGATGAAA
1	TTTAAATCTTTRAAAAATTGYAWTTATTAGRKRTTGYRKTA	ca112a_lchrom_DRF_h_h	790527	790567	+	-0.987952	1.03e-05	0.00852	TTTTAATAGATTTTAAATAGACTTTATTTGGATCTTTTTTA
1	TTTAAATCTTTRAAAAATTGYAWTTATTAGRKRTTGYRKTA	ca112a_lchrom_DRF_h_h	522176	522216	+	-1	1.03e-05	0.00852	ATTAAATCTATTAAAAATGATTTTAATAGATTTTTTGAATT
1	TTTAAATCTTTRAAAAATTGYAWTTATTAGRKRTTGYRKTA	ca112a_lchrom_DRF_h_h	875577	875617	-	-1.00602	1.03e-05	0.00852	ACTTGTTTTCTAAAAAATTAGATAAATTTGATATTTTTTCT
1	TTTAAATCTTTRAAAAATTGYAWTTATTAGRKRTTGYRKTA	ca112a_lchrom_DRF_h_h	408392	408432	-	-1.01205	1.04e-05	0.00852	GTAATAAAGTAAGAAAATTAAATTTAGTACTTGTTTTTTTC
1	TTTAAATCTTTRAAAAATTGYAWTTATTAGRKRTTGYRKTA	ca112a_lchrom_DRF_h_h	66370	66410	-	-1.01807	1.04e-05	0.00852	TTTATTTCTTTTAAATATATTTTATTGTAATTTTTGTTAAA
1	TTTAAATCTTTRAAAAATTGYAWTTATTAGRKRTTGYRKTA	ca112a_lchrom_DRF_h_h	511494	511534	-	-1.01807	1.04e-05	0.00852	TGGATACCTTTTACAAAGTATATTTAATAAATTATTTCTGA
1	TTTAAATCTTTRAAAAATTGYAWTTATTAGRKRTTGYRKTA	ca112a_lchrom_DRF_h_h	831956	831996	+	-1.01807	1.04e-05	0.00852	ATAAAATTTTAAACTACCTTTATAGATTAAATATTAATTTA
1	TTTAAATCTTTRAAAAATTGYAWTTATTAGRKRTTGYRKTA	ca112a_lchrom_DRF_h_h	333758	333798	+	-1.0241	1.04e-05	0.00852	CAAAAATTTTAAAATAATTGCCAATTTCTAAAATTATTTTT
1	TTTAAATCTTTRAAAAATTGYAWTTATTAGRKRTTGYRKTA	ca112a_lchrom_DRF_h_h	249314	249354	-	-1.03012	1.04e-05	0.00852	TTTTAATATTTAAATAGTTATTTAAATTATTTATTATAAAG
1	TTTAAATCTTTRAAAAATTGYAWTTATTAGRKRTTGYRKTA	ca112a_lchrom_DRF_h_h	853242	853282	-	-1.03012	1.04e-05	0.00852	TTTAAATTTTCAAAAACATAAGATTCATCCATATAATAGTT
1	TTTAAATCTTTRAAAAATTGYAWTTATTAGRKRTTGYRKTA	ca112a_lchrom_DRF_h_h	174419	174459	-	-1.03614	1.04e-05	0.00852	CTAAATTTGTCAATAATTTAAAATTGGAAAGTTTTGTGGTT
1	TTTAAATCTTTRAAAAATTGYAWTTATTAGRKRTTGYRKTA	ca112a_lchrom_DRF_h_h	335781	335821	-	-1.03614	1.04e-05	0.00852	TTAAATTTTTTCCATAAGAATAATCATCAAATTTTGGAGTT
1	TTTAAATCTTTRAAAAATTGYAWTTATTAGRKRTTGYRKTA	ca112a_lchrom_DRF_h_h	315341	315381	-	-1.04217	1.05e-05	0.00852	TTCAGATTTTCAAAATATTTTTTTGATTAATGATACACATA
1	TTTAAATCTTTRAAAAATTGYAWTTATTAGRKRTTGYRKTA	ca112a_lchrom_DRF_h_h	421305	421345	-	-1.04217	1.05e-05	0.00852	GTTTAGTTTAAAAAATATTTTTTATATTAGGTGGCTGTGGT
1	TTTAAATCTTTRAAAAATTGYAWTTATTAGRKRTTGYRKTA	ca112a_lchrom_DRF_h_h	475303	475343	-	-1.04217	1.05e-05	0.00852	ATAAAATTTTCAAAACAATTTTAATTTCTGGAATTGAATAA
1	TTTAAATCTTTRAAAAATTGYAWTTATTAGRKRTTGYRKTA	ca112a_lchrom_DRF_h_h	882433	882473	+	-1.04217	1.05e-05	0.00852	GAAATATATTTTTAAAATTAATTTCATTTGTGAATGGATAA
1	TTTAAATCTTTRAAAAATTGYAWTTATTAGRKRTTGYRKTA	ca112a_lchrom_DRF_h_h	185089	185129	-	-1.04819	1.05e-05	0.00852	TTAAATCTTTTAATATTTGAGATTGGCTTTCTTTTGTGATT
1	TTTAAATCTTTRAAAAATTGYAWTTATTAGRKRTTGYRKTA	ca112a_lchrom_DRF_h_h	664710	664750	+	-1.04819	1.05e-05	0.00852	TTAAAAATATTACAATATTTTCATTGTTTGTGGACCTTGCA
1	TTTAAATCTTTRAAAAATTGYAWTTATTAGRKRTTGYRKTA	ca112a_lchrom_DRF_h_h	234339	234379	-	-1.05422	1.05e-05	0.00852	ATTGTTTTTTAAAATTATTTTATTTTTTAAATTGTCTAATT
1	TTTAAATCTTTRAAAAATTGYAWTTATTAGRKRTTGYRKTA	ca112a_lchrom_DRF_h_h	416869	416909	-	-1.05422	1.05e-05	0.00852	ATAAAAAATTAAAAATATTGATATTTATTTGCTTATTTTGA
1	TTTAAATCTTTRAAAAATTGYAWTTATTAGRKRTTGYRKTA	ca112a_lchrom_DRF_h_h	741821	741861	-	-1.05422	1.05e-05	0.00852	TTTATTATCTTAAAAAAGTTGATTTTTTTAAAAATTTTTTT
1	TTTAAATCTTTRAAAAATTGYAWTTATTAGRKRTTGYRKTA	ca112a_lchrom_DRF_h_h	479569	479609	+	-1.06024	1.05e-05	0.00852	TGGAGATTTTTAAAAAATATGAATAACTTTAGTTTTGAGAA
1	TTTAAATCTTTRAAAAATTGYAWTTATTAGRKRTTGYRKTA	ca112a_lchrom_DRF_h_h	217359	217399	+	-1.06627	1.05e-05	0.00852	TTTATATTCTTAAAAAAGAATATAAATCTACTAGTAAATCA
1	TTTAAATCTTTRAAAAATTGYAWTTATTAGRKRTTGYRKTA	ca112a_lchrom_DRF_h_h	537973	538013	+	-1.06627	1.05e-05	0.00852	GTTTATTTTATCAATATAAGTATTTAATAGAAGGTGTTTAT
1	TTTAAATCTTTRAAAAATTGYAWTTATTAGRKRTTGYRKTA	ca112a_lchrom_DRF_h_h	465080	465120	+	-1.07229	1.06e-05	0.00853	TTAGATATTTATAAAATTATTGATTGTTTGATATAGTTTTT
1	TTTAAATCTTTRAAAAATTGYAWTTATTAGRKRTTGYRKTA	ca112a_lchrom_DRF_h_h	198465	198505	-	-1.08434	1.06e-05	0.00853	TTTGTAAATTTCAAAAATAGTATTTTTATTTTGAGTTAATA
1	TTTAAATCTTTRAAAAATTGYAWTTATTAGRKRTTGYRKTA	ca112a_lchrom_DRF_h_h	317374	317414	-	-1.08434	1.06e-05	0.00853	TGTTTTTTCTAAAAATATTATTGATTTTAGAGATTTTTCTA
1	TTTAAATCTTTRAAAAATTGYAWTTATTAGRKRTTGYRKTA	ca112a_lchrom_DRF_h_h	384425	384465	-	-1.09036	1.06e-05	0.00853	ATAATATCTTGGTAATATATTTTTTTATTTCTTTTGCAATT
1	TTTAAATCTTTRAAAAATTGYAWTTATTAGRKRTTGYRKTA	ca112a_lchrom_DRF_h_h	409855	409895	-	-1.10241	1.07e-05	0.00853	AATCAATTATTACAAATTTATATTAAATACGGGGATTGATA
1	TTTAAATCTTTRAAAAATTGYAWTTATTAGRKRTTGYRKTA	ca112a_lchrom_DRF_h_h	422510	422550	-	-1.10241	1.07e-05	0.00853	GTGACATATTTGATAAAAAATATGTATCTTTCATTGCATTT
1	TTTAAATCTTTRAAAAATTGYAWTTATTAGRKRTTGYRKTA	ca112a_lchrom_DRF_h_h	709411	709451	-	-1.10241	1.07e-05	0.00853	TTTAAAACCATAATATCTTCAATATCTTTTTTATTAAATTC
1	TTTAAATCTTTRAAAAATTGYAWTTATTAGRKRTTGYRKTA	ca112a_lchrom_DRF_h_h	99736	99776	-	-1.11446	1.07e-05	0.00853	TTTTGAGTTTTCAAGAATTTCAATTGCTTTAGTATAGGTAA
1	TTTAAATCTTTRAAAAATTGYAWTTATTAGRKRTTGYRKTA	ca112a_lchrom_DRF_h_h	818043	818083	+	-1.11446	1.07e-05	0.00853	TTTATAATTTTAAAAAGATCGATTGCATTGCAGTTGTTGAG
1	TTTAAATCTTTRAAAAATTGYAWTTATTAGRKRTTGYRKTA	ca112a_lchrom_DRF_h_h	492205	492245	+	-1.12651	1.07e-05	0.00853	TTAGAATTATAAATTTTTATTATTTATTATATCTGGTTTTA
1	TTTAAATCTTTRAAAAATTGYAWTTATTAGRKRTTGYRKTA	ca112a_lchrom_DRF_h_h	18186	18226	-	-1.13253	1.08e-05	0.00853	TTTAATTCTTTAAAGTTAAGTGATGCTAAAAGTTTGCCATT
1	TTTAAATCTTTRAAAAATTGYAWTTATTAGRKRTTGYRKTA	ca112a_lchrom_DRF_h_h	521921	521961	-	-1.13855	1.08e-05	0.00853	TCCAATTTTTTAAAATTTTCAATTTGATTTTCGATTTGAAA
1	TTTAAATCTTTRAAAAATTGYAWTTATTAGRKRTTGYRKTA	ca112a_lchrom_DRF_h_h	557387	557427	+	-1.13855	1.08e-05	0.00853	AATATTTTTGTCAAAAAAAATATCTTTTTGGATTTTGAGTA
1	TTTAAATCTTTRAAAAATTGYAWTTATTAGRKRTTGYRKTA	ca112a_lchrom_DRF_h_h	573663	573703	-	-1.13855	1.08e-05	0.00853	TTTCTATTTTAAACAAATTGCTTTATTTATTATTTTTAGAT
1	TTTAAATCTTTRAAAAATTGYAWTTATTAGRKRTTGYRKTA	ca112a_lchrom_DRF_h_h	649982	650022	-	-1.13855	1.08e-05	0.00853	TAAAACTCTTAGCGAAATTAAAATAATAGGACACAGGGTTG
1	TTTAAATCTTTRAAAAATTGYAWTTATTAGRKRTTGYRKTA	ca112a_lchrom_DRF_h_h	667215	667255	-	-1.13855	1.08e-05	0.00853	TTGAGATATTTAAAATATTAAAAACAGCAGGAATAAAATTG
1	TTTAAATCTTTRAAAAATTGYAWTTATTAGRKRTTGYRKTA	ca112a_lchrom_DRF_h_h	877297	877337	+	-1.13855	1.08e-05	0.00853	TAAAGATTTGTATAGCAATGATTTTAATTTTAATTATGTTA
1	TTTAAATCTTTRAAAAATTGYAWTTATTAGRKRTTGYRKTA	ca112a_lchrom_DRF_h_h	354467	354507	-	-1.14458	1.08e-05	0.00853	TAAATCTATGGAAGAAAATGATTTTATTAAATTTGGGAGTT
1	TTTAAATCTTTRAAAAATTGYAWTTATTAGRKRTTGYRKTA	ca112a_lchrom_DRF_h_h	501839	501879	+	-1.14458	1.08e-05	0.00853	TATAAATAGAAAAAAAAATAAAGTTATTGTTGAATCTTGCA
1	TTTAAATCTTTRAAAAATTGYAWTTATTAGRKRTTGYRKTA	ca112a_lchrom_DRF_h_h	670757	670797	+	-1.14458	1.08e-05	0.00853	TTTAAAGCTATCGTCTAATGTTGAAATTGGAGTTTTTGCTA
1	TTTAAATCTTTRAAAAATTGYAWTTATTAGRKRTTGYRKTA	ca112a_lchrom_DRF_h_h	898493	898533	+	-1.14458	1.08e-05	0.00853	ATAAATTGTTCAAAATATTTTTTATCTTTTATTTTTAATAA
1	TTTAAATCTTTRAAAAATTGYAWTTATTAGRKRTTGYRKTA	ca112a_lchrom_DRF_h_h	475385	475425	-	-1.1506	1.08e-05	0.00853	TTTAAAATTGAGAATATTAAAAAATATGACAAATTTTGATG
1	TTTAAATCTTTRAAAAATTGYAWTTATTAGRKRTTGYRKTA	ca112a_lchrom_DRF_h_h	494642	494682	+	-1.15663	1.09e-05	0.00853	ATTAATTTTTAATGCTATTATATGTGTAGTGAATTGAGTTT
1	TTTAAATCTTTRAAAAATTGYAWTTATTAGRKRTTGYRKTA	ca112a_lchrom_DRF_h_h	75189	75229	-	-1.16265	1.09e-05	0.00853	TTAACAGCTTTAATCTTTTCAATTAATTTGTTACTTGGATT
1	TTTAAATCTTTRAAAAATTGYAWTTATTAGRKRTTGYRKTA	ca112a_lchrom_DRF_h_h	237677	237717	+	-1.16265	1.09e-05	0.00853	TTTAAGCTCTTCAAAAAAAGCATCTATTACAAGTCTTATGT
1	TTTAAATCTTTRAAAAATTGYAWTTATTAGRKRTTGYRKTA	ca112a_lchrom_DRF_h_h	774454	774494	+	-1.16867	1.09e-05	0.00853	TTAATTGTTTTAAACTTTTTTATTTGTGTAAAACTGTTTAA
1	TTTAAATCTTTRAAAAATTGYAWTTATTAGRKRTTGYRKTA	ca112a_lchrom_DRF_h_h	846925	846965	+	-1.16867	1.09e-05	0.00853	AAAAAAGGTTAAAAAATCTTTTAAAACTTAGTATTGTTTTA
1	TTTAAATCTTTRAAAAATTGYAWTTATTAGRKRTTGYRKTA	ca112a_lchrom_DRF_h_h	898472	898512	+	-1.16867	1.09e-05	0.00853	TTTTCAACTTTTAAAAAGTGCATAAATTGTTCAAAATATTT
1	TTTAAATCTTTRAAAAATTGYAWTTATTAGRKRTTGYRKTA	ca112a_lchrom_DRF_h_h	477546	477586	+	-1.1747	1.09e-05	0.00853	TTTACATTGGTAAATGGTCCAAAATATTCGCTTTTGTCATT
1	TTTAAATCTTTRAAAAATTGYAWTTATTAGRKRTTGYRKTA	ca112a_lchrom_DRF_h_h	599236	599276	+	-1.1747	1.09e-05	0.00853	TAAATTGATTTCATATTATTTAATTATAATATATTTTAGTA
1	TTTAAATCTTTRAAAAATTGYAWTTATTAGRKRTTGYRKTA	ca112a_lchrom_DRF_h_h	145621	145661	-	-1.18072	1.09e-05	0.00853	TTTACTCCATAGAAAGATTAAATTTTGGTGAAGGTTTAATA
1	TTTAAATCTTTRAAAAATTGYAWTTATTAGRKRTTGYRKTA	ca112a_lchrom_DRF_h_h	693118	693158	+	-1.18072	1.09e-05	0.00853	TTTAAACGACACAATAATTATTTTTGATAGGATTAGAGATA
1	TTTAAATCTTTRAAAAATTGYAWTTATTAGRKRTTGYRKTA	ca112a_lchrom_DRF_h_h	698599	698639	+	-1.18072	1.09e-05	0.00853	ATTAATTGCGCAATTTATTTTATTTATTAGTTTGTCTTTTT
1	TTTAAATCTTTRAAAAATTGYAWTTATTAGRKRTTGYRKTA	ca112a_lchrom_DRF_h_h	71429	71469	-	-1.1988	1.1e-05	0.00853	TTTGCTAATTTCAAGTTCTGTTTTTATTATATCTTGATTTA
1	TTTAAATCTTTRAAAAATTGYAWTTATTAGRKRTTGYRKTA	ca112a_lchrom_DRF_h_h	479614	479654	+	-1.1988	1.1e-05	0.00853	TTAAATTTTTATAAAAATGGTGATTTTAAAAGCTCTCTTGA
1	TTTAAATCTTTRAAAAATTGYAWTTATTAGRKRTTGYRKTA	ca112a_lchrom_DRF_h_h	668590	668630	+	-1.1988	1.1e-05	0.00853	TTAAATTCTTAAAACAATTTGAAAAATTATTTTGATTTATT
1	TTTAAATCTTTRAAAAATTGYAWTTATTAGRKRTTGYRKTA	ca112a_lchrom_DRF_h_h	446126	446166	+	-1.20482	1.1e-05	0.00853	TCAATACCTTTGCATTATTTTTATTAATATAAAATGTAAAA
1	TTTAAATCTTTRAAAAATTGYAWTTATTAGRKRTTGYRKTA	ca112a_lchrom_DRF_h_h	761935	761975	+	-1.20482	1.1e-05	0.00853	TTTCTTCTTTAATAAACTTAAATTTTTTATTTGCTAGCTTA
1	TTTAAATCTTTRAAAAATTGYAWTTATTAGRKRTTGYRKTA	ca112a_lchrom_DRF_h_h	869663	869703	+	-1.20482	1.1e-05	0.00853	TATTTTTAGATAATATTTTGTAATTAGCAGATAATGTTGTT
1	TTTAAATCTTTRAAAAATTGYAWTTATTAGRKRTTGYRKTA	ca112a_lchrom_DRF_h_h	558	598	+	-1.21084	1.1e-05	0.00853	TTCATACCTAATAACTATAGTATTTACTATAAATTATCGAC
1	TTTAAATCTTTRAAAAATTGYAWTTATTAGRKRTTGYRKTA	ca112a_lchrom_DRF_h_h	238665	238705	-	-1.21084	1.1e-05	0.00853	TTTGCAATTAAAAAATAAAAAAAAGATTAAGGTTTGTTTTT
1	TTTAAATCTTTRAAAAATTGYAWTTATTAGRKRTTGYRKTA	ca112a_lchrom_DRF_h_h	172575	172615	+	-1.22289	1.11e-05	0.00853	TATAAATTTGAGAAATACTACCCTTATATCCATTTTTAGAA
1	TTTAAATCTTTRAAAAATTGYAWTTATTAGRKRTTGYRKTA	ca112a_lchrom_DRF_h_h	652956	652996	-	-1.22289	1.11e-05	0.00853	CCAAATTCTTCCAAAAAAAGAAATTATTTGGGACGATAAAA
1	TTTAAATCTTTRAAAAATTGYAWTTATTAGRKRTTGYRKTA	ca112a_lchrom_DRF_h_h	907403	907443	+	-1.22289	1.11e-05	0.00853	TTTTATGATTAGAAGATTTGTTTTAAATACCGATATTGTAA
1	TTTAAATCTTTRAAAAATTGYAWTTATTAGRKRTTGYRKTA	ca112a_lchrom_DRF_h_h	279754	279794	-	-1.22892	1.11e-05	0.00853	TTTGTATTGGTAAAAAATCAAAAATAGTTGGTTCTAATGTT
1	TTTAAATCTTTRAAAAATTGYAWTTATTAGRKRTTGYRKTA	ca112a_lchrom_DRF_h_h	45989	46029	+	-1.23494	1.11e-05	0.00853	TTAAAAAATAAAAATAATAAAATTTAATAATCCTTCTTTTT
1	TTTAAATCTTTRAAAAATTGYAWTTATTAGRKRTTGYRKTA	ca112a_lchrom_DRF_h_h	589587	589627	-	-1.23494	1.11e-05	0.00853	TTTTAAGCTATAAAATATTGCAATTTGAGAACACTACAAAC
1	TTTAAATCTTTRAAAAATTGYAWTTATTAGRKRTTGYRKTA	ca112a_lchrom_DRF_h_h	56045	56085	-	-1.24096	1.12e-05	0.00853	TTAAAAGTTGTAACATCTAGCAGTCATTCAAGATTTCCTGT
1	TTTAAATCTTTRAAAAATTGYAWTTATTAGRKRTTGYRKTA	ca112a_lchrom_DRF_h_h	526612	526652	+	-1.24096	1.12e-05	0.00853	TTGAAACTCTTAAAAATTCGGGTTTATTTTGGAATAAAGGT
1	TTTAAATCTTTRAAAAATTGYAWTTATTAGRKRTTGYRKTA	ca112a_lchrom_DRF_h_h	713584	713624	+	-1.24096	1.12e-05	0.00853	TGTTTATATAAAAAGTAATGTATCCATTGCTTATGGTATTA
1	TTTAAATCTTTRAAAAATTGYAWTTATTAGRKRTTGYRKTA	ca112a_lchrom_DRF_h_h	821975	822015	-	-1.24096	1.12e-05	0.00853	TTTAAATTTTAAAGAATTAAAAATATTTGCTGTTTTTTTTG
1	TTTAAATCTTTRAAAAATTGYAWTTATTAGRKRTTGYRKTA	ca112a_lchrom_DRF_h_h	200662	200702	+	-1.24699	1.12e-05	0.00853	GCAAAAGTTTGCAAAAATACTTATTACTAGAAATGGCACTC
1	TTTAAATCTTTRAAAAATTGYAWTTATTAGRKRTTGYRKTA	ca112a_lchrom_DRF_h_h	855650	855690	-	-1.24699	1.12e-05	0.00853	ATTAAATGTCTTAAATATCCTCTTGAATACCTTTTACATAA
1	TTTAAATCTTTRAAAAATTGYAWTTATTAGRKRTTGYRKTA	ca112a_lchrom_DRF_h_h	92905	92945	+	-1.25301	1.12e-05	0.00853	TTAAATTTTTACAAATATTGTCAAAATTTTGAATACCCAAT
1	TTTAAATCTTTRAAAAATTGYAWTTATTAGRKRTTGYRKTA	ca112a_lchrom_DRF_h_h	422913	422953	-	-1.25301	1.12e-05	0.00853	GTTTAACTTTGCAAATATTGATTTCATTTAAATTTCCAAGA
1	TTTAAATCTTTRAAAAATTGYAWTTATTAGRKRTTGYRKTA	ca112a_lchrom_DRF_h_h	909543	909583	-	-1.25301	1.12e-05	0.00853	TTGATAGAGTTAAAAAATATAAATTATAAAGATATATATTT
1	TTTAAATCTTTRAAAAATTGYAWTTATTAGRKRTTGYRKTA	ca112a_lchrom_DRF_h_h	601910	601950	+	-1.25904	1.12e-05	0.00853	TTTATACATTAAAGTATTCGCACCTTATAGGAATTATTTTA
1	TTTAAATCTTTRAAAAATTGYAWTTATTAGRKRTTGYRKTA	ca112a_lchrom_DRF_h_h	814155	814195	+	-1.25904	1.12e-05	0.00853	ATTTGTTTTTAAAAGTATTCCATTTGTTAAATCTTTTGAGT
1	TTTAAATCTTTRAAAAATTGYAWTTATTAGRKRTTGYRKTA	ca112a_lchrom_DRF_h_h	304195	304235	+	-1.26506	1.12e-05	0.00853	TAAAAATAATTCCCATATTTTCAACTTTAGATTTTGCAATA
1	TTTAAATCTTTRAAAAATTGYAWTTATTAGRKRTTGYRKTA	ca112a_lchrom_DRF_h_h	64050	64090	-	-1.27108	1.13e-05	0.00853	ATTAATTCCCTTTAAAATTATAAGCTCTGCATATTTTATTA
1	TTTAAATCTTTRAAAAATTGYAWTTATTAGRKRTTGYRKTA	ca112a_lchrom_DRF_h_h	515482	515522	+	-1.27108	1.13e-05	0.00853	TCCATTTCTTGATGAAAATAGGATTTTTAGGGTTTCTGTTA
1	TTTAAATCTTTRAAAAATTGYAWTTATTAGRKRTTGYRKTA	ca112a_lchrom_DRF_h_h	655300	655340	-	-1.27108	1.13e-05	0.00853	TTTTAACATAATGAAAATTAACATTCTTAGTGGCTTTCTTT
1	TTTAAATCTTTRAAAAATTGYAWTTATTAGRKRTTGYRKTA	ca112a_lchrom_DRF_h_h	370592	370632	+	-1.27711	1.13e-05	0.00853	TTAAAAAAATCAAAAAATATGATGGATTTATTTTTGGTGTA
1	TTTAAATCTTTRAAAAATTGYAWTTATTAGRKRTTGYRKTA	ca112a_lchrom_DRF_h_h	686464	686504	-	-1.27711	1.13e-05	0.00853	TAAAAAAATATGAAAATAAATAAATAATAAGTAGTAAAATA
1	TTTAAATCTTTRAAAAATTGYAWTTATTAGRKRTTGYRKTA	ca112a_lchrom_DRF_h_h	201249	201289	-	-1.28313	1.13e-05	0.00853	TAAATAAAGTTGAAAATCAGGATTTATTTTTTATTGCTGAT
1	TTTAAATCTTTRAAAAATTGYAWTTATTAGRKRTTGYRKTA	ca112a_lchrom_DRF_h_h	494002	494042	+	-1.28313	1.13e-05	0.00853	TTTAGGTTTTAAATCATTTCTATTTGTTATTGTTTTTCAAA
1	TTTAAATCTTTRAAAAATTGYAWTTATTAGRKRTTGYRKTA	ca112a_lchrom_DRF_h_h	377696	377736	+	-1.28916	1.13e-05	0.00854	ATTGAATTTTAATAATTTAATATTTAATATCAAATCAAGTA
1	TTTAAATCTTTRAAAAATTGYAWTTATTAGRKRTTGYRKTA	ca112a_lchrom_DRF_h_h	87697	87737	-	-1.29518	1.14e-05	0.00855	TTCAAATTTTTTCAAGTGTATATTGAAAAGTTTTGGGGGTA
1	TTTAAATCTTTRAAAAATTGYAWTTATTAGRKRTTGYRKTA	ca112a_lchrom_DRF_h_h	142936	142976	-	-1.31325	1.14e-05	0.00856	TATAAAAATTTAATAAATTCATTAGACTAAGAGGTATTTTG
1	TTTAAATCTTTRAAAAATTGYAWTTATTAGRKRTTGYRKTA	ca112a_lchrom_DRF_h_h	705211	705251	+	-1.31325	1.14e-05	0.00856	TATGATTCTTTTAATAATGGTGATTATAATGAATCTAATGA
1	TTTAAATCTTTRAAAAATTGYAWTTATTAGRKRTTGYRKTA	ca112a_lchrom_DRF_h_h	9956	9996	-	-1.31928	1.14e-05	0.00856	TTTTATTTTTACGAACATTTTATTTTCTGAGTTTATTATTT
1	TTTAAATCTTTRAAAAATTGYAWTTATTAGRKRTTGYRKTA	ca112a_lchrom_DRF_h_h	526419	526459	+	-1.31928	1.14e-05	0.00856	TTTAAAAATGGAATAAGTGGTAGAAATTTGATGTTAAATAT
1	TTTAAATCTTTRAAAAATTGYAWTTATTAGRKRTTGYRKTA	ca112a_lchrom_DRF_h_h	575443	575483	-	-1.31928	1.14e-05	0.00856	AATCAAAATTTTATGATTTTAATTTATTAGCAATAGCAGCA
1	TTTAAATCTTTRAAAAATTGYAWTTATTAGRKRTTGYRKTA	ca112a_lchrom_DRF_h_h	695440	695480	+	-1.31928	1.14e-05	0.00856	TAAATATATTTTAATATTTATACTTTATATATGTTATAATT
1	TTTAAATCTTTRAAAAATTGYAWTTATTAGRKRTTGYRKTA	ca112a_lchrom_DRF_h_h	810044	810084	-	-1.3253	1.15e-05	0.00857	ATAAAATTTGAAAAAATTGTAATTGATCCTGTGTTTGCTGA
1	TTTAAATCTTTRAAAAATTGYAWTTATTAGRKRTTGYRKTA	ca112a_lchrom_DRF_h_h	37761	37801	-	-1.33133	1.15e-05	0.00857	TTCAAATCTTAATGCATATTTGTTTATTATTGGTTTTGATC
1	TTTAAATCTTTRAAAAATTGYAWTTATTAGRKRTTGYRKTA	ca112a_lchrom_DRF_h_h	864790	864830	+	-1.33133	1.15e-05	0.00857	TTTAAAGATGTTAAAGACTCTATTAATTTTATAAAAAGTTT
1	TTTAAATCTTTRAAAAATTGYAWTTATTAGRKRTTGYRKTA	ca112a_lchrom_DRF_h_h	40840	40880	-	-1.34337	1.15e-05	0.00858	ATTATCTTTTAAATATATTATTTTTGAATAGTTTTTTAGAA
1	TTTAAATCTTTRAAAAATTGYAWTTATTAGRKRTTGYRKTA	ca112a_lchrom_DRF_h_h	389633	389673	-	-1.35542	1.16e-05	0.00858	TATAAAAATTGAAGATTTAATATTGGCTAAAGATGATGTTA
1	TTTAAATCTTTRAAAAATTGYAWTTATTAGRKRTTGYRKTA	ca112a_lchrom_DRF_h_h	556031	556071	-	-1.35542	1.16e-05	0.00858	TTTAATACTACCAAAAATTCCTTTACTTAGATCTTTGCAAA
1	TTTAAATCTTTRAAAAATTGYAWTTATTAGRKRTTGYRKTA	ca112a_lchrom_DRF_h_h	685621	685661	+	-1.35542	1.16e-05	0.00858	TATAGATCACAGAATAATTTGTTTTTTGTGCTTTTTCTTTA
1	TTTAAATCTTTRAAAAATTGYAWTTATTAGRKRTTGYRKTA	ca112a_lchrom_DRF_h_h	64319	64359	-	-1.36145	1.16e-05	0.00858	TTTAAGTCTTCAAAATTTTCTGTATCATCGACGTTTATTCT
1	TTTAAATCTTTRAAAAATTGYAWTTATTAGRKRTTGYRKTA	ca112a_lchrom_DRF_h_h	371339	371379	-	-1.36145	1.16e-05	0.00858	TTTCATTGATATAAATAATTTCATTTTTAGTGTTTGTGATG
1	TTTAAATCTTTRAAAAATTGYAWTTATTAGRKRTTGYRKTA	ca112a_lchrom_DRF_h_h	472610	472650	-	-1.36145	1.16e-05	0.00858	TTTTAAAAAGTTAAAAACTGTAACTTCTAACTTTTCCTCTA
1	TTTAAATCTTTRAAAAATTGYAWTTATTAGRKRTTGYRKTA	ca112a_lchrom_DRF_h_h	718595	718635	+	-1.36145	1.16e-05	0.00858	TTTATTTTTTTGAGAGTTTTTGATTTTTTGCTGTAAATTTT
1	TTTAAATCTTTRAAAAATTGYAWTTATTAGRKRTTGYRKTA	ca112a_lchrom_DRF_h_h	821017	821057	-	-1.36145	1.16e-05	0.00858	TTTTAACATATAAATTATTATCTTTAATGTATTTTAACACA
1	TTTAAATCTTTRAAAAATTGYAWTTATTAGRKRTTGYRKTA	ca112a_lchrom_DRF_h_h	724130	724170	+	-1.36747	1.16e-05	0.00859	TTTTTACCTTTAAATTATTTAGATTTTTCTGTTCTTTTGGA
1	TTTAAATCTTTRAAAAATTGYAWTTATTAGRKRTTGYRKTA	ca112a_lchrom_DRF_h_h	432509	432549	-	-1.37349	1.16e-05	0.0086	TCTGATTCTTTGCTTTCTTTAATTGATGATATATTGTATTT
1	TTTAAATCTTTRAAAAATTGYAWTTATTAGRKRTTGYRKTA	ca112a_lchrom_DRF_h_h	4807	4847	-	-1.37952	1.17e-05	0.0086	TTTTTAGATTTGTTAAATTGGCTTTTTTGGATGATACTATT
1	TTTAAATCTTTRAAAAATTGYAWTTATTAGRKRTTGYRKTA	ca112a_lchrom_DRF_h_h	350758	350798	+	-1.38554	1.17e-05	0.0086	AAAGAATCATCGAAAAATTCAATATATCCGTTGATATCTTT
1	TTTAAATCTTTRAAAAATTGYAWTTATTAGRKRTTGYRKTA	ca112a_lchrom_DRF_h_h	788748	788788	+	-1.38554	1.17e-05	0.0086	TTTTCTGTGAGAAAAAATTTTATTTATTTGCAAGATGAGTT
1	TTTAAATCTTTRAAAAATTGYAWTTATTAGRKRTTGYRKTA	ca112a_lchrom_DRF_h_h	101246	101286	-	-1.39759	1.17e-05	0.00863	TTATAAAATTTATAAAGATGGATTTATTCCAGATATTATGT
1	TTTAAATCTTTRAAAAATTGYAWTTATTAGRKRTTGYRKTA	ca112a_lchrom_DRF_h_h	781663	781703	-	-1.40361	1.18e-05	0.00864	TTTCAACTTTTTTAATCTTTTAAATACTAGTAATATAATCA
1	TTTAAATCTTTRAAAAATTGYAWTTATTAGRKRTTGYRKTA	ca112a_lchrom_DRF_h_h	430105	430145	-	-1.42169	1.18e-05	0.00865	TTTAAAGCCTTTTAATAGTCGAATAATTGATGCTAGAGTTA
1	TTTAAATCTTTRAAAAATTGYAWTTATTAGRKRTTGYRKTA	ca112a_lchrom_DRF_h_h	511566	511606	-	-1.42169	1.18e-05	0.00865	TTTTTCTTTATGAGAATTTACATATATATTGCCTTTTAGAA
1	TTTAAATCTTTRAAAAATTGYAWTTATTAGRKRTTGYRKTA	ca112a_lchrom_DRF_h_h	836771	836811	+	-1.42169	1.18e-05	0.00865	TTTTAGATTTGGAAAGCTTGAAATTTCTGGTAATTCAGTTT
1	TTTAAATCTTTRAAAAATTGYAWTTATTAGRKRTTGYRKTA	ca112a_lchrom_DRF_h_h	37295	37335	-	-1.42771	1.19e-05	0.00865	TATAAAACTTTAAAGAATTTAAGCAAAGATGAAGTTTATAA
1	TTTAAATCTTTRAAAAATTGYAWTTATTAGRKRTTGYRKTA	ca112a_lchrom_DRF_h_h	138002	138042	-	-1.43373	1.19e-05	0.00865	ATTATATTTGTGAAAATAATTGGATAATATTTAATGCTTTA
1	TTTAAATCTTTRAAAAATTGYAWTTATTAGRKRTTGYRKTA	ca112a_lchrom_DRF_h_h	142876	142916	-	-1.43373	1.19e-05	0.00865	TTAATTTATATTTAAAAAAATATTTTTTAGTTTTATTCTTA
1	TTTAAATCTTTRAAAAATTGYAWTTATTAGRKRTTGYRKTA	ca112a_lchrom_DRF_h_h	206950	206990	-	-1.43373	1.19e-05	0.00865	TAAAATTTTTTGCAAAGATGTTATTTTATGTCTTGGAAGTA
1	TTTAAATCTTTRAAAAATTGYAWTTATTAGRKRTTGYRKTA	ca112a_lchrom_DRF_h_h	620684	620724	+	-1.43373	1.19e-05	0.00865	TAAGAATATGTATAAAGAAATATTTAATAATCATTATTTTA
1	TTTAAATCTTTRAAAAATTGYAWTTATTAGRKRTTGYRKTA	ca112a_lchrom_DRF_h_h	388844	388884	-	-1.45181	1.19e-05	0.00866	TTTTAATATAGCAAAATGGGTTTTAGTTAGCTATGCTGTTT
1	TTTAAATCTTTRAAAAATTGYAWTTATTAGRKRTTGYRKTA	ca112a_lchrom_DRF_h_h	449262	449302	-	-1.45181	1.19e-05	0.00866	TATTTTCATATAAATTTCTCTTTTTATTTGGTTTTGTTTTT
1	TTTAAATCTTTRAAAAATTGYAWTTATTAGRKRTTGYRKTA	ca112a_lchrom_DRF_h_h	792136	792176	+	-1.45181	1.19e-05	0.00866	ATTATATTCTTAATATACTATATTTACAAGTAGTTAAAATT
1	TTTAAATCTTTRAAAAATTGYAWTTATTAGRKRTTGYRKTA	ca112a_lchrom_DRF_h_h	165321	165361	-	-1.45783	1.2e-05	0.00866	GTTTTAACTTTATATTTTTCAACTTGTTAAGTTTTGCTATT
1	TTTAAATCTTTRAAAAATTGYAWTTATTAGRKRTTGYRKTA	ca112a_lchrom_DRF_h_h	287824	287864	-	-1.45783	1.2e-05	0.00866	TGTTATACTTTTAGTTATTGTGATTTTTGGTCCTTGGATTT
1	TTTAAATCTTTRAAAAATTGYAWTTATTAGRKRTTGYRKTA	ca112a_lchrom_DRF_h_h	314333	314373	+	-1.45783	1.2e-05	0.00866	TTTAATCTCATCAAAACTTGGCATAATGGGCTTTTTTGAGA
1	TTTAAATCTTTRAAAAATTGYAWTTATTAGRKRTTGYRKTA	ca112a_lchrom_DRF_h_h	712722	712762	+	-1.45783	1.2e-05	0.00866	TTTTGAATTGTAATATATTTCTATTATTAGATCGTTAAATC
1	TTTAAATCTTTRAAAAATTGYAWTTATTAGRKRTTGYRKTA	ca112a_lchrom_DRF_h_h	316903	316943	-	-1.46988	1.2e-05	0.00867	TTATGATTTTAAGAATTTTGAAAATAAATCTGATTGTAAAA
1	TTTAAATCTTTRAAAAATTGYAWTTATTAGRKRTTGYRKTA	ca112a_lchrom_DRF_h_h	163433	163473	-	-1.4759	1.2e-05	0.00867	GCAAAATATTTTAAGAATAGTAATGAATTGTTGCCTCTATA
1	TTTAAATCTTTRAAAAATTGYAWTTATTAGRKRTTGYRKTA	ca112a_lchrom_DRF_h_h	466383	466423	+	-1.4759	1.2e-05	0.00867	TTTGAATATTAAAAAAAGCATATTTTCTATTAATTTAAAAA
1	TTTAAATCTTTRAAAAATTGYAWTTATTAGRKRTTGYRKTA	ca112a_lchrom_DRF_h_h	612921	612961	+	-1.4759	1.2e-05	0.00867	TTTCGCTTTTTTCAAAATTATTTTTATTTATTGGGATTGTT
1	TTTAAATCTTTRAAAAATTGYAWTTATTAGRKRTTGYRKTA	ca112a_lchrom_DRF_h_h	883856	883896	+	-1.4759	1.2e-05	0.00867	TTGATATCTTGGAATTATGTCTTTTATTGTGTTTGGAACAA
1	TTTAAATCTTTRAAAAATTGYAWTTATTAGRKRTTGYRKTA	ca112a_lchrom_DRF_h_h	242002	242042	-	-1.48795	1.21e-05	0.00869	CTTAATTCTTATAATAATGGAATTTACGATGATGCTCTTTT
1	TTTAAATCTTTRAAAAATTGYAWTTATTAGRKRTTGYRKTA	ca112a_lchrom_DRF_h_h	869990	870030	-	-1.48795	1.21e-05	0.00869	GTTACATTTTATAAAAAAATTAATAAATAAGGTTTACAAAA
1	TTTAAATCTTTRAAAAATTGYAWTTATTAGRKRTTGYRKTA	ca112a_lchrom_DRF_h_h	305322	305362	+	-1.5	1.21e-05	0.0087	TTCAAATTTTTCAAAAAGAGTAATTGCATCAGATGTTGAAC
1	TTTAAATCTTTRAAAAATTGYAWTTATTAGRKRTTGYRKTA	ca112a_lchrom_DRF_h_h	565701	565741	+	-1.5	1.21e-05	0.0087	AATTTATTTTAAGATTGTTGCATGTATTGGGTAGGGTCGGA
1	TTTAAATCTTTRAAAAATTGYAWTTATTAGRKRTTGYRKTA	ca112a_lchrom_DRF_h_h	814597	814637	+	-1.5	1.21e-05	0.0087	TGTATTTCTTTAATATCTATTATTTTATATCAATTATTGCA
1	TTTAAATCTTTRAAAAATTGYAWTTATTAGRKRTTGYRKTA	ca112a_lchrom_DRF_h_h	554	594	-	-1.50602	1.22e-05	0.00871	ATAATTTATAGTAAATACTATAGTTATTAGGTATGAAATCA
1	TTTAAATCTTTRAAAAATTGYAWTTATTAGRKRTTGYRKTA	ca112a_lchrom_DRF_h_h	361078	361118	+	-1.51807	1.22e-05	0.00872	TTTAATACTAATAGCAATTTTATTAATTAGCCCTACCTGTT
1	TTTAAATCTTTRAAAAATTGYAWTTATTAGRKRTTGYRKTA	ca112a_lchrom_DRF_h_h	667347	667387	+	-1.51807	1.22e-05	0.00872	TAAGTAATTTTTTAAATTTGAAATTATGTAATTTTGATCTA
1	TTTAAATCTTTRAAAAATTGYAWTTATTAGRKRTTGYRKTA	ca112a_lchrom_DRF_h_h	361062	361102	+	-1.53012	1.23e-05	0.00875	TTATGAGAATAAAAAATTTAATACTAATAGCAATTTTATTA
1	TTTAAATCTTTRAAAAATTGYAWTTATTAGRKRTTGYRKTA	ca112a_lchrom_DRF_h_h	137370	137410	+	-1.53614	1.23e-05	0.00875	TTCAATAATAATAAATATTGGCTTTACTGTAAATTTAATTT
1	TTTAAATCTTTRAAAAATTGYAWTTATTAGRKRTTGYRKTA	ca112a_lchrom_DRF_h_h	210567	210607	-	-1.53614	1.23e-05	0.00875	ATCTTCTGTTTGAAATTTTGCAGTTATAATTTCTTTTATTT
1	TTTAAATCTTTRAAAAATTGYAWTTATTAGRKRTTGYRKTA	ca112a_lchrom_DRF_h_h	421426	421466	+	-1.54819	1.23e-05	0.00876	AAAAAAACTCCAAACACTTGTATTTTCTTAACATTGCTTAT
1	TTTAAATCTTTRAAAAATTGYAWTTATTAGRKRTTGYRKTA	ca112a_lchrom_DRF_h_h	425549	425589	-	-1.54819	1.23e-05	0.00876	GTTTATTTGTTGCAAATTTGCTGTTAGAAGCAGTTGCAATG
1	TTTAAATCTTTRAAAAATTGYAWTTATTAGRKRTTGYRKTA	ca112a_lchrom_DRF_h_h	566300	566340	+	-1.54819	1.23e-05	0.00876	TATTTCTTTTTTAAAATTTTTTATTAGTGAAAATTTTGGTG
1	TTTAAATCTTTRAAAAATTGYAWTTATTAGRKRTTGYRKTA	ca112a_lchrom_DRF_h_h	211180	211220	-	-1.55422	1.23e-05	0.00877	TAAATTCTAATAAACTATTTTTTTCATTAGATTTTATCTTT
1	TTTAAATCTTTRAAAAATTGYAWTTATTAGRKRTTGYRKTA	ca112a_lchrom_DRF_h_h	839613	839653	-	-1.57229	1.24e-05	0.0088	TAAAAATTTTCAGAAACTATTATCTCTTTAGGAGAGTATTT
1	TTTAAATCTTTRAAAAATTGYAWTTATTAGRKRTTGYRKTA	ca112a_lchrom_DRF_h_h	27539	27579	-	-1.57831	1.24e-05	0.0088	TATAAATAATATAAATTATTTATATTTTAGATCTAAGATTA
1	TTTAAATCTTTRAAAAATTGYAWTTATTAGRKRTTGYRKTA	ca112a_lchrom_DRF_h_h	765887	765927	+	-1.57831	1.24e-05	0.0088	TTATGTTTGTTCAAAAATCTTTTGGATTTGAGACTGCTGTA
1	TTTAAATCTTTRAAAAATTGYAWTTATTAGRKRTTGYRKTA	ca112a_lchrom_DRF_h_h	784241	784281	-	-1.57831	1.24e-05	0.0088	ACTAAATTTATTTAAAATTAAATTCCCTTCAAATTCTTTTA
1	TTTAAATCTTTRAAAAATTGYAWTTATTAGRKRTTGYRKTA	ca112a_lchrom_DRF_h_h	27796	27836	+	-1.59639	1.25e-05	0.00881	ATAAATTTTTGTAAAAATTTTATTATCTTAAAATTACAAGA
1	TTTAAATCTTTRAAAAATTGYAWTTATTAGRKRTTGYRKTA	ca112a_lchrom_DRF_h_h	118319	118359	-	-1.59639	1.25e-05	0.00881	TTCTCTTCCAAGTCATGTTGGAATTATTATGGATGGCAATA
1	TTTAAATCTTTRAAAAATTGYAWTTATTAGRKRTTGYRKTA	ca112a_lchrom_DRF_h_h	366240	366280	-	-1.59639	1.25e-05	0.00881	TGACAATTTTGGCAAAATTGGAATTATAATAGGTCCTGAAG
1	TTTAAATCTTTRAAAAATTGYAWTTATTAGRKRTTGYRKTA	ca112a_lchrom_DRF_h_h	378157	378197	-	-1.59639	1.25e-05	0.00881	TCTCACTTTAGGAAAAATTAAATTTATTGGAGCTACTACAG
1	TTTAAATCTTTRAAAAATTGYAWTTATTAGRKRTTGYRKTA	ca112a_lchrom_DRF_h_h	319266	319306	-	-1.60241	1.25e-05	0.00881	TATTATTCCTTTAATTAATTTAAATATTAAATTTGGAGTTC
1	TTTAAATCTTTRAAAAATTGYAWTTATTAGRKRTTGYRKTA	ca112a_lchrom_DRF_h_h	140367	140407	+	-1.60843	1.26e-05	0.00881	ACAAAAACTCTAAAAAATAATAAATACTAGCAAAAAAGGCA
1	TTTAAATCTTTRAAAAATTGYAWTTATTAGRKRTTGYRKTA	ca112a_lchrom_DRF_h_h	154075	154115	-	-1.60843	1.26e-05	0.00881	TTTTAAGATATGAATATTTGAAAAATATTGATTTTAAATTT
1	TTTAAATCTTTRAAAAATTGYAWTTATTAGRKRTTGYRKTA	ca112a_lchrom_DRF_h_h	333757	333797	-	-1.61446	1.26e-05	0.00881	AAAATAATTTTAGAAATTGGCAATTATTTTAAAATTTTTGA
1	TTTAAATCTTTRAAAAATTGYAWTTATTAGRKRTTGYRKTA	ca112a_lchrom_DRF_h_h	742357	742397	+	-1.61446	1.26e-05	0.00881	TTGCATTTGTTGCAAAATCAAAATCGTAAGGCTGTTTATTA
1	TTTAAATCTTTRAAAAATTGYAWTTATTAGRKRTTGYRKTA	ca112a_lchrom_DRF_h_h	614391	614431	+	-1.62048	1.26e-05	0.00881	TTCAATTTTTTGTGTCATTTCAGGTATTATTAATTCTATTA
1	TTTAAATCTTTRAAAAATTGYAWTTATTAGRKRTTGYRKTA	ca112a_lchrom_DRF_h_h	45377	45417	-	-1.63253	1.27e-05	0.00881	TATTATAATATGAAATTGTAGATTTATCAGTAATTGGTTTT
1	TTTAAATCTTTRAAAAATTGYAWTTATTAGRKRTTGYRKTA	ca112a_lchrom_DRF_h_h	565199	565239	+	-1.63253	1.27e-05	0.00881	TTTTGGTTTTTAAAAGCTTTTCTATGTTTTTAATTTTATTT
1	TTTAAATCTTTRAAAAATTGYAWTTATTAGRKRTTGYRKTA	ca112a_lchrom_DRF_h_h	126794	126834	+	-1.63855	1.27e-05	0.00881	TAAACATAATGCAAGTATTGGATTTAGAAAGTATACCGGTA
1	TTTAAATCTTTRAAAAATTGYAWTTATTAGRKRTTGYRKTA	ca112a_lchrom_DRF_h_h	176575	176615	+	-1.63855	1.27e-05	0.00881	TATTTTTAATTTTAAAATCAGAATTATTAGATACTAGCTTA
1	TTTAAATCTTTRAAAAATTGYAWTTATTAGRKRTTGYRKTA	ca112a_lchrom_DRF_h_h	618279	618319	+	-1.63855	1.27e-05	0.00881	ATGAATTTTGTAAAGTCTTGAAGTTCTTTTGTTATGATTTT
1	TTTAAATCTTTRAAAAATTGYAWTTATTAGRKRTTGYRKTA	ca112a_lchrom_DRF_h_h	816078	816118	+	-1.64458	1.27e-05	0.00881	TTTAAATCCTGTAGTATTTACATTTGAAAGGTTATTTGCAA
1	TTTAAATCTTTRAAAAATTGYAWTTATTAGRKRTTGYRKTA	ca112a_lchrom_DRF_h_h	821084	821124	+	-1.6506	1.27e-05	0.00881	TTTTTTTATTTTTAATTGTTTTAATAATAGCAAGTGTAGTA
1	TTTAAATCTTTRAAAAATTGYAWTTATTAGRKRTTGYRKTA	ca112a_lchrom_DRF_h_h	291349	291389	+	-1.65663	1.28e-05	0.00881	TGCAAGTATTTGTAAAATTTTTATTATAATATCAGGCAATA
1	TTTAAATCTTTRAAAAATTGYAWTTATTAGRKRTTGYRKTA	ca112a_lchrom_DRF_h_h	376591	376631	-	-1.65663	1.28e-05	0.00881	TTGATATTTTAAAAAAATTGGATCAATTTTTACATTCTCTG
1	TTTAAATCTTTRAAAAATTGYAWTTATTAGRKRTTGYRKTA	ca112a_lchrom_DRF_h_h	587032	587072	+	-1.66265	1.28e-05	0.00881	TTTTAATTTTTCAGCAACTGATTTTTTAAAATTTTTTGCTC
1	TTTAAATCTTTRAAAAATTGYAWTTATTAGRKRTTGYRKTA	ca112a_lchrom_DRF_h_h	621826	621866	-	-1.66265	1.28e-05	0.00881	ATTGAAAAAATAAAAAATCTAATTTATTATTAAGTACGTAT
1	TTTAAATCTTTRAAAAATTGYAWTTATTAGRKRTTGYRKTA	ca112a_lchrom_DRF_h_h	91124	91164	-	-1.66867	1.28e-05	0.00881	TTGATAAATTTTAAAAAGGTAATTTAGGGGGGTTTGGAGAA
1	TTTAAATCTTTRAAAAATTGYAWTTATTAGRKRTTGYRKTA	ca112a_lchrom_DRF_h_h	724866	724906	-	-1.66867	1.28e-05	0.00881	TTTCAAAATATAATGCATTGAATCTATTGGCATTTTAGCAA
1	TTTAAATCTTTRAAAAATTGYAWTTATTAGRKRTTGYRKTA	ca112a_lchrom_DRF_h_h	71265	71305	-	-1.6747	1.28e-05	0.00881	TAATGATATAGGAAAAATTGTATTCAATATTACTTTGAGAA
1	TTTAAATCTTTRAAAAATTGYAWTTATTAGRKRTTGYRKTA	ca112a_lchrom_DRF_h_h	197681	197721	+	-1.6747	1.28e-05	0.00881	TTAAAAATTATGACAATTAATATATTGTTATTATTGTTATT
1	TTTAAATCTTTRAAAAATTGYAWTTATTAGRKRTTGYRKTA	ca112a_lchrom_DRF_h_h	432493	432533	-	-1.6747	1.28e-05	0.00881	CTTTAATTGATGATATATTGTATTTGTCTAAAATAGATGTC
1	TTTAAATCTTTRAAAAATTGYAWTTATTAGRKRTTGYRKTA	ca112a_lchrom_DRF_h_h	859071	859111	+	-1.6747	1.28e-05	0.00881	ATTTTATATATAATCTATTGATTTTATTTTTTTTAATTTTA
1	TTTAAATCTTTRAAAAATTGYAWTTATTAGRKRTTGYRKTA	ca112a_lchrom_DRF_h_h	227325	227365	-	-1.68072	1.29e-05	0.00881	CTTAATTACCAGAGAAATTTCAAAGATTAGCTATATTGCTC
1	TTTAAATCTTTRAAAAATTGYAWTTATTAGRKRTTGYRKTA	ca112a_lchrom_DRF_h_h	652618	652658	+	-1.68675	1.29e-05	0.00881	TTTAAGGCTTTTAATTTTTGAAAATAAAACATCGCTTTTTA
1	TTTAAATCTTTRAAAAATTGYAWTTATTAGRKRTTGYRKTA	ca112a_lchrom_DRF_h_h	32340	32380	-	-1.69277	1.29e-05	0.00881	TAAAAGGTTTAAAATAGATAAATTTATTACAGATAAGGTTT
1	TTTAAATCTTTRAAAAATTGYAWTTATTAGRKRTTGYRKTA	ca112a_lchrom_DRF_h_h	71228	71268	-	-1.69277	1.29e-05	0.00881	AGAATGTATTTTGCATATTGTAAATACTAGCAATGGTATTG
1	TTTAAATCTTTRAAAAATTGYAWTTATTAGRKRTTGYRKTA	ca112a_lchrom_DRF_h_h	73748	73788	-	-1.69277	1.29e-05	0.00881	TTTTGTTATTTAAATTATCGTAAATCTCTTCTTTTCTTTTT
1	TTTAAATCTTTRAAAAATTGYAWTTATTAGRKRTTGYRKTA	ca112a_lchrom_DRF_h_h	296011	296051	+	-1.69277	1.29e-05	0.00881	CAAGTTTTTTTAAAAAAAAGGATTTATTTAAAGGTGATTTT
1	TTTAAATCTTTRAAAAATTGYAWTTATTAGRKRTTGYRKTA	ca112a_lchrom_DRF_h_h	566591	566631	+	-1.69277	1.29e-05	0.00881	TTTAAATTTTTTATATAAGTTTTATTTTAAATTTATTAATA
1	TTTAAATCTTTRAAAAATTGYAWTTATTAGRKRTTGYRKTA	ca112a_lchrom_DRF_h_h	655656	655696	+	-1.69277	1.29e-05	0.00881	TGAAAATTTTTGATAAAAAATTTTCAATTGATTCTTCTATA
1	TTTAAATCTTTRAAAAATTGYAWTTATTAGRKRTTGYRKTA	ca112a_lchrom_DRF_h_h	97828	97868	-	-1.6988	1.29e-05	0.00881	TTTGAATTATCTTGAATTTGAAGTTATTTGGGGAGTTAATA
1	TTTAAATCTTTRAAAAATTGYAWTTATTAGRKRTTGYRKTA	ca112a_lchrom_DRF_h_h	424109	424149	-	-1.6988	1.29e-05	0.00881	TGAAATTTTTAGAATTACTGAAAAAAAAATACTTTTCTTTA
1	TTTAAATCTTTRAAAAATTGYAWTTATTAGRKRTTGYRKTA	ca112a_lchrom_DRF_h_h	466067	466107	-	-1.6988	1.29e-05	0.00881	GCTTTATTTTACAAAAATTGAAAACAATAAATTTTCCGGGG
1	TTTAAATCTTTRAAAAATTGYAWTTATTAGRKRTTGYRKTA	ca112a_lchrom_DRF_h_h	631316	631356	-	-1.6988	1.29e-05	0.00881	ATCATATATTAATAAATTAGCATTTCTTTGTTTTAAGTTTA
1	TTTAAATCTTTRAAAAATTGYAWTTATTAGRKRTTGYRKTA	ca112a_lchrom_DRF_h_h	148706	148746	-	-1.70482	1.3e-05	0.00881	TTTAAATTTTTGTGCTATTCTTTTTAACAGGCAAAAGGATT
1	TTTAAATCTTTRAAAAATTGYAWTTATTAGRKRTTGYRKTA	ca112a_lchrom_DRF_h_h	310408	310448	-	-1.70482	1.3e-05	0.00881	TCAAATGTTTCAAAAAATTTAAGTAATAATTGATTAGATTT
1	TTTAAATCTTTRAAAAATTGYAWTTATTAGRKRTTGYRKTA	ca112a_lchrom_DRF_h_h	626706	626746	+	-1.70482	1.3e-05	0.00881	ATTAAAATTGTAAATCCTTATAGTGTTTTGGGGTTAACATA
1	TTTAAATCTTTRAAAAATTGYAWTTATTAGRKRTTGYRKTA	ca112a_lchrom_DRF_h_h	888225	888265	-	-1.70482	1.3e-05	0.00881	TTTATTTCCAAGCAAAATAGAATTTTCAATCTCTTTTATTG
1	TTTAAATCTTTRAAAAATTGYAWTTATTAGRKRTTGYRKTA	ca112a_lchrom_DRF_h_h	68929	68969	-	-1.71084	1.3e-05	0.00882	TAAAGGTATTTAAACTTTTTAAATTTTTTATGTTTGGATTT
1	TTTAAATCTTTRAAAAATTGYAWTTATTAGRKRTTGYRKTA	ca112a_lchrom_DRF_h_h	75817	75857	-	-1.71687	1.3e-05	0.00882	TTTAGATTTTCTATTACTTGAATTTTTGTTTTATTTTTTTT
1	TTTAAATCTTTRAAAAATTGYAWTTATTAGRKRTTGYRKTA	ca112a_lchrom_DRF_h_h	194750	194790	-	-1.71687	1.3e-05	0.00882	TTCTAATTTATAAAGAGTGATGTTTGCTCTATGATCTGTTA
1	TTTAAATCTTTRAAAAATTGYAWTTATTAGRKRTTGYRKTA	ca112a_lchrom_DRF_h_h	343689	343729	-	-1.72892	1.31e-05	0.00883	TAAATAAATAAGACAAATTGAATTCTTTTTGCAGAGCTTTT
1	TTTAAATCTTTRAAAAATTGYAWTTATTAGRKRTTGYRKTA	ca112a_lchrom_DRF_h_h	526385	526425	-	-1.72892	1.31e-05	0.00883	TTTTAAAGCCAGGATAATTGTAAACTTCTGTGGTTGTAGTA
1	TTTAAATCTTTRAAAAATTGYAWTTATTAGRKRTTGYRKTA	ca112a_lchrom_DRF_h_h	6607	6647	+	-1.74096	1.31e-05	0.00883	TTTAAATTTGGATAAAATTGAATTAAAGATGTTATTACAAT
1	TTTAAATCTTTRAAAAATTGYAWTTATTAGRKRTTGYRKTA	ca112a_lchrom_DRF_h_h	28389	28429	-	-1.74096	1.31e-05	0.00883	TAAATATTTTTTAACATTTTTAATTTTAAATTTTTTTTTCA
1	TTTAAATCTTTRAAAAATTGYAWTTATTAGRKRTTGYRKTA	ca112a_lchrom_DRF_h_h	425631	425671	-	-1.74096	1.31e-05	0.00883	TTTTTTTCCTCCAAAAATAGAATATCTTTAATATTATTCTC
1	TTTAAATCTTTRAAAAATTGYAWTTATTAGRKRTTGYRKTA	ca112a_lchrom_DRF_h_h	438272	438312	-	-1.74096	1.31e-05	0.00883	TTTTTATACTTTAAACTTTGATTTTATTTTTATGTTTTTTA
1	TTTAAATCTTTRAAAAATTGYAWTTATTAGRKRTTGYRKTA	ca112a_lchrom_DRF_h_h	475369	475409	-	-1.74096	1.31e-05	0.00883	TTAAAAAATATGACAAATTTTGATGAATATTTTTAGAATAA
1	TTTAAATCTTTRAAAAATTGYAWTTATTAGRKRTTGYRKTA	ca112a_lchrom_DRF_h_h	905402	905442	+	-1.74699	1.31e-05	0.00884	TTAAAAACGCTAATAAAAAAAGATTTTAGGGGGTTGTTTTT
1	TTTAAATCTTTRAAAAATTGYAWTTATTAGRKRTTGYRKTA	ca112a_lchrom_DRF_h_h	10572	10612	-	-1.75904	1.32e-05	0.00886	TTTTCTTTTGTAAAATATGATATTTTTTTCATGAATTAATT
1	TTTAAATCTTTRAAAAATTGYAWTTATTAGRKRTTGYRKTA	ca112a_lchrom_DRF_h_h	714727	714767	+	-1.76506	1.32e-05	0.00886	TTTTTATTTATTAGCAATTAATTTTTATAGATAATTTATTT
1	TTTAAATCTTTRAAAAATTGYAWTTATTAGRKRTTGYRKTA	ca112a_lchrom_DRF_h_h	59816	59856	-	-1.77108	1.32e-05	0.00886	TTTGATTCTTGATGATAATGTATTAAATTTAGTTAGAGATT
1	TTTAAATCTTTRAAAAATTGYAWTTATTAGRKRTTGYRKTA	ca112a_lchrom_DRF_h_h	73849	73889	-	-1.77108	1.32e-05	0.00886	GTTTATTGTTTTTAAATTTTTAGATATTAAGTTTTCGTTTT
1	TTTAAATCTTTRAAAAATTGYAWTTATTAGRKRTTGYRKTA	ca112a_lchrom_DRF_h_h	248087	248127	-	-1.77108	1.32e-05	0.00886	TAGATGTAGATGAAAAAATTTAATTAAGAGCTGTTTGTATA
1	TTTAAATCTTTRAAAAATTGYAWTTATTAGRKRTTGYRKTA	ca112a_lchrom_DRF_h_h	841971	842011	+	-1.77108	1.32e-05	0.00886	TATTGATTTTGATCAAATAGTAACTGTTCCTTGTAGTTTTA
1	TTTAAATCTTTRAAAAATTGYAWTTATTAGRKRTTGYRKTA	ca112a_lchrom_DRF_h_h	828882	828922	+	-1.78313	1.33e-05	0.00889	GTTAATGGTTCTAAAAAATTTAATTATATTGAAATTTATGA
1	TTTAAATCTTTRAAAAATTGYAWTTATTAGRKRTTGYRKTA	ca112a_lchrom_DRF_h_h	840031	840071	-	-1.79518	1.34e-05	0.00891	CTCAGAAATATTTAAAATTGGATTTAAAATAAATTCTCTTA
1	TTTAAATCTTTRAAAAATTGYAWTTATTAGRKRTTGYRKTA	ca112a_lchrom_DRF_h_h	361171	361211	+	-1.8012	1.34e-05	0.00891	TATAAATCAATTTAATATAGAAAATAAAGCAAATTTTATAA
1	TTTAAATCTTTRAAAAATTGYAWTTATTAGRKRTTGYRKTA	ca112a_lchrom_DRF_h_h	265246	265286	-	-1.80723	1.34e-05	0.00891	TATCATTTTTAAAAATAGTATTTTTATTATGCGAATTCCAA
1	TTTAAATCTTTRAAAAATTGYAWTTATTAGRKRTTGYRKTA	ca112a_lchrom_DRF_h_h	379192	379232	-	-1.80723	1.34e-05	0.00891	AAAAAATTTTTACGAATTGTTATATAGTTGATTTTGGATGT
1	TTTAAATCTTTRAAAAATTGYAWTTATTAGRKRTTGYRKTA	ca112a_lchrom_DRF_h_h	492651	492691	+	-1.80723	1.34e-05	0.00891	TGTAAATTTTTTTATTATAGCTATTGCTATGGGAATGGCTA
1	TTTAAATCTTTRAAAAATTGYAWTTATTAGRKRTTGYRKTA	ca112a_lchrom_DRF_h_h	389408	389448	-	-1.81325	1.34e-05	0.00891	TGAAGATTTTCAAATGATTGCAGCTGTTAAGCCTTTAGATA
1	TTTAAATCTTTRAAAAATTGYAWTTATTAGRKRTTGYRKTA	ca112a_lchrom_DRF_h_h	494621	494661	+	-1.81325	1.34e-05	0.00891	TTTAATTAATGTAAAGTTTATATTAATTTTTAATGCTATTA
1	TTTAAATCTTTRAAAAATTGYAWTTATTAGRKRTTGYRKTA	ca112a_lchrom_DRF_h_h	813740	813780	+	-1.81325	1.34e-05	0.00891	TATTTTTACTTAAAAAAATGTTTTGATTGTCTTTTTCAATG
1	TTTAAATCTTTRAAAAATTGYAWTTATTAGRKRTTGYRKTA	ca112a_lchrom_DRF_h_h	526595	526635	+	-1.8253	1.35e-05	0.00893	ATCAAAACCCAAAAAACTTGAAACTCTTAAAAATTCGGGTT
1	TTTAAATCTTTRAAAAATTGYAWTTATTAGRKRTTGYRKTA	ca112a_lchrom_DRF_h_h	683683	683723	+	-1.8253	1.35e-05	0.00893	TTAAAACTTTAGAAACGGGGGTTTTTGGCGGGGTTGTAGTT
1	TTTAAATCTTTRAAAAATTGYAWTTATTAGRKRTTGYRKTA	ca112a_lchrom_DRF_h_h	515598	515638	+	-1.83133	1.35e-05	0.00893	TTAAAATTCCTGAAAATTTACCAATAGTGCCTATACCTATA
1	TTTAAATCTTTRAAAAATTGYAWTTATTAGRKRTTGYRKTA	ca112a_lchrom_DRF_h_h	321293	321333	-	-1.83735	1.35e-05	0.00893	GGTAAAGTTTTTCTATTGTATGTTTGTTTGCTTTTTTATTA
1	TTTAAATCTTTRAAAAATTGYAWTTATTAGRKRTTGYRKTA	ca112a_lchrom_DRF_h_h	574420	574460	+	-1.84337	1.36e-05	0.00893	TAAGATTCTTAAATATAAAGAAAATAATGAATATTTAGTTG
1	TTTAAATCTTTRAAAAATTGYAWTTATTAGRKRTTGYRKTA	ca112a_lchrom_DRF_h_h	651233	651273	+	-1.84337	1.36e-05	0.00893	ATTAGTGTTTTTAAATAATACAGTTCTTCAATATTATGATT
1	TTTAAATCTTTRAAAAATTGYAWTTATTAGRKRTTGYRKTA	ca112a_lchrom_DRF_h_h	745121	745161	+	-1.84337	1.36e-05	0.00893	TTTAATTGATAGCTAAAGTGTAATTAGCAAAGACTTTTGTT
1	TTTAAATCTTTRAAAAATTGYAWTTATTAGRKRTTGYRKTA	ca112a_lchrom_DRF_h_h	801902	801942	+	-1.84337	1.36e-05	0.00893	TTTAAAGTTCAATTTTAATACAATTAATATCATTTGTAGAA
1	TTTAAATCTTTRAAAAATTGYAWTTATTAGRKRTTGYRKTA	ca112a_lchrom_DRF_h_h	872865	872905	+	-1.84337	1.36e-05	0.00893	TTTTTTGCTTTTATTATTTTTAATTTTTTAGGTTTTCCTTT
1	TTTAAATCTTTRAAAAATTGYAWTTATTAGRKRTTGYRKTA	ca112a_lchrom_DRF_h_h	144210	144250	-	-1.85542	1.36e-05	0.00893	TTTATAACTTTAAAGTTTTGATTTTTATTATAAGGGGGCTT
1	TTTAAATCTTTRAAAAATTGYAWTTATTAGRKRTTGYRKTA	ca112a_lchrom_DRF_h_h	326706	326746	+	-1.85542	1.36e-05	0.00893	TTAAAAATTTTGAAATGGGCCCGTTAACAGTTGTTGAATTG
1	TTTAAATCTTTRAAAAATTGYAWTTATTAGRKRTTGYRKTA	ca112a_lchrom_DRF_h_h	170976	171016	-	-1.86145	1.36e-05	0.00893	ATTAAGTCTGTAGAAAATAGCAAAAAAGAAATAATTAATAA
1	TTTAAATCTTTRAAAAATTGYAWTTATTAGRKRTTGYRKTA	ca112a_lchrom_DRF_h_h	213153	213193	-	-1.86145	1.36e-05	0.00893	TTTATCTAATTGAAAAATTTCTTTTTTGTAAGGATCTTTTG
1	TTTAAATCTTTRAAAAATTGYAWTTATTAGRKRTTGYRKTA	ca112a_lchrom_DRF_h_h	531484	531524	+	-1.86145	1.36e-05	0.00893	TTCTTTTTTTTGAGATTTTGTATTTTTATTATCTTGTTTGT
1	TTTAAATCTTTRAAAAATTGYAWTTATTAGRKRTTGYRKTA	ca112a_lchrom_DRF_h_h	783858	783898	+	-1.86145	1.36e-05	0.00893	AATTAATTTTGAAAATACAGTTATTGTTGTATCTCACGATA
1	TTTAAATCTTTRAAAAATTGYAWTTATTAGRKRTTGYRKTA	ca112a_lchrom_DRF_h_h	622419	622459	+	-1.86747	1.37e-05	0.00893	GATAAATTTAAAAGGAATAAAACCGATTTTGTTTTGTGGTT
1	TTTAAATCTTTRAAAAATTGYAWTTATTAGRKRTTGYRKTA	ca112a_lchrom_DRF_h_h	876765	876805	-	-1.86747	1.37e-05	0.00893	TTTCAAATTAAAAATATTATCAATTATTGCGGCTTTCTCTT
1	TTTAAATCTTTRAAAAATTGYAWTTATTAGRKRTTGYRKTA	ca112a_lchrom_DRF_h_h	839873	839913	-	-1.87349	1.37e-05	0.00894	GAAACATGTATGAAGAATCATTATTGATATCTATTTTATCA
1	TTTAAATCTTTRAAAAATTGYAWTTATTAGRKRTTGYRKTA	ca112a_lchrom_DRF_h_h	13392	13432	-	-1.89157	1.38e-05	0.00894	TTTAACTTTATTCCATATTAAATTTTTATCAGAATTTGGAA
1	TTTAAATCTTTRAAAAATTGYAWTTATTAGRKRTTGYRKTA	ca112a_lchrom_DRF_h_h	574189	574229	-	-1.89157	1.38e-05	0.00894	TATAAGTCGAACAAATATCATTATTTTTAGTTTTAGCTGCA
1	TTTAAATCTTTRAAAAATTGYAWTTATTAGRKRTTGYRKTA	ca112a_lchrom_DRF_h_h	53386	53426	-	-1.89759	1.38e-05	0.00894	TAGAAATGTTTTTAAGATTGCTTTTGAAAGAGGAATTGATA
1	TTTAAATCTTTRAAAAATTGYAWTTATTAGRKRTTGYRKTA	ca112a_lchrom_DRF_h_h	451802	451842	-	-1.90361	1.38e-05	0.00894	TTATAACCTGGTAAAATTTTGTGTTGTAGGAGGTTTTGATA
1	TTTAAATCTTTRAAAAATTGYAWTTATTAGRKRTTGYRKTA	ca112a_lchrom_DRF_h_h	644839	644879	-	-1.90361	1.38e-05	0.00894	TTCAAATAATAAAAAATTAATAATTGGAACAAATTTTTCTA
1	TTTAAATCTTTRAAAAATTGYAWTTATTAGRKRTTGYRKTA	ca112a_lchrom_DRF_h_h	662821	662861	+	-1.90361	1.38e-05	0.00894	TTTAATTATTTAAATTATAACTTTTAAATTAAAGATTTGTA
1	TTTAAATCTTTRAAAAATTGYAWTTATTAGRKRTTGYRKTA	ca112a_lchrom_DRF_h_h	744371	744411	-	-1.90361	1.38e-05	0.00894	TTAAAAGCTTTCATGAAATTTATAAATTCTTTATTATAAAA
1	TTTAAATCTTTRAAAAATTGYAWTTATTAGRKRTTGYRKTA	ca112a_lchrom_DRF_h_h	771356	771396	-	-1.90361	1.38e-05	0.00894	AAAAAATATAGGAGACATTGAAACTCTTAAAAACAGTATTA
1	TTTAAATCTTTRAAAAATTGYAWTTATTAGRKRTTGYRKTA	ca112a_lchrom_DRF_h_h	359188	359228	+	-1.90964	1.39e-05	0.00894	TTCCAAGATTTGGAATAAAAAATTTTTTATTTATTAAATTA
1	TTTAAATCTTTRAAAAATTGYAWTTATTAGRKRTTGYRKTA	ca112a_lchrom_DRF_h_h	695708	695748	+	-1.90964	1.39e-05	0.00894	TTCACTTCTTTGTCCAAGTATATTAATTTGGAGTTATTAGA
1	TTTAAATCTTTRAAAAATTGYAWTTATTAGRKRTTGYRKTA	ca112a_lchrom_DRF_h_h	5547	5587	+	-1.91566	1.39e-05	0.00894	GATTACTATTAAAAAAACTGTGATAAATAAAAACGGGATTA
1	TTTAAATCTTTRAAAAATTGYAWTTATTAGRKRTTGYRKTA	ca112a_lchrom_DRF_h_h	116422	116462	-	-1.91566	1.39e-05	0.00894	TTTCATTTTTATAAGTATGGCGGGTGTTATATATTTTGATT
1	TTTAAATCTTTRAAAAATTGYAWTTATTAGRKRTTGYRKTA	ca112a_lchrom_DRF_h_h	264058	264098	-	-1.92169	1.39e-05	0.00894	CTCCAAAGATTAATATGTTTTCATTATTTTTGATTGCTTTA
1	TTTAAATCTTTRAAAAATTGYAWTTATTAGRKRTTGYRKTA	ca112a_lchrom_DRF_h_h	897429	897469	+	-1.92169	1.39e-05	0.00894	TCTATTGTTTTAAAGCTTTTTATTTTATTGTTTTTTCCTTT
1	TTTAAATCTTTRAAAAATTGYAWTTATTAGRKRTTGYRKTA	ca112a_lchrom_DRF_h_h	96645	96685	-	-1.92771	1.39e-05	0.00894	TGAAAATTTGAGAGATATTATAGTGTTTTTAGATGAGGTTT
1	TTTAAATCTTTRAAAAATTGYAWTTATTAGRKRTTGYRKTA	ca112a_lchrom_DRF_h_h	101445	101485	-	-1.92771	1.39e-05	0.00894	TTTTGTTTTACATATAATTGTAAAGCTTTTAGATTGTAATG
1	TTTAAATCTTTRAAAAATTGYAWTTATTAGRKRTTGYRKTA	ca112a_lchrom_DRF_h_h	352672	352712	+	-1.92771	1.39e-05	0.00894	TTTAAATCTAGATTGAATAGACTCTTTTAAAGATTTGGATT
1	TTTAAATCTTTRAAAAATTGYAWTTATTAGRKRTTGYRKTA	ca112a_lchrom_DRF_h_h	786939	786979	-	-1.92771	1.39e-05	0.00894	ATAAAATATTTACCATAATAACTTGAGTTGCTATTGGAATT
1	TTTAAATCTTTRAAAAATTGYAWTTATTAGRKRTTGYRKTA	ca112a_lchrom_DRF_h_h	46414	46454	-	-1.93373	1.4e-05	0.00894	TTTTTTTTTTTAAATAAGTACAATTAATTTAGCTTAAATGT
1	TTTAAATCTTTRAAAAATTGYAWTTATTAGRKRTTGYRKTA	ca112a_lchrom_DRF_h_h	527377	527417	-	-1.93373	1.4e-05	0.00894	AATAAACGATAAAAAAATTGCACTTATTTTAGGAAATGAAG
1	TTTAAATCTTTRAAAAATTGYAWTTATTAGRKRTTGYRKTA	ca112a_lchrom_DRF_h_h	564318	564358	+	-1.93373	1.4e-05	0.00894	TTTAAATTTATAATTATTAAGATATATGTCAGGGTAGATTT
1	TTTAAATCTTTRAAAAATTGYAWTTATTAGRKRTTGYRKTA	ca112a_lchrom_DRF_h_h	566729	566769	-	-1.93373	1.4e-05	0.00894	TATAAAAATTGGAATAAATAAAATTATAAACAGAAGTCTCA
1	TTTAAATCTTTRAAAAATTGYAWTTATTAGRKRTTGYRKTA	ca112a_lchrom_DRF_h_h	196484	196524	-	-1.93976	1.4e-05	0.00895	ATCAAAAATTTGAGTAAGTTTGTTTGTTCTTGTTTGCATTT
1	TTTAAATCTTTRAAAAATTGYAWTTATTAGRKRTTGYRKTA	ca112a_lchrom_DRF_h_h	762035	762075	-	-1.93976	1.4e-05	0.00895	ATTTTAACATTGAAATATTATCATAATTACATTATTTTTAA
1	TTTAAATCTTTRAAAAATTGYAWTTATTAGRKRTTGYRKTA	ca112a_lchrom_DRF_h_h	582330	582370	-	-1.94578	1.4e-05	0.00895	GTAAAAACTGATAAAATTTTTAATTTTTGGATCTCACTTAT
1	TTTAAATCTTTRAAAAATTGYAWTTATTAGRKRTTGYRKTA	ca112a_lchrom_DRF_h_h	661708	661748	-	-1.94578	1.4e-05	0.00895	TTTAATCTTGTATCATATTTTATTTTAATAAAATCGTTTTT
1	TTTAAATCTTTRAAAAATTGYAWTTATTAGRKRTTGYRKTA	ca112a_lchrom_DRF_h_h	701206	701246	+	-1.95181	1.4e-05	0.00895	TTATTTATTTTCAAGTTTTTTATTTGTTATACTTTTTCTTT
1	TTTAAATCTTTRAAAAATTGYAWTTATTAGRKRTTGYRKTA	ca112a_lchrom_DRF_h_h	830402	830442	-	-1.95181	1.4e-05	0.00895	TAGAAAAATCAAAAAAATTATATAAACTAGCTATTAATTAC
1	TTTAAATCTTTRAAAAATTGYAWTTATTAGRKRTTGYRKTA	ca112a_lchrom_DRF_h_h	319257	319297	-	-1.95783	1.41e-05	0.00895	TTTAATTAATTTAAATATTAAATTTGGAGTTCCTTCTATTT
1	TTTAAATCTTTRAAAAATTGYAWTTATTAGRKRTTGYRKTA	ca112a_lchrom_DRF_h_h	413103	413143	-	-1.95783	1.41e-05	0.00895	TTCAATTCCTAATGGAATTGAAAATATTAAAAAGGGAATAA
1	TTTAAATCTTTRAAAAATTGYAWTTATTAGRKRTTGYRKTA	ca112a_lchrom_DRF_h_h	637451	637491	-	-1.96386	1.41e-05	0.00895	TTTAAACTCTTCAAGGCTCATATTATTTTTATTTTGCCTTT
1	TTTAAATCTTTRAAAAATTGYAWTTATTAGRKRTTGYRKTA	ca112a_lchrom_DRF_h_h	861140	861180	+	-1.96386	1.41e-05	0.00895	TTAAAAGTTTTAAATCCTTTTTCTTGTTTTATGTTTTTTAT
1	TTTAAATCTTTRAAAAATTGYAWTTATTAGRKRTTGYRKTA	ca112a_lchrom_DRF_h_h	222993	223033	-	-1.96988	1.41e-05	0.00895	TTTAATCCTATATAATTTGTTTATTAAAAATTTTGATGTTA
1	TTTAAATCTTTRAAAAATTGYAWTTATTAGRKRTTGYRKTA	ca112a_lchrom_DRF_h_h	692108	692148	+	-1.96988	1.41e-05	0.00895	TTTTAATTTTAGCGATATTGTCGGCCTTTAATTTTACTTTA
1	TTTAAATCTTTRAAAAATTGYAWTTATTAGRKRTTGYRKTA	ca112a_lchrom_DRF_h_h	714239	714279	-	-1.96988	1.41e-05	0.00895	ATAAATTTGGTGAAAAATATTTTTGGAAATATATTGTTTTT
1	TTTAAATCTTTRAAAAATTGYAWTTATTAGRKRTTGYRKTA	ca112a_lchrom_DRF_h_h	17153	17193	+	-1.9759	1.42e-05	0.00895	CCTCTATCTTTAGAAACACTAAATTTTTTCCTATTGTGTTT
1	TTTAAATCTTTRAAAAATTGYAWTTATTAGRKRTTGYRKTA	ca112a_lchrom_DRF_h_h	494700	494740	-	-1.98193	1.42e-05	0.00895	TTAATAGCTTTAAAATTCTACACATTTTACAAAATATAGTC
1	TTTAAATCTTTRAAAAATTGYAWTTATTAGRKRTTGYRKTA	ca112a_lchrom_DRF_h_h	529039	529079	-	-1.98193	1.42e-05	0.00895	TAAAAAATAGTGAAAAAAGATTATTATGAAATTTTGGGGCT
1	TTTAAATCTTTRAAAAATTGYAWTTATTAGRKRTTGYRKTA	ca112a_lchrom_DRF_h_h	800168	800208	-	-1.98193	1.42e-05	0.00895	ATCAAAGTTAAAAAATACTCTAAATTTTACAAATTAAGTAA
1	TTTAAATCTTTRAAAAATTGYAWTTATTAGRKRTTGYRKTA	ca112a_lchrom_DRF_h_h	191275	191315	-	-1.98795	1.42e-05	0.00895	TATATTTTTAGAAAAAGGCGAATTTAGTATCTTTTTTAAAA
1	TTTAAATCTTTRAAAAATTGYAWTTATTAGRKRTTGYRKTA	ca112a_lchrom_DRF_h_h	762070	762110	-	-1.98795	1.42e-05	0.00895	TTAAATTATTAAAAATTTATCTTATATAGCATAATATTTTA
1	TTTAAATCTTTRAAAAATTGYAWTTATTAGRKRTTGYRKTA	ca112a_lchrom_DRF_h_h	615986	616026	+	-1.99398	1.42e-05	0.00895	TTTAAATTCTTTATATAAAGTTGGTGTTAAGTAGAGCATAA
1	TTTAAATCTTTRAAAAATTGYAWTTATTAGRKRTTGYRKTA	ca112a_lchrom_DRF_h_h	256015	256055	-	-2	1.43e-05	0.00895	TATTACAGTGATAAATATTGCAAATATAATTATTTTTATTT
1	TTTAAATCTTTRAAAAATTGYAWTTATTAGRKRTTGYRKTA	ca112a_lchrom_DRF_h_h	413310	413350	-	-2	1.43e-05	0.00895	AATATTTTTTGGAAAAAATGTTTCTAGTAAAGCTTCTTTTT
1	TTTAAATCTTTRAAAAATTGYAWTTATTAGRKRTTGYRKTA	ca112a_lchrom_DRF_h_h	50015	50055	+	-2.00602	1.43e-05	0.00895	ATTAATAAATTTAATAATGGTTATGATTTAAAATTCCTTTA
1	TTTAAATCTTTRAAAAATTGYAWTTATTAGRKRTTGYRKTA	ca112a_lchrom_DRF_h_h	275619	275659	-	-2.00602	1.43e-05	0.00895	TTATATTGTTAAAAAAAATGACTCTATTTCATCTATAGCTA
1	TTTAAATCTTTRAAAAATTGYAWTTATTAGRKRTTGYRKTA	ca112a_lchrom_DRF_h_h	689171	689211	+	-2.00602	1.43e-05	0.00895	TTTAAAGGTATGTGCAATTAAATCTCCTGGTTTTGGTGATA
1	TTTAAATCTTTRAAAAATTGYAWTTATTAGRKRTTGYRKTA	ca112a_lchrom_DRF_h_h	870366	870406	+	-2.00602	1.43e-05	0.00895	TTTAATTTTTTTGAGATCTTCATTATTTTGATTGTTTAGTT
1	TTTAAATCTTTRAAAAATTGYAWTTATTAGRKRTTGYRKTA	ca112a_lchrom_DRF_h_h	252577	252617	-	-2.01205	1.43e-05	0.00896	ATTAAGTCTAAAATTAGTTGATTTTTTTCATTAGTGCTTAA
1	TTTAAATCTTTRAAAAATTGYAWTTATTAGRKRTTGYRKTA	ca112a_lchrom_DRF_h_h	109062	109102	-	-2.01807	1.43e-05	0.00897	TTTCTTTGGTTGAAAAATTTTTAATGTTTAAATTATTGGTT
1	TTTAAATCTTTRAAAAATTGYAWTTATTAGRKRTTGYRKTA	ca112a_lchrom_DRF_h_h	124901	124941	-	-2.0241	1.44e-05	0.00898	TATTTTTTTAAAAAAAATTCATAGAATTAGAATTGGCAATA
1	TTTAAATCTTTRAAAAATTGYAWTTATTAGRKRTTGYRKTA	ca112a_lchrom_DRF_h_h	676236	676276	-	-2.03012	1.44e-05	0.00899	TGCAAATCTTAAAATTTTTAAAATTTTTATTTTTTTAAAAA
1	TTTAAATCTTTRAAAAATTGYAWTTATTAGRKRTTGYRKTA	ca112a_lchrom_DRF_h_h	781654	781694	-	-2.03012	1.44e-05	0.00899	TTTTAATCTTTTAAATACTAGTAATATAATCAAAAGTCTAA
1	TTTAAATCTTTRAAAAATTGYAWTTATTAGRKRTTGYRKTA	ca112a_lchrom_DRF_h_h	839010	839050	+	-2.03614	1.44e-05	0.00899	TTTAATTGCGTAAAATATTTCTTTTATGGTCTTTTTATTAT
1	TTTAAATCTTTRAAAAATTGYAWTTATTAGRKRTTGYRKTA	ca112a_lchrom_DRF_h_h	874709	874749	+	-2.03614	1.44e-05	0.00899	AAGATATATTTCATTTATTGTTTTTACTAATTTTTTTAGTT
1	TTTAAATCTTTRAAAAATTGYAWTTATTAGRKRTTGYRKTA	ca112a_lchrom_DRF_h_h	852391	852431	+	-2.04217	1.45e-05	0.009	TTAAATATTTTTTAATTACGTTTTTATTTTTCTTTTTCGTA
1	TTTAAATCTTTRAAAAATTGYAWTTATTAGRKRTTGYRKTA	ca112a_lchrom_DRF_h_h	98607	98647	-	-2.04819	1.45e-05	0.009	GAAAAATTTCAAAGAAGTAATAATTATTTTTGATTCAGGAA
1	TTTAAATCTTTRAAAAATTGYAWTTATTAGRKRTTGYRKTA	ca112a_lchrom_DRF_h_h	128539	128579	-	-2.05422	1.45e-05	0.009	GTAATTTTTCTGAAGAATTGTCATCAAAAGTTAATATAGAA
1	TTTAAATCTTTRAAAAATTGYAWTTATTAGRKRTTGYRKTA	ca112a_lchrom_DRF_h_h	353263	353303	+	-2.06024	1.45e-05	0.009	ATTTAAGCTAGAAAAAAATTTTTTTATTTTATCCATCACTA
1	TTTAAATCTTTRAAAAATTGYAWTTATTAGRKRTTGYRKTA	ca112a_lchrom_DRF_h_h	745095	745135	-	-2.06024	1.45e-05	0.009	TAGCTATCAATTAAAAATTTTAATTGATAGCTAACATCATA
1	TTTAAATCTTTRAAAAATTGYAWTTATTAGRKRTTGYRKTA	ca112a_lchrom_DRF_h_h	804268	804308	+	-2.06024	1.45e-05	0.009	TTAATAATTTAAAATAAATCCTATTGATCAATATTATATTC
1	TTTAAATCTTTRAAAAATTGYAWTTATTAGRKRTTGYRKTA	ca112a_lchrom_DRF_h_h	431768	431808	-	-2.06627	1.46e-05	0.009	TATAAAGTTTTCAAGAAATACCCTTCTTATAATTTTGTTTA
1	TTTAAATCTTTRAAAAATTGYAWTTATTAGRKRTTGYRKTA	ca112a_lchrom_DRF_h_h	556329	556369	+	-2.06627	1.46e-05	0.009	TGATTCTTTTTTAAAACTTACAAAGATTAAGCATGTTGTTT
1	TTTAAATCTTTRAAAAATTGYAWTTATTAGRKRTTGYRKTA	ca112a_lchrom_DRF_h_h	767554	767594	+	-2.06627	1.46e-05	0.009	TATGAAAATTTTCTAGATTGATATTATTGATTGGTGGAATA
1	TTTAAATCTTTRAAAAATTGYAWTTATTAGRKRTTGYRKTA	ca112a_lchrom_DRF_h_h	897858	897898	-	-2.06627	1.46e-05	0.009	ATTCAATCTTGAAGAAATTCACAACAAAACCTATTGCTCTT
1	TTTAAATCTTTRAAAAATTGYAWTTATTAGRKRTTGYRKTA	ca112a_lchrom_DRF_h_h	250324	250364	-	-2.07229	1.46e-05	0.009	ATTTAATCTTGATTTAATTAAAAGTATGTTAGATGGAATTA
1	TTTAAATCTTTRAAAAATTGYAWTTATTAGRKRTTGYRKTA	ca112a_lchrom_DRF_h_h	349472	349512	-	-2.07229	1.46e-05	0.009	TTTAAGTTTTTCAAAAAATGTGATTAGGGAATTAGGATTGA
1	TTTAAATCTTTRAAAAATTGYAWTTATTAGRKRTTGYRKTA	ca112a_lchrom_DRF_h_h	254867	254907	-	-2.07831	1.46e-05	0.00901	ATAATTACCGTTTACAATTGAAATTATTGAGTAAAGTCCTA
1	TTTAAATCTTTRAAAAATTGYAWTTATTAGRKRTTGYRKTA	ca112a_lchrom_DRF_h_h	792152	792192	+	-2.08434	1.47e-05	0.00901	ACTATATTTACAAGTAGTTAAAATTGCTTTAGATTGTAGTT
1	TTTAAATCTTTRAAAAATTGYAWTTATTAGRKRTTGYRKTA	ca112a_lchrom_DRF_h_h	64117	64157	-	-2.09036	1.47e-05	0.00901	CTAATATTTTCAAAAAATTATAATTGTCGATTGAACCTTGA
1	TTTAAATCTTTRAAAAATTGYAWTTATTAGRKRTTGYRKTA	ca112a_lchrom_DRF_h_h	244597	244637	-	-2.09036	1.47e-05	0.00901	TAATTATTTATAGTAGATTGACATTCTTTTGTTTTATTTTA
1	TTTAAATCTTTRAAAAATTGYAWTTATTAGRKRTTGYRKTA	ca112a_lchrom_DRF_h_h	609849	609889	+	-2.09036	1.47e-05	0.00901	GTAAGTTATAAGAAAAATACTTAATATTAAAAATATAGGTA
1	TTTAAATCTTTRAAAAATTGYAWTTATTAGRKRTTGYRKTA	ca112a_lchrom_DRF_h_h	728650	728690	+	-2.09036	1.47e-05	0.00901	TTTTTTTCTTTTAAAAAGAGCGATTCTTGGCGCTTTTTTAG
1	TTTAAATCTTTRAAAAATTGYAWTTATTAGRKRTTGYRKTA	ca112a_lchrom_DRF_h_h	465227	465267	-	-2.09639	1.47e-05	0.00902	TTTTAAAATTTAAAAAAATCTTATTAATTAATTACTTTTTC
1	TTTAAATCTTTRAAAAATTGYAWTTATTAGRKRTTGYRKTA	ca112a_lchrom_DRF_h_h	329476	329516	-	-2.10241	1.47e-05	0.00902	AATATTTCAGTAAAAATTTTTATTTCTTAAATTATTATTTT
1	TTTAAATCTTTRAAAAATTGYAWTTATTAGRKRTTGYRKTA	ca112a_lchrom_DRF_h_h	84022	84062	+	-2.10843	1.48e-05	0.00902	TTAAAAATTAAAAACAAATTTAATTATCATTGGATTTTAGA
1	TTTAAATCTTTRAAAAATTGYAWTTATTAGRKRTTGYRKTA	ca112a_lchrom_DRF_h_h	253133	253173	+	-2.10843	1.48e-05	0.00902	TAAAAAATATGAAAAACTGGAATTAAATTTTGATTTATTTA
1	TTTAAATCTTTRAAAAATTGYAWTTATTAGRKRTTGYRKTA	ca112a_lchrom_DRF_h_h	32931	32971	+	-2.11446	1.48e-05	0.00902	ATATTATACTTACAATATTTTCTTCTTTAGAAATTGTTTCA
1	TTTAAATCTTTRAAAAATTGYAWTTATTAGRKRTTGYRKTA	ca112a_lchrom_DRF_h_h	245399	245439	+	-2.11446	1.48e-05	0.00902	TTAAAATTCTTAAATTATTGACATTAATCTTAATTAAAAAT
1	TTTAAATCTTTRAAAAATTGYAWTTATTAGRKRTTGYRKTA	ca112a_lchrom_DRF_h_h	591105	591145	+	-2.11446	1.48e-05	0.00902	TTTAAATCTTTTAAATGTTGTTGGTAATGACAAAAAAGATT
1	TTTAAATCTTTRAAAAATTGYAWTTATTAGRKRTTGYRKTA	ca112a_lchrom_DRF_h_h	128690	128730	-	-2.12048	1.48e-05	0.00902	GAGATATTTATAAACTATTGCAATGTTAAGGGAATTGTTAA
1	TTTAAATCTTTRAAAAATTGYAWTTATTAGRKRTTGYRKTA	ca112a_lchrom_DRF_h_h	879076	879116	-	-2.12048	1.48e-05	0.00902	AAGAAATTTTAGAAATCTTGTTTATAACTATTTGCGCTTTA
1	TTTAAATCTTTRAAAAATTGYAWTTATTAGRKRTTGYRKTA	ca112a_lchrom_DRF_h_h	699897	699937	+	-2.12651	1.49e-05	0.00902	TCAAGAATTTAAAAAAATGCAGTTTAATGTTTGTTAATTTA
1	TTTAAATCTTTRAAAAATTGYAWTTATTAGRKRTTGYRKTA	ca112a_lchrom_DRF_h_h	897063	897103	+	-2.12651	1.49e-05	0.00902	ATTAAATTAATAGTAATTTGTGTTAATTTTTTGCTATTATA
1	TTTAAATCTTTRAAAAATTGYAWTTATTAGRKRTTGYRKTA	ca112a_lchrom_DRF_h_h	44940	44980	-	-2.13253	1.49e-05	0.00902	AATAGACTTTTGAACAGTTTTAAGTTTAAAAAATCGCCTTA
1	TTTAAATCTTTRAAAAATTGYAWTTATTAGRKRTTGYRKTA	ca112a_lchrom_DRF_h_h	561073	561113	-	-2.13855	1.49e-05	0.00902	ACAATGTCATAAAACAACTGCAAATATTAAGCTTTGCCTGG
1	TTTAAATCTTTRAAAAATTGYAWTTATTAGRKRTTGYRKTA	ca112a_lchrom_DRF_h_h	582167	582207	-	-2.13855	1.49e-05	0.00902	ATAAAACTTTTAAAATATCATCATAAAGAGCAATGACACTT
1	TTTAAATCTTTRAAAAATTGYAWTTATTAGRKRTTGYRKTA	ca112a_lchrom_DRF_h_h	839822	839862	-	-2.13855	1.49e-05	0.00902	ATAAATTTTTTAAATTATTTTTTATATGATTTATAATAAGA
1	TTTAAATCTTTRAAAAATTGYAWTTATTAGRKRTTGYRKTA	ca112a_lchrom_DRF_h_h	19733	19773	-	-2.1506	1.5e-05	0.00902	TTCAAAAGCTTTAAATATTGGAATTATTCTTTCTGGAGGAC
1	TTTAAATCTTTRAAAAATTGYAWTTATTAGRKRTTGYRKTA	ca112a_lchrom_DRF_h_h	96899	96939	-	-2.15663	1.5e-05	0.00902	GATAAATATTTAAAAAATATTGACTTTTATGAAATTTTATC
1	TTTAAATCTTTRAAAAATTGYAWTTATTAGRKRTTGYRKTA	ca112a_lchrom_DRF_h_h	434521	434561	+	-2.15663	1.5e-05	0.00902	TTTTAACCTTAAGATATCTTCATATATTGTATTTTTAATAA
1	TTTAAATCTTTRAAAAATTGYAWTTATTAGRKRTTGYRKTA	ca112a_lchrom_DRF_h_h	635982	636022	+	-2.15663	1.5e-05	0.00902	ATAAAATATTATAATAATCATAGTCACTAGTTATTGGTGGT
1	TTTAAATCTTTRAAAAATTGYAWTTATTAGRKRTTGYRKTA	ca112a_lchrom_DRF_h_h	48344	48384	-	-2.16265	1.5e-05	0.00902	TTTATTTGCTTAAAATAATTATATAGTAAGATGTTTGTATA
1	TTTAAATCTTTRAAAAATTGYAWTTATTAGRKRTTGYRKTA	ca112a_lchrom_DRF_h_h	395073	395113	+	-2.16265	1.5e-05	0.00902	TTTTAAAAATTAAAATATTAACTTTATTTTACTAACAAGTA
1	TTTAAATCTTTRAAAAATTGYAWTTATTAGRKRTTGYRKTA	ca112a_lchrom_DRF_h_h	524461	524501	-	-2.16265	1.5e-05	0.00902	CTGAAATCTCTAAATTTGTAAAATTTTTTCCTATTTTATCT
1	TTTAAATCTTTRAAAAATTGYAWTTATTAGRKRTTGYRKTA	ca112a_lchrom_DRF_h_h	902809	902849	+	-2.16265	1.5e-05	0.00902	ATGAAATTATTCAAATATTTATAGGATTTGTTGTTCCATCT
1	TTTAAATCTTTRAAAAATTGYAWTTATTAGRKRTTGYRKTA	ca112a_lchrom_DRF_h_h	23198	23238	-	-2.16867	1.51e-05	0.00902	GGCAAAAGTGCAAAAATTTGCATTTTCCATGTATAGTCTTT
1	TTTAAATCTTTRAAAAATTGYAWTTATTAGRKRTTGYRKTA	ca112a_lchrom_DRF_h_h	57254	57294	-	-2.16867	1.51e-05	0.00902	TTTAAATTCATTAAAAGTTATTAACATTAGATTCATTTCTT
1	TTTAAATCTTTRAAAAATTGYAWTTATTAGRKRTTGYRKTA	ca112a_lchrom_DRF_h_h	340031	340071	-	-2.16867	1.51e-05	0.00902	ATTTTATTTTCAATAAAATGTATTTTTTGTTTTTAATTTTT
1	TTTAAATCTTTRAAAAATTGYAWTTATTAGRKRTTGYRKTA	ca112a_lchrom_DRF_h_h	492033	492073	-	-2.16867	1.51e-05	0.00902	TGCAAATTTTTATCAATCTTTCAATATTATTTTTTACACTA
1	TTTAAATCTTTRAAAAATTGYAWTTATTAGRKRTTGYRKTA	ca112a_lchrom_DRF_h_h	717190	717230	-	-2.16867	1.51e-05	0.00902	TTTAAATCCAATAATAGTTTTATTAAGTAAAAACCATATTA
1	TTTAAATCTTTRAAAAATTGYAWTTATTAGRKRTTGYRKTA	ca112a_lchrom_DRF_h_h	853199	853239	+	-2.16867	1.51e-05	0.00902	TTTAAATTTTTCAAATCTTTATTTAAATTATTTATACAATC
1	TTTAAATCTTTRAAAAATTGYAWTTATTAGRKRTTGYRKTA	ca112a_lchrom_DRF_h_h	828342	828382	+	-2.1747	1.51e-05	0.00903	AGTAAATTTTTAGAAGATTATAAAAGTTTGTCAGGAATTTA
1	TTTAAATCTTTRAAAAATTGYAWTTATTAGRKRTTGYRKTA	ca112a_lchrom_DRF_h_h	92469	92509	-	-2.18072	1.51e-05	0.00903	GTGGAATTTTAAAAAAACCTCCAAAGTTGGAGATATCGTTA
1	TTTAAATCTTTRAAAAATTGYAWTTATTAGRKRTTGYRKTA	ca112a_lchrom_DRF_h_h	275592	275632	+	-2.18072	1.51e-05	0.00903	TATCAACCTTGGGAACATTATAAGCACTAGCTATAGATGAA
1	TTTAAATCTTTRAAAAATTGYAWTTATTAGRKRTTGYRKTA	ca112a_lchrom_DRF_h_h	49368	49408	+	-2.18675	1.51e-05	0.00903	GAAAGAAGTTTTAAACAATGAATTTAACAAAGAGTACTTTA
1	TTTAAATCTTTRAAAAATTGYAWTTATTAGRKRTTGYRKTA	ca112a_lchrom_DRF_h_h	339833	339873	-	-2.19277	1.52e-05	0.00903	TTTTAATTTATATTAAAATCCTTTTAAAATTAATTATGTTT
1	TTTAAATCTTTRAAAAATTGYAWTTATTAGRKRTTGYRKTA	ca112a_lchrom_DRF_h_h	360421	360461	-	-2.19277	1.52e-05	0.00903	TTAAAAATTTTGACAACTTGCTTCCAGAAGATGATTTTGTG
1	TTTAAATCTTTRAAAAATTGYAWTTATTAGRKRTTGYRKTA	ca112a_lchrom_DRF_h_h	712312	712352	+	-2.19277	1.52e-05	0.00903	TTAAAAAATTTATAAAAATTCATTAAAAAAATAGTAAATGA
1	TTTAAATCTTTRAAAAATTGYAWTTATTAGRKRTTGYRKTA	ca112a_lchrom_DRF_h_h	827999	828039	+	-2.19277	1.52e-05	0.00903	TTTATATGGTAATGATTTTTTATTTTTTAAATGGTTTTTAA
1	TTTAAATCTTTRAAAAATTGYAWTTATTAGRKRTTGYRKTA	ca112a_lchrom_DRF_h_h	361645	361685	+	-2.1988	1.52e-05	0.00904	TTTAAATACAAAACAAATGGACTTGCAAAAAGATTTCTTTA
1	TTTAAATCTTTRAAAAATTGYAWTTATTAGRKRTTGYRKTA	ca112a_lchrom_DRF_h_h	547815	547855	+	-2.1988	1.52e-05	0.00904	TGCTAATATTTTATTTTTTGCATTTATTCTTGATCTTGCTA
1	TTTAAATCTTTRAAAAATTGYAWTTATTAGRKRTTGYRKTA	ca112a_lchrom_DRF_h_h	561548	561588	+	-2.20482	1.52e-05	0.00904	CTGTAACCATTAATATATTAACTTTTTTAAGCAATTTTTTA
1	TTTAAATCTTTRAAAAATTGYAWTTATTAGRKRTTGYRKTA	ca112a_lchrom_DRF_h_h	617500	617540	-	-2.20482	1.52e-05	0.00904	AAAAGAATTTAAAAATATGAGATTGGTTTCGCTTTCCATTA
1	TTTAAATCTTTRAAAAATTGYAWTTATTAGRKRTTGYRKTA	ca112a_lchrom_DRF_h_h	820545	820585	+	-2.21084	1.53e-05	0.00905	TTTTGGCTAAAGAAATAGAGTATTTATTAAATATTGATAGA
1	TTTAAATCTTTRAAAAATTGYAWTTATTAGRKRTTGYRKTA	ca112a_lchrom_DRF_h_h	391270	391310	+	-2.21687	1.53e-05	0.00906	GTAAAACTTCAGAAATTCTCTTTTTATTTCCTGTCTTATGA
1	TTTAAATCTTTRAAAAATTGYAWTTATTAGRKRTTGYRKTA	ca112a_lchrom_DRF_h_h	278045	278085	+	-2.22892	1.53e-05	0.00906	TTTGAATCTCAGAAAAATAGGCAGGGACTGTTATTACAGCA
1	TTTAAATCTTTRAAAAATTGYAWTTATTAGRKRTTGYRKTA	ca112a_lchrom_DRF_h_h	423242	423282	-	-2.22892	1.53e-05	0.00906	TGTAAACAAATAATAACTTGAATTTAGATTGTTTTTTAAAA
1	TTTAAATCTTTRAAAAATTGYAWTTATTAGRKRTTGYRKTA	ca112a_lchrom_DRF_h_h	701664	701704	+	-2.22892	1.53e-05	0.00906	TTTCAAATTATAATAAATGATTTTTAATAAGGCTGATAATT
1	TTTAAATCTTTRAAAAATTGYAWTTATTAGRKRTTGYRKTA	ca112a_lchrom_DRF_h_h	711042	711082	+	-2.23494	1.54e-05	0.00906	GTTTGATATGAAAAAAATTCTTTTTATTAGAAGAGAGAGGT
1	TTTAAATCTTTRAAAAATTGYAWTTATTAGRKRTTGYRKTA	ca112a_lchrom_DRF_h_h	781218	781258	-	-2.23494	1.54e-05	0.00906	ACATATTTTTTAAATTAATAATATAATTATTTATTTTATTA
1	TTTAAATCTTTRAAAAATTGYAWTTATTAGRKRTTGYRKTA	ca112a_lchrom_DRF_h_h	286056	286096	-	-2.24096	1.54e-05	0.00906	TACAAATCCAGAACATTTTGCAGTTGCTATTAAATGGGATA
1	TTTAAATCTTTRAAAAATTGYAWTTATTAGRKRTTGYRKTA	ca112a_lchrom_DRF_h_h	487490	487530	+	-2.24096	1.54e-05	0.00906	TTTTAATCTAAAATTAAAAGAACTTAGTAATGATAATTTTA
1	TTTAAATCTTTRAAAAATTGYAWTTATTAGRKRTTGYRKTA	ca112a_lchrom_DRF_h_h	595219	595259	+	-2.24096	1.54e-05	0.00906	TCTTGATCCTTATAAAAAGGCAATTGACAGTTTTTCCAGTT
1	TTTAAATCTTTRAAAAATTGYAWTTATTAGRKRTTGYRKTA	ca112a_lchrom_DRF_h_h	596731	596771	+	-2.24096	1.54e-05	0.00906	AAAATAGATAAAAAATTTTATATTTATTCTAAATTTACCTA
1	TTTAAATCTTTRAAAAATTGYAWTTATTAGRKRTTGYRKTA	ca112a_lchrom_DRF_h_h	746789	746829	-	-2.24699	1.54e-05	0.00906	AATTAATCTTTGAAATAAAATAGAAACTTTGGGATTGGTTT
1	TTTAAATCTTTRAAAAATTGYAWTTATTAGRKRTTGYRKTA	ca112a_lchrom_DRF_h_h	22064	22104	+	-2.25301	1.55e-05	0.00906	ATTAGAGCTTAAAAAGCTTATACTATTTTCGTCTTTCATAA
1	TTTAAATCTTTRAAAAATTGYAWTTATTAGRKRTTGYRKTA	ca112a_lchrom_DRF_h_h	441663	441703	+	-2.25301	1.55e-05	0.00906	TTTCATTCTTTGCTAAATTAATTTTAAGAAATTCATTGGCA
1	TTTAAATCTTTRAAAAATTGYAWTTATTAGRKRTTGYRKTA	ca112a_lchrom_DRF_h_h	28417	28457	+	-2.25904	1.55e-05	0.00906	TAAAAAATATTTAAAAAAAACTTTTCTTTGTCTTTTCCTTA
1	TTTAAATCTTTRAAAAATTGYAWTTATTAGRKRTTGYRKTA	ca112a_lchrom_DRF_h_h	108906	108946	+	-2.25904	1.55e-05	0.00906	TGGAATTACCTTAAAAAATGAAAATATTGGATTTGATATAA
1	TTTAAATCTTTRAAAAATTGYAWTTATTAGRKRTTGYRKTA	ca112a_lchrom_DRF_h_h	109071	109111	+	-2.25904	1.55e-05	0.00906	TTTAAACATTAAAAATTTTTCAACCAAAGAAAATTTCTTAA
1	TTTAAATCTTTRAAAAATTGYAWTTATTAGRKRTTGYRKTA	ca112a_lchrom_DRF_h_h	824792	824832	+	-2.25904	1.55e-05	0.00906	TGAAAATTTTTTATCTTTGAATAATATTGGGTTTTTTGTTG
1	TTTAAATCTTTRAAAAATTGYAWTTATTAGRKRTTGYRKTA	ca112a_lchrom_DRF_h_h	575824	575864	+	-2.26506	1.55e-05	0.00906	TTAAAACTTTTTAAAAAAGAATTTTATTATTAAGTAAACCA
1	TTTAAATCTTTRAAAAATTGYAWTTATTAGRKRTTGYRKTA	ca112a_lchrom_DRF_h_h	221493	221533	-	-2.27108	1.56e-05	0.00906	ATAGAACTTATTAATTAATTTATTGATTTGAGTTTTAGTCA
1	TTTAAATCTTTRAAAAATTGYAWTTATTAGRKRTTGYRKTA	ca112a_lchrom_DRF_h_h	270293	270333	+	-2.27108	1.56e-05	0.00906	AATAATGCCCAAAATAATTGCACTTAAAATATTTGTCATTA
1	TTTAAATCTTTRAAAAATTGYAWTTATTAGRKRTTGYRKTA	ca112a_lchrom_DRF_h_h	364178	364218	+	-2.27108	1.56e-05	0.00906	ATAAATTTTTAAAAAAAGTATAATAAAAATAGGATAAAGAA
1	TTTAAATCTTTRAAAAATTGYAWTTATTAGRKRTTGYRKTA	ca112a_lchrom_DRF_h_h	243781	243821	-	-2.27711	1.56e-05	0.00906	TTTTTATCTTCCATAAATTGAAATCTTAGTGTTGTGATTAA
1	TTTAAATCTTTRAAAAATTGYAWTTATTAGRKRTTGYRKTA	ca112a_lchrom_DRF_h_h	441484	441524	-	-2.27711	1.56e-05	0.00906	TATAAATTTTTTACTTATAATGTATTTTTGAAAATTTATTT
1	TTTAAATCTTTRAAAAATTGYAWTTATTAGRKRTTGYRKTA	ca112a_lchrom_DRF_h_h	485317	485357	-	-2.27711	1.56e-05	0.00906	TTAAAAACTTTATCAAATAAAATTTATTTACATAACCAATT
1	TTTAAATCTTTRAAAAATTGYAWTTATTAGRKRTTGYRKTA	ca112a_lchrom_DRF_h_h	851995	852035	-	-2.27711	1.56e-05	0.00906	TATATTCTTTTATAAAATTAATATTTTTTTCATTATCATTT
1	TTTAAATCTTTRAAAAATTGYAWTTATTAGRKRTTGYRKTA	ca112a_lchrom_DRF_h_h	380012	380052	-	-2.28313	1.56e-05	0.00907	AGATAATCTCAATTATATTGAATTTTTAAGAGATGTTGGCA
1	TTTAAATCTTTRAAAAATTGYAWTTATTAGRKRTTGYRKTA	ca112a_lchrom_DRF_h_h	820	860	+	-2.28916	1.56e-05	0.00907	TTTCAATATTAGAAAAACTTCTTGTAATTGCTCCCATATCA
1	TTTAAATCTTTRAAAAATTGYAWTTATTAGRKRTTGYRKTA	ca112a_lchrom_DRF_h_h	430192	430232	+	-2.28916	1.56e-05	0.00907	TGGAACTTCTTGAACTAATGAAAATTACAGGGATCTCTTTA
1	TTTAAATCTTTRAAAAATTGYAWTTATTAGRKRTTGYRKTA	ca112a_lchrom_DRF_h_h	669754	669794	+	-2.28916	1.56e-05	0.00907	AGTATTCATTTAATAAATTCATATTATCATAATTTATCTTA
1	TTTAAATCTTTRAAAAATTGYAWTTATTAGRKRTTGYRKTA	ca112a_lchrom_DRF_h_h	256092	256132	+	-2.29518	1.57e-05	0.00907	AAAAAAGTTGACAAAAATTTAAAATAAAAAATATAATGGTT
1	TTTAAATCTTTRAAAAATTGYAWTTATTAGRKRTTGYRKTA	ca112a_lchrom_DRF_h_h	431862	431902	-	-2.29518	1.57e-05	0.00907	TTTAAGTCAAAAATCTATTAAAATTTTTGAGCACTGTTCGA
1	TTTAAATCTTTRAAAAATTGYAWTTATTAGRKRTTGYRKTA	ca112a_lchrom_DRF_h_h	533646	533686	+	-2.29518	1.57e-05	0.00907	TTTTATTTCTTAGTGTATTAATATTATTAATTTTTATGTTG
1	TTTAAATCTTTRAAAAATTGYAWTTATTAGRKRTTGYRKTA	ca112a_lchrom_DRF_h_h	289134	289174	+	-2.3012	1.57e-05	0.00907	TTAATTAAATTAGAATTTTGTTCATATTTGCTTTTTTTTGA
1	TTTAAATCTTTRAAAAATTGYAWTTATTAGRKRTTGYRKTA	ca112a_lchrom_DRF_h_h	695431	695471	+	-2.3012	1.57e-05	0.00907	TGTATTTTTTAAATATATTTTAATATTTATACTTTATATAT
1	TTTAAATCTTTRAAAAATTGYAWTTATTAGRKRTTGYRKTA	ca112a_lchrom_DRF_h_h	94866	94906	+	-2.31325	1.58e-05	0.00909	TATAATCAATTGAAAAGTTAAAATTTTTTCCATTCTCTTTT
1	TTTAAATCTTTRAAAAATTGYAWTTATTAGRKRTTGYRKTA	ca112a_lchrom_DRF_h_h	284119	284159	-	-2.31928	1.58e-05	0.00909	TACAATTTTTGAAACAATTGCAGATTTCACAAGTATTACTA
1	TTTAAATCTTTRAAAAATTGYAWTTATTAGRKRTTGYRKTA	ca112a_lchrom_DRF_h_h	317364	317404	+	-2.31928	1.58e-05	0.00909	TTTAAATTCTTAGAAAAATCTCTAAAATCAATAATATTTTT
1	TTTAAATCTTTRAAAAATTGYAWTTATTAGRKRTTGYRKTA	ca112a_lchrom_DRF_h_h	334587	334627	-	-2.31928	1.58e-05	0.00909	TTCTTATAATAAAAAAAGTCTAATAATTTTAAATAGTTTTT
1	TTTAAATCTTTRAAAAATTGYAWTTATTAGRKRTTGYRKTA	ca112a_lchrom_DRF_h_h	470928	470968	+	-2.3253	1.58e-05	0.00911	TTTCAATGTTTCAAAAAATATTTTATTTGAGTCTATTTCTA
1	TTTAAATCTTTRAAAAATTGYAWTTATTAGRKRTTGYRKTA	ca112a_lchrom_DRF_h_h	566292	566332	-	-2.34337	1.59e-05	0.00914	TTTTCACTAATAAAAAATTTTAAAAAAGAAATATTGTCTAC
1	TTTAAATCTTTRAAAAATTGYAWTTATTAGRKRTTGYRKTA	ca112a_lchrom_DRF_h_h	866801	866841	-	-2.34337	1.59e-05	0.00914	AGTACCTCCTACAAATATAGGAATTTTTTTTTTCTGTCTTA
1	TTTAAATCTTTRAAAAATTGYAWTTATTAGRKRTTGYRKTA	ca112a_lchrom_DRF_h_h	352670	352710	-	-2.35542	1.6e-05	0.00914	TCCAAATCTTTAAAAGAGTCTATTCAATCTAGATTTAAAGT
1	TTTAAATCTTTRAAAAATTGYAWTTATTAGRKRTTGYRKTA	ca112a_lchrom_DRF_h_h	583817	583857	+	-2.35542	1.6e-05	0.00914	TTTTATAGTATTAAATTTTATTAATCATAAGGTTTATATTA
1	TTTAAATCTTTRAAAAATTGYAWTTATTAGRKRTTGYRKTA	ca112a_lchrom_DRF_h_h	718034	718074	+	-2.35542	1.6e-05	0.00914	TTCAAATTTTTGGCAAAAGATATTCTGTATACATTGCAATC
1	TTTAAATCTTTRAAAAATTGYAWTTATTAGRKRTTGYRKTA	ca112a_lchrom_DRF_h_h	831402	831442	-	-2.35542	1.6e-05	0.00914	TTAAAATATTGAAAAACTTTTATTGCATAGAAGGAATTGAT
1	TTTAAATCTTTRAAAAATTGYAWTTATTAGRKRTTGYRKTA	ca112a_lchrom_DRF_h_h	885718	885758	+	-2.35542	1.6e-05	0.00914	TTTATTTCTTCTCAAGAGTATATTTGTAAGAGTTTTAATCT
1	TTTAAATCTTTRAAAAATTGYAWTTATTAGRKRTTGYRKTA	ca112a_lchrom_DRF_h_h	526790	526830	+	-2.36145	1.6e-05	0.00915	AAATAATCTTAGAGCTATTGCTATGTTAAGAGATAGTGTTG
1	TTTAAATCTTTRAAAAATTGYAWTTATTAGRKRTTGYRKTA	ca112a_lchrom_DRF_h_h	364286	364326	+	-2.37952	1.61e-05	0.00918	TCCCAATATATTAAAAATTAAATTTAAATAATTTAGCGAGA
1	TTTAAATCTTTRAAAAATTGYAWTTATTAGRKRTTGYRKTA	ca112a_lchrom_DRF_h_h	364311	364351	-	-2.37952	1.61e-05	0.00918	TTAAAAATTTTGAATAATTTTCTACTCTCGCTAAATTATTT
1	TTTAAATCTTTRAAAAATTGYAWTTATTAGRKRTTGYRKTA	ca112a_lchrom_DRF_h_h	659774	659814	-	-2.37952	1.61e-05	0.00918	AGAGAATCTGGAAAAGTTTGTTATTTTTTGGGAGCATGCTT
1	TTTAAATCTTTRAAAAATTGYAWTTATTAGRKRTTGYRKTA	ca112a_lchrom_DRF_h_h	670466	670506	+	-2.37952	1.61e-05	0.00918	TTCTTTTCTGCTAAAATTACTAATTGTTCCGTTTTTTGATA
1	TTTAAATCTTTRAAAAATTGYAWTTATTAGRKRTTGYRKTA	ca112a_lchrom_DRF_h_h	146143	146183	+	-2.38554	1.61e-05	0.00918	AAAGAATCCGGGTAAAATTAAAAATATTAACCTCTTTTTTA
1	TTTAAATCTTTRAAAAATTGYAWTTATTAGRKRTTGYRKTA	ca112a_lchrom_DRF_h_h	463630	463670	-	-2.38554	1.61e-05	0.00918	TTTTAAGCTTTAAAATATCACAACAACTTTCTACAACATCT
1	TTTAAATCTTTRAAAAATTGYAWTTATTAGRKRTTGYRKTA	ca112a_lchrom_DRF_h_h	652642	652682	-	-2.39157	1.62e-05	0.00919	TCTTAAATTATAAAACCTTCAATCTAAAAAGCGATGTTTTA
1	TTTAAATCTTTRAAAAATTGYAWTTATTAGRKRTTGYRKTA	ca112a_lchrom_DRF_h_h	497543	497583	+	-2.40361	1.62e-05	0.0092	TTTAATAATAAAAAATTTTGCAAGTTTTAATGGTAAGGTGG
1	TTTAAATCTTTRAAAAATTGYAWTTATTAGRKRTTGYRKTA	ca112a_lchrom_DRF_h_h	786565	786605	-	-2.40361	1.62e-05	0.0092	TTGAATGCTTGAAATAATTTCATTAATGTGCTTGTTAATAT
1	TTTAAATCTTTRAAAAATTGYAWTTATTAGRKRTTGYRKTA	ca112a_lchrom_DRF_h_h	842528	842568	+	-2.40361	1.62e-05	0.0092	TTTAGAAATAAAAATAATGGAAAAATTCAAATAGTTCTTTA
1	TTTAAATCTTTRAAAAATTGYAWTTATTAGRKRTTGYRKTA	ca112a_lchrom_DRF_h_h	903578	903618	+	-2.40361	1.62e-05	0.0092	TGTTTATCTATAAATTTTTTAAAATATTGAAAAATTCTTTT
1	TTTAAATCTTTRAAAAATTGYAWTTATTAGRKRTTGYRKTA	ca112a_lchrom_DRF_h_h	414729	414769	-	-2.40964	1.63e-05	0.0092	TGAGATTAATAAAAAAATTTTAGATTATTCTGATTGTGTTG
1	TTTAAATCTTTRAAAAATTGYAWTTATTAGRKRTTGYRKTA	ca112a_lchrom_DRF_h_h	527479	527519	+	-2.40964	1.63e-05	0.0092	TTAAAAGATTTATTGTGTTGTTTATGTTTGTCACTGTCATT
1	TTTAAATCTTTRAAAAATTGYAWTTATTAGRKRTTGYRKTA	ca112a_lchrom_DRF_h_h	292044	292084	-	-2.41566	1.63e-05	0.00921	TTTAGATTTTAGTAAATTATCTTATTTGAGTAATAGTTTTA
1	TTTAAATCTTTRAAAAATTGYAWTTATTAGRKRTTGYRKTA	ca112a_lchrom_DRF_h_h	780397	780437	+	-2.41566	1.63e-05	0.00921	TTAAAAAATAGAAAAATATTAAATGATTTGAAATTTAACGA
1	TTTAAATCTTTRAAAAATTGYAWTTATTAGRKRTTGYRKTA	ca112a_lchrom_DRF_h_h	144237	144277	+	-2.42169	1.63e-05	0.00922	TTTAAAGTTATAAAACTTAATTAATATTTTCAATTCATTTG
1	TTTAAATCTTTRAAAAATTGYAWTTATTAGRKRTTGYRKTA	ca112a_lchrom_DRF_h_h	877258	877298	+	-2.42771	1.64e-05	0.00922	TTTAGAACTTTCAAAAGTGATGAATAATTTAGAAGAAATTA
1	TTTAAATCTTTRAAAAATTGYAWTTATTAGRKRTTGYRKTA	ca112a_lchrom_DRF_h_h	898422	898462	+	-2.42771	1.64e-05	0.00922	TGTGAAGATCTGAAATTTTTTGTTTTTCAATTATTGTTTTT
1	TTTAAATCTTTRAAAAATTGYAWTTATTAGRKRTTGYRKTA	ca112a_lchrom_DRF_h_h	75043	75083	-	-2.43373	1.64e-05	0.00923	ATAATTACTTTTGAAAATCGATTTTATTTTAAAGCTTTTTA
1	TTTAAATCTTTRAAAAATTGYAWTTATTAGRKRTTGYRKTA	ca112a_lchrom_DRF_h_h	390018	390058	+	-2.43373	1.64e-05	0.00923	GTCAAAATTAGAAAAAGTTTCAACTGCTATTTTTTTGGGCA
1	TTTAAATCTTTRAAAAATTGYAWTTATTAGRKRTTGYRKTA	ca112a_lchrom_DRF_h_h	427907	427947	-	-2.43976	1.64e-05	0.00923	TTGAAATGTGTTGATATTTAAATTCATTAGAAATAATTTTT
1	TTTAAATCTTTRAAAAATTGYAWTTATTAGRKRTTGYRKTA	ca112a_lchrom_DRF_h_h	662794	662834	-	-2.44578	1.65e-05	0.00923	TTTAAATAATTAAAAAAAAGAAAATCTATAAGGAGAATGTA
1	TTTAAATCTTTRAAAAATTGYAWTTATTAGRKRTTGYRKTA	ca112a_lchrom_DRF_h_h	828803	828843	-	-2.44578	1.65e-05	0.00923	TTTTAATTTCTACCAAATTAGATCCAAAATATTTTTTTTTA
1	TTTAAATCTTTRAAAAATTGYAWTTATTAGRKRTTGYRKTA	ca112a_lchrom_DRF_h_h	834918	834958	+	-2.44578	1.65e-05	0.00923	TAAAGGCATTTTAAATATTTCAAATGCTTGGGTTTATTCTC
1	TTTAAATCTTTRAAAAATTGYAWTTATTAGRKRTTGYRKTA	ca112a_lchrom_DRF_h_h	55291	55331	-	-2.45181	1.65e-05	0.00923	TGAAGCTTATAAATTTATTGCATCAATTTACTATTCCCTTA
1	TTTAAATCTTTRAAAAATTGYAWTTATTAGRKRTTGYRKTA	ca112a_lchrom_DRF_h_h	36475	36515	-	-2.45783	1.65e-05	0.00923	TTACCTGGTTTGTAAAATTTTTTTAATTGAACGTTATGTTG
1	TTTAAATCTTTRAAAAATTGYAWTTATTAGRKRTTGYRKTA	ca112a_lchrom_DRF_h_h	591087	591127	-	-2.45783	1.65e-05	0.00923	CAACAACATTTAAAAGATTTAAATCAACAGCTTTTTTCTTT
1	TTTAAATCTTTRAAAAATTGYAWTTATTAGRKRTTGYRKTA	ca112a_lchrom_DRF_h_h	704882	704922	+	-2.46386	1.65e-05	0.00923	TTTTAAATTCAAAAAAAGAGCATATGATTAGGGTGCTTTTG
1	TTTAAATCTTTRAAAAATTGYAWTTATTAGRKRTTGYRKTA	ca112a_lchrom_DRF_h_h	743023	743063	+	-2.46386	1.65e-05	0.00923	AAGAATTTTTTAGGAAATTAGAAAAAGGTGGTATTGTTGTT
1	TTTAAATCTTTRAAAAATTGYAWTTATTAGRKRTTGYRKTA	ca112a_lchrom_DRF_h_h	809613	809653	+	-2.46386	1.65e-05	0.00923	CTTCTTTTTTTGAAACATTTTCTTTAATTGACTCTTTTATT
1	TTTAAATCTTTRAAAAATTGYAWTTATTAGRKRTTGYRKTA	ca112a_lchrom_DRF_h_h	108835	108875	+	-2.46988	1.66e-05	0.00923	ATGAATTTTTTAAATTTAGAAAATTATATGGACTTATCTTA
1	TTTAAATCTTTRAAAAATTGYAWTTATTAGRKRTTGYRKTA	ca112a_lchrom_DRF_h_h	599320	599360	+	-2.46988	1.66e-05	0.00923	TTAAATTTAGTTAAAAGTAATAAATAAAGGAGACTGTATAT
1	TTTAAATCTTTRAAAAATTGYAWTTATTAGRKRTTGYRKTA	ca112a_lchrom_DRF_h_h	781221	781261	-	-2.46988	1.66e-05	0.00923	TTTACATATTTTTTAAATTAATAATATAATTATTTATTTTA
1	TTTAAATCTTTRAAAAATTGYAWTTATTAGRKRTTGYRKTA	ca112a_lchrom_DRF_h_h	648275	648315	+	-2.4759	1.66e-05	0.00923	ATAATACTTTTGAATAATAACATTGACAAAGCATTATTGAA
1	TTTAAATCTTTRAAAAATTGYAWTTATTAGRKRTTGYRKTA	ca112a_lchrom_DRF_h_h	512692	512732	+	-2.48193	1.66e-05	0.00923	TTTTTTGTTTTTAAGGTTATTATTTCTTTGGTTTTGCTTGA
1	TTTAAATCTTTRAAAAATTGYAWTTATTAGRKRTTGYRKTA	ca112a_lchrom_DRF_h_h	524463	524503	+	-2.48193	1.66e-05	0.00923	ATAAAATAGGAAAAAATTTTACAAATTTAGAGATTTCAGAA
1	TTTAAATCTTTRAAAAATTGYAWTTATTAGRKRTTGYRKTA	ca112a_lchrom_DRF_h_h	653760	653800	+	-2.48193	1.66e-05	0.00923	TATGAATATTAGAAAATTGCTTTTTTGTATCTTTTTTATGA
1	TTTAAATCTTTRAAAAATTGYAWTTATTAGRKRTTGYRKTA	ca112a_lchrom_DRF_h_h	848049	848089	+	-2.48193	1.66e-05	0.00923	ATAAATCTTGTTAAAAATGGTGTTTATTTTGAAATTGAAAT
1	TTTAAATCTTTRAAAAATTGYAWTTATTAGRKRTTGYRKTA	ca112a_lchrom_DRF_h_h	98703	98743	-	-2.48795	1.67e-05	0.00923	AAAAAAACATTTAACAATTTTTATTATTTTAATTCTTGATA
1	TTTAAATCTTTRAAAAATTGYAWTTATTAGRKRTTGYRKTA	ca112a_lchrom_DRF_h_h	894272	894312	+	-2.48795	1.67e-05	0.00923	TTTCCAATCTTAACAAAGGAGATGTATTTGGGTTTGAAGTT
1	TTTAAATCTTTRAAAAATTGYAWTTATTAGRKRTTGYRKTA	ca112a_lchrom_DRF_h_h	105808	105848	+	-2.49398	1.67e-05	0.00923	ATAAATCTTTTGAAAAGCTAAAACTCTAACTTCATGCATTA
1	TTTAAATCTTTRAAAAATTGYAWTTATTAGRKRTTGYRKTA	ca112a_lchrom_DRF_h_h	315511	315551	+	-2.49398	1.67e-05	0.00923	TTTATATTTTTTAATAATTCCAATCTTTCATCATCACCCTT
1	TTTAAATCTTTRAAAAATTGYAWTTATTAGRKRTTGYRKTA	ca112a_lchrom_DRF_h_h	358724	358764	-	-2.49398	1.67e-05	0.00923	TTTAAAAACTCGCAAAATTTTAGTAAATGTTTATTGCAAGT
1	TTTAAATCTTTRAAAAATTGYAWTTATTAGRKRTTGYRKTA	ca112a_lchrom_DRF_h_h	695787	695827	+	-2.49398	1.67e-05	0.00923	TTGAAAAATTCAAACTTTTGGATGAATTTTGTATTACTAGA
1	TTTAAATCTTTRAAAAATTGYAWTTATTAGRKRTTGYRKTA	ca112a_lchrom_DRF_h_h	736705	736745	-	-2.49398	1.67e-05	0.00923	TTTCATTCTATCTTCCTTAATTTTTATTTGGTTTTGCTTTT
1	TTTAAATCTTTRAAAAATTGYAWTTATTAGRKRTTGYRKTA	ca112a_lchrom_DRF_h_h	298223	298263	-	-2.5	1.67e-05	0.00923	GTTAATTTTTGAAAAAATTAATCCAATTAATAGAAGTATTT
1	TTTAAATCTTTRAAAAATTGYAWTTATTAGRKRTTGYRKTA	ca112a_lchrom_DRF_h_h	566558	566598	+	-2.5	1.67e-05	0.00923	AAAAATTATTTTAGAAATTATAATAAATAGACCTTTAAATT
1	TTTAAATCTTTRAAAAATTGYAWTTATTAGRKRTTGYRKTA	ca112a_lchrom_DRF_h_h	148667	148707	+	-2.50602	1.68e-05	0.00924	CATTCCTCCATGATAAAATTTAATTATTTGGTTTTGGCAAA
1	TTTAAATCTTTRAAAAATTGYAWTTATTAGRKRTTGYRKTA	ca112a_lchrom_DRF_h_h	216226	216266	-	-2.50602	1.68e-05	0.00924	TTTTATCAAAAAAATTATTAATATTGTCAGATATTAGTTTA
1	TTTAAATCTTTRAAAAATTGYAWTTATTAGRKRTTGYRKTA	ca112a_lchrom_DRF_h_h	32048	32088	-	-2.51205	1.68e-05	0.00924	GAATAAACTTTTAATTTTTGTTTTGGTAACCTTTTGTGTTT
1	TTTAAATCTTTRAAAAATTGYAWTTATTAGRKRTTGYRKTA	ca112a_lchrom_DRF_h_h	744030	744070	+	-2.51205	1.68e-05	0.00924	ATTACTGCTTTGAAAAAAGAAATTTATAATATTTACTTTGA
1	TTTAAATCTTTRAAAAATTGYAWTTATTAGRKRTTGYRKTA	ca112a_lchrom_DRF_h_h	157097	157137	-	-2.51807	1.68e-05	0.00924	TTGAAATATTGTATTTTTTCTTTTGATTGTCTATTGTTTTT
1	TTTAAATCTTTRAAAAATTGYAWTTATTAGRKRTTGYRKTA	ca112a_lchrom_DRF_h_h	238939	238979	-	-2.51807	1.68e-05	0.00924	ATTTATTTTTTAATAATGTAAAATTAATTAGTTTGTTTGTT
1	TTTAAATCTTTRAAAAATTGYAWTTATTAGRKRTTGYRKTA	ca112a_lchrom_DRF_h_h	412119	412159	-	-2.5241	1.69e-05	0.00924	TTTAAAGCCTTTAAATTTTGCTAGTAATTATGTTGATGATC
1	TTTAAATCTTTRAAAAATTGYAWTTATTAGRKRTTGYRKTA	ca112a_lchrom_DRF_h_h	797599	797639	+	-2.5241	1.69e-05	0.00924	TTTAATTTTTTAACACCTTTTATTTCTGATATAAACTTTAA
1	TTTAAATCTTTRAAAAATTGYAWTTATTAGRKRTTGYRKTA	ca112a_lchrom_DRF_h_h	886680	886720	+	-2.5241	1.69e-05	0.00924	TTAAATTCTTCATAATATCCAAATTCTTTGTATATCTTTTC
1	TTTAAATCTTTRAAAAATTGYAWTTATTAGRKRTTGYRKTA	ca112a_lchrom_DRF_h_h	203037	203077	-	-2.53012	1.69e-05	0.00924	CTACAATGTTTGATATATTGTTGCCGATAAGAATAGTAGTA
1	TTTAAATCTTTRAAAAATTGYAWTTATTAGRKRTTGYRKTA	ca112a_lchrom_DRF_h_h	363944	363984	+	-2.53614	1.69e-05	0.00924	AATAAAATTGCTCAAAAATGCATATATTTCTCTTTTCATAA
1	TTTAAATCTTTRAAAAATTGYAWTTATTAGRKRTTGYRKTA	ca112a_lchrom_DRF_h_h	663347	663387	-	-2.53614	1.69e-05	0.00924	GTTATTTTTAATGAAAATTCTAAATTTTATGCTTTATTCCA
1	TTTAAATCTTTRAAAAATTGYAWTTATTAGRKRTTGYRKTA	ca112a_lchrom_DRF_h_h	327741	327781	+	-2.54217	1.7e-05	0.00924	ATAATTTAATTTAAGAATTAAAAATATTAAGTTTTTATTGA
1	TTTAAATCTTTRAAAAATTGYAWTTATTAGRKRTTGYRKTA	ca112a_lchrom_DRF_h_h	587562	587602	+	-2.54819	1.7e-05	0.00924	ACCTATTTTTTAAAATAGTTTATAGTTTGGGATTTTTTTTA
1	TTTAAATCTTTRAAAAATTGYAWTTATTAGRKRTTGYRKTA	ca112a_lchrom_DRF_h_h	649028	649068	+	-2.54819	1.7e-05	0.00924	TTTTTAAAATTGTAAATTATAAATTTTTTGGAATTAAATTA
1	TTTAAATCTTTRAAAAATTGYAWTTATTAGRKRTTGYRKTA	ca112a_lchrom_DRF_h_h	707920	707960	-	-2.54819	1.7e-05	0.00924	TTTAAATCAATTAAAAAGTTTCTCTGAAAACTTTCTTGATA
1	TTTAAATCTTTRAAAAATTGYAWTTATTAGRKRTTGYRKTA	ca112a_lchrom_DRF_h_h	829547	829587	-	-2.54819	1.7e-05	0.00924	GTAATATAAATAAAATATTCTCATTTGATGAAATTTTATTT
1	TTTAAATCTTTRAAAAATTGYAWTTATTAGRKRTTGYRKTA	ca112a_lchrom_DRF_h_h	32793	32833	+	-2.55422	1.7e-05	0.00924	TTAAAATTTTAATATCCTTGGAATTCTTATCAATATCAAAA
1	TTTAAATCTTTRAAAAATTGYAWTTATTAGRKRTTGYRKTA	ca112a_lchrom_DRF_h_h	188027	188067	+	-2.55422	1.7e-05	0.00924	ATTTAAAATTTACAAAATCATAAACATTAACAATGTTATAA
1	TTTAAATCTTTRAAAAATTGYAWTTATTAGRKRTTGYRKTA	ca112a_lchrom_DRF_h_h	751074	751114	+	-2.55422	1.7e-05	0.00924	ATAAGATATTTAAAATATATTTTTTACTCATTTATGATTTT
1	TTTAAATCTTTRAAAAATTGYAWTTATTAGRKRTTGYRKTA	ca112a_lchrom_DRF_h_h	271452	271492	+	-2.56024	1.71e-05	0.00924	TTGCGCTCTTAGTAAAAATTAAATTGCTAAAAGCAGTATTA
1	TTTAAATCTTTRAAAAATTGYAWTTATTAGRKRTTGYRKTA	ca112a_lchrom_DRF_h_h	311046	311086	+	-2.56024	1.71e-05	0.00924	TATTAACACCCAAAAAATTGCAAAAATCAACATTGGCTTTA
1	TTTAAATCTTTRAAAAATTGYAWTTATTAGRKRTTGYRKTA	ca112a_lchrom_DRF_h_h	359564	359604	-	-2.56024	1.71e-05	0.00924	TATTATTCCAAAATATATTCTATTGAGCAGCGTTTGCAAGA
1	TTTAAATCTTTRAAAAATTGYAWTTATTAGRKRTTGYRKTA	ca112a_lchrom_DRF_h_h	645512	645552	+	-2.56024	1.71e-05	0.00924	TTTATTTTATTGAAATATTGTAATATAGTCAATGTAAAATA
1	TTTAAATCTTTRAAAAATTGYAWTTATTAGRKRTTGYRKTA	ca112a_lchrom_DRF_h_h	781680	781720	+	-2.56024	1.71e-05	0.00924	TTTAAAAGATTAAAAAAGTTGAAATTTCTTCTATATCCGTT
1	TTTAAATCTTTRAAAAATTGYAWTTATTAGRKRTTGYRKTA	ca112a_lchrom_DRF_h_h	73113	73153	-	-2.56627	1.71e-05	0.00924	TGTCAATAATTAATGCATCGTAATTTTTAAGCTTAGCGCTT
1	TTTAAATCTTTRAAAAATTGYAWTTATTAGRKRTTGYRKTA	ca112a_lchrom_DRF_h_h	574359	574399	+	-2.56627	1.71e-05	0.00924	CTGAAGTTTTTGAAAAATGGAATGAAGGCGATCTTTCAGGA
1	TTTAAATCTTTRAAAAATTGYAWTTATTAGRKRTTGYRKTA	ca112a_lchrom_DRF_h_h	77729	77769	+	-2.57229	1.71e-05	0.00924	TATAAATTTTAATAGAAGAAAAATCCTTTTCAATTGTAGGA
1	TTTAAATCTTTRAAAAATTGYAWTTATTAGRKRTTGYRKTA	ca112a_lchrom_DRF_h_h	322813	322853	-	-2.57229	1.71e-05	0.00924	TATTATTTTTTAGCTTATTGTTTTCAATATTAATTGAATTT
1	TTTAAATCTTTRAAAAATTGYAWTTATTAGRKRTTGYRKTA	ca112a_lchrom_DRF_h_h	605227	605267	+	-2.57229	1.71e-05	0.00924	ATTTTAGCTTTAAATTATTAATTTTTTTTTGCTCTAGTTTA
1	TTTAAATCTTTRAAAAATTGYAWTTATTAGRKRTTGYRKTA	ca112a_lchrom_DRF_h_h	494820	494860	+	-2.57831	1.72e-05	0.00925	TTCTTATTTTAATAAGAATAAATTTGTTAAAAATTTTTTAA
1	TTTAAATCTTTRAAAAATTGYAWTTATTAGRKRTTGYRKTA	ca112a_lchrom_DRF_h_h	37408	37448	+	-2.58434	1.72e-05	0.00925	TTCATATTTTTCAATCTTGCTAATTATTAAATCTTCCCCCA
1	TTTAAATCTTTRAAAAATTGYAWTTATTAGRKRTTGYRKTA	ca112a_lchrom_DRF_h_h	364320	364360	-	-2.58434	1.72e-05	0.00925	TTCAGAGATTTAAAAATTTTGAATAATTTTCTACTCTCGCT
1	TTTAAATCTTTRAAAAATTGYAWTTATTAGRKRTTGYRKTA	ca112a_lchrom_DRF_h_h	673275	673315	-	-2.58434	1.72e-05	0.00925	TTTAAATAAATTAAAAAGTGAAGGAATAAGCTTTTTTCTAG
1	TTTAAATCTTTRAAAAATTGYAWTTATTAGRKRTTGYRKTA	ca112a_lchrom_DRF_h_h	584324	584364	+	-2.59036	1.72e-05	0.00926	TTGTTATATTTATGATATCTTTTTTATTAAATTTTTCTGCA
1	TTTAAATCTTTRAAAAATTGYAWTTATTAGRKRTTGYRKTA	ca112a_lchrom_DRF_h_h	187993	188033	-	-2.59639	1.73e-05	0.00927	TTTAAATTTTATCATATTGATTTATATCGGGTGTCTTCTTT
1	TTTAAATCTTTRAAAAATTGYAWTTATTAGRKRTTGYRKTA	ca112a_lchrom_DRF_h_h	465072	465112	+	-2.60843	1.73e-05	0.00929	ATTATATTTTAGATATTTATAAAATTATTGATTGTTTGATA
1	TTTAAATCTTTRAAAAATTGYAWTTATTAGRKRTTGYRKTA	ca112a_lchrom_DRF_h_h	759541	759581	+	-2.60843	1.73e-05	0.00929	TTATTTTTTTTGGAAAATGTATTTTTTTCGTATTTGTTTTT
1	TTTAAATCTTTRAAAAATTGYAWTTATTAGRKRTTGYRKTA	ca112a_lchrom_DRF_h_h	23794	23834	-	-2.61446	1.74e-05	0.00929	ATCCATATAAAAAAGTCTTGTAATTTTTTGCTGTTCTGGTT
1	TTTAAATCTTTRAAAAATTGYAWTTATTAGRKRTTGYRKTA	ca112a_lchrom_DRF_h_h	217682	217722	-	-2.61446	1.74e-05	0.00929	TTTAACTTTTTATTTAATGAAAATTCATTCATTATGCTTTC
1	TTTAAATCTTTRAAAAATTGYAWTTATTAGRKRTTGYRKTA	ca112a_lchrom_DRF_h_h	428449	428489	-	-2.61446	1.74e-05	0.00929	ATTTTTTTTTAACATTATTTTAATTATCTTTTTTTTTATTT
1	TTTAAATCTTTRAAAAATTGYAWTTATTAGRKRTTGYRKTA	ca112a_lchrom_DRF_h_h	718535	718575	-	-2.61446	1.74e-05	0.00929	AAACAAATTATAAACTATTATTATTAACTGCTAATGCTTTT
1	TTTAAATCTTTRAAAAATTGYAWTTATTAGRKRTTGYRKTA	ca112a_lchrom_DRF_h_h	415613	415653	-	-2.62651	1.74e-05	0.0093	TTTATAGCATCAAAAGAAGATGATTATTCTAAATGGTATTT
1	TTTAAATCTTTRAAAAATTGYAWTTATTAGRKRTTGYRKTA	ca112a_lchrom_DRF_h_h	525079	525119	+	-2.62651	1.74e-05	0.0093	AATTAATTCTAACAATATTGGATCTTTAAAGGTTGGTGATA
1	TTTAAATCTTTRAAAAATTGYAWTTATTAGRKRTTGYRKTA	ca112a_lchrom_DRF_h_h	531585	531625	+	-2.62651	1.74e-05	0.0093	ATTTTATCTTTAAAAAAAATATTTTACAAATTTTTTTCTTT
1	TTTAAATCTTTRAAAAATTGYAWTTATTAGRKRTTGYRKTA	ca112a_lchrom_DRF_h_h	352008	352048	-	-2.63253	1.75e-05	0.00931	TTTAAACGATGAAGATGTTAATTTCAATTTGTTTTGTGCAA
1	TTTAAATCTTTRAAAAATTGYAWTTATTAGRKRTTGYRKTA	ca112a_lchrom_DRF_h_h	830466	830506	+	-2.63253	1.75e-05	0.00931	TCTGGAGTTTTGAAAAAATATAAATTTCTTGTGTCGAATAA
1	TTTAAATCTTTRAAAAATTGYAWTTATTAGRKRTTGYRKTA	ca112a_lchrom_DRF_h_h	693769	693809	+	-2.63855	1.75e-05	0.00932	ATAAATTTTTAGACAAGCTTAAATATTTAAATTTTAGAGTA
1	TTTAAATCTTTRAAAAATTGYAWTTATTAGRKRTTGYRKTA	ca112a_lchrom_DRF_h_h	411533	411573	+	-2.64458	1.75e-05	0.00933	TTTCCTTTTTTAATAAATTTAACATAATAATCGTAATATTG
1	TTTAAATCTTTRAAAAATTGYAWTTATTAGRKRTTGYRKTA	ca112a_lchrom_DRF_h_h	730962	731002	+	-2.6506	1.76e-05	0.00934	ATCAATTTTTTCATTAAATATCCTTTTTATTTATTATGGTA
1	TTTAAATCTTTRAAAAATTGYAWTTATTAGRKRTTGYRKTA	ca112a_lchrom_DRF_h_h	245028	245068	-	-2.65663	1.76e-05	0.00934	ATTTTCTTAATGAGAGATTTAAATTAATAAAAGGTGTATTT
1	TTTAAATCTTTRAAAAATTGYAWTTATTAGRKRTTGYRKTA	ca112a_lchrom_DRF_h_h	270416	270456	-	-2.65663	1.76e-05	0.00934	AATTATATTAAAAAAATATTAGTTTATTCGGTATTTTATGA
1	TTTAAATCTTTRAAAAATTGYAWTTATTAGRKRTTGYRKTA	ca112a_lchrom_DRF_h_h	424812	424852	+	-2.65663	1.76e-05	0.00934	TCAAACTTTTGAAAAATTTGTAATTCCGAATTTAATTAATA
1	TTTAAATCTTTRAAAAATTGYAWTTATTAGRKRTTGYRKTA	ca112a_lchrom_DRF_h_h	490720	490760	-	-2.66265	1.76e-05	0.00934	TTCACAATATTTAAAACTTTTATTTTTAAAGTATTTCCCTC
1	TTTAAATCTTTRAAAAATTGYAWTTATTAGRKRTTGYRKTA	ca112a_lchrom_DRF_h_h	777446	777486	+	-2.66265	1.76e-05	0.00934	ATTGATTTTTTAAATTATTTTTTTATTAAAATTATTTATTA
1	TTTAAATCTTTRAAAAATTGYAWTTATTAGRKRTTGYRKTA	ca112a_lchrom_DRF_h_h	752300	752340	-	-2.66867	1.77e-05	0.00935	TTTTTTACGAGAAAAAATTTGATTAATAAAATATTTGATCA
1	TTTAAATCTTTRAAAAATTGYAWTTATTAGRKRTTGYRKTA	ca112a_lchrom_DRF_h_h	150959	150999	-	-2.6747	1.77e-05	0.00936	GTTAAATAAGCAAAAATTTGGCATTTTTTATTTTCCTTTTA
1	TTTAAATCTTTRAAAAATTGYAWTTATTAGRKRTTGYRKTA	ca112a_lchrom_DRF_h_h	665428	665468	+	-2.6747	1.77e-05	0.00936	ATTTTAGCTAATGAATTTTGTATTTCTATTGTATTGAGATT
1	TTTAAATCTTTRAAAAATTGYAWTTATTAGRKRTTGYRKTA	ca112a_lchrom_DRF_h_h	238312	238352	-	-2.68072	1.77e-05	0.00936	TTTATTTTTATGAATTTTTTGAAAAAATTTTTATTGCCAGA
1	TTTAAATCTTTRAAAAATTGYAWTTATTAGRKRTTGYRKTA	ca112a_lchrom_DRF_h_h	328231	328271	-	-2.68072	1.77e-05	0.00936	TTAGATACTTTTCAATATTTTCTTTAAGGTAATTTGTTTTT
1	TTTAAATCTTTRAAAAATTGYAWTTATTAGRKRTTGYRKTA	ca112a_lchrom_DRF_h_h	352156	352196	-	-2.68072	1.77e-05	0.00936	TTAAATTTTATGATAGAGAGGAAATAAAAGATATTATTTGT
1	TTTAAATCTTTRAAAAATTGYAWTTATTAGRKRTTGYRKTA	ca112a_lchrom_DRF_h_h	239478	239518	-	-2.68675	1.78e-05	0.00936	ATTAAATCTTTTGACTTTTAAAAAAGTTTTGTATGTTTGCA
1	TTTAAATCTTTRAAAAATTGYAWTTATTAGRKRTTGYRKTA	ca112a_lchrom_DRF_h_h	284308	284348	+	-2.69277	1.78e-05	0.00936	TCAAAATTTCATAAGAATGTCTTTTAATAAGTTCTGTCATA
1	TTTAAATCTTTRAAAAATTGYAWTTATTAGRKRTTGYRKTA	ca112a_lchrom_DRF_h_h	600866	600906	+	-2.69277	1.78e-05	0.00936	TTTATTTGGAGAAATTTATGTATTCATTGGGTGTATCGAAA
1	TTTAAATCTTTRAAAAATTGYAWTTATTAGRKRTTGYRKTA	ca112a_lchrom_DRF_h_h	418784	418824	-	-2.6988	1.78e-05	0.00936	GAAGATTATTGAAAAAATTTTAAAAAATTTGGATCTTATTG
1	TTTAAATCTTTRAAAAATTGYAWTTATTAGRKRTTGYRKTA	ca112a_lchrom_DRF_h_h	532566	532606	-	-2.6988	1.78e-05	0.00936	ATTAGATATAAAATCAAATTCAAATCCTTTGGCTTGCTTTA
1	TTTAAATCTTTRAAAAATTGYAWTTATTAGRKRTTGYRKTA	ca112a_lchrom_DRF_h_h	760034	760074	+	-2.6988	1.78e-05	0.00936	TATCATTTTTAGAATATGTGTTAATATTTTTGAATGTAAAA
1	TTTAAATCTTTRAAAAATTGYAWTTATTAGRKRTTGYRKTA	ca112a_lchrom_DRF_h_h	899253	899293	+	-2.6988	1.78e-05	0.00936	TTTATATTTATATTATATTTTTAATATTATTAAAAATAGTT
1	TTTAAATCTTTRAAAAATTGYAWTTATTAGRKRTTGYRKTA	ca112a_lchrom_DRF_h_h	808652	808692	+	-2.71084	1.79e-05	0.00939	TTATTAGATTAGAAAATTTAACTATACTTGCCATTTCTTCT
1	TTTAAATCTTTRAAAAATTGYAWTTATTAGRKRTTGYRKTA	ca112a_lchrom_DRF_h_h	260239	260279	+	-2.71687	1.79e-05	0.00939	TTAAAAATGCTAAAGCAATGCAAATATTAGACTTAATTACA
1	TTTAAATCTTTRAAAAATTGYAWTTATTAGRKRTTGYRKTA	ca112a_lchrom_DRF_h_h	684355	684395	-	-2.71687	1.79e-05	0.00939	AGAAAACGTTTGACCTATTGTAATTTGCAAAATATGCGCTA
1	TTTAAATCTTTRAAAAATTGYAWTTATTAGRKRTTGYRKTA	ca112a_lchrom_DRF_h_h	711763	711803	+	-2.71687	1.79e-05	0.00939	TTTATATTTTAAAAATTTTTTATCAATGAGTTCGCTTTGAA
1	TTTAAATCTTTRAAAAATTGYAWTTATTAGRKRTTGYRKTA	ca112a_lchrom_DRF_h_h	45285	45325	-	-2.72289	1.8e-05	0.0094	TTTAAATCTTTTCTAAATAGACAAGAGTTTGAAATAGGTGA
1	TTTAAATCTTTRAAAAATTGYAWTTATTAGRKRTTGYRKTA	ca112a_lchrom_DRF_h_h	416868	416908	-	-2.72289	1.8e-05	0.0094	TAAAAAATTAAAAATATTGATATTTATTTGCTTATTTTGAT
1	TTTAAATCTTTRAAAAATTGYAWTTATTAGRKRTTGYRKTA	ca112a_lchrom_DRF_h_h	540603	540643	+	-2.72892	1.8e-05	0.0094	TAAAAAGATGTTGAGCATTGCAAATAGCAAGAATTTTTTTA
1	TTTAAATCTTTRAAAAATTGYAWTTATTAGRKRTTGYRKTA	ca112a_lchrom_DRF_h_h	903087	903127	+	-2.72892	1.8e-05	0.0094	ATTATAGCTAACATTTATTTAAGTTTTTAGGGCTTTGGGTT
1	TTTAAATCTTTRAAAAATTGYAWTTATTAGRKRTTGYRKTA	ca112a_lchrom_DRF_h_h	799128	799168	-	-2.73494	1.8e-05	0.00941	TAATAATATTGAAAAAATTGACAAAATTCCAAATCATTATA
1	TTTAAATCTTTRAAAAATTGYAWTTATTAGRKRTTGYRKTA	ca112a_lchrom_DRF_h_h	33993	34033	+	-2.74096	1.81e-05	0.00941	ATGAATATTGCAAAAAATTATCTTTAAGTACAGTTCTAATA
1	TTTAAATCTTTRAAAAATTGYAWTTATTAGRKRTTGYRKTA	ca112a_lchrom_DRF_h_h	47002	47042	-	-2.74096	1.81e-05	0.00941	TTTGGATTTGACTGAAAATGTTAATATTATAAGTTGCAGGC
1	TTTAAATCTTTRAAAAATTGYAWTTATTAGRKRTTGYRKTA	ca112a_lchrom_DRF_h_h	283370	283410	+	-2.74096	1.81e-05	0.00941	TAAAATGTCTTCAATTTTTGTAATTGTTGGATGATTAATAT
1	TTTAAATCTTTRAAAAATTGYAWTTATTAGRKRTTGYRKTA	ca112a_lchrom_DRF_h_h	510794	510834	+	-2.74699	1.81e-05	0.00942	TTAAAAACATTAAGAATAAATATAGAATAGATTTAGTAATT
1	TTTAAATCTTTRAAAAATTGYAWTTATTAGRKRTTGYRKTA	ca112a_lchrom_DRF_h_h	709803	709843	-	-2.75301	1.81e-05	0.00943	AAAGATTTTTTTTAATATTTTCCAAATTAAAAGTTGCAGTA
1	TTTAAATCTTTRAAAAATTGYAWTTATTAGRKRTTGYRKTA	ca112a_lchrom_DRF_h_h	190360	190400	+	-2.75904	1.82e-05	0.00943	TTTATTTAAAAAAAAAATAACAATACTTATATATTTCACAT
1	TTTAAATCTTTRAAAAATTGYAWTTATTAGRKRTTGYRKTA	ca112a_lchrom_DRF_h_h	259065	259105	-	-2.75904	1.82e-05	0.00943	TTTATTGTTTCAAAATTTTTTTTATTGAAGATATTTTTTTT
1	TTTAAATCTTTRAAAAATTGYAWTTATTAGRKRTTGYRKTA	ca112a_lchrom_DRF_h_h	808936	808976	+	-2.75904	1.82e-05	0.00943	ATAATATTTTTGTAATTTTTGAAGTATTTTTCACTTTCTTT
1	TTTAAATCTTTRAAAAATTGYAWTTATTAGRKRTTGYRKTA	ca112a_lchrom_DRF_h_h	246442	246482	-	-2.76506	1.82e-05	0.00943	CTTGATCAATAGATAAAATGTATTTCATAGTTTTTCCTTTT
1	TTTAAATCTTTRAAAAATTGYAWTTATTAGRKRTTGYRKTA	ca112a_lchrom_DRF_h_h	126147	126187	-	-2.77108	1.82e-05	0.00943	TCAAATAATTGAAGAATTTATAGTTGTTTCAGGTGATCTTA
1	TTTAAATCTTTRAAAAATTGYAWTTATTAGRKRTTGYRKTA	ca112a_lchrom_DRF_h_h	327277	327317	-	-2.77108	1.82e-05	0.00943	TTCATAGCATTGTTAAAGGGTCTTCATTTTCTGTTATAATA
1	TTTAAATCTTTRAAAAATTGYAWTTATTAGRKRTTGYRKTA	ca112a_lchrom_DRF_h_h	884026	884066	+	-2.77108	1.82e-05	0.00943	CTTCTATTTTAGGAAAATTTGCCTTGTTTTCTACTTTTTTA
1	TTTAAATCTTTRAAAAATTGYAWTTATTAGRKRTTGYRKTA	ca112a_lchrom_DRF_h_h	142401	142441	-	-2.77711	1.83e-05	0.00943	TATTAAAGTTGGAAATGATGCTATTATTGAGGTTGGAGCTT
1	TTTAAATCTTTRAAAAATTGYAWTTATTAGRKRTTGYRKTA	ca112a_lchrom_DRF_h_h	578973	579013	-	-2.77711	1.83e-05	0.00943	TGTCCAAGTGCAACAAATTAAAATTTTTAGACTCTACATTA
1	TTTAAATCTTTRAAAAATTGYAWTTATTAGRKRTTGYRKTA	ca112a_lchrom_DRF_h_h	597848	597888	+	-2.77711	1.83e-05	0.00943	TTTCATCTTCAGAAAAATTTGAATTAAAAGATGTTAATAAT
1	TTTAAATCTTTRAAAAATTGYAWTTATTAGRKRTTGYRKTA	ca112a_lchrom_DRF_h_h	339258	339298	+	-2.78313	1.83e-05	0.00943	ACAATTACGGTAAAAAATTGGCTTTATTTGATCCTGAAAAA
1	TTTAAATCTTTRAAAAATTGYAWTTATTAGRKRTTGYRKTA	ca112a_lchrom_DRF_h_h	380335	380375	-	-2.78313	1.83e-05	0.00943	TGTACATCTTTAAAAGTTTTAAGTGATTTAATGGATAGGGA
1	TTTAAATCTTTRAAAAATTGYAWTTATTAGRKRTTGYRKTA	ca112a_lchrom_DRF_h_h	525877	525917	-	-2.78313	1.83e-05	0.00943	TTGCAACAATTGAATTAATCTCATTAAAAGAAATTTCTTTA
1	TTTAAATCTTTRAAAAATTGYAWTTATTAGRKRTTGYRKTA	ca112a_lchrom_DRF_h_h	680225	680265	+	-2.78313	1.83e-05	0.00943	TATTAAAATGCAAAAAATTGTTGCTATTGTTGCGAGTTTTA
1	TTTAAATCTTTRAAAAATTGYAWTTATTAGRKRTTGYRKTA	ca112a_lchrom_DRF_h_h	38208	38248	-	-2.79518	1.84e-05	0.00946	TTTTAACATTGCAAATAGTGGTTTGATTACAGATTTTTTAC
1	TTTAAATCTTTRAAAAATTGYAWTTATTAGRKRTTGYRKTA	ca112a_lchrom_DRF_h_h	795066	795106	+	-2.79518	1.84e-05	0.00946	TTTAATTTTTCCTTCAATTGCATATCCTAGTATTTTAGCTT
1	TTTAAATCTTTRAAAAATTGYAWTTATTAGRKRTTGYRKTA	ca112a_lchrom_DRF_h_h	363927	363967	-	-2.8012	1.84e-05	0.00947	TATGCATTTTTGAGCAATTTTATTATTTTTATGTGTTTTTT
1	TTTAAATCTTTRAAAAATTGYAWTTATTAGRKRTTGYRKTA	ca112a_lchrom_DRF_h_h	159946	159986	-	-2.80723	1.85e-05	0.00948	ATTTTTTTTGAAAATCATTATATATTTTAGGGTTAATTCTA
1	TTTAAATCTTTRAAAAATTGYAWTTATTAGRKRTTGYRKTA	ca112a_lchrom_DRF_h_h	479917	479957	-	-2.81325	1.85e-05	0.00948	TTTAAAGCTTGTACAAAATCAGATTTTTGCTCTTTGGCTTT
1	TTTAAATCTTTRAAAAATTGYAWTTATTAGRKRTTGYRKTA	ca112a_lchrom_DRF_h_h	669762	669802	-	-2.81325	1.85e-05	0.00948	TTCAACTCTAAGATAAATTATGATAATATGAATTTATTAAA
1	TTTAAATCTTTRAAAAATTGYAWTTATTAGRKRTTGYRKTA	ca112a_lchrom_DRF_h_h	763835	763875	-	-2.81928	1.85e-05	0.0095	ATTATAAGTTGAAAGATTTGGAGATACTAATAATGGAGTTA
1	TTTAAATCTTTRAAAAATTGYAWTTATTAGRKRTTGYRKTA	ca112a_lchrom_DRF_h_h	595282	595322	-	-2.8253	1.86e-05	0.0095	TTAAAATTCCAGAAAATTGAACAATGCTATCTTTTTTGGCA
1	TTTAAATCTTTRAAAAATTGYAWTTATTAGRKRTTGYRKTA	ca112a_lchrom_DRF_h_h	650256	650296	+	-2.8253	1.86e-05	0.0095	TTTCATTTTTTTTCCTTTTGTATTTGACAAGTTATGTGCTT
1	TTTAAATCTTTRAAAAATTGYAWTTATTAGRKRTTGYRKTA	ca112a_lchrom_DRF_h_h	117551	117591	-	-2.83735	1.86e-05	0.00951	TTTTAGATTTTAAAAATTATTTATTCCTTAATATTTTAATT
1	TTTAAATCTTTRAAAAATTGYAWTTATTAGRKRTTGYRKTA	ca112a_lchrom_DRF_h_h	379888	379928	-	-2.83735	1.86e-05	0.00951	TATCAACTTTTGCAGTCTTATGATTATTATATGCTTAATAA
1	TTTAAATCTTTRAAAAATTGYAWTTATTAGRKRTTGYRKTA	ca112a_lchrom_DRF_h_h	700014	700054	+	-2.83735	1.86e-05	0.00951	TTCAAAAATTTTTGCAATTGTTTTTCTTGCCCGTTCTCCTA
1	TTTAAATCTTTRAAAAATTGYAWTTATTAGRKRTTGYRKTA	ca112a_lchrom_DRF_h_h	291340	291380	-	-2.84337	1.87e-05	0.00951	ATATTATAATAAAAATTTTACAAATACTTGCAATAGGAATA
1	TTTAAATCTTTRAAAAATTGYAWTTATTAGRKRTTGYRKTA	ca112a_lchrom_DRF_h_h	557240	557280	+	-2.84337	1.87e-05	0.00951	GTTAATGCTACAAAAAATCCTTTATTATTATCATTGTTTTC
1	TTTAAATCTTTRAAAAATTGYAWTTATTAGRKRTTGYRKTA	ca112a_lchrom_DRF_h_h	562795	562835	+	-2.84337	1.87e-05	0.00951	TTTTTTGATCTAAAAAATTCAATTGGAGAAGTTTTAAATTA
1	TTTAAATCTTTRAAAAATTGYAWTTATTAGRKRTTGYRKTA	ca112a_lchrom_DRF_h_h	801289	801329	+	-2.84337	1.87e-05	0.00951	TTTAAATTTGAGAATAATCACTATGGTATTGTTATTTATAA
1	TTTAAATCTTTRAAAAATTGYAWTTATTAGRKRTTGYRKTA	ca112a_lchrom_DRF_h_h	216359	216399	-	-2.8494	1.87e-05	0.00952	TCTAAATTATTGTTTTGTGGTATATCATATGTGTTGATTTT
1	TTTAAATCTTTRAAAAATTGYAWTTATTAGRKRTTGYRKTA	ca112a_lchrom_DRF_h_h	51336	51376	+	-2.85542	1.87e-05	0.00953	TAATCTTATCAGATAAATTAAATTTATTAACAGCTGCAACA
1	TTTAAATCTTTRAAAAATTGYAWTTATTAGRKRTTGYRKTA	ca112a_lchrom_DRF_h_h	473936	473976	+	-2.85542	1.87e-05	0.00953	AAGAATTATTTGAAAGTTGGAAATATCTCTCTTTTGCTTTA
1	TTTAAATCTTTRAAAAATTGYAWTTATTAGRKRTTGYRKTA	ca112a_lchrom_DRF_h_h	767538	767578	+	-2.86145	1.88e-05	0.00953	TCTAAATTTTTCAGAGTATGAAAATTTTCTAGATTGATATT
1	TTTAAATCTTTRAAAAATTGYAWTTATTAGRKRTTGYRKTA	ca112a_lchrom_DRF_h_h	89153	89193	+	-2.86747	1.88e-05	0.00953	TTTATATTTTGATAAAGTTAAAAGCAACACTTTTTTCATTT
1	TTTAAATCTTTRAAAAATTGYAWTTATTAGRKRTTGYRKTA	ca112a_lchrom_DRF_h_h	371039	371079	-	-2.86747	1.88e-05	0.00953	TATAAATAATAGCGAATTTAATATTATTTTGTTTTACATAT
1	TTTAAATCTTTRAAAAATTGYAWTTATTAGRKRTTGYRKTA	ca112a_lchrom_DRF_h_h	377134	377174	-	-2.86747	1.88e-05	0.00953	GTTAGATTTTGAAAAAATCATTTTTAATGAACTTAATTATT
1	TTTAAATCTTTRAAAAATTGYAWTTATTAGRKRTTGYRKTA	ca112a_lchrom_DRF_h_h	385393	385433	-	-2.86747	1.88e-05	0.00953	TTTTCCTTTATAAATCTTTTTATTTTCTAAGTAGTCGTTTA
1	TTTAAATCTTTRAAAAATTGYAWTTATTAGRKRTTGYRKTA	ca112a_lchrom_DRF_h_h	23182	23222	-	-2.87349	1.88e-05	0.00953	TTTGCATTTTCCATGTATAGTCTTTATGTGATTTTATGCTT
1	TTTAAATCTTTRAAAAATTGYAWTTATTAGRKRTTGYRKTA	ca112a_lchrom_DRF_h_h	759211	759251	+	-2.87349	1.88e-05	0.00953	TTAAGGTTTTTAATAAATTTAAAAATGAGGGGATTAGAATA
1	TTTAAATCTTTRAAAAATTGYAWTTATTAGRKRTTGYRKTA	ca112a_lchrom_DRF_h_h	160104	160144	-	-2.87952	1.89e-05	0.00953	TTAAATTTATTATTATTGTTTTGTTACTACCCATTGTTTTA
1	TTTAAATCTTTRAAAAATTGYAWTTATTAGRKRTTGYRKTA	ca112a_lchrom_DRF_h_h	512787	512827	+	-2.87952	1.89e-05	0.00953	TAAGTATTTTTACATTTGTATTTTTATTGGTGTTTTTTTTA
1	TTTAAATCTTTRAAAAATTGYAWTTATTAGRKRTTGYRKTA	ca112a_lchrom_DRF_h_h	695411	695451	-	-2.87952	1.89e-05	0.00953	AAAATATATTTAAAAAATACAATAAATAAGGTAGATTTGAA
1	TTTAAATCTTTRAAAAATTGYAWTTATTAGRKRTTGYRKTA	ca112a_lchrom_DRF_h_h	781883	781923	-	-2.87952	1.89e-05	0.00953	TATTAATCTTTTTAATATCCCATAATTATGCTTTTGCAAAA
1	TTTAAATCTTTRAAAAATTGYAWTTATTAGRKRTTGYRKTA	ca112a_lchrom_DRF_h_h	348123	348163	+	-2.88554	1.89e-05	0.00953	TTGCCCTTTTTGTAAAGTTCAATTGATTTAGGATTTTCATC
1	TTTAAATCTTTRAAAAATTGYAWTTATTAGRKRTTGYRKTA	ca112a_lchrom_DRF_h_h	395066	395106	+	-2.88554	1.89e-05	0.00953	CTAAATTTTTTAAAAATTAAAATATTAACTTTATTTTACTA
1	TTTAAATCTTTRAAAAATTGYAWTTATTAGRKRTTGYRKTA	ca112a_lchrom_DRF_h_h	568158	568198	+	-2.88554	1.89e-05	0.00953	TTTATTATCCTGAAAGTTTTAATATACTATCTAATTTATTT
1	TTTAAATCTTTRAAAAATTGYAWTTATTAGRKRTTGYRKTA	ca112a_lchrom_DRF_h_h	80666	80706	+	-2.89157	1.9e-05	0.00953	TTTAAATAAAGACCATCTTTTAAGAATTAGCTTTTATTTTT
1	TTTAAATCTTTRAAAAATTGYAWTTATTAGRKRTTGYRKTA	ca112a_lchrom_DRF_h_h	879942	879982	+	-2.89157	1.9e-05	0.00953	ATGAAAAATTAGAAAATTTATGGTCTTTAGAAATGGCTTTT
1	TTTAAATCTTTRAAAAATTGYAWTTATTAGRKRTTGYRKTA	ca112a_lchrom_DRF_h_h	582644	582684	+	-2.89759	1.9e-05	0.00954	ATTAATGTTTTCAAATATTTCAGCTATTTCTGCTAGGTTTC
1	TTTAAATCTTTRAAAAATTGYAWTTATTAGRKRTTGYRKTA	ca112a_lchrom_DRF_h_h	686503	686543	+	-2.89759	1.9e-05	0.00954	TATATTAGTATAAAAAATTAAATTTTTTATTTTTGAATTCA
1	TTTAAATCTTTRAAAAATTGYAWTTATTAGRKRTTGYRKTA	ca112a_lchrom_DRF_h_h	23555	23595	+	-2.90964	1.91e-05	0.00957	TATGTGTTTGGGAAAAATCAAAAAAATTACGGTTTTTATAA
1	TTTAAATCTTTRAAAAATTGYAWTTATTAGRKRTTGYRKTA	ca112a_lchrom_DRF_h_h	13239	13279	+	-2.91566	1.91e-05	0.00958	CTGAAATATTTATCAAATTGTGTGAATACTATTTAGCACTA
1	TTTAAATCTTTRAAAAATTGYAWTTATTAGRKRTTGYRKTA	ca112a_lchrom_DRF_h_h	359055	359095	-	-2.92169	1.91e-05	0.00959	GAAAACTTTTTATAAATTTTAATTTTGATAATTTTATCTTA
1	TTTAAATCTTTRAAAAATTGYAWTTATTAGRKRTTGYRKTA	ca112a_lchrom_DRF_h_h	284138	284178	+	-2.92771	1.92e-05	0.00959	TGCAATTGTTTCAAAAATTGTAACTAAATTGCGAATTGAAA
1	TTTAAATCTTTRAAAAATTGYAWTTATTAGRKRTTGYRKTA	ca112a_lchrom_DRF_h_h	668847	668887	+	-2.92771	1.92e-05	0.00959	TATAAATCTATTTCATTTTTTATTTTATCTGGGATACTGCA
1	TTTAAATCTTTRAAAAATTGYAWTTATTAGRKRTTGYRKTA	ca112a_lchrom_DRF_h_h	709413	709453	+	-2.92771	1.92e-05	0.00959	ATTTAATAAAAAAGATATTGAAGATATTATGGTTTTAAAAA
1	TTTAAATCTTTRAAAAATTGYAWTTATTAGRKRTTGYRKTA	ca112a_lchrom_DRF_h_h	803138	803178	-	-2.93373	1.92e-05	0.00959	ATTAAATAATAAAAAAATTTTACTCATACTATAAATTCTTT
1	TTTAAATCTTTRAAAAATTGYAWTTATTAGRKRTTGYRKTA	ca112a_lchrom_DRF_h_h	858729	858769	-	-2.93373	1.92e-05	0.00959	ATAATCTTTTAAAAGCATTTTAATATATTCGGAGTTCGTTT
1	TTTAAATCTTTRAAAAATTGYAWTTATTAGRKRTTGYRKTA	ca112a_lchrom_DRF_h_h	55635	55675	-	-2.93976	1.92e-05	0.00959	TTTAAATTTGCCAAATGGAGACTTTGATACTCTTGGCGGTT
1	TTTAAATCTTTRAAAAATTGYAWTTATTAGRKRTTGYRKTA	ca112a_lchrom_DRF_h_h	142872	142912	-	-2.93976	1.92e-05	0.00959	TTTATATTTAAAAAAATATTTTTTAGTTTTATTCTTAGTTT
1	TTTAAATCTTTRAAAAATTGYAWTTATTAGRKRTTGYRKTA	ca112a_lchrom_DRF_h_h	249888	249928	-	-2.93976	1.92e-05	0.00959	CTTATTTCTAAAAAGTTTTTTATTTGTTCATTTTTCCACTC
1	TTTAAATCTTTRAAAAATTGYAWTTATTAGRKRTTGYRKTA	ca112a_lchrom_DRF_h_h	75858	75898	+	-2.94578	1.93e-05	0.00959	CTTAACTGTAGAAAAAGGTGAATTTATTTCAATTCAAGGAA
1	TTTAAATCTTTRAAAAATTGYAWTTATTAGRKRTTGYRKTA	ca112a_lchrom_DRF_h_h	368268	368308	-	-2.94578	1.93e-05	0.00959	TTATATTATGGAAATAAAATCAAGTTTTAATTTTTGCATTA
1	TTTAAATCTTTRAAAAATTGYAWTTATTAGRKRTTGYRKTA	ca112a_lchrom_DRF_h_h	744433	744473	+	-2.94578	1.93e-05	0.00959	TTCAAATTTTATTAGAATTTTGGTTATTGTATTGTTTTTAA
1	TTTAAATCTTTRAAAAATTGYAWTTATTAGRKRTTGYRKTA	ca112a_lchrom_DRF_h_h	339810	339850	-	-2.95181	1.93e-05	0.0096	TTAAAATTAATTATGTTTTGCATTTTTAATTGGTTTTAATT
1	TTTAAATCTTTRAAAAATTGYAWTTATTAGRKRTTGYRKTA	ca112a_lchrom_DRF_h_h	773930	773970	-	-2.95783	1.94e-05	0.00962	TTTAATACGGGAAGATATTGGTTTTTTTTCTCATCGAGGTT
1	TTTAAATCTTTRAAAAATTGYAWTTATTAGRKRTTGYRKTA	ca112a_lchrom_DRF_h_h	797246	797286	+	-2.96386	1.94e-05	0.00963	TTTCAATCTCTTTAAGTTTATTTTTAATAATATTTTCTTTT
1	TTTAAATCTTTRAAAAATTGYAWTTATTAGRKRTTGYRKTA	ca112a_lchrom_DRF_h_h	37228	37268	-	-2.96988	1.94e-05	0.00963	TTCATGACTATAATAAAATGCATGTCAAAGATATTGATGAA
1	TTTAAATCTTTRAAAAATTGYAWTTATTAGRKRTTGYRKTA	ca112a_lchrom_DRF_h_h	55321	55361	+	-2.96988	1.94e-05	0.00963	TATAAGCTTCATAATAATTGGGATTAATTTTTATAGCCTCA
1	TTTAAATCTTTRAAAAATTGYAWTTATTAGRKRTTGYRKTA	ca112a_lchrom_DRF_h_h	175910	175950	-	-2.9759	1.95e-05	0.00964	TTAAAACTTAAGGATTATAGATTAAATTTGATGTATTTTTT
1	TTTAAATCTTTRAAAAATTGYAWTTATTAGRKRTTGYRKTA	ca112a_lchrom_DRF_h_h	664777	664817	+	-2.9759	1.95e-05	0.00964	TTTATTGATATTTAAAAGTTCAATTATTTCATAAAGTTTAA
1	TTTAAATCTTTRAAAAATTGYAWTTATTAGRKRTTGYRKTA	ca112a_lchrom_DRF_h_h	160376	160416	+	-2.98193	1.95e-05	0.00964	TTAAAAATTTGATTAAATTTGAGTTAGTACCATTTGTTTCT
1	TTTAAATCTTTRAAAAATTGYAWTTATTAGRKRTTGYRKTA	ca112a_lchrom_DRF_h_h	35654	35694	-	-2.98795	1.95e-05	0.00964	AATAGACAATTCAATTGATGAGTTTATTATGGGTTACGGAA
1	TTTAAATCTTTRAAAAATTGYAWTTATTAGRKRTTGYRKTA	ca112a_lchrom_DRF_h_h	140199	140239	+	-2.98795	1.95e-05	0.00964	TAGTTTTGTGGGGAAAATTTAAATTAATAGTAATTGAGTTC
1	TTTAAATCTTTRAAAAATTGYAWTTATTAGRKRTTGYRKTA	ca112a_lchrom_DRF_h_h	682040	682080	-	-2.98795	1.95e-05	0.00964	GTTAAAAATATAAAAAACTATAAAGAAAAAATAAAGGTTTT
1	TTTAAATCTTTRAAAAATTGYAWTTATTAGRKRTTGYRKTA	ca112a_lchrom_DRF_h_h	796116	796156	+	-2.98795	1.95e-05	0.00964	TTTTGTAACTTTAGATATTGTAAAAGCTTTGTGTTTTGTAA
1	TTTAAATCTTTRAAAAATTGYAWTTATTAGRKRTTGYRKTA	ca112a_lchrom_DRF_h_h	881753	881793	+	-2.98795	1.95e-05	0.00964	TTTTAAATTTTGATAAATCTCTTCTGTTATAAATGGAATAA
1	TTTAAATCTTTRAAAAATTGYAWTTATTAGRKRTTGYRKTA	ca112a_lchrom_DRF_h_h	611340	611380	+	-3	1.96e-05	0.00965	TTTAATTATTTTTATAATTTATTTTTTTAAACTTACCAGTT
1	TTTAAATCTTTRAAAAATTGYAWTTATTAGRKRTTGYRKTA	ca112a_lchrom_DRF_h_h	903595	903635	+	-3	1.96e-05	0.00965	TTTAAAATATTGAAAAATTCTTTTATAGAGATACTAAATAT
1	TTTAAATCTTTRAAAAATTGYAWTTATTAGRKRTTGYRKTA	ca112a_lchrom_DRF_h_h	698242	698282	-	-3.01205	1.97e-05	0.00965	TTTAAGCCTTAAAATTAATAAAAAAATAAGTCATAATTATA
1	TTTAAATCTTTRAAAAATTGYAWTTATTAGRKRTTGYRKTA	ca112a_lchrom_DRF_h_h	763153	763193	+	-3.01205	1.97e-05	0.00965	TTTATTTTTTGCAAGAGCTATTTTTATTTTAAGTTTTTCTT
1	TTTAAATCTTTRAAAAATTGYAWTTATTAGRKRTTGYRKTA	ca112a_lchrom_DRF_h_h	853541	853581	-	-3.01205	1.97e-05	0.00965	TTAAATTAGGCAAAATAGTAACAATAATAGGACTTGGTGCA
1	TTTAAATCTTTRAAAAATTGYAWTTATTAGRKRTTGYRKTA	ca112a_lchrom_DRF_h_h	886358	886398	+	-3.01205	1.97e-05	0.00965	ATTTATTATATCAAATATTTTATGTTTTTCCTTATACTCTA
1	TTTAAATCTTTRAAAAATTGYAWTTATTAGRKRTTGYRKTA	ca112a_lchrom_DRF_h_h	28390	28430	-	-3.01807	1.97e-05	0.00965	TTAAATATTTTTTAACATTTTTAATTTTAAATTTTTTTTTC
1	TTTAAATCTTTRAAAAATTGYAWTTATTAGRKRTTGYRKTA	ca112a_lchrom_DRF_h_h	31356	31396	-	-3.01807	1.97e-05	0.00965	TTTACATATTCCAACTTCTACTTTAATTATTGATTTTTTTA
1	TTTAAATCTTTRAAAAATTGYAWTTATTAGRKRTTGYRKTA	ca112a_lchrom_DRF_h_h	497533	497573	-	-3.01807	1.97e-05	0.00965	ATTAAAACTTGCAAAATTTTTTATTATTAAAGCAAGATCTT
1	TTTAAATCTTTRAAAAATTGYAWTTATTAGRKRTTGYRKTA	ca112a_lchrom_DRF_h_h	513937	513977	+	-3.01807	1.97e-05	0.00965	ATTATGTTACTAAAAAGGGGAAAGGAATTGTTATTGTGTTT
1	TTTAAATCTTTRAAAAATTGYAWTTATTAGRKRTTGYRKTA	ca112a_lchrom_DRF_h_h	518885	518925	-	-3.01807	1.97e-05	0.00965	ATTCTATCTAAAAAATCATCAATTTGCTTTTGATTGTCCGA
1	TTTAAATCTTTRAAAAATTGYAWTTATTAGRKRTTGYRKTA	ca112a_lchrom_DRF_h_h	796402	796442	-	-3.01807	1.97e-05	0.00965	TTATGATCTTTGGAAAAGAAAATATAATAGGAGAAATACTT
1	TTTAAATCTTTRAAAAATTGYAWTTATTAGRKRTTGYRKTA	ca112a_lchrom_DRF_h_h	355949	355989	-	-3.0241	1.98e-05	0.00965	TTTTTATATTTTTCAATAAGCAATTCTTTTATATTGGTTTT
1	TTTAAATCTTTRAAAAATTGYAWTTATTAGRKRTTGYRKTA	ca112a_lchrom_DRF_h_h	626486	626526	-	-3.0241	1.98e-05	0.00965	ATAAAATTTTATCAGCATTATTATTTTTAGTAATAGCAGAA
1	TTTAAATCTTTRAAAAATTGYAWTTATTAGRKRTTGYRKTA	ca112a_lchrom_DRF_h_h	671298	671338	+	-3.0241	1.98e-05	0.00965	TTGAAATCTTTTATGTATTTTAGTTTTTCAGTTTTCAATAT
1	TTTAAATCTTTRAAAAATTGYAWTTATTAGRKRTTGYRKTA	ca112a_lchrom_DRF_h_h	673	713	-	-3.03614	1.98e-05	0.00967	TTTATACCATAAAAAATTTTAAACAACTTTATTCTTTTTTT
1	TTTAAATCTTTRAAAAATTGYAWTTATTAGRKRTTGYRKTA	ca112a_lchrom_DRF_h_h	221740	221780	-	-3.03614	1.98e-05	0.00967	TTTTATTATTATATATGTTGTGAATGTCTTCTATTGAGATT
1	TTTAAATCTTTRAAAAATTGYAWTTATTAGRKRTTGYRKTA	ca112a_lchrom_DRF_h_h	860262	860302	+	-3.03614	1.98e-05	0.00967	TAGATTTTTTTAAAAAAAGAAATAGAGGTAGGTTTTTGTTA
1	TTTAAATCTTTRAAAAATTGYAWTTATTAGRKRTTGYRKTA	ca112a_lchrom_DRF_h_h	174904	174944	-	-3.04217	1.99e-05	0.00968	TTACTACATTAAAAAAGTTCTAATGTCAATGTTTTTTATTT
1	TTTAAATCTTTRAAAAATTGYAWTTATTAGRKRTTGYRKTA	ca112a_lchrom_DRF_h_h	822607	822647	-	-3.04217	1.99e-05	0.00968	TTCTATTTTTTGTAAACACGTTTTTATGATATTTTTAGTTT
1	TTTAAATCTTTRAAAAATTGYAWTTATTAGRKRTTGYRKTA	ca112a_lchrom_DRF_h_h	191277	191317	-	-3.04819	1.99e-05	0.00968	TTTATATTTTTAGAAAAAGGCGAATTTAGTATCTTTTTTAA
1	TTTAAATCTTTRAAAAATTGYAWTTATTAGRKRTTGYRKTA	ca112a_lchrom_DRF_h_h	564185	564225	-	-3.04819	1.99e-05	0.00968	TGAAATAATCTCAAAATATAAATTTGAAAAATATTTCATTA
1	TTTAAATCTTTRAAAAATTGYAWTTATTAGRKRTTGYRKTA	ca112a_lchrom_DRF_h_h	446905	446945	+	-3.05422	2e-05	0.00969	TCAAAATATTTTTTTAATTCTAAAGGTTTGCCAATTTGATA
1	TTTAAATCTTTRAAAAATTGYAWTTATTAGRKRTTGYRKTA	ca112a_lchrom_DRF_h_h	231385	231425	-	-3.06024	2e-05	0.0097	AATAACCTTAATATGAATTAATATTATTTGTAATTTTGTTT
1	TTTAAATCTTTRAAAAATTGYAWTTATTAGRKRTTGYRKTA	ca112a_lchrom_DRF_h_h	317896	317936	-	-3.06024	2e-05	0.0097	ATATATTTTTTGCTAAAATCAATATATTAGATAGCTGATAA
1	TTTAAATCTTTRAAAAATTGYAWTTATTAGRKRTTGYRKTA	ca112a_lchrom_DRF_h_h	231356	231396	-	-3.06627	2e-05	0.0097	GTAATTTTGTTTAAAAATTTTACTTAAGACATATCTTAGGA
1	TTTAAATCTTTRAAAAATTGYAWTTATTAGRKRTTGYRKTA	ca112a_lchrom_DRF_h_h	635881	635921	+	-3.06627	2e-05	0.0097	TTTAGTTTTGAAAAAAATTAATATTTTATTATAAATTTTTT
1	TTTAAATCTTTRAAAAATTGYAWTTATTAGRKRTTGYRKTA	ca112a_lchrom_DRF_h_h	31430	31470	-	-3.07831	2.01e-05	0.00972	TTTATTTCTCTACTAAGATCTTTTTTTATGCTTTTTTGTTT
1	TTTAAATCTTTRAAAAATTGYAWTTATTAGRKRTTGYRKTA	ca112a_lchrom_DRF_h_h	859074	859114	-	-3.07831	2.01e-05	0.00972	TAGTAAAATTAAAAAAAATAAAATCAATAGATTATATATAA
1	TTTAAATCTTTRAAAAATTGYAWTTATTAGRKRTTGYRKTA	ca112a_lchrom_DRF_h_h	183047	183087	+	-3.08434	2.01e-05	0.00972	TGAAAGTTTTAAAGAAATTGAAAGCAAAAGAGATGAAATTT
1	TTTAAATCTTTRAAAAATTGYAWTTATTAGRKRTTGYRKTA	ca112a_lchrom_DRF_h_h	320600	320640	-	-3.08434	2.01e-05	0.00972	AAAGAAATTTTCATAAATTAATAATTTTTGATTTTCTTTTA
1	TTTAAATCTTTRAAAAATTGYAWTTATTAGRKRTTGYRKTA	ca112a_lchrom_DRF_h_h	380409	380449	-	-3.08434	2.01e-05	0.00972	TTAAATTACAAAGAGGATTTTAATAAATGAATCTTGCTTTA
1	TTTAAATCTTTRAAAAATTGYAWTTATTAGRKRTTGYRKTA	ca112a_lchrom_DRF_h_h	563704	563744	+	-3.08434	2.01e-05	0.00972	TTAAATATTATTGAAGCTTTTAATGATTCAGTAATGCTTAA
1	TTTAAATCTTTRAAAAATTGYAWTTATTAGRKRTTGYRKTA	ca112a_lchrom_DRF_h_h	786161	786201	+	-3.08434	2.01e-05	0.00972	TTTAAATTTATATGAAAAAGCTTTTAATGTGTGGCTTTTGT
1	TTTAAATCTTTRAAAAATTGYAWTTATTAGRKRTTGYRKTA	ca112a_lchrom_DRF_h_h	884429	884469	+	-3.09639	2.02e-05	0.00975	ATTTCTTCTTTAAAGCTTTTTGTTTCTAAGCTTTTTTGTTG
1	TTTAAATCTTTRAAAAATTGYAWTTATTAGRKRTTGYRKTA	ca112a_lchrom_DRF_h_h	344861	344901	+	-3.10241	2.03e-05	0.00975	TTAAACTTTTTAACATTATACTAAAAATATACATTAAAGTA
1	TTTAAATCTTTRAAAAATTGYAWTTATTAGRKRTTGYRKTA	ca112a_lchrom_DRF_h_h	696758	696798	+	-3.10241	2.03e-05	0.00975	TTTTTACATCTAAGATATAATTATTGTTATCAGTTATAGTG
1	TTTAAATCTTTRAAAAATTGYAWTTATTAGRKRTTGYRKTA	ca112a_lchrom_DRF_h_h	653214	653254	-	-3.10843	2.03e-05	0.00976	AAAGAATATATATAAAATTGAAAAAAATACCAATATTAATA
1	TTTAAATCTTTRAAAAATTGYAWTTATTAGRKRTTGYRKTA	ca112a_lchrom_DRF_h_h	42431	42471	-	-3.11446	2.03e-05	0.00976	GTTTGATTTATATAAGTTTGCTATTTATTGTTTTTGAAGTT
1	TTTAAATCTTTRAAAAATTGYAWTTATTAGRKRTTGYRKTA	ca112a_lchrom_DRF_h_h	60938	60978	-	-3.11446	2.03e-05	0.00976	AATTAATCTACAAAAAAGTCCAACTATTTTTTTTGTTGATT
1	TTTAAATCTTTRAAAAATTGYAWTTATTAGRKRTTGYRKTA	ca112a_lchrom_DRF_h_h	334754	334794	-	-3.11446	2.03e-05	0.00976	ATTTTCCTTTTTCAATATTTTATATATTTTTTGTTCTCATT
1	TTTAAATCTTTRAAAAATTGYAWTTATTAGRKRTTGYRKTA	ca112a_lchrom_DRF_h_h	552368	552408	+	-3.12048	2.04e-05	0.00977	TAAATTGTTGTTTATTATTGTTTTTGTTTTGTCTTGTAGCT
1	TTTAAATCTTTRAAAAATTGYAWTTATTAGRKRTTGYRKTA	ca112a_lchrom_DRF_h_h	575113	575153	+	-3.12048	2.04e-05	0.00977	GCAATAAATTTAATAAATTAGAATGAATTGGTGTTAAAAGA
1	TTTAAATCTTTRAAAAATTGYAWTTATTAGRKRTTGYRKTA	ca112a_lchrom_DRF_h_h	402417	402457	+	-3.13253	2.05e-05	0.0098	GAGGAACTTTTAATGAATTATTTTTAACATCTTTTGCTTTT
1	TTTAAATCTTTRAAAAATTGYAWTTATTAGRKRTTGYRKTA	ca112a_lchrom_DRF_h_h	848075	848115	-	-3.13253	2.05e-05	0.0098	TTAAAATTTTAAATTCATTAATATTGATTTCAATTTCAAAA
1	TTTAAATCTTTRAAAAATTGYAWTTATTAGRKRTTGYRKTA	ca112a_lchrom_DRF_h_h	146224	146264	-	-3.13855	2.05e-05	0.0098	ATGAAAATTTAAAAAATTTATTTCTTTTTGTTAATCCACTT
1	TTTAAATCTTTRAAAAATTGYAWTTATTAGRKRTTGYRKTA	ca112a_lchrom_DRF_h_h	738877	738917	+	-3.13855	2.05e-05	0.0098	CTTTTGTCTTTAAAAAGCTGAAGATTTAAAGTTTTGATTTT
1	TTTAAATCTTTRAAAAATTGYAWTTATTAGRKRTTGYRKTA	ca112a_lchrom_DRF_h_h	256010	256050	+	-3.14458	2.05e-05	0.00981	TTCAAAAATAAAAATAATTATATTTGCAATATTTATCACTG
1	TTTAAATCTTTRAAAAATTGYAWTTATTAGRKRTTGYRKTA	ca112a_lchrom_DRF_h_h	61630	61670	-	-3.1506	2.06e-05	0.00981	ATTACCGCTTTTAAAAAATGAATTGAATTTTATTCATGGCA
1	TTTAAATCTTTRAAAAATTGYAWTTATTAGRKRTTGYRKTA	ca112a_lchrom_DRF_h_h	160863	160903	+	-3.1506	2.06e-05	0.00981	CAAAAATGTCAAAAAGGGTGAAAAAATTTCATATTCGGGTA
1	TTTAAATCTTTRAAAAATTGYAWTTATTAGRKRTTGYRKTA	ca112a_lchrom_DRF_h_h	779555	779595	-	-3.1506	2.06e-05	0.00981	TTTAAATCTTGCATCTTTCGCACTTAATCCTTGGTATTGCA
1	TTTAAATCTTTRAAAAATTGYAWTTATTAGRKRTTGYRKTA	ca112a_lchrom_DRF_h_h	167758	167798	-	-3.15663	2.06e-05	0.00983	ATTTAATATTTTTTCATTTGCAAGTATCATGTATTAATGTA
1	TTTAAATCTTTRAAAAATTGYAWTTATTAGRKRTTGYRKTA	ca112a_lchrom_DRF_h_h	306840	306880	+	-3.16867	2.07e-05	0.00984	GCAACACCTATATAAAAATGAGATAAATAATTATTGGGATT
1	TTTAAATCTTTRAAAAATTGYAWTTATTAGRKRTTGYRKTA	ca112a_lchrom_DRF_h_h	634373	634413	+	-3.16867	2.07e-05	0.00984	ATTAATTTAGTATAATATATTATTAATTATAAATTAAATCT
1	TTTAAATCTTTRAAAAATTGYAWTTATTAGRKRTTGYRKTA	ca112a_lchrom_DRF_h_h	868874	868914	+	-3.16867	2.07e-05	0.00984	CTTGTTTCTTTAAAATTTTTTTTATACTTTCCGTTTTTGAT
1	TTTAAATCTTTRAAAAATTGYAWTTATTAGRKRTTGYRKTA	ca112a_lchrom_DRF_h_h	138115	138155	-	-3.1747	2.07e-05	0.00986	TTTAAAGCCTATGAAAATTATATTTCCTGTATTTCTGAAGA
1	TTTAAATCTTTRAAAAATTGYAWTTATTAGRKRTTGYRKTA	ca112a_lchrom_DRF_h_h	365849	365889	-	-3.19277	2.08e-05	0.00989	TCTTGTTTTTTTAAATTCTAAAATTGTAAGATTTTTTTATA
1	TTTAAATCTTTRAAAAATTGYAWTTATTAGRKRTTGYRKTA	ca112a_lchrom_DRF_h_h	630501	630541	+	-3.19277	2.08e-05	0.00989	TTTTATTATGCCAAGTCCAATAATTATTAGGATTATTGGTA
1	TTTAAATCTTTRAAAAATTGYAWTTATTAGRKRTTGYRKTA	ca112a_lchrom_DRF_h_h	754375	754415	-	-3.19277	2.08e-05	0.00989	TTTAAAAGAATAAAAATTTCTAGTAAAATAATTTTGAATTG
1	TTTAAATCTTTRAAAAATTGYAWTTATTAGRKRTTGYRKTA	ca112a_lchrom_DRF_h_h	566628	566668	+	-3.1988	2.09e-05	0.00989	AATAATATTTTCAAAAATTTGTTTTTTGATGGGTTTTTAGA
1	TTTAAATCTTTRAAAAATTGYAWTTATTAGRKRTTGYRKTA	ca112a_lchrom_DRF_h_h	658546	658586	+	-3.20482	2.09e-05	0.00989	TTCCATTTTTCATTAAGTTTTAATTGTTGTGCATTAAAATA
1	TTTAAATCTTTRAAAAATTGYAWTTATTAGRKRTTGYRKTA	ca112a_lchrom_DRF_h_h	145429	145469	-	-3.21084	2.1e-05	0.00989	GATATTTTATGTATAAATTATTTTTATTTTTTATTATTTTT
1	TTTAAATCTTTRAAAAATTGYAWTTATTAGRKRTTGYRKTA	ca112a_lchrom_DRF_h_h	410402	410442	-	-3.21084	2.1e-05	0.00989	TTAATATTTTTACATTGGTGTTAATGTAAAATGTGGTGATG
1	TTTAAATCTTTRAAAAATTGYAWTTATTAGRKRTTGYRKTA	ca112a_lchrom_DRF_h_h	619069	619109	+	-3.21084	2.1e-05	0.00989	ATAAAATTTTTAAAACTATTCCTTTAGCAGAAGATTCACTT
1	TTTAAATCTTTRAAAAATTGYAWTTATTAGRKRTTGYRKTA	ca112a_lchrom_DRF_h_h	39311	39351	+	-3.21687	2.1e-05	0.00989	TCAACATATTTCATAAATGCCAAATACCAGGCATTATAATC
1	TTTAAATCTTTRAAAAATTGYAWTTATTAGRKRTTGYRKTA	ca112a_lchrom_DRF_h_h	40862	40902	+	-3.22289	2.1e-05	0.00989	AATATATTTAAAAGATAATCCAAATTTTCAGGATTTTTTTT
1	TTTAAATCTTTRAAAAATTGYAWTTATTAGRKRTTGYRKTA	ca112a_lchrom_DRF_h_h	43328	43368	+	-3.22289	2.1e-05	0.00989	TTTATAAATCTCATTTTTTATTTTTTTTTGAAGTTTTTGTA
1	TTTAAATCTTTRAAAAATTGYAWTTATTAGRKRTTGYRKTA	ca112a_lchrom_DRF_h_h	194932	194972	-	-3.22289	2.1e-05	0.00989	TTTGGTTTTTAAAATTAATTCAAGTATTAGTAGTGCTTCTA
1	TTTAAATCTTTRAAAAATTGYAWTTATTAGRKRTTGYRKTA	ca112a_lchrom_DRF_h_h	356247	356287	-	-3.22289	2.1e-05	0.00989	ATTAAATTTATCTAGATTATCTTTTAATTGATTTTGTATGG
1	TTTAAATCTTTRAAAAATTGYAWTTATTAGRKRTTGYRKTA	ca112a_lchrom_DRF_h_h	565115	565155	+	-3.22289	2.1e-05	0.00989	ATTTATTGGTTAAAATTTCATATTTTTTTGCTTTTTTTTCG
1	TTTAAATCTTTRAAAAATTGYAWTTATTAGRKRTTGYRKTA	ca112a_lchrom_DRF_h_h	604463	604503	+	-3.22289	2.1e-05	0.00989	GTATGCTAAGTAAAAATTTTTAAATAGTCTTCTTTGCATTA
1	TTTAAATCTTTRAAAAATTGYAWTTATTAGRKRTTGYRKTA	ca112a_lchrom_DRF_h_h	756962	757002	+	-3.22892	2.11e-05	0.00989	TTTGAGTATTAAAATAATTTATTTTTATGTATTTTTTGCAA
1	TTTAAATCTTTRAAAAATTGYAWTTATTAGRKRTTGYRKTA	ca112a_lchrom_DRF_h_h	767837	767877	+	-3.22892	2.11e-05	0.00989	ATTTGTTTTTTCATAGATAGTAATGTCTAGCTTTTTGTTTA
1	TTTAAATCTTTRAAAAATTGYAWTTATTAGRKRTTGYRKTA	ca112a_lchrom_DRF_h_h	834576	834616	+	-3.22892	2.11e-05	0.00989	TTTAAATATTCAAAAAGGATCAATTAGCACTGAGTATTTAA
1	TTTAAATCTTTRAAAAATTGYAWTTATTAGRKRTTGYRKTA	ca112a_lchrom_DRF_h_h	878362	878402	-	-3.22892	2.11e-05	0.00989	ATGAACTAAAAAAAACATTTTTTAAATTTGAAATTAGATTA
1	TTTAAATCTTTRAAAAATTGYAWTTATTAGRKRTTGYRKTA	ca112a_lchrom_DRF_h_h	123008	123048	+	-3.23494	2.11e-05	0.00989	CTTCAATATTTACAAAAGCGCCTGTTTTTGTAATATTAGTA
1	TTTAAATCTTTRAAAAATTGYAWTTATTAGRKRTTGYRKTA	ca112a_lchrom_DRF_h_h	192018	192058	-	-3.23494	2.11e-05	0.00989	TAAACAGCTTGAGAAAATTTTGATTAGTGAAAATGTTGTTG
1	TTTAAATCTTTRAAAAATTGYAWTTATTAGRKRTTGYRKTA	ca112a_lchrom_DRF_h_h	644353	644393	-	-3.23494	2.11e-05	0.00989	AACAAAAGTTGATCAAATTGAAATAATTAATTTTTATATTG
1	TTTAAATCTTTRAAAAATTGYAWTTATTAGRKRTTGYRKTA	ca112a_lchrom_DRF_h_h	795031	795071	+	-3.23494	2.11e-05	0.00989	TTAGAATTTTTGGAATATTGATCTTTATAAGGACTTTTAAT
1	TTTAAATCTTTRAAAAATTGYAWTTATTAGRKRTTGYRKTA	ca112a_lchrom_DRF_h_h	896434	896474	+	-3.23494	2.11e-05	0.00989	TTTTCATTTATTAGTAATATTAATTTTTGTAGTTCTTGTTA
1	TTTAAATCTTTRAAAAATTGYAWTTATTAGRKRTTGYRKTA	ca112a_lchrom_DRF_h_h	476134	476174	+	-3.24096	2.12e-05	0.00989	TTAAAATTTATTTATCTTGATTATTATTTATTATTGAGTTC
1	TTTAAATCTTTRAAAAATTGYAWTTATTAGRKRTTGYRKTA	ca112a_lchrom_DRF_h_h	704270	704310	+	-3.24096	2.12e-05	0.00989	TATATATTTGTCTAAAATTTTAAGTAATTATTTTGTAAATA
1	TTTAAATCTTTRAAAAATTGYAWTTATTAGRKRTTGYRKTA	ca112a_lchrom_DRF_h_h	167832	167872	+	-3.24699	2.12e-05	0.00989	ATTAAATTTAAAAATACCTAAATTTTATAACGACTTTGCTC
1	TTTAAATCTTTRAAAAATTGYAWTTATTAGRKRTTGYRKTA	ca112a_lchrom_DRF_h_h	207032	207072	-	-3.24699	2.12e-05	0.00989	ATAATTTTTTTAAAGTTTTTTTATCTTTAAGGTTTTCTTTT
1	TTTAAATCTTTRAAAAATTGYAWTTATTAGRKRTTGYRKTA	ca112a_lchrom_DRF_h_h	410092	410132	-	-3.25301	2.12e-05	0.00989	TGAAGATGCTTTAAAAATTGTAAATAGTGAAATTATTGATG
1	TTTAAATCTTTRAAAAATTGYAWTTATTAGRKRTTGYRKTA	ca112a_lchrom_DRF_h_h	686127	686167	+	-3.25301	2.12e-05	0.00989	TTCTTTCTTTTAGAATATTTAATGTGTTATATACTGTTGCT
1	TTTAAATCTTTRAAAAATTGYAWTTATTAGRKRTTGYRKTA	ca112a_lchrom_DRF_h_h	780772	780812	-	-3.25301	2.12e-05	0.00989	TTCAATACTTTAAAAATTTCAAATTCTTCTTGAAAATTATT
1	TTTAAATCTTTRAAAAATTGYAWTTATTAGRKRTTGYRKTA	ca112a_lchrom_DRF_h_h	32261	32301	+	-3.25904	2.13e-05	0.00989	TCTTTATTTGTAGAAAATTCTACAAATTCTGGATTCAATGA
1	TTTAAATCTTTRAAAAATTGYAWTTATTAGRKRTTGYRKTA	ca112a_lchrom_DRF_h_h	330519	330559	-	-3.25904	2.13e-05	0.00989	GATAGTTCTTTGAAAATAGGTATTGATGATGTTTATGTTGA
1	TTTAAATCTTTRAAAAATTGYAWTTATTAGRKRTTGYRKTA	ca112a_lchrom_DRF_h_h	425398	425438	-	-3.25904	2.13e-05	0.00989	ATTTTATTCTTGTTAAATTATAACTTATATTTATTTTGTGA
1	TTTAAATCTTTRAAAAATTGYAWTTATTAGRKRTTGYRKTA	ca112a_lchrom_DRF_h_h	543040	543080	-	-3.25904	2.13e-05	0.00989	ATAATAATTTTCAAAAATTAAATCCTTTGGCAACTGTTCTC
1	TTTAAATCTTTRAAAAATTGYAWTTATTAGRKRTTGYRKTA	ca112a_lchrom_DRF_h_h	629883	629923	+	-3.25904	2.13e-05	0.00989	TATAAATACTTGAGATATTGCCATTGACATTCCTGAGAGTA
1	TTTAAATCTTTRAAAAATTGYAWTTATTAGRKRTTGYRKTA	ca112a_lchrom_DRF_h_h	725719	725759	+	-3.25904	2.13e-05	0.00989	CTAAAATAGCTGAAATGATTAAAAGATTAGAAGTTGATGCA
1	TTTAAATCTTTRAAAAATTGYAWTTATTAGRKRTTGYRKTA	ca112a_lchrom_DRF_h_h	304051	304091	+	-3.26506	2.13e-05	0.00989	ATAAAATATGAGAAGTATCAACTATTCCATATTTTGTATTA
1	TTTAAATCTTTRAAAAATTGYAWTTATTAGRKRTTGYRKTA	ca112a_lchrom_DRF_h_h	610846	610886	-	-3.26506	2.13e-05	0.00989	TTTAAAACATTAAAAAAAAATATTTATCAAATAACAAACAT
1	TTTAAATCTTTRAAAAATTGYAWTTATTAGRKRTTGYRKTA	ca112a_lchrom_DRF_h_h	612088	612128	+	-3.26506	2.13e-05	0.00989	TAAAAGGGGAGAAAAGGTTGTAATTATTTCTGATTCTAGAA
1	TTTAAATCTTTRAAAAATTGYAWTTATTAGRKRTTGYRKTA	ca112a_lchrom_DRF_h_h	67357	67397	-	-3.27108	2.14e-05	0.00989	TTTTTTGTTTTTCAATTATGTATATTATGGATTTTGAATTT
1	TTTAAATCTTTRAAAAATTGYAWTTATTAGRKRTTGYRKTA	ca112a_lchrom_DRF_h_h	670959	670999	-	-3.27108	2.14e-05	0.00989	CTCAACTCTTTAGAAAAAATTTTTGATTTTGAAGTGCATGT
1	TTTAAATCTTTRAAAAATTGYAWTTATTAGRKRTTGYRKTA	ca112a_lchrom_DRF_h_h	263679	263719	-	-3.27711	2.14e-05	0.00991	TGTAATTTTTACTATAATCCAAATTAATGGTCATAATTTTA
1	TTTAAATCTTTRAAAAATTGYAWTTATTAGRKRTTGYRKTA	ca112a_lchrom_DRF_h_h	144311	144351	+	-3.28313	2.14e-05	0.00991	TGAACATTTTCAAAATTTTATTTATCTTAAATTATGCTCTT
1	TTTAAATCTTTRAAAAATTGYAWTTATTAGRKRTTGYRKTA	ca112a_lchrom_DRF_h_h	615528	615568	+	-3.28313	2.14e-05	0.00991	TGGAGGTTTTTGAATATTTATATTGATATTATCTAGCTTTA
1	TTTAAATCTTTRAAAAATTGYAWTTATTAGRKRTTGYRKTA	ca112a_lchrom_DRF_h_h	112496	112536	-	-3.3012	2.16e-05	0.00992	TTAAGTTAATTAAAAACTTGCTTAGGTATATGATTTTGGTG
1	TTTAAATCTTTRAAAAATTGYAWTTATTAGRKRTTGYRKTA	ca112a_lchrom_DRF_h_h	293627	293667	-	-3.3012	2.16e-05	0.00992	GGGATATATGGAAAATTATGAAATTGATCAAAATGGTGTTA
1	TTTAAATCTTTRAAAAATTGYAWTTATTAGRKRTTGYRKTA	ca112a_lchrom_DRF_h_h	302132	302172	+	-3.3012	2.16e-05	0.00992	ATCAAGTCTTTGCGATATCCTATCTAAGAGATATTGATCTT
1	TTTAAATCTTTRAAAAATTGYAWTTATTAGRKRTTGYRKTA	ca112a_lchrom_DRF_h_h	46949	46989	+	-3.30723	2.16e-05	0.00992	TGTAAAGTTATTATTTTTTGCATTTATTTTAGAAGTTTTAA
1	TTTAAATCTTTRAAAAATTGYAWTTATTAGRKRTTGYRKTA	ca112a_lchrom_DRF_h_h	215228	215268	-	-3.30723	2.16e-05	0.00992	ATTATTTTTTTAATATTTTCATTTTTTTTGTAATTTGGAAA
1	TTTAAATCTTTRAAAAATTGYAWTTATTAGRKRTTGYRKTA	ca112a_lchrom_DRF_h_h	346223	346263	-	-3.30723	2.16e-05	0.00992	TATTTAATTAAAAAAAATCCCTTTTACAGGGATTTGATTTA
1	TTTAAATCTTTRAAAAATTGYAWTTATTAGRKRTTGYRKTA	ca112a_lchrom_DRF_h_h	359058	359098	+	-3.30723	2.16e-05	0.00992	GATAAAATTATCAAAATTAAAATTTATAAAAAGTTTTCTAT
1	TTTAAATCTTTRAAAAATTGYAWTTATTAGRKRTTGYRKTA	ca112a_lchrom_DRF_h_h	381790	381830	-	-3.30723	2.16e-05	0.00992	CTAAAGTTTTTGAAAGAATAAAATTAGCACAGGAATTTTTA
1	TTTAAATCTTTRAAAAATTGYAWTTATTAGRKRTTGYRKTA	ca112a_lchrom_DRF_h_h	764040	764080	+	-3.30723	2.16e-05	0.00992	TTTAAAAGATGATAAAATTGTAATTTGTGGTAAACCAGATA
1	TTTAAATCTTTRAAAAATTGYAWTTATTAGRKRTTGYRKTA	ca112a_lchrom_DRF_h_h	835970	836010	+	-3.30723	2.16e-05	0.00992	TGTAAGTTTTTTAATATTTTTTGTTGTTTTTAGTTTTGGTC
1	TTTAAATCTTTRAAAAATTGYAWTTATTAGRKRTTGYRKTA	ca112a_lchrom_DRF_h_h	2199	2239	-	-3.31325	2.17e-05	0.00992	TGAAAATCGTTTAACTTGTGTTGATATTGGCGGGGGGATTT
1	TTTAAATCTTTRAAAAATTGYAWTTATTAGRKRTTGYRKTA	ca112a_lchrom_DRF_h_h	459526	459566	-	-3.31325	2.17e-05	0.00992	TTTTAAAATCTAAAAATTTTACATCATCTGATAAAGCCTCA
1	TTTAAATCTTTRAAAAATTGYAWTTATTAGRKRTTGYRKTA	ca112a_lchrom_DRF_h_h	741443	741483	+	-3.31325	2.17e-05	0.00992	TAAATCTTTTAAAGAGAGAGGATTTTTTAGCAATTTTTTTC
1	TTTAAATCTTTRAAAAATTGYAWTTATTAGRKRTTGYRKTA	ca112a_lchrom_DRF_h_h	764448	764488	+	-3.31325	2.17e-05	0.00992	TAAAAGTTTTTCAGATTTAGTATGTAAAACATCTTATGATA
1	TTTAAATCTTTRAAAAATTGYAWTTATTAGRKRTTGYRKTA	ca112a_lchrom_DRF_h_h	55067	55107	-	-3.31928	2.17e-05	0.00992	CTTCAATTTTTGAAAAAAATGGATTATTTATAGCTGCTGCT
1	TTTAAATCTTTRAAAAATTGYAWTTATTAGRKRTTGYRKTA	ca112a_lchrom_DRF_h_h	378116	378156	-	-3.31928	2.17e-05	0.00992	AATATGAATATAGAAAATTTTTTTTAAAAGATAAGGCCTTA
1	TTTAAATCTTTRAAAAATTGYAWTTATTAGRKRTTGYRKTA	ca112a_lchrom_DRF_h_h	493695	493735	+	-3.31928	2.17e-05	0.00992	TCAATATTTTGGCATAATGGAAAATTCTTTAGGTTATGCTT
1	TTTAAATCTTTRAAAAATTGYAWTTATTAGRKRTTGYRKTA	ca112a_lchrom_DRF_h_h	125847	125887	+	-3.3253	2.17e-05	0.00992	TCAAATTTTTCTTTTTATTATTATCATTAGCAGTAGCATTA
1	TTTAAATCTTTRAAAAATTGYAWTTATTAGRKRTTGYRKTA	ca112a_lchrom_DRF_h_h	296826	296866	-	-3.3253	2.17e-05	0.00992	TTTTGTTATTTTTAATTGTTATTTTATTTTTCTTTGTATTA
1	TTTAAATCTTTRAAAAATTGYAWTTATTAGRKRTTGYRKTA	ca112a_lchrom_DRF_h_h	410988	411028	-	-3.3253	2.17e-05	0.00992	TCAATATTTTTGTGATTTCAAATTTATTGTTTATTATTGAA
1	TTTAAATCTTTRAAAAATTGYAWTTATTAGRKRTTGYRKTA	ca112a_lchrom_DRF_h_h	581636	581676	-	-3.3253	2.17e-05	0.00992	ATAAATCCTTAGAATCTTTAGAAATTTTTTCTATTAATTTA
1	TTTAAATCTTTRAAAAATTGYAWTTATTAGRKRTTGYRKTA	ca112a_lchrom_DRF_h_h	830929	830969	+	-3.33133	2.18e-05	0.00993	TCTAGTTTTTTAAATATTTTTAAATATTTTAGAGCAATTTG
1	TTTAAATCTTTRAAAAATTGYAWTTATTAGRKRTTGYRKTA	ca112a_lchrom_DRF_h_h	2346	2386	-	-3.34337	2.19e-05	0.00993	TATATATATTGGTAATGTTGATAATATGGGCTTTACAATTA
1	TTTAAATCTTTRAAAAATTGYAWTTATTAGRKRTTGYRKTA	ca112a_lchrom_DRF_h_h	116049	116089	+	-3.34337	2.19e-05	0.00993	TTTAAATTCTTAAGAAAATAATCTAAATCTCTTTTATTTTT
1	TTTAAATCTTTRAAAAATTGYAWTTATTAGRKRTTGYRKTA	ca112a_lchrom_DRF_h_h	315431	315471	-	-3.34337	2.19e-05	0.00993	TTTTCATACTCAAAAAGTAGAATCTTTTGAAAATTCTCTTA
1	TTTAAATCTTTRAAAAATTGYAWTTATTAGRKRTTGYRKTA	ca112a_lchrom_DRF_h_h	359341	359381	-	-3.34337	2.19e-05	0.00993	CTTAATTTTAAGGAGTGTTAAAATGGCTAGGAAGTGTGAGA
1	TTTAAATCTTTRAAAAATTGYAWTTATTAGRKRTTGYRKTA	ca112a_lchrom_DRF_h_h	727511	727551	+	-3.34337	2.19e-05	0.00993	TTTCTGATTTTGAAAAAGACAAATTATTATTTGAAATGGAA
1	TTTAAATCTTTRAAAAATTGYAWTTATTAGRKRTTGYRKTA	ca112a_lchrom_DRF_h_h	276148	276188	-	-3.3494	2.19e-05	0.00993	TCAATTTTTTTAAAAAAGTTTCTTTATTTTTCTATAAGCTT
1	TTTAAATCTTTRAAAAATTGYAWTTATTAGRKRTTGYRKTA	ca112a_lchrom_DRF_h_h	676238	676278	+	-3.3494	2.19e-05	0.00993	TTTAAAAAAATAAAAATTTTAAAAATTTTAAGATTTGCATT
1	TTTAAATCTTTRAAAAATTGYAWTTATTAGRKRTTGYRKTA	ca112a_lchrom_DRF_h_h	181701	181741	-	-3.35542	2.19e-05	0.00993	TTTAAATTCTTCAAATTTAATAATGATTAGTACTAAAAATT
1	TTTAAATCTTTRAAAAATTGYAWTTATTAGRKRTTGYRKTA	ca112a_lchrom_DRF_h_h	899656	899696	-	-3.35542	2.19e-05	0.00993	AATAATCTTTTAAAATATTAATTACACCATCTGTTTTTATT
1	TTTAAATCTTTRAAAAATTGYAWTTATTAGRKRTTGYRKTA	ca112a_lchrom_DRF_h_h	424793	424833	-	-3.36145	2.2e-05	0.00993	TACAAATTTTTCAAAAGTTTGAAAATGTAGCGAATTTCTAA
1	TTTAAATCTTTRAAAAATTGYAWTTATTAGRKRTTGYRKTA	ca112a_lchrom_DRF_h_h	428162	428202	+	-3.36145	2.2e-05	0.00993	TGTAAAAATAATAAATTTTTTAATTGATGAAGAGTTAGTGA
1	TTTAAATCTTTRAAAAATTGYAWTTATTAGRKRTTGYRKTA	ca112a_lchrom_DRF_h_h	552356	552396	+	-3.36145	2.2e-05	0.00993	ATTTTTTATGTATAAATTGTTGTTTATTATTGTTTTTGTTT
1	TTTAAATCTTTRAAAAATTGYAWTTATTAGRKRTTGYRKTA	ca112a_lchrom_DRF_h_h	620213	620253	+	-3.36145	2.2e-05	0.00993	TGAAAATATTAAAAGTAAGGTTTTTGATTTAAATATTGTTT
1	TTTAAATCTTTRAAAAATTGYAWTTATTAGRKRTTGYRKTA	ca112a_lchrom_DRF_h_h	676211	676251	-	-3.36145	2.2e-05	0.00993	TTTATTTTTTTAAAAAAAATAAAAAAACTTTTTTTATATCA
1	TTTAAATCTTTRAAAAATTGYAWTTATTAGRKRTTGYRKTA	ca112a_lchrom_DRF_h_h	720663	720703	-	-3.36145	2.2e-05	0.00993	TTTAATTTTGAAAAATAATACAGATTTTCTAAGTTCCTTAG
1	TTTAAATCTTTRAAAAATTGYAWTTATTAGRKRTTGYRKTA	ca112a_lchrom_DRF_h_h	868511	868551	-	-3.36145	2.2e-05	0.00993	TTGTTAACCCAGAAAAATTTTTATAATTAGAAAATGGAGAA
1	TTTAAATCTTTRAAAAATTGYAWTTATTAGRKRTTGYRKTA	ca112a_lchrom_DRF_h_h	114029	114069	-	-3.36747	2.2e-05	0.00993	GTAATAATTTTACCCTTTTGTGTTTTTTTGGCTATGTTTTT
1	TTTAAATCTTTRAAAAATTGYAWTTATTAGRKRTTGYRKTA	ca112a_lchrom_DRF_h_h	485592	485632	-	-3.36747	2.2e-05	0.00993	TATAAATTTTATAGTCATTGAAATAACTAAAGCTTAAAGAA
1	TTTAAATCTTTRAAAAATTGYAWTTATTAGRKRTTGYRKTA	ca112a_lchrom_DRF_h_h	810072	810112	+	-3.37952	2.21e-05	0.00996	TTTCAAATTTTATTAATTTAATTATTTTCTCTATTGTTATT
1	TTTAAATCTTTRAAAAATTGYAWTTATTAGRKRTTGYRKTA	ca112a_lchrom_DRF_h_h	850771	850811	-	-3.37952	2.21e-05	0.00996	GATCAATTTTTCCAAACTTGTCTATATCAATTATTTTGACC
1	TTTAAATCTTTRAAAAATTGYAWTTATTAGRKRTTGYRKTA	ca112a_lchrom_DRF_h_h	584649	584689	-	-3.39157	2.22e-05	0.00999	TTAAAAACTTTAAAAACTTTGTTTTTAAATGGCTACTAGAA
1	TTTAAATCTTTRAAAAATTGYAWTTATTAGRKRTTGYRKTA	ca112a_lchrom_DRF_h_h	245529	245569	-	-3.39759	2.22e-05	0.00999	ATTAAATTTTTTAATTAAATTTTATTTTATTTTTTGCAAGA
1	TTTAAATCTTTRAAAAATTGYAWTTATTAGRKRTTGYRKTA	ca112a_lchrom_DRF_h_h	815076	815116	+	-3.39759	2.22e-05	0.00999	TTTACTTTTTTGAAAAATTTATCTTCTATGTTTATTTCAGA
1	TTTAAATCTTTRAAAAATTGYAWTTATTAGRKRTTGYRKTA	ca112a_lchrom_DRF_h_h	210484	210524	-	-3.40361	2.23e-05	0.00999	GTGCATCTATGAAAGATTCCCAATTATTAGATATTTTGTCT
1	TTTAAATCTTTRAAAAATTGYAWTTATTAGRKRTTGYRKTA	ca112a_lchrom_DRF_h_h	238302	238342	-	-3.40361	2.23e-05	0.00999	TGAATTTTTTGAAAAAATTTTTATTGCCAGAGAATTTGAAT
1	TTTAAATCTTTRAAAAATTGYAWTTATTAGRKRTTGYRKTA	ca112a_lchrom_DRF_h_h	427036	427076	-	-3.40361	2.23e-05	0.00999	TTTTGCTTTTTCAAATATTGGAATAGATATCCAAGCTCTTT
1	TTTAAATCTTTRAAAAATTGYAWTTATTAGRKRTTGYRKTA	ca112a_lchrom_DRF_h_h	791172	791212	+	-3.40361	2.23e-05	0.00999	CATTAAATATTCTAGAATATTATTTATTAGATTATTTTTTA
1	TTTAAATCTTTRAAAAATTGYAWTTATTAGRKRTTGYRKTA	ca112a_lchrom_DRF_h_h	321489	321529	-	-3.40964	2.23e-05	0.00999	TTTTTATCTTTAAAGTCTATTATTTTTAAGTAATCTTGAGA
1	TTTAAATCTTTRAAAAATTGYAWTTATTAGRKRTTGYRKTA	ca112a_lchrom_DRF_h_h	645605	645645	+	-3.40964	2.23e-05	0.00999	ATTAATTTTATTAAAAAATATAATAATTTTGTTATTATTGG
1	TTTAAATCTTTRAAAAATTGYAWTTATTAGRKRTTGYRKTA	ca112a_lchrom_DRF_h_h	808448	808488	-	-3.40964	2.23e-05	0.00999	TATAAATATTTTAAAAATTATAAAAAAAACTTTAAAAGATA
1	TTTAAATCTTTRAAAAATTGYAWTTATTAGRKRTTGYRKTA	ca112a_lchrom_DRF_h_h	427457	427497	-	-3.41566	2.24e-05	0.00999	TCCAAAGCTTTAAATTTTTGTAAGCAAAATCAAATCCTTTA
1	TTTAAATCTTTRAAAAATTGYAWTTATTAGRKRTTGYRKTA	ca112a_lchrom_DRF_h_h	364417	364457	+	-3.42169	2.24e-05	0.00999	AATCAATCTTACTAGAATTGGAAATATTTGATTGGTAAGAA
1	TTTAAATCTTTRAAAAATTGYAWTTATTAGRKRTTGYRKTA	ca112a_lchrom_DRF_h_h	669235	669275	+	-3.42169	2.24e-05	0.00999	TTGAATTTTTTATAAGTCTGTAAATAATTTCAATAACACTG
1	TTTAAATCTTTRAAAAATTGYAWTTATTAGRKRTTGYRKTA	ca112a_lchrom_DRF_h_h	839825	839865	-	-3.42169	2.24e-05	0.00999	TTAATAAATTTTTTAAATTATTTTTTATATGATTTATAATA
1	TTTAAATCTTTRAAAAATTGYAWTTATTAGRKRTTGYRKTA	ca112a_lchrom_DRF_h_h	53977	54017	+	-3.42771	2.24e-05	0.00999	CAAAAATTAAAAATAAATCCAAATTATTATTTCTTGAATAA
1	TTTAAATCTTTRAAAAATTGYAWTTATTAGRKRTTGYRKTA	ca112a_lchrom_DRF_h_h	196451	196491	-	-3.42771	2.24e-05	0.00999	TTGCATTTTTCTAAATATTGAATAAAAGTGTTTTGATCTTA
1	TTTAAATCTTTRAAAAATTGYAWTTATTAGRKRTTGYRKTA	ca112a_lchrom_DRF_h_h	260020	260060	-	-3.42771	2.24e-05	0.00999	TATAGAGGATGTATATTTTCTTTTTAATATAGATTTTGTTA
1	TTTAAATCTTTRAAAAATTGYAWTTATTAGRKRTTGYRKTA	ca112a_lchrom_DRF_h_h	442499	442539	+	-3.42771	2.24e-05	0.00999	AATCAAATTTAATAATATTATATTTTTTAAAAAATTTAAAA
1	TTTAAATCTTTRAAAAATTGYAWTTATTAGRKRTTGYRKTA	ca112a_lchrom_DRF_h_h	567197	567237	+	-3.42771	2.24e-05	0.00999	TTTAATTGAAAAAGCAATTTTAAGTATTAAGGACAATTTTT
1	TTTAAATCTTTRAAAAATTGYAWTTATTAGRKRTTGYRKTA	ca112a_lchrom_DRF_h_h	894906	894946	+	-3.43373	2.25e-05	0.01	TATTGATCAATCCGATTCTTTTTTTATTAGGTTTGGCATTA
1	TTTAAATCTTTRAAAAATTGYAWTTATTAGRKRTTGYRKTA	ca112a_lchrom_DRF_h_h	369202	369242	+	-3.43976	2.25e-05	0.01	TTTATTTCTTAAAAATATAATATTTAGACTGTTATCAAGCG
1	TTTAAATCTTTRAAAAATTGYAWTTATTAGRKRTTGYRKTA	ca112a_lchrom_DRF_h_h	60665	60705	-	-3.44578	2.26e-05	0.01	TACAGATCTTAAAGAATTTTTAGTTTTTAAAGATATTAATG
1	TTTAAATCTTTRAAAAATTGYAWTTATTAGRKRTTGYRKTA	ca112a_lchrom_DRF_h_h	575797	575837	+	-3.44578	2.26e-05	0.01	GTTTGATTTTTCAACAATTGTTCTTTTTTAAAACTTTTTAA
1	TTTAAATCTTTRAAAAATTGYAWTTATTAGRKRTTGYRKTA	ca112a_lchrom_DRF_h_h	805993	806033	+	-3.44578	2.26e-05	0.01	TTAATAGTTTTTCATCAATGAGAATATTGCTTATTTTGTTT
1	TTTAAATCTTTRAAAAATTGYAWTTATTAGRKRTTGYRKTA	ca112a_lchrom_DRF_h_h	265056	265096	-	-3.45181	2.26e-05	0.01	TTTATATGCAATATCTGTTGAAGTTATATTTGGTTTTGTTA
1	TTTAAATCTTTRAAAAATTGYAWTTATTAGRKRTTGYRKTA	ca112a_lchrom_DRF_h_h	563392	563432	+	-3.45181	2.26e-05	0.01	TTTCTTTTTGAGAAAAAATTTATTTTTTCAGAAATTGATCT
1	TTTAAATCTTTRAAAAATTGYAWTTATTAGRKRTTGYRKTA	ca112a_lchrom_DRF_h_h	781845	781885	+	-3.45181	2.26e-05	0.01	AGTATATCTTGTATAAAGAACAAATCTTTGATTGTGTCTTT
1	TTTAAATCTTTRAAAAATTGYAWTTATTAGRKRTTGYRKTA	ca112a_lchrom_DRF_h_h	146649	146689	+	-3.45783	2.27e-05	0.01	CTTTTATTTTTAAAATATTTAAAACAGGTAAATTTTTAATA
1	TTTAAATCTTTRAAAAATTGYAWTTATTAGRKRTTGYRKTA	ca112a_lchrom_DRF_h_h	190883	190923	-	-3.45783	2.27e-05	0.01	TTATAATTTCTAAATTTTTGTCATTTATAAATAGTATTTCG
1	TTTAAATCTTTRAAAAATTGYAWTTATTAGRKRTTGYRKTA	ca112a_lchrom_DRF_h_h	438174	438214	-	-3.45783	2.27e-05	0.01	TGACATGCATTAAACAAAGATATATATTATTTTATGTTGTA
1	TTTAAATCTTTRAAAAATTGYAWTTATTAGRKRTTGYRKTA	ca112a_lchrom_DRF_h_h	210038	210078	-	-3.46988	2.27e-05	0.01	TTTAAAATATTTAATATTTTAATTTTATTTCTGTTTCTTAC
1	TTTAAATCTTTRAAAAATTGYAWTTATTAGRKRTTGYRKTA	ca112a_lchrom_DRF_h_h	480885	480925	+	-3.46988	2.27e-05	0.01	AATAAATTACTAATAATTTATAATTTATTTGGTTGACAATA
1	TTTAAATCTTTRAAAAATTGYAWTTATTAGRKRTTGYRKTA	ca112a_lchrom_DRF_h_h	230380	230420	-	-3.4759	2.28e-05	0.01	TGAAATTCCTTATAGGGTTTTAAATATTTGTTCTTTTGATC
1	TTTAAATCTTTRAAAAATTGYAWTTATTAGRKRTTGYRKTA	ca112a_lchrom_DRF_h_h	539216	539256	+	-3.4759	2.28e-05	0.01	TTTAAAAGTTTTATAAATAAAATTTTATAGTTTGTTAATAT
1	TTTAAATCTTTRAAAAATTGYAWTTATTAGRKRTTGYRKTA	ca112a_lchrom_DRF_h_h	551228	551268	+	-3.4759	2.28e-05	0.01	TTTAAGTTGTCGATCAACAGTTATTGATTGGGATTGAACTC
1	TTTAAATCTTTRAAAAATTGYAWTTATTAGRKRTTGYRKTA	ca112a_lchrom_DRF_h_h	735290	735330	+	-3.4759	2.28e-05	0.01	GATAAATGATAAAAACATTGCAGAGGCTATTGAGATTATTA
1	TTTAAATCTTTRAAAAATTGYAWTTATTAGRKRTTGYRKTA	ca112a_lchrom_DRF_h_h	786050	786090	+	-3.4759	2.28e-05	0.01	TTTAATTCTTGAAGAGATCCTTAATTCTAATTATAGTGATG
1	TTTAAATCTTTRAAAAATTGYAWTTATTAGRKRTTGYRKTA	ca112a_lchrom_DRF_h_h	818446	818486	+	-3.4759	2.28e-05	0.01	TTTCTTTTTTATTAAATTTACAATGTTTAGTTGAGGTAATA
1	TTTAAATCTTTRAAAAATTGYAWTTATTAGRKRTTGYRKTA	ca112a_lchrom_DRF_h_h	219650	219690	+	-3.48193	2.28e-05	0.01	TTTACTTGATGAAAAAAGTTATTATCTTAATTTTTATGCTA
1	TTTAAATCTTTRAAAAATTGYAWTTATTAGRKRTTGYRKTA	ca112a_lchrom_DRF_h_h	363943	363983	-	-3.48193	2.28e-05	0.01	TATGAAAAGAGAAATATATGCATTTTTGAGCAATTTTATTA
1	TTTAAATCTTTRAAAAATTGYAWTTATTAGRKRTTGYRKTA	ca112a_lchrom_DRF_h_h	883267	883307	-	-3.48193	2.28e-05	0.01	TTTAATACTTGGATCAAAAAAGCTTAATAGCTATTACGATG
1	TTTAAATCTTTRAAAAATTGYAWTTATTAGRKRTTGYRKTA	ca112a_lchrom_DRF_h_h	904772	904812	+	-3.48193	2.28e-05	0.01	CTAAAATCTTTATAAATTCATAGTTGTTTAATGCAAATATA
1	TTTAAATCTTTRAAAAATTGYAWTTATTAGRKRTTGYRKTA	ca112a_lchrom_DRF_h_h	525829	525869	-	-3.48795	2.29e-05	0.01	TTAAAAAAGCTAAATTAGTAAAAGTACTTGTTCCTTCGGTA
1	TTTAAATCTTTRAAAAATTGYAWTTATTAGRKRTTGYRKTA	ca112a_lchrom_DRF_h_h	662477	662517	+	-3.48795	2.29e-05	0.01	TTAAATTTTTAATTTTGATTTATATAATTTCTTTTTTGCTA
1	TTTAAATCTTTRAAAAATTGYAWTTATTAGRKRTTGYRKTA	ca112a_lchrom_DRF_h_h	538192	538232	+	-3.49398	2.29e-05	0.01	TTTAAAGTTTTAAATTTTTTTGTTAAATAAATTTGGGAAGT
1	TTTAAATCTTTRAAAAATTGYAWTTATTAGRKRTTGYRKTA	ca112a_lchrom_DRF_h_h	599064	599104	-	-3.49398	2.29e-05	0.01	TTCAGTTCTTAAAAGAAATAAAACCCTTAGTAGATGCAGAA
1	TTTAAATCTTTRAAAAATTGYAWTTATTAGRKRTTGYRKTA	ca112a_lchrom_DRF_h_h	905082	905122	-	-3.49398	2.29e-05	0.01	ATTAAAATAAATAGAAATTAAAATTACCAAAAATATTATTA
1	TTTAAATCTTTRAAAAATTGYAWTTATTAGRKRTTGYRKTA	ca112a_lchrom_DRF_h_h	699896	699936	+	-3.5	2.3e-05	0.01	TTCAAGAATTTAAAAAAATGCAGTTTAATGTTTGTTAATTT
1	TTTAAATCTTTRAAAAATTGYAWTTATTAGRKRTTGYRKTA	ca112a_lchrom_DRF_h_h	841604	841644	+	-3.5	2.3e-05	0.01	TTTAGAGTTAAAAAATTTTATTTCTAACATAGATATTAATA
1	TTTAAATCTTTRAAAAATTGYAWTTATTAGRKRTTGYRKTA	ca112a_lchrom_DRF_h_h	26008	26048	-	-3.50602	2.3e-05	0.0101	TTAATATATTAAAAGAATGGTTAATATCAAAGTTAAACATA
1	TTTAAATCTTTRAAAAATTGYAWTTATTAGRKRTTGYRKTA	ca112a_lchrom_DRF_h_h	58972	59012	-	-3.50602	2.3e-05	0.0101	ACTCAGAGTGACAAAAATTGCAATAATGAAATGTTGATTTT
1	TTTAAATCTTTRAAAAATTGYAWTTATTAGRKRTTGYRKTA	ca112a_lchrom_DRF_h_h	142880	142920	+	-3.51205	2.3e-05	0.0101	AATAAAACTAAAAAATATTTTTTTAAATATAAATTAATATT
1	TTTAAATCTTTRAAAAATTGYAWTTATTAGRKRTTGYRKTA	ca112a_lchrom_DRF_h_h	599226	599266	-	-3.51205	2.3e-05	0.0101	TATTATAATTAAATAATATGAAATCAATTTATGCTTTATTA
1	TTTAAATCTTTRAAAAATTGYAWTTATTAGRKRTTGYRKTA	ca112a_lchrom_DRF_h_h	888359	888399	-	-3.51205	2.3e-05	0.0101	TTAAACTCTCTATAAAGCTGTGCTGCTAATGTTTTGTTGTG
1	TTTAAATCTTTRAAAAATTGYAWTTATTAGRKRTTGYRKTA	ca112a_lchrom_DRF_h_h	189878	189918	-	-3.51807	2.31e-05	0.0101	ATAAAATTAATTATTAATGTTAATTATTAATTGATTTAGGA
1	TTTAAATCTTTRAAAAATTGYAWTTATTAGRKRTTGYRKTA	ca112a_lchrom_DRF_h_h	433174	433214	-	-3.5241	2.31e-05	0.0101	CTAGATTTTTAGAAAAGTTTGCTATACTTGATTTTTTATAT
1	TTTAAATCTTTRAAAAATTGYAWTTATTAGRKRTTGYRKTA	ca112a_lchrom_DRF_h_h	724122	724162	+	-3.5241	2.31e-05	0.0101	TTAGAATTTTTTTACCTTTAAATTATTTAGATTTTTCTGTT
1	TTTAAATCTTTRAAAAATTGYAWTTATTAGRKRTTGYRKTA	ca112a_lchrom_DRF_h_h	49979	50019	-	-3.53012	2.32e-05	0.0101	TTAATTTTATTGAAAGTTTATTATGTTTTTATTGTGTTTTT
1	TTTAAATCTTTRAAAAATTGYAWTTATTAGRKRTTGYRKTA	ca112a_lchrom_DRF_h_h	829136	829176	+	-3.53012	2.32e-05	0.0101	TACTAAATTAAATAACATTGTCTCTGTTAGTCATTTTGATT
1	TTTAAATCTTTRAAAAATTGYAWTTATTAGRKRTTGYRKTA	ca112a_lchrom_DRF_h_h	14934	14974	+	-3.53614	2.32e-05	0.0101	TTAAACGCCTAATAAATCTAATATCATTTGGGGTGTCAATA
1	TTTAAATCTTTRAAAAATTGYAWTTATTAGRKRTTGYRKTA	ca112a_lchrom_DRF_h_h	159692	159732	-	-3.53614	2.32e-05	0.0101	TTATCTGGACTTAAAAATTCTAATTTTATGATTTTGTATTT
1	TTTAAATCTTTRAAAAATTGYAWTTATTAGRKRTTGYRKTA	ca112a_lchrom_DRF_h_h	609776	609816	-	-3.53614	2.32e-05	0.0101	AAATAATTTTAAAATATCTGCCATTATTAAGAATAATATGA
1	TTTAAATCTTTRAAAAATTGYAWTTATTAGRKRTTGYRKTA	ca112a_lchrom_DRF_h_h	818982	819022	-	-3.53614	2.32e-05	0.0101	TTCAAATCCTTAAAAAAGGGCTTAAATTCTAAATAACCTCT
1	TTTAAATCTTTRAAAAATTGYAWTTATTAGRKRTTGYRKTA	ca112a_lchrom_DRF_h_h	162453	162493	-	-3.54217	2.33e-05	0.0101	TGTTTATATTGAACATATAGAGTATATGAGTGATGGCAGGA
1	TTTAAATCTTTRAAAAATTGYAWTTATTAGRKRTTGYRKTA	ca112a_lchrom_DRF_h_h	635871	635911	+	-3.54819	2.33e-05	0.0101	TTTCAAAAATTTTAGTTTTGAAAAAAATTAATATTTTATTA
1	TTTAAATCTTTRAAAAATTGYAWTTATTAGRKRTTGYRKTA	ca112a_lchrom_DRF_h_h	770967	771007	+	-3.54819	2.33e-05	0.0101	TCAAGGATTTTAAAATTTTCAAGTTCATTAAGATTTTTGTA
1	TTTAAATCTTTRAAAAATTGYAWTTATTAGRKRTTGYRKTA	ca112a_lchrom_DRF_h_h	43598	43638	+	-3.55422	2.34e-05	0.0101	ATTAGAATTTAAAAGAAATTCGTATTCTGTCTGTTTTTTTA
1	TTTAAATCTTTRAAAAATTGYAWTTATTAGRKRTTGYRKTA	ca112a_lchrom_DRF_h_h	568758	568798	+	-3.55422	2.34e-05	0.0101	TTTTAAACATAAAAAGAGACATTATAAATGATTTTTTGTTA
1	TTTAAATCTTTRAAAAATTGYAWTTATTAGRKRTTGYRKTA	ca112a_lchrom_DRF_h_h	739839	739879	+	-3.55422	2.34e-05	0.0101	TTTTAATGATTTTGATATAGAGTTTGAAAGATATCTTGTTA
1	TTTAAATCTTTRAAAAATTGYAWTTATTAGRKRTTGYRKTA	ca112a_lchrom_DRF_h_h	167441	167481	+	-3.56024	2.34e-05	0.0101	TAAAATTTTTTGAATAATCATAAGAAACATAAAGATTGTTA
1	TTTAAATCTTTRAAAAATTGYAWTTATTAGRKRTTGYRKTA	ca112a_lchrom_DRF_h_h	501322	501362	+	-3.56024	2.34e-05	0.0101	GTTGAGGTTTTAGAAAAATTAAAATAGTTTTGATTTTTCTA
1	TTTAAATCTTTRAAAAATTGYAWTTATTAGRKRTTGYRKTA	ca112a_lchrom_DRF_h_h	676263	676303	+	-3.56024	2.34e-05	0.0101	TTTTAAGATTTGCATTGTTTAATTTTTTTGATTTTATTTAG
1	TTTAAATCTTTRAAAAATTGYAWTTATTAGRKRTTGYRKTA	ca112a_lchrom_DRF_h_h	43635	43675	-	-3.56627	2.34e-05	0.0101	TTAAATGATTTTAAAAAAACTAATTATTATGAATATATAAA
1	TTTAAATCTTTRAAAAATTGYAWTTATTAGRKRTTGYRKTA	ca112a_lchrom_DRF_h_h	115496	115536	+	-3.56627	2.34e-05	0.0101	TTCTAATTTTTAATTAAATATATTTAAAAGACCTTTCAAAT
1	TTTAAATCTTTRAAAAATTGYAWTTATTAGRKRTTGYRKTA	ca112a_lchrom_DRF_h_h	682067	682107	+	-3.56627	2.34e-05	0.0101	TTTATATTTTTAACAATGGCCAATTTTTTAATAATATCTAT
1	TTTAAATCTTTRAAAAATTGYAWTTATTAGRKRTTGYRKTA	ca112a_lchrom_DRF_h_h	172981	173021	-	-3.57229	2.35e-05	0.0101	ATGCAATGGTTGAAAAGATGCCTATATTTGGGGATATTAAA
1	TTTAAATCTTTRAAAAATTGYAWTTATTAGRKRTTGYRKTA	ca112a_lchrom_DRF_h_h	218883	218923	-	-3.57229	2.35e-05	0.0101	TAAAAATTAAATTAATATTGTTTTTTTGTTGTTTTGCTTGT
1	TTTAAATCTTTRAAAAATTGYAWTTATTAGRKRTTGYRKTA	ca112a_lchrom_DRF_h_h	356876	356916	+	-3.57229	2.35e-05	0.0101	TTCAAAGTTAACAAAAATTGTAGCAACAATATCTGATCTTA
1	TTTAAATCTTTRAAAAATTGYAWTTATTAGRKRTTGYRKTA	ca112a_lchrom_DRF_h_h	72559	72599	-	-3.57831	2.35e-05	0.0101	TTTGCTTCTTTAATATATTCTACTAAATGAGTTATTAATGA
1	TTTAAATCTTTRAAAAATTGYAWTTATTAGRKRTTGYRKTA	ca112a_lchrom_DRF_h_h	556338	556378	+	-3.58434	2.36e-05	0.0101	TTTAAAACTTACAAAGATTAAGCATGTTGTTTCGCCTATTA
1	TTTAAATCTTTRAAAAATTGYAWTTATTAGRKRTTGYRKTA	ca112a_lchrom_DRF_h_h	69803	69843	+	-3.59036	2.36e-05	0.0101	TATTATTATTTAAAGTATTAAATGATTTATTTATTGTTTAC
1	TTTAAATCTTTRAAAAATTGYAWTTATTAGRKRTTGYRKTA	ca112a_lchrom_DRF_h_h	513569	513609	+	-3.59036	2.36e-05	0.0101	TAGAGATTTTTTAAAAGTAGAAGTTGGTGAAGTTGGCATTG
1	TTTAAATCTTTRAAAAATTGYAWTTATTAGRKRTTGYRKTA	ca112a_lchrom_DRF_h_h	602502	602542	-	-3.59036	2.36e-05	0.0101	TCAATTCGTTTTGCAAACTTTAAATATTTATTATTGGGTTT
1	TTTAAATCTTTRAAAAATTGYAWTTATTAGRKRTTGYRKTA	ca112a_lchrom_DRF_h_h	802499	802539	+	-3.59639	2.37e-05	0.0101	CAAAATAGTTAAAAACATTAAATTTTTTTTAATTTCTGTGA
1	TTTAAATCTTTRAAAAATTGYAWTTATTAGRKRTTGYRKTA	ca112a_lchrom_DRF_h_h	905098	905138	-	-3.59639	2.37e-05	0.0101	AAAAAAATTCTAAATTATTAAAATAAATAGAAATTAAAATT
1	TTTAAATCTTTRAAAAATTGYAWTTATTAGRKRTTGYRKTA	ca112a_lchrom_DRF_h_h	351084	351124	-	-3.60241	2.37e-05	0.0101	TAAATTTGTTTCAAAATTTGAGAAAGTTATTAAATTGGTTA
1	TTTAAATCTTTRAAAAATTGYAWTTATTAGRKRTTGYRKTA	ca112a_lchrom_DRF_h_h	854044	854084	+	-3.60241	2.37e-05	0.0101	TAGATCTGGGGATAAAACTATAATAATAAGGGATTTTGCTA
1	TTTAAATCTTTRAAAAATTGYAWTTATTAGRKRTTGYRKTA	ca112a_lchrom_DRF_h_h	647960	648000	-	-3.60843	2.38e-05	0.0101	AAAAAATCTTGGGGGAATTAAAATTTTTGGATGGAACGCAA
1	TTTAAATCTTTRAAAAATTGYAWTTATTAGRKRTTGYRKTA	ca112a_lchrom_DRF_h_h	116305	116345	-	-3.61446	2.38e-05	0.0101	GGTTAATAATAAAAAAATTAAATATTTTTCTGATTTAAGAA
1	TTTAAATCTTTRAAAAATTGYAWTTATTAGRKRTTGYRKTA	ca112a_lchrom_DRF_h_h	269058	269098	-	-3.61446	2.38e-05	0.0101	ATTTTATTTTAGATACTTTTAAATTTTTAGAGTTTAAGATT
1	TTTAAATCTTTRAAAAATTGYAWTTATTAGRKRTTGYRKTA	ca112a_lchrom_DRF_h_h	278853	278893	-	-3.61446	2.38e-05	0.0101	TTTAATTATATTTATTTTTATATATTTTCATGTGTATATTA
1	TTTAAATCTTTRAAAAATTGYAWTTATTAGRKRTTGYRKTA	ca112a_lchrom_DRF_h_h	363839	363879	+	-3.61446	2.38e-05	0.0101	AATAGAATCAAAAAAAGTTGCTATTAATTTATGCTTTTCTA
1	TTTAAATCTTTRAAAAATTGYAWTTATTAGRKRTTGYRKTA	ca112a_lchrom_DRF_h_h	610407	610447	+	-3.61446	2.38e-05	0.0101	TAGATAATTTAATAAAATTATGCTTAATATTAAGTATTTTA
1	TTTAAATCTTTRAAAAATTGYAWTTATTAGRKRTTGYRKTA	ca112a_lchrom_DRF_h_h	612999	613039	-	-3.61446	2.38e-05	0.0101	TTCAAAATTTTGCCCAAAAGCATTTTTTATTTTTTTAAATA
1	TTTAAATCTTTRAAAAATTGYAWTTATTAGRKRTTGYRKTA	ca112a_lchrom_DRF_h_h	761875	761915	-	-3.61446	2.38e-05	0.0101	CTCAAACCAAAAAAAAATTATAAGAATAAGAAAATTAAATA
1	TTTAAATCTTTRAAAAATTGYAWTTATTAGRKRTTGYRKTA	ca112a_lchrom_DRF_h_h	862440	862480	-	-3.61446	2.38e-05	0.0101	ATTAAATTTTACCAAAAAAGCATGTAAAAAGTAATCGCTTT
1	TTTAAATCTTTRAAAAATTGYAWTTATTAGRKRTTGYRKTA	ca112a_lchrom_DRF_h_h	259067	259107	-	-3.62048	2.38e-05	0.0101	TGTTTATTGTTTCAAAATTTTTTTTATTGAAGATATTTTTT
1	TTTAAATCTTTRAAAAATTGYAWTTATTAGRKRTTGYRKTA	ca112a_lchrom_DRF_h_h	361034	361074	-	-3.62048	2.38e-05	0.0101	TTTATTCTCATAAAATTATTCAAGTTTTTTCTTTTATTTTA
1	TTTAAATCTTTRAAAAATTGYAWTTATTAGRKRTTGYRKTA	ca112a_lchrom_DRF_h_h	474040	474080	+	-3.62048	2.38e-05	0.0101	ATAAAATATTTAAAAATTCCTAAGTAATGCAAATAATAATC
1	TTTAAATCTTTRAAAAATTGYAWTTATTAGRKRTTGYRKTA	ca112a_lchrom_DRF_h_h	322685	322725	-	-3.62651	2.39e-05	0.0101	ATTAAAGCTAGGAAAAAGTAGATGTTTAGTATTTTTGAGCA
1	TTTAAATCTTTRAAAAATTGYAWTTATTAGRKRTTGYRKTA	ca112a_lchrom_DRF_h_h	628916	628956	-	-3.63253	2.39e-05	0.0101	TTTTAATATTATATACATGTTATAGATATGTTAATATATTA
1	TTTAAATCTTTRAAAAATTGYAWTTATTAGRKRTTGYRKTA	ca112a_lchrom_DRF_h_h	635862	635902	-	-3.63253	2.39e-05	0.0101	ATTAATTTTTTTCAAAACTAAAATTTTTGAAATCTTTCTAA
1	TTTAAATCTTTRAAAAATTGYAWTTATTAGRKRTTGYRKTA	ca112a_lchrom_DRF_h_h	711609	711649	+	-3.63253	2.39e-05	0.0101	CTAAATTCTTTAAAAAATAAGTAATGTTAAGGTTAAATATT
1	TTTAAATCTTTRAAAAATTGYAWTTATTAGRKRTTGYRKTA	ca112a_lchrom_DRF_h_h	833464	833504	+	-3.63253	2.39e-05	0.0101	TCTGATCTTTTAATAAATATAAATTTTTATGGGAACTATTT
1	TTTAAATCTTTRAAAAATTGYAWTTATTAGRKRTTGYRKTA	ca112a_lchrom_DRF_h_h	199195	199235	-	-3.63855	2.4e-05	0.0101	GTTTAATTTTTGGGAGTTTGGATTTTAAATGTTCTGAGATA
1	TTTAAATCTTTRAAAAATTGYAWTTATTAGRKRTTGYRKTA	ca112a_lchrom_DRF_h_h	365076	365116	-	-3.63855	2.4e-05	0.0101	TTCCTTTTTACGAAAAAAGGATTTTGAATGATTTTGAGTTA
1	TTTAAATCTTTRAAAAATTGYAWTTATTAGRKRTTGYRKTA	ca112a_lchrom_DRF_h_h	475412	475452	+	-3.63855	2.4e-05	0.0101	TTCTCAATTTTAAAGCTTAATAATAATTTTTTAATGCATTA
1	TTTAAATCTTTRAAAAATTGYAWTTATTAGRKRTTGYRKTA	ca112a_lchrom_DRF_h_h	637788	637828	+	-3.63855	2.4e-05	0.0101	ACTAAATTTTAGAGATTTTGTTAATTATAAAATTTGTGAGT
1	TTTAAATCTTTRAAAAATTGYAWTTATTAGRKRTTGYRKTA	ca112a_lchrom_DRF_h_h	160257	160297	+	-3.64458	2.4e-05	0.0101	TTTAAAATCAAAAAACATAAATTATTTTGGACTTTCTAATA
1	TTTAAATCTTTRAAAAATTGYAWTTATTAGRKRTTGYRKTA	ca112a_lchrom_DRF_h_h	358911	358951	-	-3.64458	2.4e-05	0.0101	TATATTTTCCGGAAATATTTTTTTTGATTTATAGTTTTCTA
1	TTTAAATCTTTRAAAAATTGYAWTTATTAGRKRTTGYRKTA	ca112a_lchrom_DRF_h_h	372580	372620	-	-3.64458	2.4e-05	0.0101	TTTTAATTCTTGAAAATATTTGTTTATTATCTCAAAGTTTT
1	TTTAAATCTTTRAAAAATTGYAWTTATTAGRKRTTGYRKTA	ca112a_lchrom_DRF_h_h	893213	893253	+	-3.6506	2.41e-05	0.0102	TTTCAAAAATACGAGAATTGCTTTTAAAAAAGTTTGGAATA
1	TTTAAATCTTTRAAAAATTGYAWTTATTAGRKRTTGYRKTA	ca112a_lchrom_DRF_h_h	542034	542074	+	-3.65663	2.41e-05	0.0102	TTTAGATTTAATAAGAGTTGTTTGATTAAGAGAGTTTATTT
1	TTTAAATCTTTRAAAAATTGYAWTTATTAGRKRTTGYRKTA	ca112a_lchrom_DRF_h_h	608618	608658	-	-3.65663	2.41e-05	0.0102	TAACAATATTTAAAGCATTCTTTACTTTTTCAGTTTCTTTA
1	TTTAAATCTTTRAAAAATTGYAWTTATTAGRKRTTGYRKTA	ca112a_lchrom_DRF_h_h	326111	326151	-	-3.66265	2.42e-05	0.0102	TTTTTATGAGTAAAAAGGTGTTTTTTAAAGGGTTTTGGATT
1	TTTAAATCTTTRAAAAATTGYAWTTATTAGRKRTTGYRKTA	ca112a_lchrom_DRF_h_h	655299	655339	-	-3.66265	2.42e-05	0.0102	TTTAACATAATGAAAATTAACATTCTTAGTGGCTTTCTTTA
1	TTTAAATCTTTRAAAAATTGYAWTTATTAGRKRTTGYRKTA	ca112a_lchrom_DRF_h_h	168547	168587	+	-3.66867	2.42e-05	0.0102	TAAATTTCTTTAAAACATTCCAGCTATAAGCTGCACTATCC
1	TTTAAATCTTTRAAAAATTGYAWTTATTAGRKRTTGYRKTA	ca112a_lchrom_DRF_h_h	232684	232724	+	-3.6747	2.43e-05	0.0102	TAAAAATTCTCTAATAAATGAAATAGTAAGCAGTTCTCTTT
1	TTTAAATCTTTRAAAAATTGYAWTTATTAGRKRTTGYRKTA	ca112a_lchrom_DRF_h_h	271887	271927	-	-3.6747	2.43e-05	0.0102	TGTAAGTGAGTCAAAAATTTATTTTAATGAGCTTTTTGAGA
1	TTTAAATCTTTRAAAAATTGYAWTTATTAGRKRTTGYRKTA	ca112a_lchrom_DRF_h_h	461542	461582	+	-3.6747	2.43e-05	0.0102	TTTTGCTCTTTATTCACTTGTAAATAATTTATTTTTATTAA
1	TTTAAATCTTTRAAAAATTGYAWTTATTAGRKRTTGYRKTA	ca112a_lchrom_DRF_h_h	561714	561754	-	-3.68072	2.43e-05	0.0102	TAAAAATCTTAAGTCAATTGGGATTTAAAGAATTTTTAGAA
1	TTTAAATCTTTRAAAAATTGYAWTTATTAGRKRTTGYRKTA	ca112a_lchrom_DRF_h_h	753928	753968	-	-3.68675	2.43e-05	0.0102	AAAATATGTAAAAAATGTTGCCATTATTCACCAATCTCTTT
1	TTTAAATCTTTRAAAAATTGYAWTTATTAGRKRTTGYRKTA	ca112a_lchrom_DRF_h_h	272066	272106	-	-3.6988	2.44e-05	0.0102	TATAAAAAATACGAAAATAATAAATTTATTATACTGGGGTA
1	TTTAAATCTTTRAAAAATTGYAWTTATTAGRKRTTGYRKTA	ca112a_lchrom_DRF_h_h	824674	824714	-	-3.6988	2.44e-05	0.0102	AAAAGATCCTTGAAAAAATCTCATAATTATTGTTTCAATTT
1	TTTAAATCTTTRAAAAATTGYAWTTATTAGRKRTTGYRKTA	ca112a_lchrom_DRF_h_h	842518	842558	-	-3.6988	2.44e-05	0.0102	TTTGAATTTTTCCATTATTTTTATTTCTAAAGATATTAATT
1	TTTAAATCTTTRAAAAATTGYAWTTATTAGRKRTTGYRKTA	ca112a_lchrom_DRF_h_h	863407	863447	-	-3.6988	2.44e-05	0.0102	TATATCGATAGATAATATATTAATTATTGTATACTTAAGTA
1	TTTAAATCTTTRAAAAATTGYAWTTATTAGRKRTTGYRKTA	ca112a_lchrom_DRF_h_h	326563	326603	-	-3.70482	2.45e-05	0.0102	ATTTAAATGTTAATGAATTGTATTTATTGCGCCCTAGGGAG
1	TTTAAATCTTTRAAAAATTGYAWTTATTAGRKRTTGYRKTA	ca112a_lchrom_DRF_h_h	121810	121850	-	-3.71084	2.45e-05	0.0102	TTTTTTTATCTTATATTTTGTATTTTGTATGGAGTTTTTTG
1	TTTAAATCTTTRAAAAATTGYAWTTATTAGRKRTTGYRKTA	ca112a_lchrom_DRF_h_h	151451	151491	-	-3.71084	2.45e-05	0.0102	TGTAAATACTCCACCGGCTGCATCTATTAGTTTTTGCATAA
1	TTTAAATCTTTRAAAAATTGYAWTTATTAGRKRTTGYRKTA	ca112a_lchrom_DRF_h_h	187839	187879	-	-3.71084	2.45e-05	0.0102	CTTTAACTTTTAAAATAGTAGGTTCAGGCAGGGTTGTAGAA
1	TTTAAATCTTTRAAAAATTGYAWTTATTAGRKRTTGYRKTA	ca112a_lchrom_DRF_h_h	217051	217091	-	-3.71084	2.45e-05	0.0102	GTTCAAATTTAGATATTTTGTAATAAATTTTTCGTCCATGA
1	TTTAAATCTTTRAAAAATTGYAWTTATTAGRKRTTGYRKTA	ca112a_lchrom_DRF_h_h	321068	321108	-	-3.71084	2.45e-05	0.0102	TTTTAAGGCAACAATAGTTGAATTTTTTATTGATTTTGATG
1	TTTAAATCTTTRAAAAATTGYAWTTATTAGRKRTTGYRKTA	ca112a_lchrom_DRF_h_h	465172	465212	+	-3.71084	2.45e-05	0.0102	TTAATTTATTTTTAAAATTATTATTAAATGCTGTGTTTATG
1	TTTAAATCTTTRAAAAATTGYAWTTATTAGRKRTTGYRKTA	ca112a_lchrom_DRF_h_h	483527	483567	+	-3.71084	2.45e-05	0.0102	GATTAATTTTATTAAAATTTTAAGACTTAAAAGTTATGTTC
1	TTTAAATCTTTRAAAAATTGYAWTTATTAGRKRTTGYRKTA	ca112a_lchrom_DRF_h_h	858427	858467	-	-3.71084	2.45e-05	0.0102	TTGAAATTTTAAAATTATTGTCAATCTTAAAATCAAACATA
1	TTTAAATCTTTRAAAAATTGYAWTTATTAGRKRTTGYRKTA	ca112a_lchrom_DRF_h_h	170437	170477	-	-3.71687	2.46e-05	0.0102	TTTAAATTTTTCAAGAAGTTTGGCTATAAGGTCAATTTTTT
1	TTTAAATCTTTRAAAAATTGYAWTTATTAGRKRTTGYRKTA	ca112a_lchrom_DRF_h_h	552924	552964	+	-3.71687	2.46e-05	0.0102	GTAATCTTTATGGTAATTATTATATAATAAGGTATGCAATA
1	TTTAAATCTTTRAAAAATTGYAWTTATTAGRKRTTGYRKTA	ca112a_lchrom_DRF_h_h	670273	670313	-	-3.71687	2.46e-05	0.0102	TTTAAACTCATGGGAAGATGGATTTAATCGATTTTTAATGT
1	TTTAAATCTTTRAAAAATTGYAWTTATTAGRKRTTGYRKTA	ca112a_lchrom_DRF_h_h	740047	740087	-	-3.71687	2.46e-05	0.0102	ATTAAATTATCTTAATAATATATATATTAACCAAGTCATTT
1	TTTAAATCTTTRAAAAATTGYAWTTATTAGRKRTTGYRKTA	ca112a_lchrom_DRF_h_h	172076	172116	-	-3.72289	2.46e-05	0.0102	AACATTCTTAAAAAATATCCAAATTATTCAGGACTTTGGTT
1	TTTAAATCTTTRAAAAATTGYAWTTATTAGRKRTTGYRKTA	ca112a_lchrom_DRF_h_h	395543	395583	-	-3.72289	2.46e-05	0.0102	TGTATAGTTTAACAAAAAAGTATTTAGAAACTGGAGTTTTG
1	TTTAAATCTTTRAAAAATTGYAWTTATTAGRKRTTGYRKTA	ca112a_lchrom_DRF_h_h	743882	743922	+	-3.72289	2.46e-05	0.0102	TTATAGTTTTAAAAAGTTATATTTTCTTAATGATTTTTTTA
1	TTTAAATCTTTRAAAAATTGYAWTTATTAGRKRTTGYRKTA	ca112a_lchrom_DRF_h_h	125788	125828	+	-3.73494	2.47e-05	0.0102	TTTATCACACAAAAAATTTTTATTAATAACTTTTTTCTTCA
1	TTTAAATCTTTRAAAAATTGYAWTTATTAGRKRTTGYRKTA	ca112a_lchrom_DRF_h_h	160959	160999	-	-3.73494	2.47e-05	0.0102	TTAAAAAATAAAAATCATTACTTATATTTTGAGGTATTCCA
1	TTTAAATCTTTRAAAAATTGYAWTTATTAGRKRTTGYRKTA	ca112a_lchrom_DRF_h_h	621353	621393	-	-3.73494	2.47e-05	0.0102	TGAGATACTAAAAAAAATTACATTTATAGATGATAAAGGAA
1	TTTAAATCTTTRAAAAATTGYAWTTATTAGRKRTTGYRKTA	ca112a_lchrom_DRF_h_h	693959	693999	+	-3.73494	2.47e-05	0.0102	TTTAGATGTAATTAATAAAGAAATTAATGATTATTATGAAA
1	TTTAAATCTTTRAAAAATTGYAWTTATTAGRKRTTGYRKTA	ca112a_lchrom_DRF_h_h	268409	268449	-	-3.74096	2.48e-05	0.0102	TATTAATGCTAAATTAATTGATATTATTAAAGGCCCTGTTG
1	TTTAAATCTTTRAAAAATTGYAWTTATTAGRKRTTGYRKTA	ca112a_lchrom_DRF_h_h	310290	310330	-	-3.74096	2.48e-05	0.0102	TTTAATTTTTTTTGAAATAATAATTATTATTTTTGCATCTC
1	TTTAAATCTTTRAAAAATTGYAWTTATTAGRKRTTGYRKTA	ca112a_lchrom_DRF_h_h	457436	457476	-	-3.74096	2.48e-05	0.0102	TGTAACTTTTTGAGCAACCAGATTTAGTATATTTTTAGGGA
1	TTTAAATCTTTRAAAAATTGYAWTTATTAGRKRTTGYRKTA	ca112a_lchrom_DRF_h_h	547180	547220	-	-3.74699	2.48e-05	0.0102	TTAATTTTCTTAAAAAATTCATTTATTAAATCTTTGTTTAA
1	TTTAAATCTTTRAAAAATTGYAWTTATTAGRKRTTGYRKTA	ca112a_lchrom_DRF_h_h	179208	179248	+	-3.75301	2.49e-05	0.0102	TATCATTTTTAAAAAAGTAGACTTTTTTTTACTTCTCTCTA
1	TTTAAATCTTTRAAAAATTGYAWTTATTAGRKRTTGYRKTA	ca112a_lchrom_DRF_h_h	585609	585649	+	-3.75301	2.49e-05	0.0102	TACTAATTTTCAAAGAATGGGAAGCATGAGTTCTTCTATTA
1	TTTAAATCTTTRAAAAATTGYAWTTATTAGRKRTTGYRKTA	ca112a_lchrom_DRF_h_h	791276	791316	+	-3.75301	2.49e-05	0.0102	TTGAGATTTTTAAAGTATTAAATATTTTTTGAAAAATTATT
1	TTTAAATCTTTRAAAAATTGYAWTTATTAGRKRTTGYRKTA	ca112a_lchrom_DRF_h_h	631835	631875	+	-3.75904	2.49e-05	0.0103	TAAATTTTTTTTCAAGAGAGTATTAATTTTATGTTAAATCA
1	TTTAAATCTTTRAAAAATTGYAWTTATTAGRKRTTGYRKTA	ca112a_lchrom_DRF_h_h	696586	696626	-	-3.75904	2.49e-05	0.0103	GCTTAACTTTAAAAAAGTTATCATTAAAATAGTTTATAATT
1	TTTAAATCTTTRAAAAATTGYAWTTATTAGRKRTTGYRKTA	ca112a_lchrom_DRF_h_h	517109	517149	-	-3.76506	2.49e-05	0.0103	ATAAGCTCTATAGAATTTTCTATTAACTTATATTTGTTTTC
1	TTTAAATCTTTRAAAAATTGYAWTTATTAGRKRTTGYRKTA	ca112a_lchrom_DRF_h_h	42606	42646	-	-3.77108	2.5e-05	0.0103	TGAAAATTTAAATAAGAATTTAGTTGTTGATGGATTGATTA
1	TTTAAATCTTTRAAAAATTGYAWTTATTAGRKRTTGYRKTA	ca112a_lchrom_DRF_h_h	587772	587812	-	-3.77108	2.5e-05	0.0103	TTAATGCTTAGCTAAAAAGCTATTTCTAAGCCATTGTTTTA
1	TTTAAATCTTTRAAAAATTGYAWTTATTAGRKRTTGYRKTA	ca112a_lchrom_DRF_h_h	775080	775120	+	-3.77108	2.5e-05	0.0103	ATAAATGCTTAATAAAAGATTTATCTTATGGGGGTGCTTTA
1	TTTAAATCTTTRAAAAATTGYAWTTATTAGRKRTTGYRKTA	ca112a_lchrom_DRF_h_h	877541	877581	+	-3.77108	2.5e-05	0.0103	TTGAAATTGTTCCAAACTTTTAATGATGAGTTGATTTCAAA
1	TTTAAATCTTTRAAAAATTGYAWTTATTAGRKRTTGYRKTA	ca112a_lchrom_DRF_h_h	896436	896476	+	-3.77108	2.5e-05	0.0103	TTCATTTATTAGTAATATTAATTTTTGTAGTTCTTGTTATT
1	TTTAAATCTTTRAAAAATTGYAWTTATTAGRKRTTGYRKTA	ca112a_lchrom_DRF_h_h	802888	802928	-	-3.77711	2.5e-05	0.0103	TGAAAAAATAAAAAAATTGGGAAGAGATAAAAATTACATTA
1	TTTAAATCTTTRAAAAATTGYAWTTATTAGRKRTTGYRKTA	ca112a_lchrom_DRF_h_h	812721	812761	+	-3.77711	2.5e-05	0.0103	TTTATTTATTTGTAGTATTAGATTTTCTTTTCTGTATGGGA
1	TTTAAATCTTTRAAAAATTGYAWTTATTAGRKRTTGYRKTA	ca112a_lchrom_DRF_h_h	166706	166746	-	-3.78313	2.51e-05	0.0103	TTATATTCTTAAAAAAGCAAAAGAGCTTGGAATTTATGTTA
1	TTTAAATCTTTRAAAAATTGYAWTTATTAGRKRTTGYRKTA	ca112a_lchrom_DRF_h_h	821994	822034	+	-3.78313	2.51e-05	0.0103	TTTTAATTCTTTAAAATTTAAAGTTTTAAAATTTGGTAATG
1	TTTAAATCTTTRAAAAATTGYAWTTATTAGRKRTTGYRKTA	ca112a_lchrom_DRF_h_h	410800	410840	-	-3.78916	2.51e-05	0.0103	TTTATATTTATTGAATTTATAAATTCATTTAAAGTGTCTTT
1	TTTAAATCTTTRAAAAATTGYAWTTATTAGRKRTTGYRKTA	ca112a_lchrom_DRF_h_h	30147	30187	-	-3.79518	2.52e-05	0.0103	TTTAAAGAGTTCCATATTTCTTCTTGATTGTTGTTGTCTTG
1	TTTAAATCTTTRAAAAATTGYAWTTATTAGRKRTTGYRKTA	ca112a_lchrom_DRF_h_h	366792	366832	-	-3.79518	2.52e-05	0.0103	TTAAATTGTGAAGCAAATTGTTTTGGATGAGAATTGTTTAG
1	TTTAAATCTTTRAAAAATTGYAWTTATTAGRKRTTGYRKTA	ca112a_lchrom_DRF_h_h	538201	538241	+	-3.79518	2.52e-05	0.0103	TTAAATTTTTTTGTTAAATAAATTTGGGAAGTTTTTTGTTT
1	TTTAAATCTTTRAAAAATTGYAWTTATTAGRKRTTGYRKTA	ca112a_lchrom_DRF_h_h	662830	662870	-	-3.79518	2.52e-05	0.0103	TAAAAAAATTACAAATCTTTAATTTAAAAGTTATAATTTAA
1	TTTAAATCTTTRAAAAATTGYAWTTATTAGRKRTTGYRKTA	ca112a_lchrom_DRF_h_h	741822	741862	+	-3.79518	2.52e-05	0.0103	AAAAAATTTTTAAAAAAATCAACTTTTTTAAGATAATAAAT
1	TTTAAATCTTTRAAAAATTGYAWTTATTAGRKRTTGYRKTA	ca112a_lchrom_DRF_h_h	172583	172623	-	-3.8012	2.52e-05	0.0103	TTTAAACCTTCTAAAAATGGATATAAGGGTAGTATTTCTCA
1	TTTAAATCTTTRAAAAATTGYAWTTATTAGRKRTTGYRKTA	ca112a_lchrom_DRF_h_h	355186	355226	+	-3.8012	2.52e-05	0.0103	TTAAGCTATTAACAAAACTACATTTAAACTATTTATTGTCA
1	TTTAAATCTTTRAAAAATTGYAWTTATTAGRKRTTGYRKTA	ca112a_lchrom_DRF_h_h	649003	649043	-	-3.8012	2.52e-05	0.0103	TTTACAATTTTAAAAACTAAAATCTGGTTTATTTATTATAA
1	TTTAAATCTTTRAAAAATTGYAWTTATTAGRKRTTGYRKTA	ca112a_lchrom_DRF_h_h	686548	686588	+	-3.8012	2.52e-05	0.0103	TATTTTGTTATCAAAATTATTATTTAATGGTAGTATCATTA
1	TTTAAATCTTTRAAAAATTGYAWTTATTAGRKRTTGYRKTA	ca112a_lchrom_DRF_h_h	833109	833149	-	-3.8012	2.52e-05	0.0103	TTGAAAATACCATGAAATTGAATTTTTTTAATTTATTTTTA
1	TTTAAATCTTTRAAAAATTGYAWTTATTAGRKRTTGYRKTA	ca112a_lchrom_DRF_h_h	291300	291340	-	-3.80723	2.53e-05	0.0103	ATTTACTGTTGCAATAATGATAATTGTTTCTTATTTTGTGT
1	TTTAAATCTTTRAAAAATTGYAWTTATTAGRKRTTGYRKTA	ca112a_lchrom_DRF_h_h	297159	297199	+	-3.80723	2.53e-05	0.0103	TAAAACCATTCAAGTTTTTTAAAATATTAGGAATTCCATCT
1	TTTAAATCTTTRAAAAATTGYAWTTATTAGRKRTTGYRKTA	ca112a_lchrom_DRF_h_h	666080	666120	+	-3.80723	2.53e-05	0.0103	GATTTTTTTTTGAAAAAAAATTGCTATTTTCTATTGGAGTT
1	TTTAAATCTTTRAAAAATTGYAWTTATTAGRKRTTGYRKTA	ca112a_lchrom_DRF_h_h	419342	419382	+	-3.81325	2.53e-05	0.0103	TTTTCATTAAAAAAATATTATCTTCATTATTCATTCAGATT
1	TTTAAATCTTTRAAAAATTGYAWTTATTAGRKRTTGYRKTA	ca112a_lchrom_DRF_h_h	636082	636122	-	-3.81325	2.53e-05	0.0103	ATGAATGCAGTTAAAAATAAAATTGATTAAAGGGTGATTGA
1	TTTAAATCTTTRAAAAATTGYAWTTATTAGRKRTTGYRKTA	ca112a_lchrom_DRF_h_h	693012	693052	+	-3.81325	2.53e-05	0.0103	TTTCAATATTTCATGATATATTTTTTATAGTTGCTTTTTTA
1	TTTAAATCTTTRAAAAATTGYAWTTATTAGRKRTTGYRKTA	ca112a_lchrom_DRF_h_h	829055	829095	+	-3.81325	2.53e-05	0.0103	TGTTTTTATTTATATAATTGAATTTAATTTACTTTAGGGAG
1	TTTAAATCTTTRAAAAATTGYAWTTATTAGRKRTTGYRKTA	ca112a_lchrom_DRF_h_h	712394	712434	+	-3.81928	2.54e-05	0.0103	TTTTTCTTTGCAAATATTTATCTATATAAAATTTTGTTTTC
1	TTTAAATCTTTRAAAAATTGYAWTTATTAGRKRTTGYRKTA	ca112a_lchrom_DRF_h_h	885984	886024	+	-3.81928	2.54e-05	0.0103	TTTTATTTTTTAATATTTGATAAAAAATTTCTTTTGCCCCT
1	TTTAAATCTTTRAAAAATTGYAWTTATTAGRKRTTGYRKTA	ca112a_lchrom_DRF_h_h	888050	888090	+	-3.81928	2.54e-05	0.0103	TTATTTTATTAAACAAAGATTAATTAAATTATATTGATTTA
1	TTTAAATCTTTRAAAAATTGYAWTTATTAGRKRTTGYRKTA	ca112a_lchrom_DRF_h_h	63077	63117	+	-3.8253	2.54e-05	0.0103	ATTATCAATTTAAAAAAAAAAAAATATTTGATATAATTTAG
1	TTTAAATCTTTRAAAAATTGYAWTTATTAGRKRTTGYRKTA	ca112a_lchrom_DRF_h_h	152147	152187	-	-3.8253	2.54e-05	0.0103	TTAAAATTAGAGATTGTTAAAAATTATTTTAGATTCTATCA
1	TTTAAATCTTTRAAAAATTGYAWTTATTAGRKRTTGYRKTA	ca112a_lchrom_DRF_h_h	265072	265112	-	-3.8253	2.54e-05	0.0103	TTAGTATTGGTGCAATTTTATATGCAATATCTGTTGAAGTT
1	TTTAAATCTTTRAAAAATTGYAWTTATTAGRKRTTGYRKTA	ca112a_lchrom_DRF_h_h	781735	781775	+	-3.8253	2.54e-05	0.0103	GTTTAACTTCTGAATCGTGATCTTTAATGTATGGTCCGTTA
1	TTTAAATCTTTRAAAAATTGYAWTTATTAGRKRTTGYRKTA	ca112a_lchrom_DRF_h_h	762408	762448	-	-3.83133	2.55e-05	0.0103	TATTATTCTTGCATCTGTTAAATTCATTTTCTTTTTAGGTA
1	TTTAAATCTTTRAAAAATTGYAWTTATTAGRKRTTGYRKTA	ca112a_lchrom_DRF_h_h	61100	61140	-	-3.83735	2.55e-05	0.0103	TCAAAAATTGAATAAAAATGTTTTAATTTTGGTTGGTAGAG
1	TTTAAATCTTTRAAAAATTGYAWTTATTAGRKRTTGYRKTA	ca112a_lchrom_DRF_h_h	191847	191887	+	-3.83735	2.55e-05	0.0103	TTAAAAAATTTAAAGACCTTACAATATTATAGACATCATCA
1	TTTAAATCTTTRAAAAATTGYAWTTATTAGRKRTTGYRKTA	ca112a_lchrom_DRF_h_h	683924	683964	-	-3.83735	2.55e-05	0.0103	CAAGCATCCTTAAAAAAATCCCATAAATAAGTGTTCCAATA
1	TTTAAATCTTTRAAAAATTGYAWTTATTAGRKRTTGYRKTA	ca112a_lchrom_DRF_h_h	701765	701805	+	-3.83735	2.55e-05	0.0103	TGATCATTTTTACGATAAAGAAATTATGATAAATGGGGTTA
1	TTTAAATCTTTRAAAAATTGYAWTTATTAGRKRTTGYRKTA	ca112a_lchrom_DRF_h_h	384618	384658	+	-3.84337	2.56e-05	0.0103	TAAATAACTATAAAACAGTAGAACTTTGTAGTATTGCTCTT
1	TTTAAATCTTTRAAAAATTGYAWTTATTAGRKRTTGYRKTA	ca112a_lchrom_DRF_h_h	836589	836629	+	-3.84337	2.56e-05	0.0103	GGTAAATATTTAAAAAGTAATGTTGATAAAGACAAGCGTCA
1	TTTAAATCTTTRAAAAATTGYAWTTATTAGRKRTTGYRKTA	ca112a_lchrom_DRF_h_h	39829	39869	-	-3.8494	2.56e-05	0.0103	TTATATTTATATTAAGGTTGAATTTGTTTTGATTCGTGTTC
1	TTTAAATCTTTRAAAAATTGYAWTTATTAGRKRTTGYRKTA	ca112a_lchrom_DRF_h_h	270664	270704	+	-3.8494	2.56e-05	0.0103	CTTAAGTTCTTTAGAAATATCATTTGCTGTTGATGGCATAA
1	TTTAAATCTTTRAAAAATTGYAWTTATTAGRKRTTGYRKTA	ca112a_lchrom_DRF_h_h	48612	48652	-	-3.85542	2.57e-05	0.0103	ACAAGTTGTTAAAAATTATCAATTTATTGAGAATCTTATTA
1	TTTAAATCTTTRAAAAATTGYAWTTATTAGRKRTTGYRKTA	ca112a_lchrom_DRF_h_h	624671	624711	+	-3.85542	2.57e-05	0.0103	TTTTGATATAATAAATGCAGTATTATTTAAGGATAGCTCTA
1	TTTAAATCTTTRAAAAATTGYAWTTATTAGRKRTTGYRKTA	ca112a_lchrom_DRF_h_h	745419	745459	-	-3.85542	2.57e-05	0.0103	TTCAAATGTAGAAAGATCACCATTTATTAAATATTTCCCCT
1	TTTAAATCTTTRAAAAATTGYAWTTATTAGRKRTTGYRKTA	ca112a_lchrom_DRF_h_h	820400	820440	+	-3.85542	2.57e-05	0.0103	AAAACTTTTTAATAAAATTGATTTTTATTGTGGGCTTTTTA
1	TTTAAATCTTTRAAAAATTGYAWTTATTAGRKRTTGYRKTA	ca112a_lchrom_DRF_h_h	347928	347968	-	-3.86145	2.57e-05	0.0103	TTTTTATCTTTACGATATTCATGGTAAGAGATATTTGGATT
1	TTTAAATCTTTRAAAAATTGYAWTTATTAGRKRTTGYRKTA	ca112a_lchrom_DRF_h_h	144710	144750	-	-3.86747	2.58e-05	0.0103	TTTGATCATTTTTATTGGGGTGATGATTTGATATTGCCTTT
1	TTTAAATCTTTRAAAAATTGYAWTTATTAGRKRTTGYRKTA	ca112a_lchrom_DRF_h_h	174074	174114	-	-3.86747	2.58e-05	0.0103	ACGAAACTTTTTAGCAATTTTATATTTTTGCTTTTTGTTTT
1	TTTAAATCTTTRAAAAATTGYAWTTATTAGRKRTTGYRKTA	ca112a_lchrom_DRF_h_h	184698	184738	+	-3.86747	2.58e-05	0.0103	ATATAACATTTAAAATCAAACATATAGAAGATTCTGGATTA
1	TTTAAATCTTTRAAAAATTGYAWTTATTAGRKRTTGYRKTA	ca112a_lchrom_DRF_h_h	256054	256094	-	-3.86747	2.58e-05	0.0103	TTTATTTTTTTTAATTACGTAGATTATTATTGTTGTTGCTA
1	TTTAAATCTTTRAAAAATTGYAWTTATTAGRKRTTGYRKTA	ca112a_lchrom_DRF_h_h	338055	338095	+	-3.86747	2.58e-05	0.0103	GCTAAAATTAAAAAATAAATAATATAATAAACTTTATAATA
1	TTTAAATCTTTRAAAAATTGYAWTTATTAGRKRTTGYRKTA	ca112a_lchrom_DRF_h_h	472585	472625	+	-3.86747	2.58e-05	0.0103	TTTAAAACTTTAGAAAAGTCCAGATTAGAGGAAAAGTTAGA
1	TTTAAATCTTTRAAAAATTGYAWTTATTAGRKRTTGYRKTA	ca112a_lchrom_DRF_h_h	39710	39750	-	-3.87952	2.59e-05	0.0103	TATAATACTTAAGCGTATAGCTTAAGTTAGATATTTCAATT
1	TTTAAATCTTTRAAAAATTGYAWTTATTAGRKRTTGYRKTA	ca112a_lchrom_DRF_h_h	230051	230091	-	-3.87952	2.59e-05	0.0103	ATATTCCTTTTAAGAATTAGAATTTAGTATTTTTTCTGGCA
1	TTTAAATCTTTRAAAAATTGYAWTTATTAGRKRTTGYRKTA	ca112a_lchrom_DRF_h_h	900617	900657	+	-3.87952	2.59e-05	0.0103	AATGAGTTTTTAAAAACTTGATTGTAAAGGTTGGTGGTTGA
1	TTTAAATCTTTRAAAAATTGYAWTTATTAGRKRTTGYRKTA	ca112a_lchrom_DRF_h_h	59021	59061	+	-3.88554	2.59e-05	0.0103	ATTTATTTTTAAACAATTCCTCTTCATTAGAAAATTTATTT
1	TTTAAATCTTTRAAAAATTGYAWTTATTAGRKRTTGYRKTA	ca112a_lchrom_DRF_h_h	494027	494067	+	-3.88554	2.59e-05	0.0103	GTTATTGTTTTTCAAAAATGTATAATGTGGTTTTTCTTTTA
1	TTTAAATCTTTRAAAAATTGYAWTTATTAGRKRTTGYRKTA	ca112a_lchrom_DRF_h_h	682487	682527	+	-3.88554	2.59e-05	0.0103	TTTAAATAAAAAATATAATCTGTATTTAAGTTTTTATATTT
1	TTTAAATCTTTRAAAAATTGYAWTTATTAGRKRTTGYRKTA	ca112a_lchrom_DRF_h_h	307228	307268	+	-3.89157	2.59e-05	0.0103	TGTCATCATCAAAATAATTAACATTTTTGGACTTTGCCGCA
1	TTTAAATCTTTRAAAAATTGYAWTTATTAGRKRTTGYRKTA	ca112a_lchrom_DRF_h_h	327216	327256	-	-3.89157	2.59e-05	0.0103	CGAAAATACTTCAAAATTTTATGTCAATAGCGATTATTTTA
1	TTTAAATCTTTRAAAAATTGYAWTTATTAGRKRTTGYRKTA	ca112a_lchrom_DRF_h_h	639159	639199	+	-3.89157	2.59e-05	0.0103	TTAATACTCAAAATATACTCTTTATATGTGGCGGTGCTTTT
1	TTTAAATCTTTRAAAAATTGYAWTTATTAGRKRTTGYRKTA	ca112a_lchrom_DRF_h_h	15131	15171	+	-3.89759	2.6e-05	0.0103	TTTAAATTTTTTAAATGTTCATAAAACAAATTATTATCAAA
1	TTTAAATCTTTRAAAAATTGYAWTTATTAGRKRTTGYRKTA	ca112a_lchrom_DRF_h_h	219539	219579	-	-3.89759	2.6e-05	0.0103	TTATAATTGAGGAATAATAGCAAATATTTTAATTTTTTGGT
1	TTTAAATCTTTRAAAAATTGYAWTTATTAGRKRTTGYRKTA	ca112a_lchrom_DRF_h_h	903659	903699	-	-3.89759	2.6e-05	0.0103	GCTTGATAGTTAAAAAATCTTTTTTATTAAAAATATGTTTA
1	TTTAAATCTTTRAAAAATTGYAWTTATTAGRKRTTGYRKTA	ca112a_lchrom_DRF_h_h	387674	387714	+	-3.90361	2.6e-05	0.0103	TCATAAAATTTACAAAATAGAAAGTATTTCGCTTTCATTTT
1	TTTAAATCTTTRAAAAATTGYAWTTATTAGRKRTTGYRKTA	ca112a_lchrom_DRF_h_h	860056	860096	+	-3.90361	2.6e-05	0.0103	TTTTGTCCGCTATATTATTGTATGTTTTTATGTTTGTATTG
1	TTTAAATCTTTRAAAAATTGYAWTTATTAGRKRTTGYRKTA	ca112a_lchrom_DRF_h_h	720925	720965	-	-3.90964	2.61e-05	0.0103	TCTAAAACTCTGAAAAATCATCATCAAAATTTAAATCCTTA
1	TTTAAATCTTTRAAAAATTGYAWTTATTAGRKRTTGYRKTA	ca112a_lchrom_DRF_h_h	885148	885188	+	-3.90964	2.61e-05	0.0103	TGCTTTATCTGGAAATCTTTTATTTATTAGATATTTGGATG
1	TTTAAATCTTTRAAAAATTGYAWTTATTAGRKRTTGYRKTA	ca112a_lchrom_DRF_h_h	73443	73483	+	-3.91566	2.61e-05	0.0103	AGAAGATATTAAAGAATTTGATATAAATGAATATTTTAATA
1	TTTAAATCTTTRAAAAATTGYAWTTATTAGRKRTTGYRKTA	ca112a_lchrom_DRF_h_h	642288	642328	+	-3.91566	2.61e-05	0.0103	TCAAAGGGTAAAAAAAAGGGTAAATAAAAAAAGTGGCTTTA
1	TTTAAATCTTTRAAAAATTGYAWTTATTAGRKRTTGYRKTA	ca112a_lchrom_DRF_h_h	751134	751174	-	-3.91566	2.61e-05	0.0103	TAAGAACTAGAAAAAGATTTAAAATATGATAAAATGTAATA
1	TTTAAATCTTTRAAAAATTGYAWTTATTAGRKRTTGYRKTA	ca112a_lchrom_DRF_h_h	108094	108134	+	-3.92169	2.62e-05	0.0104	TTTAAACCCTTAAAAGAACCTCCAAACTTGAAATTGGGTGT
1	TTTAAATCTTTRAAAAATTGYAWTTATTAGRKRTTGYRKTA	ca112a_lchrom_DRF_h_h	131361	131401	-	-3.92771	2.62e-05	0.0104	ATTTTTGTAGAAAAAAATTTCTTTTTCTAGGAGTTTTATTG
1	TTTAAATCTTTRAAAAATTGYAWTTATTAGRKRTTGYRKTA	ca112a_lchrom_DRF_h_h	245606	245646	-	-3.92771	2.62e-05	0.0104	ATTATATCTCCTTATCTTTATAACTATTTTATTTTTTATTA
1	TTTAAATCTTTRAAAAATTGYAWTTATTAGRKRTTGYRKTA	ca112a_lchrom_DRF_h_h	525397	525437	-	-3.92771	2.62e-05	0.0104	TATAAAAAGGTGGAATAATATAATTCTTAAAATCTTTGGAA
1	TTTAAATCTTTRAAAAATTGYAWTTATTAGRKRTTGYRKTA	ca112a_lchrom_DRF_h_h	626251	626291	+	-3.92771	2.62e-05	0.0104	CTTTTATTTTGATATTATTTAGTTTTTTAGGTGTTTTTAGA
1	TTTAAATCTTTRAAAAATTGYAWTTATTAGRKRTTGYRKTA	ca112a_lchrom_DRF_h_h	416487	416527	-	-3.93373	2.63e-05	0.0104	TTTTAATCTATAAACAAATAGTATATCAAAGTTTTGAATTT
1	TTTAAATCTTTRAAAAATTGYAWTTATTAGRKRTTGYRKTA	ca112a_lchrom_DRF_h_h	603533	603573	+	-3.93373	2.63e-05	0.0104	TTTTGAGCTTTTTAATAATGAGTTTGATAGAGGTTTGCAAT
1	TTTAAATCTTTRAAAAATTGYAWTTATTAGRKRTTGYRKTA	ca112a_lchrom_DRF_h_h	37893	37933	-	-3.93976	2.63e-05	0.0104	TTTAGAAGTTAATAAAATGGAAGATTTTTTTGGAGATATTA
1	TTTAAATCTTTRAAAAATTGYAWTTATTAGRKRTTGYRKTA	ca112a_lchrom_DRF_h_h	269060	269100	+	-3.93976	2.63e-05	0.0104	TCTTAAACTCTAAAAATTTAAAAGTATCTAAAATAAAATTA
1	TTTAAATCTTTRAAAAATTGYAWTTATTAGRKRTTGYRKTA	ca112a_lchrom_DRF_h_h	522805	522845	+	-3.93976	2.63e-05	0.0104	ATTATCTATTGGGGAAGTTGAGCTTATTTTAGAGCTTGGTA
1	TTTAAATCTTTRAAAAATTGYAWTTATTAGRKRTTGYRKTA	ca112a_lchrom_DRF_h_h	545664	545704	-	-3.93976	2.63e-05	0.0104	TTAAATCCTGAAAAATAGCCCATGAATTTGTTTTATTTATA
1	TTTAAATCTTTRAAAAATTGYAWTTATTAGRKRTTGYRKTA	ca112a_lchrom_DRF_h_h	643199	643239	+	-3.93976	2.63e-05	0.0104	TTTATATTCTTGTTTTATGATTTTTTTAATATCTTGTGTTT
1	TTTAAATCTTTRAAAAATTGYAWTTATTAGRKRTTGYRKTA	ca112a_lchrom_DRF_h_h	706351	706391	-	-3.94578	2.64e-05	0.0104	TCTAAGCTTTAAAACTCTTTTAAAAGTTTCGTGTGCCTTTA
1	TTTAAATCTTTRAAAAATTGYAWTTATTAGRKRTTGYRKTA	ca112a_lchrom_DRF_h_h	71590	71630	-	-3.95181	2.64e-05	0.0104	TTTAGTTTTTTTAAATTGTTAAAATATTCTGCAAATTTTTT
1	TTTAAATCTTTRAAAAATTGYAWTTATTAGRKRTTGYRKTA	ca112a_lchrom_DRF_h_h	738643	738683	+	-3.95181	2.64e-05	0.0104	ATTAATTTTTAATTATTTTAAATATTTTAGCAAATTAGGTC
1	TTTAAATCTTTRAAAAATTGYAWTTATTAGRKRTTGYRKTA	ca112a_lchrom_DRF_h_h	839267	839307	+	-3.95783	2.65e-05	0.0104	TTTAACGTTGACAAAAAGAGAAAATGTTCCAATGTGTGGGG
1	TTTAAATCTTTRAAAAATTGYAWTTATTAGRKRTTGYRKTA	ca112a_lchrom_DRF_h_h	16198	16238	-	-3.96386	2.65e-05	0.0104	TTTTATTTTGTAAAAACTGGGAGTGGTTTATGATAATAGAA
1	TTTAAATCTTTRAAAAATTGYAWTTATTAGRKRTTGYRKTA	ca112a_lchrom_DRF_h_h	81814	81854	+	-3.96386	2.65e-05	0.0104	TTGAAAATTTAGAAGAAGCTAGTTTAATAGATGGTTTGAAT
1	TTTAAATCTTTRAAAAATTGYAWTTATTAGRKRTTGYRKTA	ca112a_lchrom_DRF_h_h	134924	134964	-	-3.96386	2.65e-05	0.0104	TTAAAATCTCTGTAGAGTCGATATGTTTATAGGGGGGATTT
1	TTTAAATCTTTRAAAAATTGYAWTTATTAGRKRTTGYRKTA	ca112a_lchrom_DRF_h_h	851889	851929	+	-3.96386	2.65e-05	0.0104	TTGATAGTTTAAAAAATTTATTATTAGTTGGAACAGTTGAC
1	TTTAAATCTTTRAAAAATTGYAWTTATTAGRKRTTGYRKTA	ca112a_lchrom_DRF_h_h	15742	15782	+	-3.96988	2.66e-05	0.0104	CAAAAAAAATAAAAAAAGTGAATAAAATTGTTTTTTTTGCA
1	TTTAAATCTTTRAAAAATTGYAWTTATTAGRKRTTGYRKTA	ca112a_lchrom_DRF_h_h	830837	830877	+	-3.9759	2.66e-05	0.0104	ATTAGAATTTTATTAGATTGAAAATTTTTTTTGCGTTTTTA
1	TTTAAATCTTTRAAAAATTGYAWTTATTAGRKRTTGYRKTA	ca112a_lchrom_DRF_h_h	836128	836168	+	-3.9759	2.66e-05	0.0104	ATGAAATTTTTGATAAATTGCAAATTGATCTTTATTCTCTT
1	TTTAAATCTTTRAAAAATTGYAWTTATTAGRKRTTGYRKTA	ca112a_lchrom_DRF_h_h	168257	168297	-	-3.98193	2.67e-05	0.0104	TTTTTAATTTTCCAGGAATGAAAATAATGAATCTTGCCTTT
1	TTTAAATCTTTRAAAAATTGYAWTTATTAGRKRTTGYRKTA	ca112a_lchrom_DRF_h_h	630975	631015	-	-3.98193	2.67e-05	0.0104	TTAAAATCTCTTCAAAATTAACAATTTGACCTTTTTCTAAA
1	TTTAAATCTTTRAAAAATTGYAWTTATTAGRKRTTGYRKTA	ca112a_lchrom_DRF_h_h	786566	786606	-	-3.98193	2.67e-05	0.0104	CTTGAATGCTTGAAATAATTTCATTAATGTGCTTGTTAATA
1	TTTAAATCTTTRAAAAATTGYAWTTATTAGRKRTTGYRKTA	ca112a_lchrom_DRF_h_h	228007	228047	-	-3.98795	2.67e-05	0.0104	TATTCATGACTATAATATTGAATTTAATTCTAGGTTTAATA
1	TTTAAATCTTTRAAAAATTGYAWTTATTAGRKRTTGYRKTA	ca112a_lchrom_DRF_h_h	287526	287566	-	-3.98795	2.67e-05	0.0104	TTTATCCTTTAGACAATATGCTTTCTTTTGCGTTAATTTTA
1	TTTAAATCTTTRAAAAATTGYAWTTATTAGRKRTTGYRKTA	ca112a_lchrom_DRF_h_h	326999	327039	-	-3.98795	2.67e-05	0.0104	TTTATGTCTTTAAATAAAAGGTTTTTATATTTTTTTATTTT
1	TTTAAATCTTTRAAAAATTGYAWTTATTAGRKRTTGYRKTA	ca112a_lchrom_DRF_h_h	42827	42867	-	-3.99398	2.68e-05	0.0104	TTTAGTTTTAGAAAATATTTTTTAATTTCAGTATTTTTGAT
1	TTTAAATCTTTRAAAAATTGYAWTTATTAGRKRTTGYRKTA	ca112a_lchrom_DRF_h_h	191828	191868	-	-3.99398	2.68e-05	0.0104	GTAAGGTCTTTAAATTTTTTAAATAGGGGTATATTGCATTG
1	TTTAAATCTTTRAAAAATTGYAWTTATTAGRKRTTGYRKTA	ca112a_lchrom_DRF_h_h	211343	211383	+	-3.99398	2.68e-05	0.0104	ATAAAAATTACAAGATTTTTATTTTATTTTTAATTTTAATA
1	TTTAAATCTTTRAAAAATTGYAWTTATTAGRKRTTGYRKTA	ca112a_lchrom_DRF_h_h	551810	551850	+	-3.99398	2.68e-05	0.0104	TTTTATTGATTAAAACTTTTTATTTAGTGAATTAACTCTTA
1	TTTAAATCTTTRAAAAATTGYAWTTATTAGRKRTTGYRKTA	ca112a_lchrom_DRF_h_h	639252	639292	+	-3.99398	2.68e-05	0.0104	TTTCAGCAATTGAAAAAAAGAATATAAGAGAAGATACTTCA
1	TTTAAATCTTTRAAAAATTGYAWTTATTAGRKRTTGYRKTA	ca112a_lchrom_DRF_h_h	890680	890720	+	-4	2.68e-05	0.0104	TAAAAAGGTTTTAGAAAAAATATTAAATCAAGGTTTTAATA
1	TTTAAATCTTTRAAAAATTGYAWTTATTAGRKRTTGYRKTA	ca112a_lchrom_DRF_h_h	22124	22164	+	-4.00602	2.69e-05	0.0104	TTATAACTATAAAAAACTAATAATTAATTCGATATTCTTTT
1	TTTAAATCTTTRAAAAATTGYAWTTATTAGRKRTTGYRKTA	ca112a_lchrom_DRF_h_h	264712	264752	+	-4.00602	2.69e-05	0.0104	CATAAACATAAACACAATTGATATTAGTGAAAATTTTATAA
1	TTTAAATCTTTRAAAAATTGYAWTTATTAGRKRTTGYRKTA	ca112a_lchrom_DRF_h_h	602253	602293	+	-4.00602	2.69e-05	0.0104	TTAGACGAAATTAAAAATTTAAATTTTTTAATCATGGGTTT
1	TTTAAATCTTTRAAAAATTGYAWTTATTAGRKRTTGYRKTA	ca112a_lchrom_DRF_h_h	640703	640743	-	-4.00602	2.69e-05	0.0104	GATAAACAGCCAAAAAATTTATTATCTTTTCTTTTGCTTCA
1	TTTAAATCTTTRAAAAATTGYAWTTATTAGRKRTTGYRKTA	ca112a_lchrom_DRF_h_h	664369	664409	+	-4.00602	2.69e-05	0.0104	TTCTAATCTTTTTATAATTTGTTTTATTAATTCTTCTTCTT
1	TTTAAATCTTTRAAAAATTGYAWTTATTAGRKRTTGYRKTA	ca112a_lchrom_DRF_h_h	36595	36635	+	-4.01205	2.69e-05	0.0104	TAAAAACTATTATCATATTTTTTCTATTCGCTCAAGCTTTA
1	TTTAAATCTTTRAAAAATTGYAWTTATTAGRKRTTGYRKTA	ca112a_lchrom_DRF_h_h	170837	170877	+	-4.01205	2.69e-05	0.0104	ATAAGAATTTTGAGAAATTCTATAAAGAGCTTGATTTATTA
1	TTTAAATCTTTRAAAAATTGYAWTTATTAGRKRTTGYRKTA	ca112a_lchrom_DRF_h_h	458103	458143	-	-4.01205	2.69e-05	0.0104	ATATATTCTATTACATTTTATCTTAATAAGATTTTGTGGAT
1	TTTAAATCTTTRAAAAATTGYAWTTATTAGRKRTTGYRKTA	ca112a_lchrom_DRF_h_h	183061	183101	-	-4.01807	2.7e-05	0.0104	GGTAAATTTTTTCCAAATTTCATCTCTTTTGCTTTCAATTT
1	TTTAAATCTTTRAAAAATTGYAWTTATTAGRKRTTGYRKTA	ca112a_lchrom_DRF_h_h	370585	370625	+	-4.01807	2.7e-05	0.0104	TTTTTATTTAAAAAAATCAAAAAATATGATGGATTTATTTT
1	TTTAAATCTTTRAAAAATTGYAWTTATTAGRKRTTGYRKTA	ca112a_lchrom_DRF_h_h	686694	686734	-	-4.01807	2.7e-05	0.0104	TTTAAATGTTGAAAAACATATCATTCATACAATTAATTATA
1	TTTAAATCTTTRAAAAATTGYAWTTATTAGRKRTTGYRKTA	ca112a_lchrom_DRF_h_h	859970	860010	-	-4.01807	2.7e-05	0.0104	TTATAAATTCAAATATAATGTATATTATATAATATATATTA
1	TTTAAATCTTTRAAAAATTGYAWTTATTAGRKRTTGYRKTA	ca112a_lchrom_DRF_h_h	30403	30443	+	-4.0241	2.7e-05	0.0104	ATTATGAATTAAATTCATTAGATTTAAAAAATATTTCATTA
1	TTTAAATCTTTRAAAAATTGYAWTTATTAGRKRTTGYRKTA	ca112a_lchrom_DRF_h_h	243925	243965	-	-4.0241	2.7e-05	0.0104	TTAAAGTCTTTAAAAATTTCAAAATCCAACGATACTTCTTT
1	TTTAAATCTTTRAAAAATTGYAWTTATTAGRKRTTGYRKTA	ca112a_lchrom_DRF_h_h	287341	287381	-	-4.0241	2.7e-05	0.0104	ATGATTATTTCACAAATTTTTGCTTATTTGTTTTTGCTTTT
1	TTTAAATCTTTRAAAAATTGYAWTTATTAGRKRTTGYRKTA	ca112a_lchrom_DRF_h_h	338560	338600	-	-4.0241	2.7e-05	0.0104	TTAAAATTCTTAAAAAAGATTTTCTTATCCCTTCAGCGGTA
1	TTTAAATCTTTRAAAAATTGYAWTTATTAGRKRTTGYRKTA	ca112a_lchrom_DRF_h_h	342218	342258	-	-4.0241	2.7e-05	0.0104	TGTATGTTTTAATCTAAATTCAATTGTTAAATTTTTTATTT
1	TTTAAATCTTTRAAAAATTGYAWTTATTAGRKRTTGYRKTA	ca112a_lchrom_DRF_h_h	777491	777531	+	-4.0241	2.7e-05	0.0104	TTTAAAATTTTATGATTATGTCCTTTATTGCCGGTCCTTTT
1	TTTAAATCTTTRAAAAATTGYAWTTATTAGRKRTTGYRKTA	ca112a_lchrom_DRF_h_h	778580	778620	+	-4.0241	2.7e-05	0.0104	AAGAGCTTTTTGAAAATTTAAAAGTTATTGACATGGTAGGA
1	TTTAAATCTTTRAAAAATTGYAWTTATTAGRKRTTGYRKTA	ca112a_lchrom_DRF_h_h	860261	860301	+	-4.0241	2.7e-05	0.0104	TTAGATTTTTTTAAAAAAAGAAATAGAGGTAGGTTTTTGTT
1	TTTAAATCTTTRAAAAATTGYAWTTATTAGRKRTTGYRKTA	ca112a_lchrom_DRF_h_h	475989	476029	+	-4.03012	2.71e-05	0.0104	CTGAAAGTTATAAAATAGAGCTTTTAGGAGATGTTTTAAAT
1	TTTAAATCTTTRAAAAATTGYAWTTATTAGRKRTTGYRKTA	ca112a_lchrom_DRF_h_h	513374	513414	+	-4.03012	2.71e-05	0.0104	TTTAGATATTAATGAAATTTTACTTGAAGATTATCAGATTA
1	TTTAAATCTTTRAAAAATTGYAWTTATTAGRKRTTGYRKTA	ca112a_lchrom_DRF_h_h	56796	56836	-	-4.03614	2.71e-05	0.0104	TTTAGTTTGCAAAATAAAATAATTTAATTGCTATAGCAATT
1	TTTAAATCTTTRAAAAATTGYAWTTATTAGRKRTTGYRKTA	ca112a_lchrom_DRF_h_h	571046	571086	+	-4.03614	2.71e-05	0.0104	TTAAAAAGTATACAATAATGGAATTAGAAGAATTGGCAAAT
1	TTTAAATCTTTRAAAAATTGYAWTTATTAGRKRTTGYRKTA	ca112a_lchrom_DRF_h_h	4669	4709	-	-4.04217	2.72e-05	0.0104	CTTTCATTTTTAATAATTTTACGATACTAAGTAAAGTAGTA
1	TTTAAATCTTTRAAAAATTGYAWTTATTAGRKRTTGYRKTA	ca112a_lchrom_DRF_h_h	167819	167859	-	-4.04217	2.72e-05	0.0104	ATAAAATTTAGGTATTTTTAAATTTAATTGAGATCTAATTG
1	TTTAAATCTTTRAAAAATTGYAWTTATTAGRKRTTGYRKTA	ca112a_lchrom_DRF_h_h	536719	536759	-	-4.04217	2.72e-05	0.0104	CTCTAATCTTAAGAAAAGTAAGATAATTAGATAAAATGTTG
1	TTTAAATCTTTRAAAAATTGYAWTTATTAGRKRTTGYRKTA	ca112a_lchrom_DRF_h_h	125015	125055	+	-4.04819	2.72e-05	0.0104	TTAAAATTTCATAAGATTTTAATTTAAAAAATTCTTTTTTT
1	TTTAAATCTTTRAAAAATTGYAWTTATTAGRKRTTGYRKTA	ca112a_lchrom_DRF_h_h	346269	346309	+	-4.04819	2.72e-05	0.0104	GTAAAATGTATAAAAAAATAAAATTATCTTTTGGAAAACTG
1	TTTAAATCTTTRAAAAATTGYAWTTATTAGRKRTTGYRKTA	ca112a_lchrom_DRF_h_h	276729	276769	-	-4.06024	2.73e-05	0.0104	TTTAAAGTTTAAATCATGTATGCATATTGTATTTTTTTCTA
1	TTTAAATCTTTRAAAAATTGYAWTTATTAGRKRTTGYRKTA	ca112a_lchrom_DRF_h_h	665510	665550	+	-4.06024	2.73e-05	0.0104	TATTTTTTTTAAAATTATCAAATGTATCTTTTGCTGTGCTA
1	TTTAAATCTTTRAAAAATTGYAWTTATTAGRKRTTGYRKTA	ca112a_lchrom_DRF_h_h	185294	185334	-	-4.07229	2.74e-05	0.0104	TGAAGAGGTTTTGAAATTTTCATATGTTAATGGATGACTTA
1	TTTAAATCTTTRAAAAATTGYAWTTATTAGRKRTTGYRKTA	ca112a_lchrom_DRF_h_h	300160	300200	-	-4.07229	2.74e-05	0.0104	TTTAATTCTTTCATATCTTGATCCTCAAAAGGCTTCTTTTA
1	TTTAAATCTTTRAAAAATTGYAWTTATTAGRKRTTGYRKTA	ca112a_lchrom_DRF_h_h	390987	391027	-	-4.07229	2.74e-05	0.0104	ATTAATTCTTTAATGTGGAGCGAAAAAGATGGATTTTATTA
1	TTTAAATCTTTRAAAAATTGYAWTTATTAGRKRTTGYRKTA	ca112a_lchrom_DRF_h_h	511582	511622	-	-4.07229	2.74e-05	0.0104	TTAACATTTTAGGATTTTTTTCTTTATGAGAATTTACATAT
1	TTTAAATCTTTRAAAAATTGYAWTTATTAGRKRTTGYRKTA	ca112a_lchrom_DRF_h_h	428152	428192	-	-4.07831	2.75e-05	0.0104	TTCATCAATTAAAAAATTTATTATTTTTACATTTGGCAAAA
1	TTTAAATCTTTRAAAAATTGYAWTTATTAGRKRTTGYRKTA	ca112a_lchrom_DRF_h_h	522334	522374	-	-4.07831	2.75e-05	0.0104	TAGTACTCTTTAATATACTCTCTTTATTGCTAATTCTTTCA
1	TTTAAATCTTTRAAAAATTGYAWTTATTAGRKRTTGYRKTA	ca112a_lchrom_DRF_h_h	713621	713661	+	-4.07831	2.75e-05	0.0104	ATTAAAATTATAAAAGAATTCTTTTCTTAAAGATGAGTTGA
1	TTTAAATCTTTRAAAAATTGYAWTTATTAGRKRTTGYRKTA	ca112a_lchrom_DRF_h_h	190895	190935	+	-4.08434	2.76e-05	0.0104	TATAAATGACAAAAATTTAGAAATTATAAAAGACAAGCTTA
1	TTTAAATCTTTRAAAAATTGYAWTTATTAGRKRTTGYRKTA	ca112a_lchrom_DRF_h_h	137309	137349	-	-4.09036	2.76e-05	0.0104	ATTAAAATATAGTGATTTTGAAATTTATACTTATAGCGATT
1	TTTAAATCTTTRAAAAATTGYAWTTATTAGRKRTTGYRKTA	ca112a_lchrom_DRF_h_h	199086	199126	-	-4.09036	2.76e-05	0.0104	TGTAGTATTTTGTATTAATGTTATTAATACAAAATTGATTA
1	TTTAAATCTTTRAAAAATTGYAWTTATTAGRKRTTGYRKTA	ca112a_lchrom_DRF_h_h	240582	240622	+	-4.09036	2.76e-05	0.0104	ATAAGGACCAAGAGAACTTGTATTTCTAATGCTGTTTGTTA
1	TTTAAATCTTTRAAAAATTGYAWTTATTAGRKRTTGYRKTA	ca112a_lchrom_DRF_h_h	319613	319653	-	-4.09036	2.76e-05	0.0104	TGCAAATTTTTAAAAAGTTTGAAAAATATTTTAAATTTGTA
1	TTTAAATCTTTRAAAAATTGYAWTTATTAGRKRTTGYRKTA	ca112a_lchrom_DRF_h_h	458089	458129	-	-4.09036	2.76e-05	0.0104	ATTTTATCTTAATAAGATTTTGTGGATTTTGTATTTTTATT
1	TTTAAATCTTTRAAAAATTGYAWTTATTAGRKRTTGYRKTA	ca112a_lchrom_DRF_h_h	702670	702710	-	-4.09036	2.76e-05	0.0104	TTTAGATAAAAACAAAATTGAATATAAAATAGACTCAGAAA
1	TTTAAATCTTTRAAAAATTGYAWTTATTAGRKRTTGYRKTA	ca112a_lchrom_DRF_h_h	757672	757712	+	-4.09036	2.76e-05	0.0104	TTTAATTTTTTAATAAAAGGCGAAAGGTAAAAGGTATTGTT
1	TTTAAATCTTTRAAAAATTGYAWTTATTAGRKRTTGYRKTA	ca112a_lchrom_DRF_h_h	776883	776923	+	-4.09036	2.76e-05	0.0104	TACAAATCTTTTAAATAATAGATCAGTTATTGTAAGAATTA
1	TTTAAATCTTTRAAAAATTGYAWTTATTAGRKRTTGYRKTA	ca112a_lchrom_DRF_h_h	806519	806559	+	-4.09036	2.76e-05	0.0104	TCTAACTAGTTCTTTTATTAAATTTATTAAGGTTGGAATTT
1	TTTAAATCTTTRAAAAATTGYAWTTATTAGRKRTTGYRKTA	ca112a_lchrom_DRF_h_h	12	52	+	-4.09639	2.77e-05	0.0104	TTTAATAGTATAAAAAATGTTTGTAGTATAATATAATATTA
1	TTTAAATCTTTRAAAAATTGYAWTTATTAGRKRTTGYRKTA	ca112a_lchrom_DRF_h_h	74727	74767	-	-4.09639	2.77e-05	0.0104	TTTATTCCTTCAATCTTTTTAATTTTTTTGATTTCTTCTTG
1	TTTAAATCTTTRAAAAATTGYAWTTATTAGRKRTTGYRKTA	ca112a_lchrom_DRF_h_h	469837	469877	-	-4.09639	2.77e-05	0.0104	TTAAAATCTGAGAAAGGGAGAACATATTATGGAACCTAAAA
1	TTTAAATCTTTRAAAAATTGYAWTTATTAGRKRTTGYRKTA	ca112a_lchrom_DRF_h_h	610832	610872	-	-4.09639	2.77e-05	0.0104	AAAAAATATTTATCAAATAACAAACATTAAAAATTTTAAAA
1	TTTAAATCTTTRAAAAATTGYAWTTATTAGRKRTTGYRKTA	ca112a_lchrom_DRF_h_h	788875	788915	-	-4.09639	2.77e-05	0.0104	ATTAAAAAAGCTAAAAACTTTTGTTTTTAGCTTTTTTGGTT
1	TTTAAATCTTTRAAAAATTGYAWTTATTAGRKRTTGYRKTA	ca112a_lchrom_DRF_h_h	456729	456769	-	-4.10241	2.77e-05	0.0104	TGTCGAACTTTGAAAAAGTTTCGTTAAGAGCCGGGTTTTTA
1	TTTAAATCTTTRAAAAATTGYAWTTATTAGRKRTTGYRKTA	ca112a_lchrom_DRF_h_h	561938	561978	+	-4.10241	2.77e-05	0.0104	TGAACATAAATAAAATAGCATGTATTTTTGGTGGTATTTTA
1	TTTAAATCTTTRAAAAATTGYAWTTATTAGRKRTTGYRKTA	ca112a_lchrom_DRF_h_h	687673	687713	+	-4.10241	2.77e-05	0.0104	GTTATTTTTATAAAAAATTAAATAATTTTTATTATTTTTAC
1	TTTAAATCTTTRAAAAATTGYAWTTATTAGRKRTTGYRKTA	ca112a_lchrom_DRF_h_h	747270	747310	+	-4.10241	2.77e-05	0.0104	AGACTCCTTGCAAAAAATTTTAAATAATAGATGTGATGCTT
1	TTTAAATCTTTRAAAAATTGYAWTTATTAGRKRTTGYRKTA	ca112a_lchrom_DRF_h_h	751127	751167	+	-4.10241	2.77e-05	0.0104	TTTAATTTATTACATTTTATCATATTTTAAATCTTTTTCTA
1	TTTAAATCTTTRAAAAATTGYAWTTATTAGRKRTTGYRKTA	ca112a_lchrom_DRF_h_h	135752	135792	+	-4.10843	2.78e-05	0.0104	TAAAAATACTATGAAAATAAAAATAAATGGCGATGGATTTA
1	TTTAAATCTTTRAAAAATTGYAWTTATTAGRKRTTGYRKTA	ca112a_lchrom_DRF_h_h	176443	176483	-	-4.10843	2.78e-05	0.0104	TTTAAAGCTTTTAAATCGGCTTTTGATTTACTTGATAGTTA
1	TTTAAATCTTTRAAAAATTGYAWTTATTAGRKRTTGYRKTA	ca112a_lchrom_DRF_h_h	848290	848330	+	-4.10843	2.78e-05	0.0104	GTTATTTTTAAGAAAAAATATTATAATCTATCGTAGTAGTT
1	TTTAAATCTTTRAAAAATTGYAWTTATTAGRKRTTGYRKTA	ca112a_lchrom_DRF_h_h	80090	80130	-	-4.11446	2.78e-05	0.0104	CTACAAAGAGACATATATTGTATTTTTTTGCGATTTTTCCA
1	TTTAAATCTTTRAAAAATTGYAWTTATTAGRKRTTGYRKTA	ca112a_lchrom_DRF_h_h	421371	421411	-	-4.11446	2.78e-05	0.0104	TTTAAATAATATAAAAATTGTTTTACCTTTTCAATATTACA
1	TTTAAATCTTTRAAAAATTGYAWTTATTAGRKRTTGYRKTA	ca112a_lchrom_DRF_h_h	326393	326433	-	-4.12048	2.79e-05	0.0104	CAGCCATTTTAAAAAAAATGAAAAATTTTCAAGTTTTATTA
1	TTTAAATCTTTRAAAAATTGYAWTTATTAGRKRTTGYRKTA	ca112a_lchrom_DRF_h_h	332723	332763	-	-4.12048	2.79e-05	0.0104	TTTAAACGTTTTGAATTTAAGGTTAATTATCCATTATTTTT
1	TTTAAATCTTTRAAAAATTGYAWTTATTAGRKRTTGYRKTA	ca112a_lchrom_DRF_h_h	441451	441491	-	-4.12048	2.79e-05	0.0104	ATTTATTTATTAAAATATTGGAATAAGTATTGACATGGATT
1	TTTAAATCTTTRAAAAATTGYAWTTATTAGRKRTTGYRKTA	ca112a_lchrom_DRF_h_h	712274	712314	+	-4.12048	2.79e-05	0.0104	TTTTTGTCATTAAAATAATAGGATTTAAAAAGCTTGCTTTA
1	TTTAAATCTTTRAAAAATTGYAWTTATTAGRKRTTGYRKTA	ca112a_lchrom_DRF_h_h	907858	907898	+	-4.12048	2.79e-05	0.0104	GTTAAGAGTTTAAAATAGACAATATTTTGGAAATTTATTTT
1	TTTAAATCTTTRAAAAATTGYAWTTATTAGRKRTTGYRKTA	ca112a_lchrom_DRF_h_h	376029	376069	+	-4.12651	2.79e-05	0.0105	TTAAAAAGCTTTCTAAAATGTTTTTGCTAACAATTTCATTG
1	TTTAAATCTTTRAAAAATTGYAWTTATTAGRKRTTGYRKTA	ca112a_lchrom_DRF_h_h	714805	714845	+	-4.12651	2.79e-05	0.0105	TTTTAAGCTTTATTATATTTCATTAGAATAGAATATTGTAA
1	TTTAAATCTTTRAAAAATTGYAWTTATTAGRKRTTGYRKTA	ca112a_lchrom_DRF_h_h	220902	220942	-	-4.13253	2.8e-05	0.0105	ATTACTGTTTGTAAAAATTGTCTATAAAATCCTTTTGCTTT
1	TTTAAATCTTTRAAAAATTGYAWTTATTAGRKRTTGYRKTA	ca112a_lchrom_DRF_h_h	12538	12578	-	-4.13855	2.8e-05	0.0105	TCTATTTCTTCGCAAGATAAAATTGCTTTAGGATTTTTGTT
1	TTTAAATCTTTRAAAAATTGYAWTTATTAGRKRTTGYRKTA	ca112a_lchrom_DRF_h_h	433769	433809	+	-4.13855	2.8e-05	0.0105	TTTAATTTTAACAAATATTTTGTTGTTATTGAGTTTTCTAT
1	TTTAAATCTTTRAAAAATTGYAWTTATTAGRKRTTGYRKTA	ca112a_lchrom_DRF_h_h	478245	478285	+	-4.13855	2.8e-05	0.0105	TATAAAGCTGTTTTAGATTTGAATAATATTGATTTGCGCTT
1	TTTAAATCTTTRAAAAATTGYAWTTATTAGRKRTTGYRKTA	ca112a_lchrom_DRF_h_h	219530	219570	+	-4.14458	2.81e-05	0.0105	GTAATTTATACCAAAAAATTAAAATATTTGCTATTATTCCT
1	TTTAAATCTTTRAAAAATTGYAWTTATTAGRKRTTGYRKTA	ca112a_lchrom_DRF_h_h	315150	315190	-	-4.1506	2.81e-05	0.0105	TTTATAGGTTTAAATTAAATGAATAATAATGCTTTTCATTT
1	TTTAAATCTTTRAAAAATTGYAWTTATTAGRKRTTGYRKTA	ca112a_lchrom_DRF_h_h	478746	478786	+	-4.1506	2.81e-05	0.0105	CTTGAATATTTGATAGATTCTAAACCTCAGGCAATAGAATA
1	TTTAAATCTTTRAAAAATTGYAWTTATTAGRKRTTGYRKTA	ca112a_lchrom_DRF_h_h	488420	488460	-	-4.1506	2.81e-05	0.0105	TTTTAATCCTAAAAAATCTGAGAACACTTTGCTGTGCGAAT
1	TTTAAATCTTTRAAAAATTGYAWTTATTAGRKRTTGYRKTA	ca112a_lchrom_DRF_h_h	12269	12309	-	-4.15663	2.82e-05	0.0105	TTCGTTTTTTTGATAAATTTTAGTGTTTTTAGCTTTTTCTA
1	TTTAAATCTTTRAAAAATTGYAWTTATTAGRKRTTGYRKTA	ca112a_lchrom_DRF_h_h	27787	27827	-	-4.15663	2.82e-05	0.0105	TTTAAGATAATAAAATTTTTACAAAAATTTATATTGCACAA
1	TTTAAATCTTTRAAAAATTGYAWTTATTAGRKRTTGYRKTA	ca112a_lchrom_DRF_h_h	83248	83288	-	-4.15663	2.82e-05	0.0105	TGAAATTCATAAAAAGGTTGTGAATGCTGCTTATGAAGTTA
1	TTTAAATCTTTRAAAAATTGYAWTTATTAGRKRTTGYRKTA	ca112a_lchrom_DRF_h_h	102873	102913	-	-4.15663	2.82e-05	0.0105	TTTTTGGCTTTGAGTATTGGATTTTTTATTGGGATGCATTA
1	TTTAAATCTTTRAAAAATTGYAWTTATTAGRKRTTGYRKTA	ca112a_lchrom_DRF_h_h	135855	135895	+	-4.15663	2.82e-05	0.0105	TTAAAATAATTGAGTTAATTAAATAAATAAATTTTTAATTT
1	TTTAAATCTTTRAAAAATTGYAWTTATTAGRKRTTGYRKTA	ca112a_lchrom_DRF_h_h	176779	176819	-	-4.15663	2.82e-05	0.0105	TGTAGATTTTAAAGATATTAATATTAAAGATGAATTTGTTG
1	TTTAAATCTTTRAAAAATTGYAWTTATTAGRKRTTGYRKTA	ca112a_lchrom_DRF_h_h	264541	264581	-	-4.15663	2.82e-05	0.0105	GATATTGTTTTAGAATGTAGTTGTTTATTTCTATTGCGTGA
[truncated: 3,359 more rows]
