# Supplementary material for: Characterization and genomic analysis of the Lyme disease spirochete bacteriophage ϕBB-1
Source: PLoS Pathog. 2024 Apr 1;20(4):e1012122. doi: 10.1371/journal.ppat.1012122 (PMC11008901; doi:10.1371/journal.ppat.1012122)
Supplement: S1 Data — (ZIP) [file ppat.1012122.s006.zip › DATA TO DEPOSIT-2/IQ-TREE phylogenetic tree/Final_tree.nex]

#NEXUS
Begin Taxa;
	Dimensions ntax=149;
	TaxLabels
		'AB073701.1_2644826666'
		'CP003437.1_86758894'
		'_R_CP004326.1_31573372'
		'CP000999.1_2085821075'
		'CP019362.1_2683327052'
		'_R_CP075387.1_5354453762'
		'_R_CP075380.1_2321923438'
		'_R_CP075385.1_2546625685'
		'_R_CP075388.1_2531225535'
		'_R_CP075388.1_5581456032'
		'_R_CP073221.1_2446424670'
		'_R_CP075400.1_2553925713'
		'_R_CP073171.1_999210100'
		'_R_CP073175.1_2605926277'
		'_R_CP073196.1_2470124925'
		'_R_CP073162.1_2461024829'
		'CP073158.1_2058520759'
		'_R_CP005720.1_53215483'
		'_R_CP073227.1_1099011162'
		'_R_CP015634.1_1741417587'
		'CP075397.1_1275812975'
		'AP027072.1_4952749662'
		'CP004222.1_20852182'
		'CP017128.1_1241812513'
		'_R_CP114739.1_2545525545'
		'_R_CP114745.1_2526225346'
		'_R_CP037475.1_1222012324'
		'_R_CP044829.1_17001851'
		'_R_CP044828.1_14571541'
		'_R_CP073170.1_1082610992'
		'_R_CP075383.1_2480425023'
		'CP015633.1_1736617569'
		'CP015633.1_1735617510'
		'_R_CP075077.1_2432924533'
		'_R_CP075081.1_4392044054'
		'_R_CP073178.1_2561625834'
		'_R_CP073193.1_2572825947'
		'_R_CP073179.1_2624526463'
		'CP005711.1_3183532049'
		'CP073157.1_6330263514'
		'CP014351.1_2424824461'
		'_R_CP073137.1_2438224596'
		'CP015331.1_87068924'
		'CP073156.1_1918819402'
		'CP001434.1_2406124486'
		'_R_CP001434.1_64736567'
		'CP116884.1_30223368'
		'CP018274.1_15651899'
		'_R_U03641.1_1231'
		'_R_CP117910.1_61716516'
		'_R_CP001460.1_24602797'
		'_R_CP002755.1_59106244'
		'_R_CP015962.1_44134745'
		'_R_CP031402.1_2184521912'
		'CP028875.1_37863889'
		'_R_CP028882.1_2308823174'
		'_R_CP003202.1_5863558737'
		'CP001520.1_2596526385'
		'_R_CP001440.1_3131131737'
		'_R_CP001530.1_94869564'
		'CP044542.1_1624816662'
		'CP001435.1_2433024761'
		'CP001202.1_4422844653'
		'CP028868.1_2532325746'
		'_R_CP116880.1_1859819023'
		'CP001441.1_1919019603'
		'CP001303.1_2588126289'
		'CP009070.1_2570426123'
		'CP001517.1_2602326446'
		'_R_CP116879.1_41274550'
		'CP059021.1_1682117242'
		'AF029906.1_285'
		'CP058819.1_3630336726'
		'_R_CP028874.1_1883119260'
		'CP002941.1_2429124715'
		'CP002940.1_2124421665'
		'CP058823.1_2537925802'
		'_R_CP018279.1_26113032'
		'CP018286.1_7811203'
		'_R_CP018270.1_22452667'
		'CP002938.1_2658227005'
		'CP018292.1_426836'
		'CP001240.1_2632926752'
		'CP018278.1_12191629'
		'CP002935.1_2557725988'
		'CP009071.1_2596826378'
		'CP002937.1_2605726468'
		'CP001243.1_2638326804'
		'CP028864.1_1684117262'
		'CP058825.1_2590526305'
		'CP058822.1_1829518720'
		'CP059020.1_1852018944'
		'CP059025.1_2662127045'
		'CP059026.1_1006910490'
		'CP001306.1_3128031704'
		'_R_CP059027.1_84568877'
		'CP118295.1_2293623359'
		'CP031405.1_1427314696'
		'CP001565.1_2637726802'
		'CP094586.1_2602526449'
		'AY142080.1_197'
		'CP001536.1_1531015728'
		'CP002229.1_1348713911'
		'CP015784.1_2550225924'
		'CP001426.1_2600026424'
		'CP002309.1_2602826451'
		'CP017205.1_2578526209'
		'CP001558.1_2573426158'
		'CP001498.1_2560426028'
		'CP002307.1_2594826369'
		'CP001525.1_2590226326'
		'CP001259.1_2603826460'
		'CP015798.1_2545625880'
		'CP002752.1_2572226153'
		'CP015802.1_1272813136'
		'CP002227.1_2570726131'
		'CP001556.1_2619026612'
		'CP001416.1_2579126214'
		'CP001521.1_2562326046'
		'CP002754.1_1432914754'
		'L32797.1_1202'
		'CP001415.1_2595926381'
		'CP019921.1_2577926203'
		'CP002753.1_2631026735'
		'CP002751.1_2559526020'
		'U80960.1_196'
		'CP002748.1_2602526449'
		'CP001371.1_2580826232'
		'CP002240.1_2590426327'
		'AF029901.1_1103'
		'CP001478.1_2606926500'
		'CP031411.1_1364914081'
		'CP002320.1_2583926262'
		'CP002310.1_2625126684'
		'CP001411.1_2551225942'
		'CP002754.1_6161262033'
		'CP002749.1_2626026692'
		'_R_CP002754.1_3110231533'
		'_R_CP002754.1_1905019464'
		'CP002750.1_2572226153'
		'CP001545.1_2435824781'
		'CP000991.1_1691617134'
		'CP000997.1_2227022343'
		'CP000989.1_2159321808'
		'CP003439.1_8081027'
		'CP004274.1_8171022'
		'_R_CP003465.1_30243235'
		'CP004299.1_525740'
		'_R_CP000997.1_1042310640'
		;
End;
Begin Trees;
	Translate
		1 'AB073701.1_2644826666',
		2 'CP003437.1_86758894',
		3 '_R_CP004326.1_31573372',
		4 'CP000999.1_2085821075',
		5 'CP019362.1_2683327052',
		6 '_R_CP075387.1_5354453762',
		7 '_R_CP075380.1_2321923438',
		8 '_R_CP075385.1_2546625685',
		9 '_R_CP075388.1_2531225535',
		10 '_R_CP075388.1_5581456032',
		11 '_R_CP073221.1_2446424670',
		12 '_R_CP075400.1_2553925713',
		13 '_R_CP073171.1_999210100',
		14 '_R_CP073175.1_2605926277',
		15 '_R_CP073196.1_2470124925',
		16 '_R_CP073162.1_2461024829',
		17 'CP073158.1_2058520759',
		18 '_R_CP005720.1_53215483',
		19 '_R_CP073227.1_1099011162',
		20 '_R_CP015634.1_1741417587',
		21 'CP075397.1_1275812975',
		22 'AP027072.1_4952749662',
		23 'CP004222.1_20852182',
		24 'CP017128.1_1241812513',
		25 '_R_CP114739.1_2545525545',
		26 '_R_CP114745.1_2526225346',
		27 '_R_CP037475.1_1222012324',
		28 '_R_CP044829.1_17001851',
		29 '_R_CP044828.1_14571541',
		30 '_R_CP073170.1_1082610992',
		31 '_R_CP075383.1_2480425023',
		32 'CP015633.1_1736617569',
		33 'CP015633.1_1735617510',
		34 '_R_CP075077.1_2432924533',
		35 '_R_CP075081.1_4392044054',
		36 '_R_CP073178.1_2561625834',
		37 '_R_CP073193.1_2572825947',
		38 '_R_CP073179.1_2624526463',
		39 'CP005711.1_3183532049',
		40 'CP073157.1_6330263514',
		41 'CP014351.1_2424824461',
		42 '_R_CP073137.1_2438224596',
		43 'CP015331.1_87068924',
		44 'CP073156.1_1918819402',
		45 'CP001434.1_2406124486',
		46 '_R_CP001434.1_64736567',
		47 'CP116884.1_30223368',
		48 'CP018274.1_15651899',
		49 '_R_U03641.1_1231',
		50 '_R_CP117910.1_61716516',
		51 '_R_CP001460.1_24602797',
		52 '_R_CP002755.1_59106244',
		53 '_R_CP015962.1_44134745',
		54 '_R_CP031402.1_2184521912',
		55 'CP028875.1_37863889',
		56 '_R_CP028882.1_2308823174',
		57 '_R_CP003202.1_5863558737',
		58 'CP001520.1_2596526385',
		59 '_R_CP001440.1_3131131737',
		60 '_R_CP001530.1_94869564',
		61 'CP044542.1_1624816662',
		62 'CP001435.1_2433024761',
		63 'CP001202.1_4422844653',
		64 'CP028868.1_2532325746',
		65 '_R_CP116880.1_1859819023',
		66 'CP001441.1_1919019603',
		67 'CP001303.1_2588126289',
		68 'CP009070.1_2570426123',
		69 'CP001517.1_2602326446',
		70 '_R_CP116879.1_41274550',
		71 'CP059021.1_1682117242',
		72 'AF029906.1_285',
		73 'CP058819.1_3630336726',
		74 '_R_CP028874.1_1883119260',
		75 'CP002941.1_2429124715',
		76 'CP002940.1_2124421665',
		77 'CP058823.1_2537925802',
		78 '_R_CP018279.1_26113032',
		79 'CP018286.1_7811203',
		80 '_R_CP018270.1_22452667',
		81 'CP002938.1_2658227005',
		82 'CP018292.1_426836',
		83 'CP001240.1_2632926752',
		84 'CP018278.1_12191629',
		85 'CP002935.1_2557725988',
		86 'CP009071.1_2596826378',
		87 'CP002937.1_2605726468',
		88 'CP001243.1_2638326804',
		89 'CP028864.1_1684117262',
		90 'CP058825.1_2590526305',
		91 'CP058822.1_1829518720',
		92 'CP059020.1_1852018944',
		93 'CP059025.1_2662127045',
		94 'CP059026.1_1006910490',
		95 'CP001306.1_3128031704',
		96 '_R_CP059027.1_84568877',
		97 'CP118295.1_2293623359',
		98 'CP031405.1_1427314696',
		99 'CP001565.1_2637726802',
		100 'CP094586.1_2602526449',
		101 'AY142080.1_197',
		102 'CP001536.1_1531015728',
		103 'CP002229.1_1348713911',
		104 'CP015784.1_2550225924',
		105 'CP001426.1_2600026424',
		106 'CP002309.1_2602826451',
		107 'CP017205.1_2578526209',
		108 'CP001558.1_2573426158',
		109 'CP001498.1_2560426028',
		110 'CP002307.1_2594826369',
		111 'CP001525.1_2590226326',
		112 'CP001259.1_2603826460',
		113 'CP015798.1_2545625880',
		114 'CP002752.1_2572226153',
		115 'CP015802.1_1272813136',
		116 'CP002227.1_2570726131',
		117 'CP001556.1_2619026612',
		118 'CP001416.1_2579126214',
		119 'CP001521.1_2562326046',
		120 'CP002754.1_1432914754',
		121 'L32797.1_1202',
		122 'CP001415.1_2595926381',
		123 'CP019921.1_2577926203',
		124 'CP002753.1_2631026735',
		125 'CP002751.1_2559526020',
		126 'U80960.1_196',
		127 'CP002748.1_2602526449',
		128 'CP001371.1_2580826232',
		129 'CP002240.1_2590426327',
		130 'AF029901.1_1103',
		131 'CP001478.1_2606926500',
		132 'CP031411.1_1364914081',
		133 'CP002320.1_2583926262',
		134 'CP002310.1_2625126684',
		135 'CP001411.1_2551225942',
		136 'CP002754.1_6161262033',
		137 'CP002749.1_2626026692',
		138 '_R_CP002754.1_3110231533',
		139 '_R_CP002754.1_1905019464',
		140 'CP002750.1_2572226153',
		141 'CP001545.1_2435824781',
		142 'CP000991.1_1691617134',
		143 'CP000997.1_2227022343',
		144 'CP000989.1_2159321808',
		145 'CP003439.1_8081027',
		146 'CP004274.1_8171022',
		147 '_R_CP003465.1_30243235',
		148 'CP004299.1_525740',
		149 '_R_CP000997.1_1042310640'
		;
	Tree tree1 = ('1':0.0389544237,(((('2':0.0469198832,'3':0.1029777304)80.8:0.0157967299[Support2=43],('4':0.0639141953,((((('5':0.0141389002,('6':0.0701318751,('7':0.0623542611,('8':0.1337617752,('9':2.0601E-06,('10':2.4718E-06,('11':0.0438176233,'12':0.050889621)100:0.1764577183[Support2=100])98.9:0.0886579578[Support2=100])100:0.3844049852[Support2=100])79.2:0.0464938163[Support2=60])84.8:0.0347…
End;
Begin TreeViewer;
	Length: 13268;
[[["2597d3f2-83e5-4242-8616-4fbe09446f96","ERaJ77YpVViQwgXLAHCWDyjsnqQY92JN9cbTk7G2ba3VYTtghAupLrCWpVeE3BvcZqV4pZCA75sOlnnVxReodh4lWKxd9LbE44PUDB1\u002BOjPJpkvlNt0/45PkgBfhNtPQo/Li6oB1KwwzEcapW7dC8Ru8nXjzWn153DP12jTdQxZtBZDv88GKBOIzyru5rnGFGLeflyFCgjQbR58bKqW1bVIy58SXsvKoX6ImveO/W8C61yvWqWwhLHsLFJ\u002BHEQl5Azbst2PSrIea9J5MbfcRfcJQvaCFlRSsjYscqZOnOgIcJfykLkRf601b5HK2DgfuS1pjuD8CPQ1yPRPE87edACGQPp…
End;
