# Supplementary material for: Characterization and genomic analysis of the Lyme disease spirochete bacteriophage ϕBB-1
Source: PLoS Pathog. 2024 Apr 1;20(4):e1012122. doi: 10.1371/journal.ppat.1012122 (PMC11008901; doi:10.1371/journal.ppat.1012122)
Supplement: S1 Data — (ZIP) [file ppat.1012122.s006.zip › DATA TO DEPOSIT-2/MAFFT aligned sequences/149_aligned_Borrelia__plasmid_sequences.fasta]

>AB073701.1:2644826666 Borrelia duttonii plasmid DNA, complete sequence, strain: Ly
----------------------taatttatatgttaactaaatgatataaaaataagtaa
aattatgtat-aaatatgttatcaaatac-tcttaatttatgtcaaattatatg-tctct
ccattgta--tgcaaaatttaatgtgtaa---gatatgtatt-ttaatcagaagagctga
tatt-taa-ggg-tgcagca--c--aa-aat--atctagga----aactttgtgttagct
ttaataaatacttaaaaatttgct------------------------------------
------------------------------------------------------------
------------------------------------------------------------
--------------------------------------------------------
>CP003437.1:86758894 Borrelia crocidurae str. Achema plasmid clone 18 genomic sequence
----------------------taatttatatattaactaaatgctataaaaataagtaa
aattatatat-aaatatgttatcaaatac-tcttaatttatgtcaaattatatg-cctct
tcattgta--tgcaaaatttaatgtgtaa---gacatttatt-ttaatcagaagggctaa
tatt-taa-ggg-tgcagca--c--aa-aat-aatctagaa----aactttgcggtagct
ttaataaatacttaaaaatttgct------------------------------------
------------------------------------------------------------
------------------------------------------------------------
--------------------------------------------------------
>CP004299.1:525740 Borrelia crocidurae DOU plasmid Contig0033 genomic sequence
----------------------taatttatatgttaactaaatgctataaaaataagtaa
aattatatat-aaatatgttagcaaatac-tcttaatttatgtcaaattatatg-tctct
ccattgta--tgcaaaatttaatgtgtaa---gatatgtatt-ttaatcagaagggctaa
tatt-taa-agg-tgcagca--c--aa-aat--atctaata----aactttgtggtaact
ttagcaaatacttaaaaattt---------------------------------------
------------------------------------------------------------
------------------------------------------------------------
--------------------------------------------------------
>_R_CP000997.1:1042310640 Borrelia recurrentis A1 plasmid pl35, complete sequence
----------------------taatttatatgttaactaaatgctataaaaataagtaa
aattatgtat-aaatatgttagcaagtac-tctcaatttatgttaaattatata---tct
ccattgta--tgcaaaatttaatgtgtaa---agtatgtatt-ttaatcagaagggctaa
tatt-taagggg-tgcagta--c--aa-aat--atctagga----aactttgtggtagct
ttaataaatacttaaaaatttgct------------------------------------
------------------------------------------------------------
------------------------------------------------------------
--------------------------------------------------------
>CP000991.1:1691617134 Borrelia duttonii Ly plasmid pl31, complete sequence
----------------------taatttatatgttaactaaatgctataaaaataagtaa
aattatgtat-aaatatgttagcaaatac-tattaatttatgtcaaattatatg-tctct
ccattgta--tgcaaaatttaatgtttaa---gacatgtatt-ttaatcagaagggctaa
tatt-taa-ggg-ttcagca--c--aa-aat--aatctagg----aactttgtggtagct
ttaacaaatacttaaaaatttgct------------------------------------
------------------------------------------------------------
------------------------------------------------------------
--------------------------------------------------------
>CP000999.1:2085821075 Borrelia recurrentis A1 plasmid pl53, complete sequence
----------------------taatttatgtgttaactaaatgatataaaaataattaa
atttatgtat-aaatatgttagcaaatac-tcttaatttatgtcaaattatatg-tctct
ccattgta--tgcaaaatttaatgtgtaa---gacatttatt-ttaattagaagggctga
tatt-taa-ggg-tgcagca--c--aa-aat--atcta-gt----aactttgtggtaact
ttaacaaatacttaaaaatttgct------------------------------------
------------------------------------------------------------
------------------------------------------------------------
--------------------------------------------------------
>CP000997.1:2227022343 Borrelia recurrentis A1 plasmid pl35, complete sequence
----------------------taatttatatgttaactaaatgctat-aaaataagtaa
atttatatat-aaatatgttagcaaatac-tataaaatt---------------------
------------------------------------------------------------
------------------------------------------------------------
------------------------------------------------------------
------------------------------------------------------------
------------------------------------------------------------
--------------------------------------------------------
>_R_CP004326.1:31573372 Borrelia crocidurae DOU plasmid Contig0060 genomic sequence
----------------------taatttatatattaactaaatgctataaaaataagtaa
aattatgtat-aaatatgttatcaaatac-tttaaatttatgtcaaattatatg-tctct
ccattgta--tgcaaaatttaatgtgtag---gatatttatt-ttaatcagaagggttga
tatt-taa-ggg-tgcagca--c--aa-aat-attctacga----aactttgtgatagat
ttatcaaatactttaaaatt----------------------------------------
------------------------------------------------------------
------------------------------------------------------------
--------------------------------------------------------
>CP000989.1:2159321808 Borrelia duttonii Ly plasmid pl42, complete sequence
----------------------taatttatatgttaattaaatgctataaaaataagtaa
aattatgtat-aaatatgttatcaaatac-tttaaatttatgtcaaattatatg-tctct
ccattgta--tgcaaaatttaatgtttaa---ggtatgtatt-ttaattggaaaggttaa
tatt-tag-ata-tttacca--c--aa-aat-attctacta----aattttgtgatatat
ttagcaaatactttaaaatt----------------------------------------
------------------------------------------------------------
------------------------------------------------------------
--------------------------------------------------------
>CP003439.1:8081027 Borrelia crocidurae str. Achema plasmid clone 12 genomic sequence
----------------------taatttatatgttaactaaatgctataaaaataaataa
aattatgtat-aaatatgttagcaaatac-tcttaatttatgtcaaattatatg-tctct
ccattgta--tgtaaaatttaatgtataa---ggcatgtatt-ttaatcagaagggctaa
tatt-tag-ata-cctatca--t--aataat--atttacga----aactttgtggtatat
ttaacaaatacttaaaaatttgct------------------------------------
------------------------------------------------------------
------------------------------------------------------------
--------------------------------------------------------
>CP004274.1:8171022 Borrelia crocidurae DOU plasmid Contig0008 genomic sequence
----------------------taatttatatgttaactaaatgctataaaaataaataa
aattatctat-aaatatgttggcaaatac-ttacaatt------------tatg-tctct
ccattgta--tgtaaaatttaatgtataa---ggcatgtatt-ttaatcagaagggctaa
tatt-tag-ata-cctatca--c--aataat--atctacga----aactttgtggtagct
ttatcaaacacttgaaaaattt--------------------------------------
------------------------------------------------------------
------------------------------------------------------------
--------------------------------------------------------
>_R_CP003465.1:30243235 Borrelia crocidurae str. Achema plasmid clone 10 genomic sequence
----------------------taatttatattttaactaaatgctataaaaataagtaa
aattatgtat-aaatatgttggcaaatac-tctcaatttatgttaaattatata---tct
ccattgtg--tg-aaaatttaatgtataa---ggcatgtatt-ttaattgaaaaggttaa
tatt-tag-ata-cctatca--c--aa-aat--atctacga----aactttgtggtagct
ttaacaaatacttaaaattt----------------------------------------
------------------------------------------------------------
------------------------------------------------------------
--------------------------------------------------------
>CP019362.1:2683327052 Borrelia turicatae 91E135 isolate Oz1 plasmid cp31, complete sequence
----------------------taattttaaagttaactaaatagtttaaaaatagataa
aattagttat-aaaaatattagcaaatac-ttacacgtagagtcaatttttaaa-ggtct
ccattgta--tgggaaatctggtgtgtag---aatacttgta-atttagagaaaagttat
ttta-agg-aga-agcagca--c--aa-aat--atctagta----tactttgggttatct
ttaacaaatacttaaaattttactt-----------------------------------
------------------------------------------------------------
------------------------------------------------------------
--------------------------------------------------------
>_R_CP075387.1:5354453762 Borrelia puertoricensis strain SUM plasmid cp592, complete sequence
----------------------taatttcaaagttaactaaacatattaaaaatatataa
aattagttat-aaaaatattaacaaatac-ttatgcgtagagtcaatttttaaa-ggtct
tcattgta--agagaaatatgctgtgtag---aatacttgta-atttagagaaaagttat
ttta-agg-aga-agcagca--c--aa-aat--atctagca----tactttgtgttatct
ttaacaaatacttataattttact------------------------------------
------------------------------------------------------------
------------------------------------------------------------
--------------------------------------------------------
>_R_CP075380.1:2321923438 Borrelia puertoricensis strain SUM plasmid cp27, complete sequence
----------------------taatttcaaagttaactaaacatattaaaaatagataa
aattagttat-aaaaatattagcaaatac-ttacacgtagagtcaatttttaaa-ggtct
acattgca--tggaaaatatggtgtgtag---aatacttgta-gtttagagaaaagttgt
ttta-agg-aga-agcagca--c--aa-aat--atctataa----tacttcttgctatct
ttaacaaatacttctagttttactt-----------------------------------
------------------------------------------------------------
------------------------------------------------------------
--------------------------------------------------------
>_R_CP073171.1:999210100 Borrelia parkeri strain SLO plasmid lp341, complete sequence
------------------------------------------------------------
-------tat-aaaaatattagcaaatac-ttaaaggtagagtcaatttttaaa-ggtct
tcattgca--tgggaaatctggtgtgtaga--aatacttgta-ttttacagaaaggttat
tttt--------------------------------------------------------
------------------------------------------------------------
------------------------------------------------------------
------------------------------------------------------------
--------------------------------------------------------
>_R_CP073175.1:2605926277 Borrelia parkeri strain SLO plasmid lp60, complete sequence
----------------------taatttcaaagttaactaaatagtttaaaaatagataa
aattagttat-aaaaatattagcaaatac-ttacatgtagagtcaatttttaaa-ggtct
ccattgca--agagaaatattgtgtatag---aatacttgta-atttgtagaaaggttgt
tttt-aaa-ggg-atgagca--c--aa-aat--atctagta----tactttgtgttatct
ttaacaaatactttaaattttgct------------------------------------
------------------------------------------------------------
------------------------------------------------------------
--------------------------------------------------------
>_R_CP073196.1:2470124925 Borrelia turicatae strain BTE5EL plasmid cp60, complete sequence
----------------------taatttaaaagttaactaaatagtttaaaaatagataa
aattagttat-aaaaatattagcaaatac-ttacacgtagagtcaattttgcaa-ggttt
tcattgta--agggaaatttgctgcataga-aggttgtctgtaatatatagagagggtgt
tttt-taa-agg-gttgggcaat--aa-tat--atctagga---ttactttaacctaacc
ttaacaaatacttcaatttttact------------------------------------
------------------------------------------------------------
------------------------------------------------------------
--------------------------------------------------------
>_R_CP073162.1:2461024829 Borrelia parkeri strain SLO plasmid cp58, complete sequence
----------------------taatttaaaagttaactaaatagtttaaaaatagataa
aattagttat-aaaaatattagcaaatac-ttaaaggtagagtcaattttgaaa-ggtct
ccattgcat-agtaaaatatctcatctaa---ggttgtttat-ataaatagagagggtat
tttt-tta-cat-gtttggt--t--aa-tat--atctagaa----tactttaacctaacc
ttaacaaatacttcaaattttact------------------------------------
------------------------------------------------------------
------------------------------------------------------------
--------------------------------------------------------
>_R_CP073178.1:2561625834 Borrelia turicatae 91E135 plasmid cp302, complete sequence
----------------------taatttaaaagttaactaaatattttaaaaatagataa
aattagttat-aaaaatattagcaaatac-ttacacgtagagtcaattttgcaa-ggttt
tcattgca--agtgaaatatctcatctaa---ggttgtctgt-ataaatagagagggtgt
tttt-taa-tgt-gtttggt--t--aa-tat--atctagga----tactttaacctaacc
ttaacaaatacttcaatttttact------------------------------------
------------------------------------------------------------
------------------------------------------------------------
--------------------------------------------------------
>_R_CP073193.1:2572825947 Borrelia turicatae strain BTE5EL plasmid cp301, complete sequence
----------------------taatttaaaagttaactaaatattttaaaaatagataa
aattagttat-aaaaatattagcaaatac-ttacacgtagagtcaattttgcaa-ggttt
tcattgca--agtgaaatatctcatctaa---ggttgtctgt-ataaatagagagggtgt
tttt-taa-tgt-gtttggt--t--aa-tat--atctaata----tacttcttgctacct
ttaacaaatacttaaatgtttgctt-----------------------------------
------------------------------------------------------------
------------------------------------------------------------
--------------------------------------------------------
>_R_CP073179.1:2624526463 Borrelia turicatae 91E135 plasmid cp31, complete sequence
----------------------taatttaaaagttaactaaatagtttaaaaatagataa
aattagttat-aaaaatattagcaaatac-ttacacgtagagtcaattttgcaa-ggttt
tcattgta--tgggaaatttgctgtatag---aatacttgta-atttacagaaaggttgt
tttt-aaa-ggg-atgagca--a--ta-aat--atctaata----tacttcttgctatct
ttaacaaatacttcaaattttact------------------------------------
------------------------------------------------------------
------------------------------------------------------------
--------------------------------------------------------
>_R_CP075385.1:2546625685 Borrelia puertoricensis strain SUM plasmid cp30, complete sequence
----------------------taatttcaaagttaactaaacacattaaaaatagataa
aattagttat-aaaaatattagcaaatac-ttatgcgtagagtcaatttttaaa-ggtct
ccattgta--tataaaatatggtgtgtag---aatgcttgta-atttagagaaaagttgt
tttt-aag-gtg-attagca--a--ta-aat--aatctaca----tacttcttgctatct
ttaacaaatacttataattttactt-----------------------------------
------------------------------------------------------------
------------------------------------------------------------
--------------------------------------------------------
>CP073158.1:2058520759 Borrelia hermsii YOR plasmid lp93, complete sequence
------------------------------------------------------------
-------tat-aaaaatattagcaaatac-ttaaacgtagagtcaattttaaca-tcgca
tcattgta--tataaaatatctcctctag---ggttatttat-ataaatagaataggttt
ttttaaaa-aat-atgtttg--g--aa-tat--atttagaa----tactttaacttggtt
ttaacaaatacttaaatatttact------------------------------------
------------------------------------------------------------
------------------------------------------------------------
--------------------------------------------------------
>_R_CP073227.1:1099011162 Borrelia venezuelensis strain RMA01 plasmid lp30, complete sequence
------------------------------------------------------------
-------tat-aaaaatattagcaaatac-ttacacgtagagtcaatttttaaa-ggttt
tcattgta--tataaaatatctcatctaa---ggttatttat-gtaaatagaatagatgt
tgtt-ttt-gat-atgtttg--g--aa-tat--atctagtg----tacttc-ttttacct
ttaacaaatacttgaatatttact------------------------------------
------------------------------------------------------------
------------------------------------------------------------
--------------------------------------------------------
>_R_CP015634.1:1741417587 Borrelia turicatae strain BTE5EL plasmid lp40, complete sequence
------------------------------------------------------------
-------tac-aaaaatattatcaaatac-ttaaacgtagagtcaatttttaaa-ggtcc
tcattgta--tataaaatatctcatctaa---gtttatttat-ataaatagaataggtat
tttt-ttt-gat-atgtttg--g--aa-tat--atctagtg----tacttttttttgcct
ctagcaaatacttgaatatttact------------------------------------
------------------------------------------------------------
------------------------------------------------------------
--------------------------------------------------------
>_R_CP005720.1:53215483 Borrelia hermsii YBT plasmid Contig0015 genomic sequence
------------------------------------------------------------
-------tat-agaaatattagcaaatac-ttacacgtagagtcaattctaaca-tcaca
tcattgta--tataaaatatttcatctaa---ggttatttat-ataaatagaatagatgt
tttt-tt--gat-atgtttg--g--aa-tat--atctagaa----tacttctttctactt
ttaacaaatactta----------------------------------------------
------------------------------------------------------------
------------------------------------------------------------
--------------------------------------------------------
>CP075397.1:1275812975 Borrelia puertoricensis strain SUM plasmid lp41, complete sequence
----------------------taatttaaaagttaactaaata---taaaaatagataa
aattagttga-caaaagtttagcagatac-ttagatgtagagtcaatttttcaa-ggtct
ccattgca--tagaaaatatcttatctag---gattatttat-ataaatagagagtgttt
tttttttt-gat-atgtttg-gt--aa-tat--atctagta----tactttaacttagct
ttaataaatatttcagtttttact------------------------------------
------------------------------------------------------------
------------------------------------------------------------
--------------------------------------------------------
>_R_CP073170.1:1082610992 Borrelia parkeri strain SLO plasmid lp32, complete sequence
------------------------------------------------------------
-------tat-aaaaatattatcaaatac-ttaaacgtataatcaatttttaaa-agttt
ccattgca--tagaaaatatctgatctaa---ggttatttat-ataaatagagag--ttt
tttt-tga-tat-gtttggt--t--aa-tat--atccagaa----tacttt-----aacc
ttaacaaatacttaaatgtttact------------------------------------
------------------------------------------------------------
------------------------------------------------------------
--------------------------------------------------------
>_R_CP075383.1:2480425023 Borrelia puertoricensis strain SUM plasmid cp291, complete sequence
----------------------taatttcaaagttaactaaacatattaaaaatagataa
aattagttat-aaaaatattagcaaatac-ttatgagtagagtcaatttttaaa-ggtta
ccattgta--tagaaaatatctcttatag---ggctatttat-ataaatagagagtgtgt
tttt-tga-tat-atttggt--t--aa-tat--atctacaa----tactttaacttaatc
ttaacaaatacttataattttactt-----------------------------------
------------------------------------------------------------
------------------------------------------------------------
--------------------------------------------------------
>_R_CP075388.1:2531225535 Borrelia puertoricensis strain SUM plasmid cp60, complete sequence
----------------------taatttcaaagttaactaaacattataaaaattgataa
aattagttat-aaaaatattagcaaatac-ttacacgtagagtcaatttttaaa-ggtca
ccattgta--tagaaaatatgctcttatagggcatatttgta-ataaatagaaaggatgt
tttt-ttg-agatatttagg--g--aa-tat--aactagca----ttctttccattgtta
ttaacaaatacttataattttactt-----------------------------------
------------------------------------------------------------
------------------------------------------------------------
--------------------------------------------------------
>_R_CP075388.1:5581456032 Borrelia puertoricensis strain SUM plasmid cp60, complete sequence
----------------------taattttaaagttaactaaatattataaaaattactaa
acttgtgta--aaaaatattagcaaatac-ttacacgtagagtcaatttttaaa-ggtcg
ccattgta--tagaaaatatgctcttata---catatttgta-ataaatataaaggatat
tttt-ttg-aga-atttagg--g--aa-tat--aactagca----ttctttccattgtta
ttaacaaatacttataattttactt-----------------------------------
------------------------------------------------------------
------------------------------------------------------------
--------------------------------------------------------
>_R_CP073221.1:2446424670 Borrelia venezuelensis strain RMA01 plasmid cp28, complete sequence
---------------------------------ttaactaaatattataaaaattattaa
acttgtgta--aaaaatattagcaaatac-ttattcttaaagtcaatttttaaa-agtct
ccattgta--tataaaatatgctgttata---cgtatttgta-ataaatataaatgttat
tttt-ttg-aga-acttagg--g--aa-tat--aactagta----ttctttctcctcttc
cttacaaatacttttacttttact------------------------------------
------------------------------------------------------------
------------------------------------------------------------
--------------------------------------------------------
>_R_CP075400.1:2553925713 Borrelia puertoricensis strain SUM plasmid lp57, complete sequence
------------------------------------------------------------
-------tat-gaaaatattagcaaatac-ttatacgtagagtcaatttttaaa-ggtct
tcattgta--tataaaatatgctgttata---cgtatttgta-ataaatataaatgttat
tttt-ttg-aga-acttagg--g--aa-tat--atctagta----ctctttctccttttc
cttacaaatacttttatttttactt-----------------------------------
------------------------------------------------------------
------------------------------------------------------------
--------------------------------------------------------
>AP027072.1:4952749662 Candidatus Borrelia fainii Qtaro plasmid p59 DNA, complete sequence
----------------------------tattgttaactgaagattttaaaaatagataa
aattagttaa-caaaagttaagcaaatac-ttatatgtagagtcaatttttaat-gagct
ttattgtgtatataaaatatcttttctag---ggttatttgttataaata----------
------------------------------------------------------------
------------------------------------------------------------
------------------------------------------------------------
------------------------------------------------------------
--------------------------------------------------------
>CP005711.1:3183532049 Borrelia hermsii YBT plasmid Contig0006 genomic sequence
------------------------attttattgttaactaaagattttaaaaatatttaa
aattagttat-aaaaatgttagcaaatac-ttgtattgtaagtcaattctaatg-tcgct
tcattgca--tataaaataccccctctaa---ggtgctttat-gtaagagtaaggggcgt
tttt-aga-ggc-tgtagca--c--aa-gat--atatagca----tactttgtgttatct
ttaacaaatacttaaaaatatt--------------------------------------
------------------------------------------------------------
------------------------------------------------------------
--------------------------------------------------------
>CP073157.1:6330263514 Borrelia hermsii YOR plasmid lp89, complete sequence
------------------------attttattgataactaaagattttaaaaatccttaa
aattagttat-aaaaatgttagcaaatac-ttgtattgtaagtcaattctaacg-tcgct
tcattgca--tataaaata-cccctctaa---ggtgctttat-gtaggagtaaaaggtgt
tttt-aga-gac-tgtagta--c--aa-gat--atctagtg----tactttaaccaattc
tttacaaatacttgaaaatat---------------------------------------
------------------------------------------------------------
------------------------------------------------------------
--------------------------------------------------------
>CP073156.1:1918819402 Borrelia hermsii YOR plasmid lp73, complete sequence
------------------------attttattgttaactaaagattttaaaaatatttaa
aattagttat-aagaatgttagcaaatac-tagtatgcaaagtcaaatttagaa-gtgtt
tcattgca--tataaaatatcccctctaa---ggtactttat-gtaaggggaaaaggtgt
tttt-aga-ggt-tgtagca--c--aa-gat--atatagaa----tactttgtgttatat
ttaacaaatacttaaaaatatt--------------------------------------
------------------------------------------------------------
------------------------------------------------------------
--------------------------------------------------------
>CP014351.1:2424824461 Borrelia hermsii HS1 isolate Browne Mountain plasmid cp28, complete sequence
------------------------attttattgataactaaagattttaaaaatccttaa
aattagttat-aaaaatgttagcaaatac-ttgtattgtaagtcaattttaacg-tagct
tcattgca--tataaaataccccctctaa---ggtactttat-gtagggggaaagggtac
tttt-tga-tat-gttaggt--t--aa-tat--ttctagta----tactttatcctatct
ttaacaaatacttgaaaatat---------------------------------------
------------------------------------------------------------
------------------------------------------------------------
--------------------------------------------------------
>_R_CP073137.1:2438224596 Borrelia hermsii DAH plasmid cp301, complete sequence
------------------------attttattgttaactaaagattttaaaaatatttaa
aattagttac-aaaaatgttagcaaatac-ttgtattgtaagtcaattctaacg-tcgct
tcattgta--tataaaataccccctctaa---ggtactttat-gtaaatagaaagggtac
tttt-tga-tat-gttaggt--t--aa-tat--ttctagca----tactttatcctatct
ttaacaaatacttgaaaatatt--------------------------------------
------------------------------------------------------------
------------------------------------------------------------
--------------------------------------------------------
>CP015633.1:1736617569 Borrelia turicatae strain BTE5EL plasmid lp31, complete sequence
--------------------------------gttaactaaacacattaaaaatagataa
aattagttat-aaaaatattagcaaatac-ttactcttaaagtcaaatttatat-gctta
tcattgta--tataaaatattgtctttaa---ggtggtttgt-ataactagaatatttat
tttt-tt--tat-cttaagc--a--ac-tat--tcaatagt----tactttaacttgtat
tttacaaatactaaactatt----------------------------------------
------------------------------------------------------------
------------------------------------------------------------
--------------------------------------------------------
>CP015633.1:1735617510 Borrelia turicatae strain BTE5EL plasmid lp31, complete sequence
----------------------tactttacaagttaactaaacacattaaaaatagataa
aattagttat-aaaaatattagcaaatac-ttactcttaaagtcaaatttatat-gctta
tcattgta--tataaaatattgtctttaa---ggtggtttgt-ataactagaatatttat
tttt-tt-----------------------------------------------------
------------------------------------------------------------
------------------------------------------------------------
------------------------------------------------------------
--------------------------------------------------------
>_R_CP075077.1:2432924533 Borrelia coriaceae strain Co53 plasmid cp29, complete sequence
--------------------------------gttaactaaacacattaaaaatatataa
atttaactat-aaaaatcttagcaaatac-ttactcttaaagtcaaatttagat-gctta
gcattgta--tataaaatattgtctttaa---ggtcattttt-ataactagaatgtttat
tttt-ttg-tat-cttaaac--t--at-tat--tcaatagc----tactttgtcttatat
tttacaaatactaaattatt----------------------------------------
------------------------------------------------------------
------------------------------------------------------------
--------------------------------------------------------
>_R_CP075081.1:4392044054 Borrelia coriaceae strain Co53 plasmid cp48, complete sequence
----------------------tactttacaagttaactaaacacattaaaaatatataa
atttagctat-aaaaatagtagcaaatac-ttactcttaaagtcaaatttagat-gctta
gcattgta--tgtaaaatatttcttttag---agtatctatt------------------
----------------------t--aa---------------------------------
------------------------------------------------------------
------------------------------------------------------------
------------------------------------------------------------
--------------------------------------------------------
>CP004222.1:20852182 Borrelia miyamotoi FR64b plasmid plasmid_05 genomic sequence
-------------------------------tgttaactaaaggttataaaaatatgtac
aaatagttaa-cacaatgttagcaaatat-ttgtttatagagtcaatttttgag-gttct
tcattgca--tata----------------------------------------------
------------------------------------------------------------
------------------------------------------------------------
------------------------------------------------------------
------------------------------------------------------------
--------------------------------------------------------
>CP017128.1:1241812513 Borrelia miyamotoi strain CT132396 plasmid cp2 sequence
---------------------------------ttaagtaaaggttataaaaatatgtat
aaatagttac-tataatattagcaaatat-ttgtttatagagtcaaatttagag-ggggg
tcattgca--tata----------------------------------------------
------------------------------------------------------------
------------------------------------------------------------
------------------------------------------------------------
------------------------------------------------------------
--------------------------------------------------------
>_R_CP037475.1:1222012324 Borrelia miyamotoi strain Yekat18 plasmid unnamed
----------------------taatttagatgttaactaaaggttataaaaatatgtac
aaatagttaa-cataatattagcaaatac-taataagtagagtcaaatttaaag-gttct
tcattgca--ta------------------------------------------------
------------------------------------------------------------
------------------------------------------------------------
------------------------------------------------------------
------------------------------------------------------------
--------------------------------------------------------
>_R_CP044829.1:17001851 Borrelia miyamotoi strain NLIR1 plasmid unnamed
----------------------taatttagatgttaactaaaagatataaaaatatatac
aaatagttaa-cataatattagcaaatac-taataagtggagtcaaatttaaag-ggatg
ttattgta--tataaaatattttgtttaa---aggtatcttt-ataaggtaaggatgtat
ttt---------------------------------------------------------
------------------------------------------------------------
------------------------------------------------------------
------------------------------------------------------------
--------------------------------------------------------
>_R_CP114745.1:2526225346 Borrelia miyamotoi strain CT14D4 plasmid pCT14D4cp292, complete sequence
----------------------taatttagatgttaactaaaagatataaaaatatatac
aaatagttaa-cataatattagcaaatat-ttgtttatagagtcaaatt-----------
------------------------------------------------------------
------------------------------------------------------------
------------------------------------------------------------
------------------------------------------------------------
------------------------------------------------------------
--------------------------------------------------------
>_R_CP114739.1:2545525545 Borrelia miyamotoi strain CT14D4 plasmid pCT14D4lp97, complete sequence
----------------------taatttagattttaagtaaaggttataaaaatatgtat
aaatagttac-tataatattagcaaatat-ttgtttatagagtcaaatttaaag-g----
------------------------------------------------------------
------------------------------------------------------------
------------------------------------------------------------
------------------------------------------------------------
------------------------------------------------------------
--------------------------------------------------------
>_R_CP044828.1:14571541 Borrelia miyamotoi strain NLIR1 plasmid unnamed
----------------------taatttatatcttaactaaaggttataaaaatatataa
aaatagttaa-aacaatattatcaaaaac-taatgagtaaagtcaaatt-----------
------------------------------------------------------------
------------------------------------------------------------
------------------------------------------------------------
------------------------------------------------------------
------------------------------------------------------------
--------------------------------------------------------
>CP015331.1:87068924 Borrelia hermsii HS1 isolate Browne Mountain plasmid lpN31, complete sequence
--------------------------ttttttttaaactaaaagctataaaaatacttaa
agttagttacaaaaaatgtaagcaaatac-tagtaagtttaatcaattttagag-atgtt
tcattgca--tgtaaaatatttcttttaa---ggtgttttgt-gtaaatagaaaggatac
tttt-taa-cag-gtttggt--t--aa-gatttttctagtatacttattttatccaattc
tttacatatatttaaaaatat---------------------------------------
------------------------------------------------------------
------------------------------------------------------------
--------------------------------------------------------
>CP001434.1:2406124486 Borreliella valaisiana VS116 plasmid VS116_cp3227, complete sequence
taaaatcagcctcacataagtgttacttttaaattaagtaaaagtaataaaaataggtga
aaattacaat-ttacatcgtaccaaaaac-tataaattttagtcaaatttaggt-acttc
tcattgca--tgcgaaatttggagtgtag---aatagttgta-aaggatataagtggcaa
tttt-aaa-ggg-gatcgga--t--aaggaa--agatataa----tactttaactgatat
atagcaaataccctgaaatttaatttgtatgtgttttgttatcatttgtaatgagtttgc
catttacaatggagaaattttttggag-ttgattcaaattacatttgaagtttgttacta
tgtaat-tcgaaatgtaacaaaattaattatttaaatc--tgt--aaaaaattgtaa---
ttatta-gtgtgtt-gcgttaagctt-aagat-ct-atggag--------------
>_R_CP001434.1:64736567 Borreliella valaisiana VS116 plasmid VS116_cp3227, complete sequence
---------------ataaatgttacttttaaattaagtaaaagtaataaaaataggtga
aaattacaat-ttacattgtatcaaaaac-t-----------------------------
------------------------------------------------------------
------------------------------------------------------------
------------------------------------------------------------
------------------------------------------------------------
----------------------------------------------aaaaattgtaa---
ttatta-gg-ta--------------------------------------------
>CP031405.1:1427314696 Borreliella burgdorferi strain MM1 plasmid plsm_cp326, complete sequence
---------ctccttataagtgttacttttaaattaagtaaaagtaataaaaatagatga
aaaatgtaat-ttatattttaccaaaaac-aaaaaaatttagtcaaattgtgtg-gcttc
tcattgca--tgcaaaatttggattgtag---agtggttgta-ataaacagaagaggcaa
tttt-taa-ggg-gtggact--t--aa-gaa--agatataa----tactttaagtgatat
atagcaaagactttgaaatttaatttgtatgtgttttgtagtcttttgtaatgagtagtg
catttgcaatggagagattttggggag-ttggttaaaattacatttgtgttttgttaaaa
tgtaacagctgaatgtaacaaaattatatatttaaatc--ttt--gaaatattgcaa---
ttattt-gg-tgtt-gtggtaatatt-agtac-tttatggag-ta------actta
>CP001565.1:2637726802 Borrelia burgdorferi Bol26 plasmid Bol26_cp3212, complete sequence
taaaatcctctccttataagtgttacttttaaattaagtaaaagtaataaaaatagatga
aaaatgtaat-ttatattttaccaaaaac-aaaaaaatttagtcaaattgtgtg-gcttc
tcattgca--tgcaaaatttggattgtag---agtggttgta-ataaacagaagaggcaa
tttt-taa-ggg-gtggact--t--aa-gaa--agatagaa----taccttaagtgatat
atagcaaagactttgaaatttaatttgtatgtgttttgtagtcttttgtaatgagtagtg
catttgcaatggagagattttggggag-ttggttaaaattatatttgcattttgttaaaa
tgtaacagctgaatgtaacaaaattatatatttaaatc--ttt--aaaatattgtaa---
ttattc-ga-tgtt-gctttatgatt-tagga-cttatggag--------------
>CP094586.1:2602526449 Borreliella burgdorferi strain B379 plasmid p326, complete sequence
taaaatcctctccttataagtgttacttttaaattaagtaaaagcaataaaaatagatga
aaaatgtaat-ttatattttaccaaaaac-aaaaaaatttagtcaaattgtgtg-gcttc
tcattgca--tgcaaaatttggactgtag---agtggttgta-ataaacagaagaggcaa
tttt-taa-ggg-gtggact--t--aa-gaa--agatataa----tactttaagtgatat
atagcaaagactttgaaatttaatttgtatggattttgtagtcttttgtaatgagtggtg
catttgcaatggagagattttggggag-ttggttaaaattacatttgcgttttgttaata
tgtaatagctgaatgtaacaaaattatatatttaaatc--ttt--gaaaaattgtaa---
ttgttt-gg-ggtt-gtggtaagctt-aaggc-tt-atggag--------------
>CP001536.1:1531015728 Borrelia burgdorferi 118a plasmid 118a_cp325, complete sequence
taaaatcctctccttataagtgttacttttaaattaagtaaaagtaataaaaatagatga
aaaatgtaat-ttatattttaccaaaaac-aaaaaaatttagtcaaattgtgtg-gcttc
tcattgca--tgcaaaatttggattgtag---agtggttgta-ataaacagaagaggcaa
tttt-taa-ggg-gtggact--t--aa-gaa--agatataa----tactttgtgtaatat
atagcaaagactttgaaatttaatttgtatgtgttttgtagtctcttataatgagtagtg
catttgcaatggagagatttttgggag-ttggttaaaattacatttgcgttttgttaata
tgtaacagctgaatgtaacaaaattatatatttaaatc--ttt--gaaaaattgtat---
ttatta-gg-catt-gcgttagactt-aagga-tt---------------------
>CP002229.1:1348713911 Borrelia burgdorferi N40 plasmid N40_cp327, complete sequence
taaaatcctctccttataagtgttacttttaaattaagtaaaagtaacaaaaattgatta
aaaatgtaat-ttatattttaccaaaaac-aaaaaaatttagtcaaattgtgtg-gcttc
tcattgca--tgcaaaatttggattgtag---gatagctgtg-ataaacagaagaggcaa
tttt-taa-ggg-gtgcact--t--aa-gaa--agatacta----tactttaagtgatat
atagcaaagactttgaaatttaagttgtatgtgttttgtagtctcttataatgagtagtg
catttgcaatggagagattttggggag-ttggttaaaattacatttgcgttttgttaata
tgtaacagctgaatgtaacaaaattatatatttaaatc--ttt--gaaaaattgcaa---
ttatta-tg-tatt-gtggtaagatt-aggac-tt-atggag--------------
>CP015784.1:2550225924 Borrelia mayonii strain MN141420 plasmid cp323, complete sequence
---------ctccttataagtgttacttttaaattaagtaaaagtaataaaaattgatta
aaaatgtaat-ttatattttaccaaaaac-aaaaaaatttagtcaaattgtgtg-gcttc
tcattgca--tgcaaaatttggattgtag---gatagctgtg-ataaacagaagaggcaa
tttt-taa-ggg-gtgcact--t--aa-gaa--agatacta----tactttaagtgatat
atagcaaagactttgaaatttaagttgtatgtgttttgtagtctcttataatgagtagtg
catttgcaatggagagatttttgggag-ttggttaaaattacatttgcgttttgttaata
tgtaatagctgaatgtaacaaaattatatatttaaatc--ttt--gaaaaattgtaa---
ttgttt-gg-ggtt-gcgttatgatt-tagac-tt-acggag-ta------actta
>CP001426.1:2600026424 Borrelia burgdorferi 64b plasmid 64b_cp3211, complete sequence
taaaatcctctccttataagtgttacttttaaattaagtaaaagtaataaaaatagatga
aaaatgtaat-ttatattttaccaaaaac-aaaaaaatttagtcaaattgtgtg-gcttc
tcattgca--tgcaaaatttggattgtag---gatagctgtg-ataaacagaagaggcaa
tttt-taa-ggg-gtacact--t--aa-gaa--agatacta----tactttaagtgatat
atagcaaagactttgaaatttaagttgtatgtgttttgtagtctcttgtaatgagcaggg
catttgcaatggagagattttggggag-ttggttaaaattacatttacgttttgttaaaa
tgtaacataggaatgtaacaaaattatatatttaaatc--ttt--gaaaaattgtaa---
ttgttt-gg-ggtt-gtggtaaactt-aaggc-tt-atggag--------------
>CP002309.1:2602826451 Borrelia burgdorferi JD1 plasmid JD1 cp3211, complete sequence
---------ctccttataagtgttacttttaaattaagtaaaagtaataaaaatagatga
aaaatgtaat-ttatattttaccaaaaac-aaaaaaatttagtcaaattgtgtg-gcttc
tcattgca--tgcaaaatttggattgtag---gatagctgtg-ataaacagaagaggcaa
tttt-taa-ggg-gtacact--t--aa-gaa--agatacta----tactttaagtgatat
atagcaaagactttgaaatttaagttgtatgtgttttgtagtcttttataatgagcaggc
catttgcaatggagagattttagggag-ttgattaaaattatatttgcgttttgttaata
tgtgatagctgaatgtaacaaaattatatatttaaatc--ttt--gaaaaattgtat---
ttatta-gg-catt-gcgttagaatt-aagga-ttttaggag-ta------gctta
>CP017205.1:2578526209 Borreliella burgdorferi strain B331 plasmid B331_cp32_11, complete sequence
taaaatcctctccttataagtgttacttttaaattaagtaaaagtaataaaaatagatga
aaaatgtaat-ttatattttaccaaaaac-aaaaaaatttagtcaaattgtgtg-gcttc
tcattgca--tgcaaaatttggattgtag---gatagctgtg-ataaacagaagaggcaa
tttt-taa-ggg-gtacact--t--aa-gaa--agatacta----tactttaagtgatat
atagcaaagactttgaaatttaagttgtatgtgttttgtagtcttttataatgagcaggc
catttgcaatggagagattttagggag-ttgattaaaattatatttgcgttttgttaata
tgtaatagctgaatgtaacaaaattaaatatttaaatc--ttt--aaaatattgcaa---
ttattg-gg-tatt-gcattattctt-tagag-tt-acggag--------------
>CP001478.1:2606926500 Borrelia burgdorferi CA11.2a plasmid CA11.2A_cp3213, complete sequence
taagacaagctccttataagtgttacttttaaattaagtaaaagtaataaaaatagatga
aaaatgtaat-ttatattgtaccaaaaac-taaaaattttagtcaaattttgtg-agttc
tcattgca--tgcaaaatctgggctgtag---agcaggtggg-ataaacagaagaggcaa
tttt-taa-ggg-tggtaca--c--aa-gaa--agatagaa----tactttgtgtaatat
atagcaaagactttgaaatttaatttgtatgcattttgtagtcttttataatgagcaggc
catttgcaatggagagattttggggag-ttggttaaaattacatttgcgttttgttaata
tgtaacagctgaatgtaacaaaattatatatttaaatc--ttt--gaaaaattgcaa---
ttattg-gg-tatt-gcattattctt-tagag-tt-acggag-ta------actta
>CP031411.1:1364914081 Borreliella burgdorferi strain MM1 plasmid plsm_cp325, complete sequence
taagacaagctccttataagtgttacttttaaattaagtaaaagtaataaaaatagatga
aaaatgtaat-ttatattgtaccaaaaac-taaaaattttagtcaaattttgtg-agttc
tcattaca--tgcaaaatctgggctgtag---gagggctgta-ataaacagaagaggcaa
tttt-taa-ggg-tggtaca--c--aa-gaa--agatataa----tactttgtgtaatat
atagcaaagactttgaaatttaatttgtatgtgttttgtagtctcttataatgagtagtg
catttgcaatggagagatttttgggag-ttggttaaaattacatttgcgttttgttaata
tgtaacagctgaatgtaacaaaattatatatttaaatc--ttt--gaaaaattgtat---
ttatta-gg-catt-gcgttagactt-aagga-ttttaggag-ta------actta
>CP002320.1:2583926262 Borrelia burgdorferi JD1 plasmid JD1 cp323, complete sequence
---------ctccttgaagttgttacttttaaattaagtaaaagtaataaaaatagataa
aaaatgtaaa-ttatattttactaaaaac-gaaaaattttagtcaaatttggag-tgttc
tcattgca--tgcaaaatctgggctgtag---gagggctgta-ataaacagaagtagtga
tttt-tga-ggg-tggtaca--c--aa-gaa--agatagta----tactttgtgtaatat
atagcaaagacttgaaaatttaatttgtatgtgttttgtagtcttttgtaatgattaggg
catttgcaatggggagatttttgggag-ttggttaaaattatatttgcgttttgttaata
tgtgatagctgaatgtaacaaaattatatatttaaatc--ttt--gaaaaattgtat---
ttatta-gc-tgtt-gcgttagactt-aagga-ttttaggag-ta------actta
>CP002310.1:2625126684 Borrelia burgdorferi JD1 plasmid JD1 cp321+5, complete sequence
taagacaagctccttgtaggtgttacttttaaattaagtaaaagtaataaaaataaatga
aaattgtaat-ttatattttaccaaaaacaaaaaaaatttagtcaaattttgcg-tgttc
tcattgca--tgtaaaatttgggctgtag---ggaggctata-ataaagagaagtgtcaa
tttc-tga-gag-gggcaca--c--aa-gaa--agatagta----tactttgtgtaatat
atagcaaagactttgaaatttaatttgtatgtgttttgtagtcttttgtaatgattaggg
catttgcaatggggagatttttgggag-ttggttaaaattacatttgcgttttgttaata
tgtaatagctgaatgtaataaaattatatatttaaatc--ttt--gaaaaattgtat---
ttatta-gg-catt-gcgttagactt-aagga-ttttaggag-ta------actta
>CP001411.1:2551225942 Borrelia burgdorferi 64b plasmid 64b_cp324, complete sequence
taagacaagctccttataagtgttacttttaaattaagtaaaagtaataaaaatagatga
aaaatgtaat-ttatattgtaccaaaaac-taaaaattttagtcaaattttgtg-agttc
tcattgca--tgcaaaatctgggctgtag---gagggctgta-ataaacagaagaggcaa
tttt-taa-ggg-tggtaca--c--aa-gaa--agatacaa----tactttgtgtaatat
atagcaaagactttgaaatttaatttgtatgtgttttgtagtctcttataatgagtagtg
catttgcaatggagagattttatgagt-ttgattaaaattacattttagttttgtaacaa
tgtaat-tcgaaatgtaacaaaattatatatttaaatc--ttt--gaaatattgcaa---
ttatta-gc-tgtt-gtggtaatatt-gggac-tt-atggag-ta------actta
>CP001558.1:2573426158 Borrelia burgdorferi 29805 plasmid 29805_cp327, complete sequence
taaaatcctctcctttgaagtgttacttttaaattaagtaaaagcaataaaaattaatta
aaaatgtaat-ttatattgtaccaaaaac-aaaaaattttagtcaaattttgtg-tgttc
tcattgca--tgcgaaatttgggttgtag---ggtggctgtg-ataaacagaatgggcag
tttt-tga-ggg-tgtcggc--t--aa-gaa--agactata----tactttagctaatat
atagcaaagactttgaaatttaatttgtatggattttgtagtcttttgtaatgagtaggg
catttgcaatggagagattttggggag-ttggttaaaattacatttgcgttttgttaata
tgtaacagctgaatgtaacaaaattatatatttaaatc--ttt--gaaaaattgcaa---
ttatta-tg-tatt-gtggtaagctt-aaggc-tt-atggag--------------
>CP001498.1:2560426028 Borrelia burgdorferi 94a plasmid 94a_cp3210, complete sequence
taaaatcctctccttataagtgttacttttaaattaagtaaaagcaataaaaattaatta
aaaatgtaat-ttatattgtaccaaaaac-aaaaaattttagtcaaatttatgg-tgttc
tcattgca--tgcgaaatttgggttgtag---ggtggctgtg-ataaatagaatgggcag
tttt-tga-ggg-tgtcggc--t--aa-gaa--agactata----tactttagctaatat
atagcaaagaccttgaaatttaatttgtatgtgttttgtagtcttttgtaatgggcgggg
catttgcaatggagagatttttgcgag-ttggttaaaattacatttgcgttttgttaaaa
tgtaacagctgaatgtaacaaaattatatatttaaatc--ttt--gaaaaattgtaa---
ttattt-gg-tgtt-gcggtatgatt-aggac-tt-atggag--------------
>CP002227.1:2570726131 Borrelia burgdorferi N40 plasmid N40_cp325, complete sequence
taaaatcctctccttagaagtgttacttttaaattaagtaaaagtaataaaaatttaata
aaaatgcaat-ttatattttatcaaaaac-ctaaaattttagtcaaattttggg-tgttc
tcattgca--tgcgaaatttgggttgtgg---agtggctgtg-ataaacagaataggcat
tttt-tga-ggg-tgtcgga--t--aa-gaa--agacagta----tactttatctaatat
atagcaaagactttgaaatttaatttgtatggattttgtagtcttttgtaatgagtggtg
catttgcaatggagagattttggggag-ttggttaaaattacatttgcgttttgttaata
tgtaacagctgaatgtaacaaaattatatatttaaatc--ttt--gaaaaattgtaa---
ttgttt-gg-ggtt-gtggtaaactt-aaggc-tt-atggag--------------
>CP001556.1:2619026612 Borrelia burgdorferi 29805 plasmid 29805_cp324, complete sequence
---------ctccttagaagtgttacttttaaattaagtaaaagtaataaaaatttaata
aaaatgcaat-ttatattttatcaaaaac-ctaaaattttagtcaaattttggg-tgttc
tcattgca--tgcgaaatttgggttgtgg---agtggctgtg-ataaacagaataggcat
tttt-tga-ggg-tgtcgga--t--aa-gaa--agacagta----tactttatctaatat
atagcaaagactttgaaatttaatttgtatggattttgtagtcttttgtaatgagtggtg
catttgcaatggagagattttggggag-ttggttaaaattacatttgcgttttgttaata
tgtaacagctgaatgtaacaaaattatatatttaaatc--ttt--aaaatattgcaa---
ttattg-gg-tatt-gcattattctt-tagag-tt-acggag-ta------actta
>CP001416.1:2579126214 Borrelia burgdorferi 64b plasmid 64b_cp327, complete sequence
---------ctccttagaagtgttacttttaaattaagtaaaagtaataaaaatttaata
aaaatgcaat-ttatattttatcaaaaac-ctaaaattttagtcaaattttggg-tgttc
tcattgca--tgcgaaatttgggttgtgg---agtggctgtg-ataaacagaataggcat
tttt-tga-ggg-tgtcgga--t--aa-gaa--agacagta----tactttatctaatat
atagcaaagactttgaaatttaatttgtatgtgttttgtagtcttttataatgagcaggc
catttgcaatggagagattttggggag-ttgattaaaattatatttgcgttttgttaata
tgtgatagctgaatgtaacaaaattatatatttaaatc--ttt--gaaaaattgtat---
ttatta-gc-tgtt-gcgttagactt-aagga-tt-ttaggagta------actta
>AY142080.1:197 Borrelia burgdorferi strain Sh282 plasmid group cp324 Erp45 protein (erp45) gene, complete cds
------------------------------------------------------------
------------------------------------------------------------
------------------------------------------------------------
------------------------------------------------------------
------------------------------------------------------------
-----------------------------------------------------------a
tgtaacagctgaatgtaacaaaattatatatttaaatc--ttt--gaaaaattgtaa---
ttgttt-gg-ggtt-gtagtaagctt-aaggc-tt-atggag-ta------actta
>CP002307.1:2594826369 Borrelia burgdorferi JD1 plasmid JD1 cp326, complete sequence
---------ctccttgaaggtgttacttttaaattaagtaaaagtaataaaaatagataa
aaatagtaat-ttatattgtaccaaaaac-gaaaaattttagtcaaattttgtg-agttc
tcattgca--tgagaaatttgggttgtag---ggaggctgtt-ataaatagaatgggcat
tttc-tga-ggg-tgtcggc--t--aa-gaa--agactaca----tactttagctaatat
atagcaaagactttgaaatttaatttgtatgtgttttatagtcttttgtaatgagtagtg
catttgcaatggagagattttatgagt-ttgattaaaattacattttagttttgtaacaa
tgtaat-tcgaaatgtaacaaaattatatatttaaatc--ttt--gaaatattgcaa---
ttatta-gc-tgtt-gtggtaatatt-gggac-tt-atggag-ta------actta
>CP001525.1:2590226326 Borrelia burgdorferi 118a plasmid 118a_cp328, complete sequence
taaaatcctctccttgaaggtgttacttttaaattaagtaaaagtaataaaaatagataa
aaatagtaat-ttatattgtaccaaaaac-taaaaattttagtcaaattttggg-agttc
tcattgca--tgagaaatttgggttgtag---ggaggctgtg-ataaatagaatgggcag
tttc-tga-gtg-tgtcggc--t--aa-gaa--agactaca----tactttagctaatat
atagcaaagactttgaaatttaatttgtatgtgttttatagtcttttgtaatgagtagtg
catttgcaatggagagattttggggag-ttggttaaaattacatttgagttttgttaata
tgtaatagctgaatgtaacaaaattatatatttaaatc--ttt--gaaatattgcaa---
ttatta-gc-tgtt-gtggtatgatt-aggac-tt-atggag--------------
>CP001259.1:2603826460 Borrelia burgdorferi 156a plasmid 156a_cp326, complete sequence
---------ctccttgaaggtgttacttttaaattaagtaaaagtaataaaaatagataa
aaatagtaat-ttatattgtaccaaaaac-gaaaaattttagtcaaattttgtg-agttc
tcattgca--tgagaaatttgggttgtag---ggaggctgtg-ataaacagaatgggcag
tttc-tga-gtg-tgtcggc--t--aa-gaa--agactata----tactttagctaatat
atagcaaagactttgaaatttaatttgtatgtgttttatagtcttttgtaatgagtagtg
catttgcaatggagagattttgggaag-ttggttaaaattacatttgtgttttgttaaaa
tgtaacagctgaatgtaacaaaattagatatttaaatc--ttt--gaaatattgtaa---
ttgttt-gg-tgtt-gcggtaagatt-taggc-tt-atggag-ta------actta
>CP001371.1:2580826232 Borrelia burgdorferi 72a plasmid 72a_cp3213, complete sequence
taaaatcctctccttgaagttgttacttttaaattaagtaaaagtaataaaaatagataa
aaaatgtaaa-ttatattttaccaaaaac-gaaaaattttagtcaaatttggag-tgttc
tcattgca--tgcaaaatctgggctgtag---gagggctgta-ataaacagaagtagtga
tttt-tga-ggg-tggtaca--c--aa-gaa--agatagta----tactttgtgtaatat
atagcaaagactttgaaatttaatttgtatgtgttttataatcttttgtaatgagtagag
catttgcaatggagagattttggcgag-ttggttaaaattacatttgtgttttgttaaaa
tgtaacagctgaatgtaacaaaattatatatttaaatc--ttt--gaaatattgcaa---
ttattt-gg-tgtt-gcgttatgatt-tagac-tt-acggag--------------
>CP002240.1:2590426327 Borrelia burgdorferi N40 plasmid N40_cp3210, complete sequence
---------ctccttgaagttgttacttttaaattaagtaaaagtaataaaaatagataa
aaaatgtaaa-ttatattttaccaaaaac-taaaaattttagtcaaatttggag-tgttc
tcattgca--tgcaaaatctgggctgtag---agtgggtgta-ataaacagaagtagtga
tttt-tga-ggg-tggtaca--c--aa-gaa--agatataa----tactttgtgtaatat
atagcaaagacttgaaaatttaatttgtatgtgttttataatcttttgtaatgagtagag
catttgcaatggagagattttggcgag-ttggttaaaattacatttgtgttttgttaaaa
tgtaacagctgaatgtaacaaaattatatatttaaatc--ttt--gaaatattgcaa---
ttattt-gg-tgtt-gtggtaatatt-agtac-tttatggag-ta------actta
>L32797.1:1202 Borrelia burgdorferi gene, complete cds
------------------------------------------------------------
------------------------------------------------------------
------------------------------------------------------------
------------------------------------------------------------
------------ttgaaatttaatttgtatgtgttttgtagtc-tctataatgagtagtg
catttgcaatggagagatttttgggag-ttggttaaaattacatttgcgttttgttaata
tgtaacagctgaatgtaacaaaattatatatttaaatc--ttt--caaaaattgtaa---
ttatta-tg-taat-atggtatgatt-aagat-tt-atggag-aa------attta
>CP001415.1:2595926381 Borrelia burgdorferi 64b plasmid 64b_cp325, complete sequence
---------ctccttataagtgttacttttaaattaagtaaaagtaataaaaatttaata
aaaatgtaat-ttatattttatcaaaaac-ctaaaattttagtcaaatttatgg-tgttc
tcattgca--tgagaaatttgtgttgtgg---agtggctgtg-ataaacagaagaggcaa
tttt-taa-ggg-gtggact--t--aa-gaa--agactaga----tactttaagtgatat
atagcaaagactttgaaatttaatttgtatgtgttttatagtctcttgtaatgagtagtg
catttgcaatggagagatttttgggag-ttggttaaaattacatttgcgttttgttaaaa
tgtaacagctgaatgtaacaaaattatatatttaaatc--ttt--gaaatattgcat---
ttatta-tg-tatt-gtggtatgatt-aggac-tt-atggag-aa------attta
>CP019921.1:2577926203 Borreliella burgdorferi strain PAbe plasmid p_cp3294, complete sequence
taaaatcctctcctttgaagtgttacttttaaattaagtaaaagtaataaaaatttaata
aaaatgtaat-ttatattttatcaaaacc-ctaaaattttagtcaaatttatgg-tgttc
tcattgca--tgcgaaatttgggttgtgg---agtggctgtg-ataaacagaagaggcaa
tttt-taa-ggg-gtggact--t--aa-gaa--agacatga----tactttaagtgatat
atagcaaagactttgaaatttaatttgtatgtgttttgtagtcttttgtaatgagccggg
catttgcaatggagagatttttgggag-ttggttaaaattacatttgagttttgttaata
tgtaatagctgaatgtaacaaaattatatatttaaatc--ttt--gaaatattgcaa---
ttatta-gc-tgtt-gtggtatgatt-aggac-tt-atggag--------------
>AF029901.1:1103 Borrelia andersonii strain 21038 OspErelated lipoprotein (ospE) gene, partial cds
------------------------------------------------------------
------------------------------------------------------------
------------------------------------------------------------
------------------------------------------------------------
------------------------------------------------------------
-----------------------------------------------------gttaata
tgtaacagctgaatgtaacaaaattatatatttaaatc--ttt--g-gaaattgtaa---
ttattc-gg-tgtt-gcgttatgatt-tagacttt-atggag-ta------attta
>CP002754.1:6161262033 Borreliella bissettiae DN127 plasmid cp32quad, complete sequence
taagacaagctccttttagatgttacttttaaattaagtaaaagtaataaaaata-----
-----gtaat-ttattttttatcaaaaac-aataaattttagtcaaatttagag-cgttc
tcattgta--tgtgaaatttgggttgtaa---ggtggctgtg-ataaacagaagaggcag
tttt-tag-ggg-tatcgga--t--aa-gaa--agacatga----tactttaagtgatat
atagcaaagactttgaaatttaatttgtatgtgttttgtagtctcttgtaatgagtgggt
catttgcaatggagagattttggggag-ttggttaaaattacatttgcgttttgttaata
tgtaacagctgaatgtaacaaaattatatatttaaatc--ttt--gaaaaattgtat---
ttatta-gg-cgtt-gcgttatgatt-tagac-tt-atggag-ag------actta
>CP002749.1:2626026692 Borreliella bissettiae DN127 plasmid cp323, complete sequence
taagacaagctccttctaggtgttacttttaaattaagtaaaagtaataaaaatagatga
aaattacaaa-ttatattttaccaaaaac-caaaaattttagtcaaattttgga-cgttc
tcattgca--agagaaatttgtgttatag---agtggctgtg-ataaacagaagaggcaa
tttt-ttg-ggg-tgtcgga--t--aa-gaa--agactaca----tactttatctaataa
atagcaaagactttgaaatttaatttgtatgtgttttgtagtcttttttaatgggtaggt
catttgcaatggagagattttgaagag-ttgattaaaattacattttcgttttgttaata
tgtaacaggtgaatgtaacaaaattagatatttaaatc--ttt--aaaaaattgtat---
ttattaggg-tgtt-gcgttatgatt-tagac-tt-atggag-ag------actta
>CP002750.1:2572226153 Borreliella bissettiae DN127 plasmid cp324, complete sequence
taagacaagctccttataagtgttacttttaaattaagtaaaagtaataaaaatagataa
aaatagtaat-ttatattttaccaaaaac-taaaaattttagtcaaatttagag-agttc
tcattgca--tgcaaaatctgggctgtag---agtgggtgga-ataaacagaagcagtga
tttt-tga-ggg-tggtaca--c--aa-gaa--agatacaa----tactttgtgtaatat
atagcaaatactttggaatttaatttgtatgtgttttataatctattttaatgagtaggt
catttgcaatggagagatttttgggag-ttggttaaaattacatttgcgttttgttaata
tgtaacagctgaatgtaacaaaatcaaatagttaaatc--ttt--aaaaaattgtat---
ttatta-gg-cgtt-gcgttatgatt-tagac-tt-atggag-ag------actta
>CP002753.1:2631026735 Borreliella bissettiae DN127 plasmid cp327, complete sequence
taaaatcctctccttataagcgttacttttaggttaagtaaaagcaataaaaatagataa
aaaatgtaat-ttatattttaccaaaaac-ctaaaaaattagtcaaatttagag-tgttc
tcattgca--agagaaatttggattgtag---ggtagctgtg-ataaacagaagtgtcaa
tttt-taa-ggg-gtggact--t--aa-gaa--agatataa----tactttaagtgatat
atagcaaagactttgaaatttaatttgtatgtgttttataatctattttaatgagtaggt
catttgcaatggagagatttttgggag-ttggttaaaattacatttgcgttttgttaata
tgtaacagctgaatgtaacaaaattatatatttaaatc--ttt--gaaatattgcaa---
ttattc-gg-tatt-gtggtaagatt-tagac-tttatggag--------------
>CP002751.1:2559526020 Borreliella bissettiae DN127 plasmid cp325, complete sequence
taaaatcctctccttataagtgttacttttaggttaagtaaaagcaataaaaatagataa
aaaatgtaat-ttatattttaccaaaaac-ctaaaaaattagtcaaatttagag-tgttc
tcattgca--agcaaaatttggattgtag---ggtggctgta-ataaatagaagtgtcaa
tttc-tga-ggg-gtggact--t--aa-gaa--agatacaa----tactttaagtgatat
atagcaaagactttgaaatttaatttgtatgtgttttataatctattttaatgagtaggt
catttgcaatggagagatttttgggag-ttggttaaaattacattttcgttttgttaata
tgtaacaggtgaatgtaacaaaattatatatttaaatc--ttt--gaaaaattgtat---
ttattaggg-tgtt-gcgttatcttt-gagat-tt-acggag--------------
>CP002748.1:2602526449 Borreliella bissettiae DN127 plasmid cp3211, complete sequence
taaaatcctctccttataagtgttacttttaggttaagtaaaagcaataaaaatagataa
aaaatataat-ttatattttaccaaaaac-ctaaaattttagtcaaatttaaag-tgttc
tcattgca--tgcaaaatttggattgtag---ggtggctgta-ataaatagaagtgtcaa
tttc-tgg-ggg-gtggact--t--aa-gaa--agatagta----tactttaagtgatat
atagcaaagactttgaaatttaagttgtatgtgttgtgtagtcttttgtaataggtaggg
catttgcaatggagagatttttaggga-ttggttaaaattacatttgcgttttgttaata
tgtaacagctgaatgtaacaaaatcaaatagttaaatc--ttt--aaaaaattgcaa---
ttattt-gg-tgtt-gcgttatcttt-gagac-tt-acggag--------------
>CP002754.1:1432914754 Borreliella bissettiae DN127 plasmid cp32quad, complete sequence
taaaatcctctccttggaagcgttacttttaaattaagtaaaagtaataaaaatttaata
aaaatgtaat-ttatattttaccaaaaac-ctaaaattttagtcaaatttagag-tgttc
tcattgca--tgagaaatttgggttgtgg---agtggtttta-ataaacagaagaggcaa
tttt-taa-ggg-gtggact--t--aa-gaa--agactaga----tactttatctaatat
atagcaaagactttggaatttaatttgtatgtgttttgtagtcttttgtaatgggcattg
catttacaatggagagatttttgcagt-ttgattaaaattacatttgcgttttgttaata
tgtaacagctaaatgtaacaaaatcaaatagttaaatc--ttt--aaaaaattgcaa---
ttatta-gg-tgtt-gtgctaatatt-tagac-tttatggag--------------
>CP001435.1:2433024761 Borreliella valaisiana VS116 plasmid VS116_cp3210, complete sequence
-------agctccgcataagtgttacctttacattaagtaaaagtaataaaaatgtataa
gaattgcatt-ctatattttaccaaaaac-taaaaattttagtcaaattatggt-gtttc
tcattgta--tgcagaatttagaatgtag---agtagtttta-aagagtagaagtggcaa
tttc-taa-ggg-gtgcaca--c--aa-gaa--agatagta----tactttgtgtgatat
atagcaaagacttaaaaatttaatttgtatgtcttttgtgatcgattgtaatgagttggc
tacttgcaatggagagattttatgagt-tttattaaaattacatttgaagtttgttacta
tgtaat-tcgaaatgtaacaaaataaattatttaaatc--ttt-aaaaaaattgtaa---
ttatta-gcgtgtt-gcgttaagctt-aagat-ct-atggag-taggagtaactta
>CP001202.1:4422844653 Borrelia burgdorferi ZS7 plasmid ZS7_cp323+10, complete sequence
-------agctccgcataagtgttacctttacattaagtaaaagtaataaaaatgtataa
gaattgcatt-ctatattttaccaaaaac-taaaaattttagtcaaattatggt-gtttc
tcattgta--tgcagaatttagaatgtag---agtagtttta-aagagtagaagtggcaa
tttc-taa-ggg-gtgcaca--c--aa-gaa--agatagta----tactttgtgtgatat
atagcaaagacttaaaaatttaatttgtatgtattttataatcttttgtaatgagtagag
catttgcaatggagagattttggcgag-ttggttaaaattacatttgtgttttgttaaaa
tgtaacagctgaatgtaacaaaattatatatttaaatc--ttt--gaaaaattgtat---
ttatta-gc-tgtt-gcgttagactt-aagga-ttttaggag-ta------actta
>U80960.1:196 Borrelia burgdorferi strain CA12 putative outer membrane protein (ospE) gene, complete cds and putative outer surface protein (ospF) gene, partial cds
------------------------------------------------------------
------------------------------------------------------------
------------------------------------------------------------
------------------------------------------------------------
------------------------------------------------------------
------------------------------------------------------------
tgtaacagctgaatgtaacaaaattatatatttaaatc--ttt--gaaatattgtat---
ttatta-gc-tgtt-gcgttatcttt-gagac-tt-atggag-ta------actta
>CP002752.1:2572226153 Borreliella bissettiae DN127 plasmid cp326, complete sequence
taagacaagctccttctaggtgttacttttaaattaagtaaaagtaataaaaatagataa
aaaatgtaat-ttatattgtagcaaaaac-aaaaaattttagtcaaatttttgg-agttc
tcattgca--agagaaatttgggttttag---agtggctgtg-ataaacagaatgggcag
tttc-tga-ggg-tgtcggc--t--ga-gaa--agactata----tactttagctgattt
atagcaaagactctggaatttaatttgtatgtgttttgtagtcttttgtaatgggcggtg
catttgcaatggagagatttttgcagt-ttaattaaaattacatttgcgttttgttaata
tgtaacagctgaatgtaacaaaatcaaatagttaaatc--ttt--aaaaaattgcaa---
ttatta-gg-tgtt-gtgctaatatt-aggac-tt-atggag-ta------actta
>CP015802.1:1272813136 Borrelia mayonii strain MN141539 plasmid cp326, complete sequence
------------------agtgttacttttaaattaagtaaaagtaataaaaatagatga
aaaaagtaat-ttatattgtaccaaaaac-aaaaaattttagtcaaatttttgg-ggttc
tcattgca--agagaaatttgggttgtag---agtagttatg-ataaacagaataggcaa
tttt-tcg-ggg-tggcaga--ta-aa-gaa--agacatga----tactttatctaatct
atagcaaagaccctgaaatttaatttgtatgcattttgtagttttttgtaatgagtggtg
catttgcaatggagagatttttgcgag-ttgattaaaattacatttacgttttattaata
cgcaacaggtgaatgtagcaaaatcaaatatttaaatc--ttt--gaaaaattgcaa---
ttatta-tg-tatcaatgatatgatt-gagat-tt-atggag--------------
>_R_CP002754.1:3110231533 Borreliella bissettiae DN127 plasmid cp32quad, complete sequence
taagacaagctccttctaggtgttacttttaaattaagtaaaagtaataaaaatagataa
aaatagtaat-ttatactttactaaaaac-aaaaaattttagtcaaattatgtg-tgttc
tcattgca--tacaaaatctgggctgtag---gatagctgta-ataaggataagtgccaa
tttc-tag-ggg-tggcaca--c--aa-gaa--agacatga----tactttatctaatat
atagcaaagactttgaaatttaatttgtatgtgttttataatctattttaatgagtaggt
catttgcaatggaaagattttggggag-ttggttaaaattacatttgcgttttgttaata
tgtaacggttgaatgtaacaaaattatatatttaaatc--ttt--gaaatattgcat---
ttatta-gg-tgtt-gtgctaatatt-aggac-tt-atggag-ca------actta
>_R_CP002754.1:1905019464 Borreliella bissettiae DN127 plasmid cp32quad, complete sequence
taagacaagctccttctaggtattacttttaaattaagtaaaagtaataaaaatagataa
aaatagtaat-ttatattttactaaaaac-aaaaaattttagtcaaattatgtg-tgttc
tcattgca--tgcaaaatctgagctgtag---gattgctgta-ataaggataagtgtcaa
tttc-tag-ggg-tggagca--c--aa-gaa--agatacta----tactttaagtgacat
atagcaaagactttgaaatttaatttgtatacgttttataatctattgtaatgagtagtg
catttgcaatggaaagattttggggag-ttggttaaaattacatttgcgttttgttaatc
tgtaacagattaatgtaataaaattatatatttagatc--ttt--gaaatattggat---
ttatta-gg-tgtt-gcgttaagatt-taa--------------------------
>CP015798.1:2545625880 Borrelia mayonii strain MN141539 plasmid cp321 sequence
taaaatcctctccttataagtattacttttaaattaagtaaaagtaataaaaatagataa
aaatagtaat-ttatattgtatcaaaaac-taaaaattttagtcaaattttgag-tgttc
tcattgca--aaagaaatttaggctgcag---agtggttttg-ataaacataagtgtcaa
tttc-tcg-agg-ggtcgga--t--aa-gaa--agactaca----taccttagctgattt
atagcaaagactttgaaatttaatttgtatggattttgtagtcttttgtaatgagtggtg
catttgcaatggagagattttggggag-ttggttaaaattacatttacgttttgttaata
tgtaacaggcgaatgtaacaaaattatatatttaaatc--ttt--aaaatattgtat---
ttatta-gg-ggtt-gctttaaattt-gaaga-tt-acggag--------------
>CP028868.1:2532325746 Borreliella garinii strain 20047 plasmid cp326, complete sequence
taaaatcctctccttataagtgttacttttaaattaagtaaaagtaataaaaatatataa
aaattgcaat-ttctattttaccaaaaac-ttaaaattttagtcaaattatagt-gcttc
tcattgca--tgcggaatttgggatgtag---agtggctgta-aagagtagaagtggcaa
tttc-taa-ggg-ggtcgga--t--aa-gaa--agataata----tactttaactgatat
atagcaaatactctgaaatttaatttgtatgggttttgtaatcttttgcaatgagcttga
catttgcaatggagagatttttgagag-ttgattaaaattacattcgagttttgttacta
tgtaat-cccaaatgtaacaaaattaattatttaaatc--tgt--aaaaaattgtat---
ttattt-gg-tatt-gcattatcctt-gaaac-ct-acggag--------------
>CP001303.1:2588126289 Borrelia garinii PBr plasmid PBr_cp325, complete sequence
---------------ataagtgttacttttaaattaagtaaaagtaataaaaatgtataa
aaattgcaat-ttctattttaccaaaaac-ttaaaattttagtcaaattacagt-gcttc
tcattgca--tgcggaatttgggatgtag---agtggcttta-ataagcagaagtggcaa
tttc-taa-ggg-ggtcgga--t--aa-gaa--agatacta----tactttaactgatat
atagcaaagattatgaaatttgatttgtatgtgttttgtaatcttttgcaatgagcttgc
catttgcaatggagggattttcgagag-ttgattaaaattacatttgagttttgttacta
tgtaat-cctaaatgtaacaaaattaattatttaaata--ttt--aaaaaattgtat---
ttattt-gg-tatt-gcattatcttt-gaaat-ct-acggag--------------
>CP009070.1:2570426123 Borrelia afzelii K78 plasmid cp323, complete sequence
---------ctccttataagtgttacttttaaattaagtaaaagtaataaaaatatataa
aaattgcaat-ttacattttaccaaaaac-ttaaaattttagtcaaattacagt-gcttc
tcattgca--tgcggaatttggaatatag---agtggctgta-aagagtagaagtggcaa
tttc-taa-ggt-gggcaga--t--aa-gaa--agatagta----tactttaactgatat
atagcaaataccccaaaatttaatttatatgtgttttctaatcttttgtaatgagcccac
catttgcaatggagagattttcaagag-ttgcttaaaattacatttgagttttgttactt
tgtaat-tcaaaatgtaacaaaattaattatttaaatc--ttt--aaaaaattgtat---
atacta-gg-tatt-gcattatcttt-gagat-tt-atggag-ta------act--
>CP001517.1:2602326446 Borreliella finlandensis strain SV1 plasmid SV1_cp323, complete sequence
taaaatcctctccttataagtgttacttttaaattaagtaaaagtaataaaaatgtataa
aaattgcaat-ttatattttaccaaaaac-ttaaaattttagtcaaattacagt-gcttc
tcattgca--tgcggaatttgggatgtag---agtggctgta-aagagtagaagtggtaa
tttt-taa-ggg-ggtcgga--t--aa-gaa--agataata----tactttaactgatat
atagcaaagactatgaaatttaatttgtatgtgttttgtagtctcttgtaatgacccgac
catttgcaatggagagattttcaagag-ttgtttaaaattacattcgagttttgttacta
tgtaat-ccaaaatttaacaaaattaattatttaaatc--ttt--aaaaaattgtat---
ataata-gg-tatt-gcattatcttt-gagat-tt-atggag--------------
>CP058823.1:2537925802 Borreliella bavariensis strain A104S plasmid cp325, complete sequence
taaaatcctctccttataagtgttacttttaaattaagtaaaagtaataaaaatatataa
aaattgcaat-ttctattttaccaaaaac-ttaaaattttagtcaaattatagt-gcttc
tcattgca--tgcggaatttgggatgtag---agtagcttta-aagagtagaagtggcaa
tttc-taa-ggg-ggtcgga--t--aa-gaa--agatacta----tactttaactgatat
atagcaaataccccaaaatttgatttgtatgtgttttatgatcatttgtaatgggcccac
catttgcaatggagagattttcaagag-ttggttaaaattacatttgagttttgttacta
tgtaat-ccaaaatgtaacaaaattagatatttaaatc--ttt--aaaaaattgaat---
ttatta-gg-tgtt-gcgttattatt-aagac-tt-acggag--------------
>_R_CP018279.1:26113032 Borreliella afzelii strain BO23 plasmid, partial sequence
---------ctccttacaagtgttacttttaaattaagtaaaagtaataaaaatatataa
aaatagcaat-ttctattttaccaaaaac-ttaaaattttagtcaaattatggt-gcttc
tcattgca--tgcagaatttgggatgtag---agtggctgta-aagagtagaagtgtcaa
tttc-taa-ggg-gggcaga--t--aa-gaa--agatagta----tactttaactgatat
atagcaaataccccaaaatttaatttgtatgtgttttgtgatcttttgtaatgagcttgc
catttgcaatggagggattttcaagag-ttggttaaaattacatttgagttttgttacta
tgtaat-ccgaaatgtaacaaaattagttatttaaacc--ttt--aaaaaattgaat---
ttatta-gg-tgtt-gcgttattatt-aagac-tt-acggag-ta------actta
>CP018286.1:7811203 Borreliella afzelii strain BO23 plasmid cp32, partial sequence
taaaatcctctccttacaagtgttacttttaaaataagtaaaagtaataaaaatatataa
aaatagcaat-ttctattttaccaaaaac-ttaaaattttagtcaaattatggt-ggctc
tcattgca--tgggaaatttgggatgtag---agtggctgta-ttggggagaagtggtgg
tttt-taa-ggg-ggtcgga--t--aa-gaa--agatacta----tactttaactgatat
atagcaaataccccaaaatttaatttgtatgtcttttgtgatcttttgtaatgagcttgc
catttgcaatggagagatttctgggag-ttggttaaaattacatttgagttttgttacta
tgtaat-ccaaaatgtaacaaaattaaatatttaaatc--ttt--gaaaaattgcat---
ttatta-ga-gatt-gtgttatgttt--agcc-tt-acggag--------------
>_R_CP018270.1:22452667 Borreliella afzelii strain BO23 plasmid, partial sequence
taaaatcctctccttacaagtgttacttttaaaataagtaaaagtaataaaaatatataa
aaatagcaat-ttctattttaccaaaaac-ttaaaattttagtcaaattgtggt-ggctc
tcattgca--tgcagaatttgggttgtag---agtagctgta-aagagcagaagtggcaa
tttc-taa-ggt-aggcaga--t--aa-gaa--agatatta----tactttaactgatat
atagcaaataccctgaaatttaatttgtatgtgttttgtgatcttttgtaatgggcttgc
catttgcaatggagagatttttaagag-ttggttaaaattacatttgagttttgttacta
tgtaat-ccaaaatgtaacaaaattagatatttaaatc--ttt--aaaaaattgaat---
ttatta-ga-gatt-gtgttatgttt--agcc-tt-acggag--------------
>CP009071.1:2596826378 Borrelia afzelii K78 plasmid cp325, complete sequence
-------------------gtgttactttcaaattaagtaaaagtaataaaaatatataa
aaattgcaat-ttacattttaccaaaaac-aaaaaattttagtcaaattatagt-acttc
tcattgca--tgggaaatttgggatgtag---agtggctgta-ttggggagaagtggccc
tttc-taa-ggg-gtgcacc--c--aa-gaa--agatataa----tactttgggtaatat
atagcaaagactctgaaatttgatttgtatgtgttttgtgatcatttgtaatgaccccat
catttgcaatggcgagatttttaagag-ttggttaaaattacatttgagttttgttacta
tgtaat-tcaaaatgtaacaaaattagatatttaaatc--ttt--aaaaaattgaat---
ttatta-ga-gatt-gtgttatgttt--agcc-tt-acggag-ta------actta
>CP002937.1:2605726468 Borrelia afzelii PKo plasmid cp321, complete sequence
-------------------gtgttactttcaaattaagtaaaagtaataaaaatatataa
aaattgcaat-ttacattttaccaaaaac-aaaaaattttagtcaaattatagt-acttc
tcattgca--tgggaaatttgggatgtag---agtggctgta-ttggggagaagtggccc
tttc-taa-ggg-gtgcacc--c--aa-gaa--agatagta----tactttgggtgatat
atagcaaagactctgaaatttaatttgtatgtgttttatgatcttttgtaatgagctcgt
catttgcaatggagagatttctgggag-ttggttaaaattacatttgagttttgttacta
tgtaat-ccaaaatgtaacaaaattaaatatttaaatc--ttt--gaaaaattgtat---
atacta-ag-tatt-gcattatcttt-gagat-tt-atggag-ta------actta
>CP001243.1:2638326804 Borrelia afzelii ACA1 plasmid cp321, complete sequence
---------ctccttataagtgttacttttaaattaagtaaaagtaataaaaatatataa
aaattgcaat-ttctattttaccaaaaac-ttaaaattttagtcaaatcatggt-gcttc
ccattgca--tgcagaatttgggctgtag---agtggctgta-ttggggggaagtggccc
tttc-taa-ggg-gtgcacc--c--aa-gaa--agatataa----tactttgggtgatat
atagcaaagactctgaaatttaatttgtatgtgttttgtgatcttttgtaatgagcttgc
catttgcaatggagagatttttaagag-ttggttaaaattacatttgagttttgttacta
tgtaat-ccaaaatgtaacaaaattagatatttaaatc--ttt--aaaaaattgtat---
ataata-gg-tatt-gcattatcttt-gagat-tt-atggag-ta------actta
>CP002938.1:2658227005 Borrelia afzelii PKo plasmid cp323, complete sequence
taaaatcctctttttacaagtgttacttttaaaataagtaaaagtaataaaaatatataa
aaatagcaat-ttctattttaccaaaaac-gaaaaattttagtcaaattatggt-gcttc
tcattgca--tgcagaatttgggttgtag---agtagctgta-aagagtagaagtggcaa
tttc-taa-ggg-gtgcaca--c--aa-gaa--agatacta----tactttgtgtgatat
atagcaaataccctaaaatttgatttgtatgtgttttatgatcatttgtaatgaccccat
catttgcaatggagagatttctgggag-ttggttaaaattacatttgagttttgttactt
tgtaat-tcaaaatgtaacaaaattaattatttaaatc--ttt--aaaaaattgaat---
ttatta-gg-tgtt-gcgttattatt-aagac-tt-acggag--------------
>CP018292.1:426836 Borreliella afzelii strain BO23 plasmid cp32, partial sequence
-------------------gtgttacttttaaaataagtaaaagtaataaaaatatataa
aaatagcaat-ttctattttaccaaaaac-gaaaaattttagtcaaattatggt-gcttc
tcattgca--tgcagaatttgggctgtag---agtagctgta-aagagtagaagtggcag
tttt-taa-ggg-gtgcaca--c--aa-gaa--agatacta----tactttgtgtgatat
atagcaaataccctgaaatttaatttgtatgtgttttatgatcatttgtaatgaccccat
catttgcaatggagagatttttaagag-ttggttaaaattacatttgagttttgttacta
tgtaat-ccgaaatgtaacaaaattagatatttaaatc--ttt--aaaaaattgaat---
ttatta-ga-gatt-gtgttatgttt--agcc-tt-acggag-ta------actta
>CP001240.1:2632926752 Borrelia afzelii ACA1 plasmid cp324, complete sequence
---------ctccttacaagtgttacttttaaaataagtaaaagtaataaaaatatataa
aaatagcaat-ttctattttaccaaaaac-gaaaaattttagtcaaattatggt-gcttc
tcattgca--tgcagaatttgggctgtag---agtagctgta-aagagtagaagtggcaa
tttc-taa-ggg-gtgcaca--c--aa-gaa--agatacta----tactttgtgtgatat
atagcaaataccctgaaatttaatttgtatatgttttgtgatcttttgtaatgagcttac
catttgcaatggagagatttttaagag-ttggttaaaattacatttgagttttgttacta
tgtaat-ccaaaatgtaacaaaattagatatttaaatc--tttaaaaaaaattgtat---
atacta-ag-tatt-gcattatcttt-gagat-tt-atggag-ta------actta
>CP018278.1:12191629 Borreliella afzelii strain BO23 plasmid, partial sequence
-------------------gtgttacttttaaattaagtaaaagtaataaaaatatatag
aaattgtaat-ttctattttaccaaaaac-aaaaaattttagtcaaattttgag-gcttc
tcattgca--tgtggaatttggtatgtag---agtggctata-ttgggcagaagtggtag
tttt-taa-ggg-gggcaca--c--aa-gaa--agactata----tactttgtgtgatat
atagcaaatactccaaaatttaatttgtatgtgttttgtgatcttttgtaatgaccccat
catttgcaatggagagattttcaagag-ttggttaaaattacatttgagttttgttacta
tgtaat-tcaaaatgtaacaaaattaattatttaaatc--tgt--aaaaaattgaat---
ttatta-ga-gatt-gtgttatcttt--agct-tt-acggag-ta------actta
>CP002935.1:2557725988 Borrelia afzelii PKo plasmid cp3211, complete sequence
-------------------gtgttacttttaaattaagtaaaagtaataaaaatatataa
aaatagcaat-ttttattttaccaaaaac-ttaaaattttagtcaaattttgag-gcttc
tcattgca--tgtggaatttgggctgtag---agtagtttta-ataagcagaagtggtag
tttt-taa-ggg-gggcaca--c--aa-gaa--agactata----tactttgtgtgatat
atagcaaataccccaaaatttgatttgtatgtgttttgtgatcatttgtaatgggcttgc
catttgcaatggagagatttttaagag-ttggttaaaattacatttgagttttgttacta
tgtaat-ccaaaatgtaacaaaattaaatatttaaatc--ttt-gaaaaaattgaat---
ttatta-ga-gatt-gtgttatgttt--agcc-tt-acggag-ta------actta
>_R_CP116879.1:41274550 Borreliella valaisiana strain 89B13 plasmid p_cp326, complete sequence
taaaatcctctccttgcaagtgttacttttaaattaagtaaaagtaataaaaatgtataa
aaattgcaat-ttacattttaccaaaaac-ttaaaattttagtcaaattacagc-gcttc
tcattgca--tgcggaatttgggatgtag---agtggctgta-aggagtagaagtggcaa
tttc-taa-ggg-ggtcgga--t--aa-gaa--agataata----tactttaactgatat
atagcaaagactatgaaatttagtttgtatgtgttttgtaatcaattttaatgagccggg
catttgcaatggagagatttttaggag-ttgattaaaattacatttaggttttgttacta
tgtaat-ttgaaatgtaacaaaattagatatttaaatc--ttt--aaaaaattgtat---
ttatta-ga-gatt-gtgttatcttt-gaggc-tt-agggag--------------
>CP059021.1:1682117242 Borreliella bavariensis strain NT24 plasmid cp324, complete sequence
---------ctccttataagtgttacttttaaattaagtaaaagtaataaaaatatatag
aaattataat-ttatattttaccaaaaac-aaaaaattttagtcaaattatggt-gcttc
tcattgca--tgcagaatttgggatgtag---agtagctata-aaaagtagaagtggcaa
tttc-taa-ggg-ggtcgga--t--aa-gaa--agatatta----tactttaactgatat
atagcaaagactccgaaatttaatttgtatgtgttttgtaatctgctgtaatgaccccgc
catttgcaatggagagattttcaagag-ttggttaaaattacattcgagttttgttactt
tgtaat-tcgaaatgtaacaaaattaaatatttaaatc--ttt--aaaaaattgtat---
ttatta-ga-ggtt-gcattatcttt-gagat-tt-atggag-ta------actta
>CP058819.1:3630336726 Borreliella bavariensis strain A104S plasmid lp284cp321, complete sequence
taaaatcctctccttataagtgttacttttaaattaagtaaaagtaataaaaatgtataa
aaattataat-ttatattttaccaaaaac-aaaaaattttagtcaaattatggt-gtttc
tcattgta--tgcagaatttggagtgtag---agtagctgta-aagagcgtaagtggcaa
tttc-taa-ggg-ggtcgga--c--aa-gaa--agataata----tactttaactgatat
atagcaaatactctgaaatttaatttgtatgtgttttgtaatcttttgtaatgaccccgc
catttacaatggagagatttttgagag-ttgcttaaaattacatttgagtttttttactt
tgtaat-tcgaagtgtaacaaaattagatatttaaata--ttt--aaaaaattgaat---
ttatta-ga-gatt-gtgttatcttt-tagac-tt-acggag--------------
>CP028864.1:1684117262 Borreliella garinii strain 20047 plasmid cp323, complete sequence
---------ctccttataagtgttacttttaaattaagtaaaagtaataaaaatatatag
aaattgtagt-ttctattttacaaaaaac-ttaaaattttagtcaaattatggt-gcttc
tcattgca--tgcagaatttgggatgtag---gatagctgta-ataagcggaagtggcaa
tttc-tag-ggg-aggcact--t--aa-gaa--agatataa----tactttaagtgatat
atagcaaagaccctgaaatttaatttgtatctgttttgtaatcatttgtaatgaccccgc
catttgcaatggagagatttttgagag-ttggttaaaattacatttgagttttgttactt
tgtaat-ccgaaatgtaacaaaattatatatttaaatc--ttt--aaaaaattgtat---
ttatta-ga-gatt-gtgttatcttt-gagac-tt-acggag-ga------actta
>CP058825.1:2590526305 Borreliella bavariensis strain A104S plasmid cp3210, complete sequence
---------------ataagttttacttttaaattaagtaaaagcaataaaaatatatat
aaattgtaat-ttctattttaccaaaaac-ttaaaattttagtcaaattatggg-gcctc
tcattgca--tgcagaatttggagtgtag---aatagctgta-atgagcagaagtggcaa
tttc-taa-ggg-gggtacc--c--aa-gaa--agatataa----tactttgggtgttat
atagcaaataccccaaaatttaatttgtatgtgtcttatgatcttttgtaatgaccccgt
catttgcaatggagagatttttgagag-ttggttaaaattacatttgagttttattactt
tgtaat-ccaaaatgtaacaaaattagatatttaaatcttttt--aaaaagttgtat---
ttatta-ga-gatt-gtgttatgttt-agc--------------------------
>_R_CP116880.1:1859819023 Borreliella valaisiana strain 89B13 plasmid p_lp327, complete sequence
taaaatcctctccttataagtgttacttttaaattaagtaaaagtaataaaaatgtatat
aaattgcaat-ttgtattttaccaaaaac-ttaaaattttagtcaaattatggg-atttc
tcattgca--tgcagaatttgggatgtag---agtggctgta-aagggcaggggtggtga
tttt-gaa-ggg-ggtcggc--t--aa-gaaaaagactaca----tactttagctgatat
atagcaaagactctgaaatttaatttatatgtgttttgtaatcttcttcagtgagtttgc
tagttgcaatggagagatttttggggg-ttgataaaaattacatttaagttttgttacta
tgtaat-cccaaatgtaacaaaattaattatttaaatc--tgt--aaaaaattgtat---
ttattt-gg-tatt-gcattatcctt-gaaac-ct-acggag--------------
>CP002941.1:2429124715 Borrelia afzelii PKo plasmid cp329, complete sequence
---------ctccttataaatgttacttttaaattaagtaaaagtaataaaaatatataa
aaatagcaat-ttctattttaccaaaaac-aaaaaattttagtcaaattttggg-gcttc
tcatggca--tgcgaaatttggaatgtag---agtggttgta-ttgaacagaagtggcaa
tttc-taa-ggg-tgtcggc--t--aa-gaa--agactaga----tactttagctgatat
atagcaaagactttgaaatttgatttgtatgtgttttgtgatcttttgtaatgagcttgc
catttgcaatggagagattttcaagag-ttggttaaaattacatttgagttttgttacta
tgtaat-ccaaaatgtaacaaaattaaatatttaaatc--tttaaaaaaaattgaat---
ttatta-gg-catt-gcattatcttttgagat-tt-atggag-ta------actta
>CP002940.1:2124421665 Borrelia afzelii PKo plasmid cp327, complete sequence
---------ctccttataaatgttacttttaaattaagtaaaagtaataaaaatatataa
aaatagcaat-ttctattttaccaaaaac-aaaaaattttagtcaaattttggg-gcttc
tcattgca--tgcgaaatttggaatgtag---agtggttgta-ttgaacagaagtggtaa
tttc-taa-ggg-ggtcggc--t--aa-gaa--agactaca----tactttagctgatat
atagcaaagactctgaaatttaatttgtatatgttttttagtcgtttgtaatgaccccgt
catttgcaatggagagattttcgagag-ttggttaaaattacatttgagttttgttacta
tgtaat-ccggaatgtaacaaaattaaatatttaaatc--ttt-aaaaaaattgaat---
ttacta-ga-gatt-gtgttatgttt--agcc-tt-acggag-ta------actta
>_R_CP028874.1:1883119260 Borreliella bavariensis PBi plasmid lp25_cp323, complete sequence
---------ctccttataagtgttacttttaaattaagtaaaagtaataaaaatgtataa
aaattataat-ttatattttaccaaaaac-aaaaaattttagtcaaattatggt-gtttc
tcattgta--tgcagaatttggagtgtag---agtagctgta-aagagcagaagtgtaga
tttt-gaa-ggg-gggcaga--t--aa-gaa--agataata----tactttaactgatat
atagcaaagactccgaaatttaatttgtatgtcttttgtaatcatttttaatgagcttgc
catttgcaatggagagattttcaagag-ttggtttaaattacatttaagttttgttactt
tgtaat-ccgaaatgtaacaaaattagatatttaaatc--tttaaaaaaaattgtat---
atacta-ag-tatt-gcattatcttt-aagac-tt-atggag-taggagtaaatta
>CP059020.1:1852018944 Borreliella bavariensis strain NT24 plasmid cp321, complete sequence
---------ctccttataagtgttacttttaaattaagtaaaagtaataaaaatatataa
aaattataat-ttatattttaccaaaaac-aaaaaattttagtcaaattgtggg-gcctc
tcattgca--tgcagaatttgggatgtag---cgtggttgta-gtaagctgaagtggtaa
tttc-taa-tgg-ggtcacc--c--aa-gaa--agatataa----tactttgggtgatat
atagcaaagactctgaaatttgatttgtatatgttttgtaatcatttttaatgagcatga
catttgcaatggagagattttcaaaag-ttggttaaaattacatttgagttttgttactt
tgtaat-ccgaaatgtaacaaaattaaatatttaaatc--ttt--aaaaatttgtatata
ataata-gg-tatt-gcattatcttt-gagat-tt-atggag-ta------actta
>CP059025.1:2662127045 Borreliella bavariensis strain NT24 plasmid cp329, complete sequence
tagaatgagctccttataagtgttacttttaaattaagtaaaagtaataaaaatatataa
aaattataat-ttatattttaccaaaaac-aaaaaattttagtcaaattgtggg-gcctc
tcattgca--tgcagaatttgggatgtag---cgtggttgta-gtaagctgaagtggtaa
tttc-taa-tgg-ggtcacc--c--aa-gaa--agatataa----tactttgggtgatat
atagcaaagactctgaaatttgatttgtatatgttttgtaatcatttgtaatgagtatga
catttgcaatggagagattttcaggag-ttgattaaaattacatttgagttttgttactt
tgtaat-ccgaaatgtaacaaaattagttatttaaatc--ttt-gaaaaaattgtat---
ttatta-ga-gatt-gcattatcctt-gaaac-ct-acggag--------------
>AF029906.1:285 Borrelia japonica strain IKA2 OspErelated lipoprotein (ospE) gene, partial cds
------------------------------------------------------------
------------------------------------------------------------
------------------------------------------------------------
------------------------------------------------------------
------------------------------------------------------------
-----------------------------------------------------gttactt
tgtaat-ccgaaatgtaacagaattaattagttaaatc--ttt-aaaaaaattgtat---
ttattg-ga-ggtt-gcattatgttt-a----------------------------
>CP059026.1:1006910490 Borreliella bavariensis strain NT24 plasmid cp3211
---------ctccttataagtgttacttttaaattaagtaaaagtaataaaaatatataa
aaattgtaat-ttacattttactaaaaac-gaaaaattttagtcaaattatgga-gtctc
tcattgta--tgcagaatttggaatgtag---agtagtttta-ataagcggaagtgtcaa
tttc-taa-ggg--ggtaca--c--aa-gaa--agatagta----tactttgtgtaatat
atagcaaagattatgaaatttgatttgtatctattttattatcttttgcaatgagcttga
catttgcaatggagagatttttgaaagtttggttaaaattacatttgagttttgttactt
tgtaat-ccgaaatgtaacaaaattaaatatttaaatc--ttt--aaaaaattgtat---
ttatta-ga-gatt-gcattatcctt-gaaac-ct-acggag-ta------actta
>CP001306.1:3128031704 Borrelia garinii PBr plasmid PBr_cp3210, complete sequence
tagaatgagctccttataagtgttacttttaaattaagtaaaagtgataaaaatatataa
aaattgtaat-ttacattttaccaaaaac-gaaaaattttagtcaaattatgga-gcttc
tcattgta--tgcagaatttggaatgtgg---agtagcttta-ataagcggaagtgtcaa
tttc-taa-ggg-aggtaca--c--aa-gaa--agataaca----tactttgtgtaatat
atagcaaagactatgaaatttaatttgtatatattttgtaatctcttgtaataagcttga
catttgcaatggagagattttcaagag-ttggttaaaattacattttggttttgttacta
tgtaat-ctggaatgtaacaaaattagatatttaaatc--ttt-aaaaaaattgtat---
ttatta-ga-gatt-gtgttatcctt-gaagc-tt-agggag--------------
>_R_CP059027.1:84568877 Borreliella bavariensis strain NT24 plasmid cp3212
---------ctccttacaagcgttacttttaaattaagtaaaagtaataaaaatatatac
aaattgtaat-ttacattttaccaaaaac-gaaaaattttagtcaaattatggt-gcttc
tcattgca--tgcagaatttgggatgtag---ggtgctttta-ataagcggaagtggcaa
tttc-taa-ggt-ggtcaca--c--aa-gaa--agatacta----tactttgtgtaatat
atagcaaagattctgaaatttgatttgtatgtcttttgtaatcttttgtaatgagcttga
catttacaatggagagattttcaagag-ttggttaaaattacatttgagttttgttactt
tgtaat-ctgaaatgtaaaaaaaataaatatttaaatc--ttt--aaaaaattgaat---
ttatta-ga-gagt-gcattatcctt-gaaac-ct-acggag-ta------actta
>CP118295.1:2293623359 Borreliella garinii strain 1756Z1 plasmid lp3210
taaaaggagctccttacaagtgttacttttaaattaagtaaaagtaataaaaatagataa
aaattgcaat-ttatattttaacaaaaac-tgaaaattttagtcaaattatggg-gtctc
tcattgca--tgcagaatttgggatgcag---agtggcttta-ataagcggaagtggcaa
tttt-taa-ggg--ggcaca--c--aa-gaa--agatacta----tactttgtgtaatat
atagcaaagactctgaaatttgatttgcatgcgttttgtgatcttttgtgataagtatga
catttgcaatgaagggattttcgagag-ttgattaaaattacatttgagttttgttacta
tgcaat-cccaaatgtaacaaaattagatatttaaatc--ttt-aaaaaaattgtat---
ttatta-ga-gatt-gtgttattttt-gaaac-ct-gtggag--------------
>CP058822.1:1829518720 Borreliella bavariensis strain A104S plasmid cp324, complete sequence
taaaaggagctccttataagtattacttttaaattaagtaaaagtaataaaaatatatga
aaattgtaat-ttctattttaccaagaac-ttaaaattttagtcaaattatggt-gc-tc
tcattgca--tgcagaatttgggatgtag---agtggttgta-ataagcggaagtggtaa
tttcttaa-ggg-aggcaca--c--aa-gaa--agatacta----tactttgtgtaatat
atagtaaataccctgaaatttaatttgtatgtcttttgtaatcttttgcaatgagcttga
catttacaatggagagatttttgagag-ttggttaaaattacattcgaatttcgttactt
tgtaat-ccaaaatgtaacaaaattaaatatttaaatc--tttaaaaaaaattgtat---
atacta-ag-tatt-gcattatcttt-gagat-tt-atggag--------------
>CP001441.1:1919019603 Borreliella valaisiana VS116 plasmid VS116_cp325, complete sequence
taaaatcctctccttataagtgttacttttaaattaagtaaaagtaataaaaata-----
-----gtaat-ttatattttaccaaaaac-ttaaaattttagtcaaattatata-ttctc
tcattgca--tgcagaatttaggatgtag---ggtggctgta-aagggcataagtggtga
tttt-gag-ggg-gatcggc--t--aa-gaa--agactaca----tactttagctaatat
atagcaaagactctgaaatttaatttgtatgtgttttgtaatcaattttaatgagccggg
catttgcaatggagagatttttaggag-ttgattaaaattacatttgagttttgttactt
tgtaat-cctaaatgtaacaaaattaattatttaaatc--tgt--aaaaaattgtat---
atacta-ga-gatt-gtgatattttt-gaaac-tt-agggag--------------
>CP001521.1:2562326046 Borreliella finlandensis strain SV1 plasmid SV1_cp327, complete sequence
taaaatcctctccttagaagtgttacttttaaattaagtaaaagtaataaaaatttaata
aaaatgcaat-ttatattttatcaaaaac-ctaaaattttagtcaaattttggg-tgttc
tcattgca--tgcgaaatttgggttgtgg---agtggctgtg-ataaacagaataggcat
tttt-tga-ggg-tgtcgga--t--aa-gaa--agacagta----tactttaactgatat
atagcaaagactatgaaatttaatttgtatgtgttttgtagtctcttgtaatgacccgac
catttgcaatggagagattttcaagag-ttgtttaaaattacattcaagttttgttacta
tgtaat-ccaaaatttaacaaaattaattatttaaatc--ttt--aaaaaattgtat---
ataata-gg-tatt-gcattatcttt-gagat-tt-atggag--------------
>CP001545.1:2435824781 Borrelia burgdorferi 29805 plasmid 29805_cp3212, complete sequence
taaaatcagctccagttaagtgttacttttgagataagtaaaagtaataaaaatatataa
aaattgtaat-tagtattttaccaaaaac-taaaaaatttagtcaaatttaagt-gtgtc
tcattgca--tgcgaaatttgggctgtag---gatggatgta-ggaatgagaagtggcaa
tttt-taa-ggg-tggtaca--c--aa-gaa--agatagaa----tactttgtgtgatat
atagcaaatactttgaaatttaatttgtattcattttgtagtctattgtaatgagtagga
cacttgcaatggagagattttagggag-ttggttaaaattacattttagttttgtaacaa
tgtaat-tctaaatgtaacaaaattatatatttaaagc--ttt--gaaaaattgtaa---
ttgttt-gg-ggtt-gtggtaaactt-aaggc-tt-gtggag--------------
>_R_CP031402.1:2184521912 Borreliella burgdorferi strain MM1 plasmid plsm_lp283, complete sequence
------------------------------------------------------------
------------------------------------------------------------
------------------------------------------------------------
------------------------------------------------------------
------------------------------------------------------------
-------------------------------------------ttttaattttgttacca
tgtaat-tcaaaatgtaataaggttatttatttaaatc--tat--aaaaa-ttgtaa---
--------------------------------------------------------
>CP028875.1:37863889 Borreliella bavariensis PBi plasmid lp284_cp321, complete sequence
------------------------------------------------------------
------------------------------------------------------------
------------------------------------------------------------
------------------------------------------------------------
------------------------------------------------------------
-----------------------------------aaattacatttaagttttgttgaca
tatgat-ttaaaatgcaacaaaattatttgattaaaat--tat--aaaaaattgtat---
ttattg-gc-tact-gtgttaaactt-aagg-------------------------
>_R_CP001440.1:3131131737 Borreliella valaisiana VS116 plasmid VS116_lp283, complete sequence
--aaaacaactccttataagtgttacttttaaattaagtaaaagtaataaaaatagataa
aaatcacatt-ttgtattttaccaaaaac-aaaaaattttagtcaaatttttgg-ctttc
tcattg----tgcaaaatatgggctttag---agtggcctta-gtaagtagaagtgttga
tttt-taa-ggg-gggcact--t--aa-gaa--agatatga----tactttagctgatat
atagcaaaaactatgaaatttaa-ttgtatacattttgtagtcttatttaatgagtttgc
tatttgtaatggtgagatttttaggag-ttaattaaaattacatttgaattttattacta
tgtaat-ttgaaatgtaacaaaactatttatttaaatg-ttat--aaaaaattgtaa---
ttatta-ga-tgtt-gcattatcttt-gaaat-tt-atggag-ta------actta
>_R_CP028882.1:2308823174 Borreliella bavariensis PBi plasmid lp283, complete sequence
------------------------------------------------------------
------------------------------------------------------------
------------------------------------------------------------
------------------------------------------------------------
------------------------------------------------------------
----------------------------ttgatt--aattacatttaaattttgttgcta
tgtaat-ttaaaatgcaacaaaattatttaattaaaat--tat--aaaaaattatat---
ttatt---------------------------------------------------
>_R_CP003202.1:5863558737 Borrelia garinii BgVir plasmid lp54, complete sequence
------------------------------------------------------------
------------------------------------------------------------
------------------------------------------------------------
------------------------------------------------------------
------------------------------------------------------------
------------------------------------aattatatttaaattttattgcta
tgtaat-ttaaaatgcaacaaaattatttaattaaaat--tat--aaaaaattatat---
ttattg-gc-tatt-gcagcaaaatt-gagg-------------------------
>CP001520.1:2596526385 Borreliella finlandensis strain SV1 plasmid SV1_cp324, complete sequence
taaaatcagctctacataagtattacttttaaattaaataaaagtaataaaaattgatat
aaattatatt-ttatattttactaaaaac-taaaaattttagtcaaattgagag-gcttc
tcgttaca--tacaaaatacgagctttag---agtagttgta-gcaaacagaagtggtaa
tttt-gaa-ggg----ctcc--c--ac-aca--aaactata----tactttgtgtgatat
atagcaaagactttgaaatttaatttgcatatgttttgcggtttgccatagtgagtatgt
tacttacaatggatagattttttaagt-ttaattaaaattacatttaaagtttgccacta
tgcaat-gtaaagtgtagcaaaattagatatttaaatc--tat--aaaaaattatat---
ttatta-gg-aatt-gcattaagctt-gaggc-tt-atggag--------------
>_R_CP001530.1:94869564 Borrelia burgdorferi 118a plasmid 118a_lp323, complete sequence
------------------------------------------------------------
------------------------------------------------------------
------------------------------------------------------------
------------------------------------------------------------
------------------------------------------------------------
-----------------------------------------------------------a
tataat-ttgaaatataacaaaactatttatttaaata--tgt--gaaaaattgtaa---
ttattg-ca-atgt-gcaataagctt-aag--------------------------
>CP044542.1:1624816662 Borrelia maritima strain CA690 plasmid cp322, complete sequence
-------agccccatgtaagtattacttttaaattaagtaaaagcaatcaaaatagatga
aaattacatt-atgtgtttttaccaaaaa-caaaaattttagtcaaattctgaa-gcttc
tcattgca--tacaaaatagaggctatag---agcagctgta-gtaaacaaaagcggcaa
tttc-tag-ggc-aggcaca--c--aa-gaa--agacacta----tactttgtgcgatat
atagcaaagatctgaaaatttaatttgtatgtgttttgtagtcttttataatgagtagac
catttgcaatggagagatttttgaggg-ttgattaaaattacatttgagttttgttacat
tttaaa-ttatatagtaacaaaactatttatttaaatc--tgt--aaaaaattgtaa---
ttatta-ga-tatt-gcgttaggatt-aaatt-ta-ggag----------------
>CP116884.1:30223368 Borreliella valaisiana strain 89B13 plasmid p_cp9, complete sequence
--------------------------------------------taataaaaattacgtt
gaattacaat-tcaaattatagaaaaaac-tagtaaagtatttttaagcagaagtgccgt
tcaataaa--taaaaaatttaggctataa---ggtggctaaa-atagcaagaagttggga
tatt--aa-ggg-tattaca--c--gg-ctt--atagtata----tactacgtctaatat
atataaaaaactcaaaaatttgttttgtatgccatttataattcgttttaaagaagataa
tttttatgatggagaattctaaaaaat-ttctttggtattacatttgcagtttgttaaaa
tgtaacaccacaatgtaataagattaattttttaaatc--tat--aaaaaattaaaa---
tt------------------------------------------------------
>CP018274.1:15651899 Borreliella afzelii strain BO23 plasmid, partial sequence
-------------------------------------------------------aataa
aaattacaat-tcaaattgtaccaaaaac-taatacatttttattaaccaatag-gcccc
gcattatt--tgcaaaattcgggttgtag---ggtggatata-ataaacttaaatggcaa
tttt--aa-gga-tatcgct--c--gg-ttt--atagtata----tactacgtctaatat
atataaaaaacttgaaaatttgccttatatgccctttataatccgtttcaaagggcatta
tttttataatggagaattctaaaaaat-tttattagtattacatttgcagtttgttaaaa
tgtaataccacaatgtaacaaacttagttttttaaatc--ctt--gaaaaattgtaa---
tt------------------------------------------------------
>_R_U03641.1:1231 Borrelia burgdorferi isolate cp8.3/Ip21 plasmid, complete sequence
------------------------------------------------------------
-aattacaat-tcaaattgtaccaaaaac-taatacatttttattaaccaatag-gcccc
gcattatt--tgcaaaattcgggttgtag---gatggatata-ataaacttaaatggcaa
tttt--aa-gga-tatcgct--c--gg-ttt--atataata----tactacgtctaatat
atataaaatactcggaaatttgttctgtatgccctttataatccgttttaaagaggataa
tctttatgatgaagaa--------------------------------------------
------------------------------------------------------------
--------------------------------------------------------
>_R_CP117910.1:61716516 Borreliella garinii strain NGZ6 plasmid cp9, complete sequence
--------------------------------------------taataaaaattaatca
aaattacaat-ttgaattgtagcaaaaac-taatacgtttttattaactaatag-gcccc
acattatg--tgcaaaattcggattgtag---ggtggatata-ataagcttaagtggcaa
tttt--aa-gga-tatcaca--c--gg-att--atagtata----tactacgtctaatat
atataaaatactcgaaaatttgttctgtatgccctttataatccgttttaaagaggataa
tctttatgatgaagaattctaaaaaat-ttcattagcattacatttgcagtttgttaaaa
tgtaataccacaatgtaataaaattggttttttaaatc--ctt--gaaaaattgtaa---
tt------------------------------------------------------
>_R_CP001460.1:24602797 Borrelia burgdorferi WI9123 plasmid WI9123_cp93, complete sequence
------------------------------------------------aaaaaatagtaa
aaattacaag-tcaaaatttaacaaaaaa-tattagggctagaatagctagtag-tgctc
acattaaa--tacaaaattagggccatag---agaagttaaa-ataaacaaaagtggtag
tttc--aa-ggg-aattaga--ctgaataat--atgtgata----taccacgactatttt
atataaaaaactactaaatttgtactatatgtcatttattagccattttaacaagattaa
ttcctataatgaagaacttcctaaaat-ttcatttttagtacatttatagtttgttaata
tgtaatagcaaaatgtaac-aaattagatatttaaatc--ttt--gaaaaatt-------
--------------------------------------------------------
>_R_CP015962.1:44134745 Borrelia mayonii strain MN141539 plasmid cp9, complete sequence
--------------------------------------------------aaattactaa
aaattgcaag-tcgaattttaccaaaaac-taatgcgtttagagtaactattcg-tgctc
tcattaaa--tgccaaatgcaggcttagc---aggagctata-ataaacactataggtaa
tttc--aa-ggg-gatcaga--c--tg-aat--atgtgata----tactcagtttattat
ttataaaaaactactaaatttgtactatatgtcatttattagccattttaacaagattaa
ttcctataatgaagaacttcccaaaat-ttcatttttattacatttgtagtttgttaata
tgtaacagaaaaatgtaac-aaattagatatttaaatc--ttt--gaaaaatt-------
--------------------------------------------------------
>_R_CP002755.1:59106244 Borreliella bissettiae DN127 plasmid cp9, complete sequence
------------------------------------------------aaaaaatagtaa
aaattacaag-tcaaattttaccaaaaac-taatacgtttagagcagctattag-tgctc
tcattaaa--agcaaaatgggggcttagg---agtatctaaa-atagagataagtggtag
attc--aa-ggg-tatcgga--c--gt-gat--atgtaata----tactcagactatttt
atataaaaaactacgaaattcgtaccatatgacacctattagccattttaaatagattaa
ttcctataatggagaacttcccaaaat-ttcatttttattacatttgcagtttgttaata
tgtaacagcaaaatgtaac-aaattagatatttaaatc--ttt--gaaaattt-------
--------------------------------------------------------
