# Supplementary material for: Characterization and genomic analysis of the Lyme disease spirochete bacteriophage ϕBB-1
Source: PLoS Pathog. 2024 Apr 1;20(4):e1012122. doi: 10.1371/journal.ppat.1012122 (PMC11008901; doi:10.1371/journal.ppat.1012122)
Supplement: S1 Data — (ZIP) [file ppat.1012122.s006.zip › DATA TO DEPOSIT-2/MEME input fasta file/discMB_comb_95%.fasta]

>AB073701.1:2644826666 Borrelia duttonii plasmid DNA, complete sequence, strain: Ly
taatttatatgttaactaaatgatataaaaataagtaaaattatgtataaatatgttatcaaatactcttaatttatgtcaaattatatgtctctccattgtatgcaaaatttaatgtgtaagatatgtattttaatcagaagagctgatatttaagggtgcagcacaaaatatctaggaaactttgtgttagctttaataaatacttaaaaatttgct
>CP004299.1:525740 Borrelia crocidurae DOU plasmid Contig0033 genomic sequence
taatttatatgttaactaaatgctataaaaataagtaaaattatatataaatatgttagcaaatactcttaatttatgtcaaattatatgtctctccattgtatgcaaaatttaatgtgtaagatatgtattttaatcagaagggctaatatttaaaggtgcagcacaaaatatctaataaactttgtggtaactttagcaaatacttaaaaattt
>CP003437.1:86758894 Borrelia crocidurae str. Achema plasmid clone 18 genomic sequence
taatttatatattaactaaatgctataaaaataagtaaaattatatataaatatgttatcaaatactcttaatttatgtcaaattatatgcctcttcattgtatgcaaaatttaatgtgtaagacatttattttaatcagaagggctaatatttaagggtgcagcacaaaataatctagaaaactttgcggtagctttaataaatacttaaaaatttgct
>CP003439.1:8081027 Borrelia crocidurae str. Achema plasmid clone 12 genomic sequence
taatttatatgttaactaaatgctataaaaataaataaaattatgtataaatatgttagcaaatactcttaatttatgtcaaattatatgtctctccattgtatgtaaaatttaatgtataaggcatgtattttaatcagaagggctaatatttagatacctatcataataatatttacgaaactttgtggtatatttaacaaatacttaaaaatttgct
>CP000991.1:1691617134 Borrelia duttonii Ly plasmid pl31, complete sequence
taatttatatgttaactaaatgctataaaaataagtaaaattatgtataaatatgttagcaaatactattaatttatgtcaaattatatgtctctccattgtatgcaaaatttaatgtttaagacatgtattttaatcagaagggctaatatttaagggttcagcacaaaataatctaggaactttgtggtagctttaacaaatacttaaaaatttgct
>CP000989.1:2159321808 Borrelia duttonii Ly plasmid pl42, complete sequence
taatttatatgttaattaaatgctataaaaataagtaaaattatgtataaatatgttatcaaatactttaaatttatgtcaaattatatgtctctccattgtatgcaaaatttaatgtttaaggtatgtattttaattggaaaggttaatatttagatatttaccacaaaatattctactaaattttgtgatatatttagcaaatactttaaaatt
>CP000999.1:2085821075 Borrelia recurrentis A1 plasmid pl53, complete sequence
taatttatgtgttaactaaatgatataaaaataattaaatttatgtataaatatgttagcaaatactcttaatttatgtcaaattatatgtctctccattgtatgcaaaatttaatgtgtaagacatttattttaattagaagggctgatatttaagggtgcagcacaaaatatctagtaactttgtggtaactttaacaaatacttaaaaatttgct
>CP000997.1:2227022343 Borrelia recurrentis A1 plasmid pl35, complete sequence
taatttatatgttaactaaatgctataaaataagtaaatttatatataaatatgttagcaaatactataaaatt
>CP004274.1:8171022 Borrelia crocidurae DOU plasmid Contig0008 genomic sequence
taatttatatgttaactaaatgctataaaaataaataaaattatctataaatatgttggcaaatacttacaatttatgtctctccattgtatgtaaaatttaatgtataaggcatgtattttaatcagaagggctaatatttagatacctatcacaataatatctacgaaactttgtggtagctttatcaaacacttgaaaaattt
>CP019362.1:2683327052 Borrelia turicatae 91E135 isolate Oz1 plasmid cp31, complete sequence
taattttaaagttaactaaatagtttaaaaatagataaaattagttataaaaatattagcaaatacttacacgtagagtcaatttttaaaggtctccattgtatgggaaatctggtgtgtagaatacttgtaatttagagaaaagttattttaaggagaagcagcacaaaatatctagtatactttgggttatctttaacaaatacttaaaattttactt
>CP015633.1:1736617569 Borrelia turicatae strain BTE5EL plasmid lp31, complete sequence
gttaactaaacacattaaaaatagataaaattagttataaaaatattagcaaatacttactcttaaagtcaaatttatatgcttatcattgtatataaaatattgtctttaaggtggtttgtataactagaatatttattttttttatcttaagcaactattcaatagttactttaacttgtattttacaaatactaaactatt
>CP015633.1:1735617510 Borrelia turicatae strain BTE5EL plasmid lp31, complete sequence
tactttacaagttaactaaacacattaaaaatagataaaattagttataaaaatattagcaaatacttactcttaaagtcaaatttatatgcttatcattgtatataaaatattgtctttaaggtggtttgtataactagaatatttattttttt
>CP073158.1:2058520759 Borrelia hermsii YOR plasmid lp93, complete sequence
tataaaaatattagcaaatacttaaacgtagagtcaattttaacatcgcatcattgtatataaaatatctcctctagggttatttatataaatagaataggtttttttaaaaaatatgtttggaatatatttagaatactttaacttggttttaacaaatacttaaatatttact
>CP075397.1:1275812975 Borrelia puertoricensis strain SUM plasmid lp41, complete sequence
taatttaaaagttaactaaatataaaaatagataaaattagttgacaaaagtttagcagatacttagatgtagagtcaatttttcaaggtctccattgcatagaaaatatcttatctaggattatttatataaatagagagtgtttttttttttgatatgtttggtaatatatctagtatactttaacttagctttaataaatatttcagtttttact
>AP027072.1:4952749662 Candidatus Borrelia fainii Qtaro plasmid p59 DNA, complete sequence
tattgttaactgaagattttaaaaatagataaaattagttaacaaaagttaagcaaatacttatatgtagagtcaatttttaatgagctttattgtgtatataaaatatcttttctagggttatttgttataaata
>CP005711.1:3183532049 Borrelia hermsii YBT plasmid Contig0006 genomic sequence
attttattgttaactaaagattttaaaaatatttaaaattagttataaaaatgttagcaaatacttgtattgtaagtcaattctaatgtcgcttcattgcatataaaataccccctctaaggtgctttatgtaagagtaaggggcgtttttagaggctgtagcacaagatatatagcatactttgtgttatctttaacaaatacttaaaaatatt
>CP014351.1:2424824461 Borrelia hermsii HS1 isolate Browne Mountain plasmid cp28, complete sequence
attttattgataactaaagattttaaaaatccttaaaattagttataaaaatgttagcaaatacttgtattgtaagtcaattttaacgtagcttcattgcatataaaataccccctctaaggtactttatgtagggggaaagggtactttttgatatgttaggttaatatttctagtatactttatcctatctttaacaaatacttgaaaatat
>CP073157.1:6330263514 Borrelia hermsii YOR plasmid lp89, complete sequence
attttattgataactaaagattttaaaaatccttaaaattagttataaaaatgttagcaaatacttgtattgtaagtcaattctaacgtcgcttcattgcatataaaatacccctctaaggtgctttatgtaggagtaaaaggtgtttttagagactgtagtacaagatatctagtgtactttaaccaattctttacaaatacttgaaaatat
>CP073156.1:1918819402 Borrelia hermsii YOR plasmid lp73, complete sequence
attttattgttaactaaagattttaaaaatatttaaaattagttataagaatgttagcaaatactagtatgcaaagtcaaatttagaagtgtttcattgcatataaaatatcccctctaaggtactttatgtaaggggaaaaggtgtttttagaggttgtagcacaagatatatagaatactttgtgttatatttaacaaatacttaaaaatatt
>AP026185.1:1523232315232370 Bombyx mori Nichi01 DNA, chromosome 4, complete sequence
gaatttaaaaatatttaaaataaagtacaaaaatgttagtaattattt
>CP015331.1:87068924 Borrelia hermsii HS1 isolate Browne Mountain plasmid lpN31, complete sequence
ttttttttaaactaaaagctataaaaatacttaaagttagttacaaaaaatgtaagcaaatactagtaagtttaatcaattttagagatgtttcattgcatgtaaaatatttcttttaaggtgttttgtgtaaatagaaaggatactttttaacaggtttggttaagatttttctagtatacttattttatccaattctttacatatatttaaaaatat
>CP004222.1:20852182 Borrelia miyamotoi FR64b plasmid plasmid_05 genomic sequence
tgttaactaaaggttataaaaatatgtacaaatagttaacacaatgttagcaaatatttgtttatagagtcaatttttgaggttcttcattgcatata
>CP017128.1:1241812513 Borrelia miyamotoi strain CT132396 plasmid cp2 sequence
ttaagtaaaggttataaaaatatgtataaatagttactataatattagcaaatatttgtttatagagtcaaatttagaggggggtcattgcatata
>CP075387.1:5354453762 Borrelia puertoricensis strain SUM plasmid cp592, complete sequence
agtaaaattataagtatttgttaaagataacacaaagtatgctagatattttgtgctgcttctccttaaaataacttttctctaaattacaagtattctacacagcatatttctcttacaatgaagacctttaaaaattgactctacgcataagtatttgttaatatttttataactaattttatatatttttaatatgtttagttaactttgaaatta
>CP075380.1:2321923438 Borrelia puertoricensis strain SUM plasmid cp27, complete sequence
aagtaaaactagaagtatttgttaaagatagcaagaagtattatagatattttgtgctgcttctccttaaaacaacttttctctaaactacaagtattctacacaccatattttccatgcaatgtagacctttaaaaattgactctacgtgtaagtatttgctaatatttttataactaattttatctatttttaatatgtttagttaactttgaaatta
>CP075385.1:2546625685 Borrelia puertoricensis strain SUM plasmid cp30, complete sequence
aagtaaaattataagtatttgttaaagatagcaagaagtatgtagattatttattgctaatcaccttaaaaacaacttttctctaaattacaagcattctacacaccatattttatatacaatggagacctttaaaaattgactctacgcataagtatttgctaatatttttataactaattttatctatttttaatgtgtttagttaactttgaaatta
>CP073175.1:2605926277 Borrelia parkeri strain SLO plasmid lp60, complete sequence
agcaaaatttaaagtatttgttaaagataacacaaagtatactagatattttgtgctcatccctttaaaaacaacctttctacaaattacaagtattctatacacaatatttctcttgcaatggagacctttaaaaattgactctacatgtaagtatttgctaatatttttataactaattttatctatttttaaactatttagttaactttgaaatta
>CP073171.1:999210100 Borrelia parkeri strain SLO plasmid lp341, complete sequence
aaaaataacctttctgtaaaatacaagtatttctacacaccagatttcccatgcaatgaagacctttaaaaattgactctacctttaagtatttgctaatatttttata
>CP073196.1:2470124925 Borrelia turicatae strain BTE5EL plasmid cp60, complete sequence
agtaaaaattgaagtatttgttaaggttaggttaaagtaatcctagatatattattgcccaaccctttaaaaaacaccctctctatatattacagacaaccttctatgcagcaaatttcccttacaatgaaaaccttgcaaaattgactctacgtgtaagtatttgctaatatttttataactaattttatctatttttaaactatttagttaacttttaaatta
>CP073179.1:2624526463 Borrelia turicatae 91E135 plasmid cp31, complete sequence
agtaaaatttgaagtatttgttaaagatagcaagaagtatattagatatttattgctcatccctttaaaaacaacctttctgtaaattacaagtattctatacagcaaatttcccatacaatgaaaaccttgcaaaattgactctacgtgtaagtatttgctaatatttttataactaattttatctatttttaaactatttagttaacttttaaatta
>CP073162.1:2461024829 Borrelia parkeri strain SLO plasmid cp58, complete sequence
agtaaaatttgaagtatttgttaaggttaggttaaagtattctagatatattaaccaaacatgtaaaaaaataccctctctatttatataaacaaccttagatgagatattttactatgcaatggagacctttcaaaattgactctacctttaagtatttgctaatatttttataactaattttatctatttttaaactatttagttaacttttaaatta
>CP073178.1:2561625834 Borrelia turicatae 91E135 plasmid cp302, complete sequence
agtaaaaattgaagtatttgttaaggttaggttaaagtatcctagatatattaaccaaacacattaaaaaacaccctctctatttatacagacaaccttagatgagatatttcacttgcaatgaaaaccttgcaaaattgactctacgtgtaagtatttgctaatatttttataactaattttatctatttttaaaatatttagttaacttttaaatta
>CP073193.1:2572825947 Borrelia turicatae strain BTE5EL plasmid cp301, complete sequence
aagcaaacatttaagtatttgttaaaggtagcaagaagtatattagatatattaaccaaacacattaaaaaacaccctctctatttatacagacaaccttagatgagatatttcacttgcaatgaaaaccttgcaaaattgactctacgtgtaagtatttgctaatatttttataactaattttatctatttttaaaatatttagttaacttttaaatta
>CP073170.1:1082610992 Borrelia parkeri strain SLO plasmid lp32, complete sequence
agtaaacatttaagtatttgttaaggttaaagtattctggatatattaaccaaacatatcaaaaaaaactctctatttatataaataaccttagatcagatattttctatgcaatggaaacttttaaaaattgattatacgtttaagtatttgataatatttttata
>CP075383.1:2480425023 Borrelia puertoricensis strain SUM plasmid cp291, complete sequence
aagtaaaattataagtatttgttaagattaagttaaagtattgtagatatattaaccaaatatatcaaaaaacacactctctatttatataaatagccctataagagatattttctatacaatggtaacctttaaaaattgactctactcataagtatttgctaatatttttataactaattttatctatttttaatatgtttagttaactttgaaatta
>CP075388.1:2531225535 Borrelia puertoricensis strain SUM plasmid cp60, complete sequence
aagtaaaattataagtatttgttaataacaatggaaagaatgctagttatattccctaaatatctcaaaaaaacatcctttctatttattacaaatatgccctataagagcatattttctatacaatggtgacctttaaaaattgactctacgtgtaagtatttgctaatatttttataactaattttatcaatttttataatgtttagttaactttgaaatta
>LR828304.1:23206232320657 Ananas comosus genome assembly, chromosome: 24
tttttataactaatcttatcaatttttataatatt
>CP075388.1:5581456032 Borrelia puertoricensis strain SUM plasmid cp60, complete sequence
aagtaaaattataagtatttgttaataacaatggaaagaatgctagttatattccctaaattctcaaaaaaatatcctttatatttattacaaatatgtataagagcatattttctatacaatggcgacctttaaaaattgactctacgtgtaagtatttgctaatattttttacacaagtttagtaatttttataatatttagttaactttaaaatta
>CP073221.1:2446424670 Borrelia venezuelensis strain RMA01 plasmid cp28, complete sequence
agtaaaagtaaaagtatttgtaaggaagaggagaaagaatactagttatattccctaagttctcaaaaaaataacatttatatttattacaaatacgtataacagcatattttatatacaatggagacttttaaaaattgactttaagaataagtatttgctaatattttttacacaagtttaataatttttataatatttagttaa
>CP075400.1:2553925713 Borrelia puertoricensis strain SUM plasmid lp57, complete sequence
aagtaaaaataaaagtatttgtaaggaaaaggagaaagagtactagatatattccctaagttctcaaaaaaataacatttatatttattacaaatacgtataacagcatattttatatacaatgaagacctttaaaaattgactctacgtataagtatttgctaatattttcata
>OY725341.1:1682997616830014 Neocrepidodera transversa genome assembly, chromosome: 5
taatatattttttactaattttatcaatttttacaatgt
>CP073227.1:1099011162 Borrelia venezuelensis strain RMA01 plasmid lp30, complete sequence
agtaaatattcaagtatttgttaaaggtaaaagaagtacactagatatattccaaacatatcaaaaacaacatctattctatttacataaataaccttagatgagatattttatatacaatgaaaacctttaaaaattgactctacgtgtaagtatttgctaatatttttata
>CP015634.1:1741417587 Borrelia turicatae strain BTE5EL plasmid lp40, complete sequence
agtaaatattcaagtatttgctagaggcaaaaaaaagtacactagatatattccaaacatatcaaaaaaaatacctattctatttatataaataaacttagatgagatattttatatacaatgaggacctttaaaaattgactctacgtttaagtatttgataatatttttgta
>CP005720.1:53215483 Borrelia hermsii YBT plasmid Contig0015 genomic sequence
taagtatttgttaaaagtagaaagaagtattctagatatattccaaacatatcaaaaaaacatctattctatttatataaataaccttagatgaaatattttatatacaatgatgtgatgttagaattgactctacgtgtaagtatttgctaatatttctata
>CP075077.1:2432924533 Borrelia coriaceae strain Co53 plasmid cp29, complete sequence
aataatttagtatttgtaaaatataagacaaagtagctattgaataatagtttaagatacaaaaaaataaacattctagttataaaaatgaccttaaagacaatattttatatacaatgctaagcatctaaatttgactttaagagtaagtatttgctaagatttttatagttaaatttatatatttttaatgtgtttagttaac
>CP075081.1:4392044054 Borrelia coriaceae strain Co53 plasmid cp48, complete sequence
ttaaatagatactctaaaagaaatattttacatacaatgctaagcatctaaatttgactttaagagtaagtatttgctactatttttatagctaaatttatatatttttaatgtgtttagttaacttgtaaagta
>CP073137.1:2438224596 Borrelia hermsii DAH plasmid cp301, complete sequence
aatattttcaagtatttgttaaagataggataaagtatgctagaaatattaacctaacatatcaaaaagtaccctttctatttacataaagtaccttagagggggtattttatatacaatgaagcgacgttagaattgacttacaatacaagtatttgctaacatttttgtaactaattttaaatatttttaaaatctttagttaacaataaaat
>CP044828.1:14571541 Borrelia miyamotoi strain NLIR1 plasmid unnamed
aatttgactttactcattagtttttgataatattgttttaactatttttatatatttttataacctttagttaagatataaatta
>CP037475.1:1222012324 Borrelia miyamotoi strain Yekat18 plasmid unnamed
tatgcaatgaagaacctttaaatttgactctacttattagtatttgctaatattatgttaactatttgtacatatttttataacctttagttaacatctaaatta
>CP044829.1:17001851 Borrelia miyamotoi strain NLIR1 plasmid unnamed
aaaatacatccttaccttataaagatacctttaaacaaaatattttatatacaataacatccctttaaatttgactccacttattagtatttgctaatattatgttaactatttgtatatatttttatatcttttagttaacatctaaatta
>CP114745.1:2526225346 Borrelia miyamotoi strain CT14D4 plasmid pCT14D4cp292, complete sequence
aatttgactctataaacaaatatttgctaatattatgttaactatttgtatatatttttatatcttttagttaacatctaaatta
>CP114739.1:2545525545 Borrelia miyamotoi strain CT14D4 plasmid pCT14D4lp97, complete sequence
cctttaaatttgactctataaacaaatatttgctaatattatagtaactatttatacatatttttataacctttacttaaaatctaaatta
>CP001434.1:2406124486 Borreliella valaisiana VS116 plasmid VS116_cp3227, complete sequence
taaaatcagcctcacataagtgttacttttaaattaagtaaaagtaataaaaataggtgaaaattacaatttacatcgtaccaaaaactataaattttagtcaaatttaggtacttctcattgcatgcgaaatttggagtgtagaatagttgtaaaggatataagtggcaattttaaaggggatcggataaggaaagatataatactttaactgatatatagcaaataccctgaaatttaatttgtatgtgttttgttatcatttgtaatgagtttgccatttacaatggagaaattttttggagttgattcaaattacatttgaagtttgttactatgtaattcgaaatgtaacaaaattaattatttaaatctgtaaaaaattgtaattattagtgtgttgcgttaagcttaagatctatggag
>CP028868.1:2532325746 Borreliella garinii strain 20047 plasmid cp326, complete sequence
taaaatcctctccttataagtgttacttttaaattaagtaaaagtaataaaaatatataaaaattgcaatttctattttaccaaaaacttaaaattttagtcaaattatagtgcttctcattgcatgcggaatttgggatgtagagtggctgtaaagagtagaagtggcaatttctaagggggtcggataagaaagataatatactttaactgatatatagcaaatactctgaaatttaatttgtatgggttttgtaatcttttgcaatgagcttgacatttgcaatggagagatttttgagagttgattaaaattacattcgagttttgttactatgtaatcccaaatgtaacaaaattaattatttaaatctgtaaaaaattgtatttatttggtattgcattatccttgaaacctacggag
>CP001441.1:1919019603 Borreliella valaisiana VS116 plasmid VS116_cp325, complete sequence
taaaatcctctccttataagtgttacttttaaattaagtaaaagtaataaaaatagtaatttatattttaccaaaaacttaaaattttagtcaaattatatattctctcattgcatgcagaatttaggatgtagggtggctgtaaagggcataagtggtgattttgagggggatcggctaagaaagactacatactttagctaatatatagcaaagactctgaaatttaatttgtatgtgttttgtaatcaattttaatgagccgggcatttgcaatggagagatttttaggagttgattaaaattacatttgagttttgttactttgtaatcctaaatgtaacaaaattaattatttaaatctgtaaaaaattgtatatactagagattgtgatatttttgaaacttagggag
>CP001435.1:2433024761 Borreliella valaisiana VS116 plasmid VS116_cp3210, complete sequence
agctccgcataagtgttacctttacattaagtaaaagtaataaaaatgtataagaattgcattctatattttaccaaaaactaaaaattttagtcaaattatggtgtttctcattgtatgcagaatttagaatgtagagtagttttaaagagtagaagtggcaatttctaaggggtgcacacaagaaagatagtatactttgtgtgatatatagcaaagacttaaaaatttaatttgtatgtcttttgtgatcgattgtaatgagttggctacttgcaatggagagattttatgagttttattaaaattacatttgaagtttgttactatgtaattcgaaatgtaacaaaataaattatttaaatctttaaaaaaattgtaattattagcgtgttgcgttaagcttaagatctatggagtaggagtaactta
>CP009070.1:2570426123 Borrelia afzelii K78 plasmid cp323, complete sequence
ctccttataagtgttacttttaaattaagtaaaagtaataaaaatatataaaaattgcaatttacattttaccaaaaacttaaaattttagtcaaattacagtgcttctcattgcatgcggaatttggaatatagagtggctgtaaagagtagaagtggcaatttctaaggtgggcagataagaaagatagtatactttaactgatatatagcaaataccccaaaatttaatttatatgtgttttctaatcttttgtaatgagcccaccatttgcaatggagagattttcaagagttgcttaaaattacatttgagttttgttactttgtaattcaaaatgtaacaaaattaattatttaaatctttaaaaaattgtatatactaggtattgcattatctttgagatttatggagtaact
>CP058823.1:2537925802 Borreliella bavariensis strain A104S plasmid cp325, complete sequence
taaaatcctctccttataagtgttacttttaaattaagtaaaagtaataaaaatatataaaaattgcaatttctattttaccaaaaacttaaaattttagtcaaattatagtgcttctcattgcatgcggaatttgggatgtagagtagctttaaagagtagaagtggcaatttctaagggggtcggataagaaagatactatactttaactgatatatagcaaataccccaaaatttgatttgtatgtgttttatgatcatttgtaatgggcccaccatttgcaatggagagattttcaagagttggttaaaattacatttgagttttgttactatgtaatccaaaatgtaacaaaattagatatttaaatctttaaaaaattgaatttattaggtgttgcgttattattaagacttacggag
>CP009071.1:2596826378 Borrelia afzelii K78 plasmid cp325, complete sequence
gtgttactttcaaattaagtaaaagtaataaaaatatataaaaattgcaatttacattttaccaaaaacaaaaaattttagtcaaattatagtacttctcattgcatgggaaatttgggatgtagagtggctgtattggggagaagtggccctttctaaggggtgcacccaagaaagatataatactttgggtaatatatagcaaagactctgaaatttgatttgtatgtgttttgtgatcatttgtaatgaccccatcatttgcaatggcgagatttttaagagttggttaaaattacatttgagttttgttactatgtaattcaaaatgtaacaaaattagatatttaaatctttaaaaaattgaatttattagagattgtgttatgtttagccttacggagtaactta
>CP002938.1:2658227005 Borrelia afzelii PKo plasmid cp323, complete sequence
taaaatcctctttttacaagtgttacttttaaaataagtaaaagtaataaaaatatataaaaatagcaatttctattttaccaaaaacgaaaaattttagtcaaattatggtgcttctcattgcatgcagaatttgggttgtagagtagctgtaaagagtagaagtggcaatttctaaggggtgcacacaagaaagatactatactttgtgtgatatatagcaaataccctaaaatttgatttgtatgtgttttatgatcatttgtaatgaccccatcatttgcaatggagagatttctgggagttggttaaaattacatttgagttttgttactttgtaattcaaaatgtaacaaaattaattatttaaatctttaaaaaattgaatttattaggtgttgcgttattattaagacttacggag
>CP018278.1:12191629 Borreliella afzelii strain BO23 plasmid, partial sequence
gtgttacttttaaattaagtaaaagtaataaaaatatatagaaattgtaatttctattttaccaaaaacaaaaaattttagtcaaattttgaggcttctcattgcatgtggaatttggtatgtagagtggctatattgggcagaagtggtagtttttaaggggggcacacaagaaagactatatactttgtgtgatatatagcaaatactccaaaatttaatttgtatgtgttttgtgatcttttgtaatgaccccatcatttgcaatggagagattttcaagagttggttaaaattacatttgagttttgttactatgtaattcaaaatgtaacaaaattaattatttaaatctgtaaaaaattgaatttattagagattgtgttatctttagctttacggagtaactta
>CP018292.1:426836 Borreliella afzelii strain BO23 plasmid cp32, partial sequence
gtgttacttttaaaataagtaaaagtaataaaaatatataaaaatagcaatttctattttaccaaaaacgaaaaattttagtcaaattatggtgcttctcattgcatgcagaatttgggctgtagagtagctgtaaagagtagaagtggcagtttttaaggggtgcacacaagaaagatactatactttgtgtgatatatagcaaataccctgaaatttaatttgtatgtgttttatgatcatttgtaatgaccccatcatttgcaatggagagatttttaagagttggttaaaattacatttgagttttgttactatgtaatccgaaatgtaacaaaattagatatttaaatctttaaaaaattgaatttattagagattgtgttatgtttagccttacggagtaactta
>CP018286.1:7811203 Borreliella afzelii strain BO23 plasmid cp32, partial sequence
taaaatcctctccttacaagtgttacttttaaaataagtaaaagtaataaaaatatataaaaatagcaatttctattttaccaaaaacttaaaattttagtcaaattatggtggctctcattgcatgggaaatttgggatgtagagtggctgtattggggagaagtggtggtttttaagggggtcggataagaaagatactatactttaactgatatatagcaaataccccaaaatttaatttgtatgtcttttgtgatcttttgtaatgagcttgccatttgcaatggagagatttctgggagttggttaaaattacatttgagttttgttactatgtaatccaaaatgtaacaaaattaaatatttaaatctttgaaaaattgcatttattagagattgtgttatgtttagccttacggag
>CP002935.1:2557725988 Borrelia afzelii PKo plasmid cp3211, complete sequence
gtgttacttttaaattaagtaaaagtaataaaaatatataaaaatagcaatttttattttaccaaaaacttaaaattttagtcaaattttgaggcttctcattgcatgtggaatttgggctgtagagtagttttaataagcagaagtggtagtttttaaggggggcacacaagaaagactatatactttgtgtgatatatagcaaataccccaaaatttgatttgtatgtgttttgtgatcatttgtaatgggcttgccatttgcaatggagagatttttaagagttggttaaaattacatttgagttttgttactatgtaatccaaaatgtaacaaaattaaatatttaaatctttgaaaaaattgaatttattagagattgtgttatgtttagccttacggagtaactta
>CP002937.1:2605726468 Borrelia afzelii PKo plasmid cp321, complete sequence
gtgttactttcaaattaagtaaaagtaataaaaatatataaaaattgcaatttacattttaccaaaaacaaaaaattttagtcaaattatagtacttctcattgcatgggaaatttgggatgtagagtggctgtattggggagaagtggccctttctaaggggtgcacccaagaaagatagtatactttgggtgatatatagcaaagactctgaaatttaatttgtatgtgttttatgatcttttgtaatgagctcgtcatttgcaatggagagatttctgggagttggttaaaattacatttgagttttgttactatgtaatccaaaatgtaacaaaattaaatatttaaatctttgaaaaattgtatatactaagtattgcattatctttgagatttatggagtaactta
>CP001240.1:2632926752 Borrelia afzelii ACA1 plasmid cp324, complete sequence
ctccttacaagtgttacttttaaaataagtaaaagtaataaaaatatataaaaatagcaatttctattttaccaaaaacgaaaaattttagtcaaattatggtgcttctcattgcatgcagaatttgggctgtagagtagctgtaaagagtagaagtggcaatttctaaggggtgcacacaagaaagatactatactttgtgtgatatatagcaaataccctgaaatttaatttgtatatgttttgtgatcttttgtaatgagcttaccatttgcaatggagagatttttaagagttggttaaaattacatttgagttttgttactatgtaatccaaaatgtaacaaaattagatatttaaatctttaaaaaaaattgtatatactaagtattgcattatctttgagatttatggagtaactta
>CP001517.1:2602326446 Borreliella finlandensis strain SV1 plasmid SV1_cp323, complete sequence
taaaatcctctccttataagtgttacttttaaattaagtaaaagtaataaaaatgtataaaaattgcaatttatattttaccaaaaacttaaaattttagtcaaattacagtgcttctcattgcatgcggaatttgggatgtagagtggctgtaaagagtagaagtggtaatttttaagggggtcggataagaaagataatatactttaactgatatatagcaaagactatgaaatttaatttgtatgtgttttgtagtctcttgtaatgacccgaccatttgcaatggagagattttcaagagttgtttaaaattacattcgagttttgttactatgtaatccaaaatttaacaaaattaattatttaaatctttaaaaaattgtatataataggtattgcattatctttgagatttatggag
>CP059021.1:1682117242 Borreliella bavariensis strain NT24 plasmid cp324, complete sequence
ctccttataagtgttacttttaaattaagtaaaagtaataaaaatatatagaaattataatttatattttaccaaaaacaaaaaattttagtcaaattatggtgcttctcattgcatgcagaatttgggatgtagagtagctataaaaagtagaagtggcaatttctaagggggtcggataagaaagatattatactttaactgatatatagcaaagactccgaaatttaatttgtatgtgttttgtaatctgctgtaatgaccccgccatttgcaatggagagattttcaagagttggttaaaattacattcgagttttgttactttgtaattcgaaatgtaacaaaattaaatatttaaatctttaaaaaattgtatttattagaggttgcattatctttgagatttatggagtaactta
>CP059026.1:1006910490 Borreliella bavariensis strain NT24 plasmid cp3211
ctccttataagtgttacttttaaattaagtaaaagtaataaaaatatataaaaattgtaatttacattttactaaaaacgaaaaattttagtcaaattatggagtctctcattgtatgcagaatttggaatgtagagtagttttaataagcggaagtgtcaatttctaagggggtacacaagaaagatagtatactttgtgtaatatatagcaaagattatgaaatttgatttgtatctattttattatcttttgcaatgagcttgacatttgcaatggagagatttttgaaagtttggttaaaattacatttgagttttgttactttgtaatccgaaatgtaacaaaattaaatatttaaatctttaaaaaattgtatttattagagattgcattatccttgaaacctacggagtaactta
>CP028864.1:1684117262 Borreliella garinii strain 20047 plasmid cp323, complete sequence
ctccttataagtgttacttttaaattaagtaaaagtaataaaaatatatagaaattgtagtttctattttacaaaaaacttaaaattttagtcaaattatggtgcttctcattgcatgcagaatttgggatgtaggatagctgtaataagcggaagtggcaatttctaggggaggcacttaagaaagatataatactttaagtgatatatagcaaagaccctgaaatttaatttgtatctgttttgtaatcatttgtaatgaccccgccatttgcaatggagagatttttgagagttggttaaaattacatttgagttttgttactttgtaatccgaaatgtaacaaaattatatatttaaatctttaaaaaattgtatttattagagattgtgttatctttgagacttacggaggaactta
>CP001303.1:2588126289 Borrelia garinii PBr plasmid PBr_cp325, complete sequence
ataagtgttacttttaaattaagtaaaagtaataaaaatgtataaaaattgcaatttctattttaccaaaaacttaaaattttagtcaaattacagtgcttctcattgcatgcggaatttgggatgtagagtggctttaataagcagaagtggcaatttctaagggggtcggataagaaagatactatactttaactgatatatagcaaagattatgaaatttgatttgtatgtgttttgtaatcttttgcaatgagcttgccatttgcaatggagggattttcgagagttgattaaaattacatttgagttttgttactatgtaatcctaaatgtaacaaaattaattatttaaatatttaaaaaattgtatttatttggtattgcattatctttgaaatctacggag
>CP001243.1:2638326804 Borrelia afzelii ACA1 plasmid cp321, complete sequence
ctccttataagtgttacttttaaattaagtaaaagtaataaaaatatataaaaattgcaatttctattttaccaaaaacttaaaattttagtcaaatcatggtgcttcccattgcatgcagaatttgggctgtagagtggctgtattggggggaagtggccctttctaaggggtgcacccaagaaagatataatactttgggtgatatatagcaaagactctgaaatttaatttgtatgtgttttgtgatcttttgtaatgagcttgccatttgcaatggagagatttttaagagttggttaaaattacatttgagttttgttactatgtaatccaaaatgtaacaaaattagatatttaaatctttaaaaaattgtatataataggtattgcattatctttgagatttatggagtaactta
>CP059020.1:1852018944 Borreliella bavariensis strain NT24 plasmid cp321, complete sequence
ctccttataagtgttacttttaaattaagtaaaagtaataaaaatatataaaaattataatttatattttaccaaaaacaaaaaattttagtcaaattgtggggcctctcattgcatgcagaatttgggatgtagcgtggttgtagtaagctgaagtggtaatttctaatggggtcacccaagaaagatataatactttgggtgatatatagcaaagactctgaaatttgatttgtatatgttttgtaatcatttttaatgagcatgacatttgcaatggagagattttcaaaagttggttaaaattacatttgagttttgttactttgtaatccgaaatgtaacaaaattaaatatttaaatctttaaaaatttgtatataataataggtattgcattatctttgagatttatggagtaactta
>CP059025.1:2662127045 Borreliella bavariensis strain NT24 plasmid cp329, complete sequence
tagaatgagctccttataagtgttacttttaaattaagtaaaagtaataaaaatatataaaaattataatttatattttaccaaaaacaaaaaattttagtcaaattgtggggcctctcattgcatgcagaatttgggatgtagcgtggttgtagtaagctgaagtggtaatttctaatggggtcacccaagaaagatataatactttgggtgatatatagcaaagactctgaaatttgatttgtatatgttttgtaatcatttgtaatgagtatgacatttgcaatggagagattttcaggagttgattaaaattacatttgagttttgttactttgtaatccgaaatgtaacaaaattagttatttaaatctttgaaaaaattgtatttattagagattgcattatccttgaaacctacggag
>CP002941.1:2429124715 Borrelia afzelii PKo plasmid cp329, complete sequence
ctccttataaatgttacttttaaattaagtaaaagtaataaaaatatataaaaatagcaatttctattttaccaaaaacaaaaaattttagtcaaattttggggcttctcatggcatgcgaaatttggaatgtagagtggttgtattgaacagaagtggcaatttctaagggtgtcggctaagaaagactagatactttagctgatatatagcaaagactttgaaatttgatttgtatgtgttttgtgatcttttgtaatgagcttgccatttgcaatggagagattttcaagagttggttaaaattacatttgagttttgttactatgtaatccaaaatgtaacaaaattaaatatttaaatctttaaaaaaaattgaatttattaggcattgcattatcttttgagatttatggagtaactta
>CP002940.1:2124421665 Borrelia afzelii PKo plasmid cp327, complete sequence
ctccttataaatgttacttttaaattaagtaaaagtaataaaaatatataaaaatagcaatttctattttaccaaaaacaaaaaattttagtcaaattttggggcttctcattgcatgcgaaatttggaatgtagagtggttgtattgaacagaagtggtaatttctaagggggtcggctaagaaagactacatactttagctgatatatagcaaagactctgaaatttaatttgtatatgttttttagtcgtttgtaatgaccccgtcatttgcaatggagagattttcgagagttggttaaaattacatttgagttttgttactatgtaatccggaatgtaacaaaattaaatatttaaatctttaaaaaaattgaatttactagagattgtgttatgtttagccttacggagtaactta
>CP058819.1:3630336726 Borreliella bavariensis strain A104S plasmid lp284cp321, complete sequence
taaaatcctctccttataagtgttacttttaaattaagtaaaagtaataaaaatgtataaaaattataatttatattttaccaaaaacaaaaaattttagtcaaattatggtgtttctcattgtatgcagaatttggagtgtagagtagctgtaaagagcgtaagtggcaatttctaagggggtcggacaagaaagataatatactttaactgatatatagcaaatactctgaaatttaatttgtatgtgttttgtaatcttttgtaatgaccccgccatttacaatggagagatttttgagagttgcttaaaattacatttgagtttttttactttgtaattcgaagtgtaacaaaattagatatttaaatatttaaaaaattgaatttattagagattgtgttatcttttagacttacggag
>CP001306.1:3128031704 Borrelia garinii PBr plasmid PBr_cp3210, complete sequence
tagaatgagctccttataagtgttacttttaaattaagtaaaagtgataaaaatatataaaaattgtaatttacattttaccaaaaacgaaaaattttagtcaaattatggagcttctcattgtatgcagaatttggaatgtggagtagctttaataagcggaagtgtcaatttctaagggaggtacacaagaaagataacatactttgtgtaatatatagcaaagactatgaaatttaatttgtatatattttgtaatctcttgtaataagcttgacatttgcaatggagagattttcaagagttggttaaaattacattttggttttgttactatgtaatctggaatgtaacaaaattagatatttaaatctttaaaaaaattgtatttattagagattgtgttatccttgaagcttagggag
>CP058825.1:2590526305 Borreliella bavariensis strain A104S plasmid cp3210, complete sequence
ataagttttacttttaaattaagtaaaagcaataaaaatatatataaattgtaatttctattttaccaaaaacttaaaattttagtcaaattatggggcctctcattgcatgcagaatttggagtgtagaatagctgtaatgagcagaagtggcaatttctaaggggggtacccaagaaagatataatactttgggtgttatatagcaaataccccaaaatttaatttgtatgtgtcttatgatcttttgtaatgaccccgtcatttgcaatggagagatttttgagagttggttaaaattacatttgagttttattactttgtaatccaaaatgtaacaaaattagatatttaaatctttttaaaaagttgtatttattagagattgtgttatgtttagc
>CP058822.1:1829518720 Borreliella bavariensis strain A104S plasmid cp324, complete sequence
taaaaggagctccttataagtattacttttaaattaagtaaaagtaataaaaatatatgaaaattgtaatttctattttaccaagaacttaaaattttagtcaaattatggtgctctcattgcatgcagaatttgggatgtagagtggttgtaataagcggaagtggtaatttcttaagggaggcacacaagaaagatactatactttgtgtaatatatagtaaataccctgaaatttaatttgtatgtcttttgtaatcttttgcaatgagcttgacatttacaatggagagatttttgagagttggttaaaattacattcgaatttcgttactttgtaatccaaaatgtaacaaaattaaatatttaaatctttaaaaaaaattgtatatactaagtattgcattatctttgagatttatggag
>CP118295.1:2293623359 Borreliella garinii strain 1756Z1 plasmid lp3210
taaaaggagctccttacaagtgttacttttaaattaagtaaaagtaataaaaatagataaaaattgcaatttatattttaacaaaaactgaaaattttagtcaaattatggggtctctcattgcatgcagaatttgggatgcagagtggctttaataagcggaagtggcaatttttaagggggcacacaagaaagatactatactttgtgtaatatatagcaaagactctgaaatttgatttgcatgcgttttgtgatcttttgtgataagtatgacatttgcaatgaagggattttcgagagttgattaaaattacatttgagttttgttactatgcaatcccaaatgtaacaaaattagatatttaaatctttaaaaaaattgtatttattagagattgtgttatttttgaaacctgtggag
>AF029906.1:285 Borrelia japonica strain IKA2 OspErelated lipoprotein (ospE) gene, partial cds
gttactttgtaatccgaaatgtaacagaattaattagttaaatctttaaaaaaattgtatttattggaggttgcattatgttta
>CP001521.1:2562326046 Borreliella finlandensis strain SV1 plasmid SV1_cp327, complete sequence
taaaatcctctccttagaagtgttacttttaaattaagtaaaagtaataaaaatttaataaaaatgcaatttatattttatcaaaaacctaaaattttagtcaaattttgggtgttctcattgcatgcgaaatttgggttgtggagtggctgtgataaacagaataggcattttttgagggtgtcggataagaaagacagtatactttaactgatatatagcaaagactatgaaatttaatttgtatgtgttttgtagtctcttgtaatgacccgaccatttgcaatggagagattttcaagagttgtttaaaattacattcaagttttgttactatgtaatccaaaatttaacaaaattaattatttaaatctttaaaaaattgtatataataggtattgcattatctttgagatttatggag
>CP001202.1:4422844653 Borrelia burgdorferi ZS7 plasmid ZS7_cp323+10, complete sequence
agctccgcataagtgttacctttacattaagtaaaagtaataaaaatgtataagaattgcattctatattttaccaaaaactaaaaattttagtcaaattatggtgtttctcattgtatgcagaatttagaatgtagagtagttttaaagagtagaagtggcaatttctaaggggtgcacacaagaaagatagtatactttgtgtgatatatagcaaagacttaaaaatttaatttgtatgtattttataatcttttgtaatgagtagagcatttgcaatggagagattttggcgagttggttaaaattacatttgtgttttgttaaaatgtaacagctgaatgtaacaaaattatatatttaaatctttgaaaaattgtatttattagctgttgcgttagacttaaggattttaggagtaactta
>CP031405.1:1427314696 Borreliella burgdorferi strain MM1 plasmid plsm_cp326, complete sequence
ctccttataagtgttacttttaaattaagtaaaagtaataaaaatagatgaaaaatgtaatttatattttaccaaaaacaaaaaaatttagtcaaattgtgtggcttctcattgcatgcaaaatttggattgtagagtggttgtaataaacagaagaggcaatttttaaggggtggacttaagaaagatataatactttaagtgatatatagcaaagactttgaaatttaatttgtatgtgttttgtagtcttttgtaatgagtagtgcatttgcaatggagagattttggggagttggttaaaattacatttgtgttttgttaaaatgtaacagctgaatgtaacaaaattatatatttaaatctttgaaatattgcaattatttggtgttgtggtaatattagtactttatggagtaactta
>CP001565.1:2637726802 Borrelia burgdorferi Bol26 plasmid Bol26_cp3212, complete sequence
taaaatcctctccttataagtgttacttttaaattaagtaaaagtaataaaaatagatgaaaaatgtaatttatattttaccaaaaacaaaaaaatttagtcaaattgtgtggcttctcattgcatgcaaaatttggattgtagagtggttgtaataaacagaagaggcaatttttaaggggtggacttaagaaagatagaataccttaagtgatatatagcaaagactttgaaatttaatttgtatgtgttttgtagtcttttgtaatgagtagtgcatttgcaatggagagattttggggagttggttaaaattatatttgcattttgttaaaatgtaacagctgaatgtaacaaaattatatatttaaatctttaaaatattgtaattattcgatgttgctttatgatttaggacttatggag
>CP094586.1:2602526449 Borreliella burgdorferi strain B379 plasmid p326, complete sequence
taaaatcctctccttataagtgttacttttaaattaagtaaaagcaataaaaatagatgaaaaatgtaatttatattttaccaaaaacaaaaaaatttagtcaaattgtgtggcttctcattgcatgcaaaatttggactgtagagtggttgtaataaacagaagaggcaatttttaaggggtggacttaagaaagatataatactttaagtgatatatagcaaagactttgaaatttaatttgtatggattttgtagtcttttgtaatgagtggtgcatttgcaatggagagattttggggagttggttaaaattacatttgcgttttgttaatatgtaatagctgaatgtaacaaaattatatatttaaatctttgaaaaattgtaattgtttggggttgtggtaagcttaaggcttatggag
>CP001478.1:2606926500 Borrelia burgdorferi CA11.2a plasmid CA11.2A_cp3213, complete sequence
taagacaagctccttataagtgttacttttaaattaagtaaaagtaataaaaatagatgaaaaatgtaatttatattgtaccaaaaactaaaaattttagtcaaattttgtgagttctcattgcatgcaaaatctgggctgtagagcaggtgggataaacagaagaggcaatttttaagggtggtacacaagaaagatagaatactttgtgtaatatatagcaaagactttgaaatttaatttgtatgcattttgtagtcttttataatgagcaggccatttgcaatggagagattttggggagttggttaaaattacatttgcgttttgttaatatgtaacagctgaatgtaacaaaattatatatttaaatctttgaaaaattgcaattattgggtattgcattattctttagagttacggagtaactta
>CP002229.1:1348713911 Borrelia burgdorferi N40 plasmid N40_cp327, complete sequence
taaaatcctctccttataagtgttacttttaaattaagtaaaagtaacaaaaattgattaaaaatgtaatttatattttaccaaaaacaaaaaaatttagtcaaattgtgtggcttctcattgcatgcaaaatttggattgtaggatagctgtgataaacagaagaggcaatttttaaggggtgcacttaagaaagatactatactttaagtgatatatagcaaagactttgaaatttaagttgtatgtgttttgtagtctcttataatgagtagtgcatttgcaatggagagattttggggagttggttaaaattacatttgcgttttgttaatatgtaacagctgaatgtaacaaaattatatatttaaatctttgaaaaattgcaattattatgtattgtggtaagattaggacttatggag
>CP001558.1:2573426158 Borrelia burgdorferi 29805 plasmid 29805_cp327, complete sequence
taaaatcctctcctttgaagtgttacttttaaattaagtaaaagcaataaaaattaattaaaaatgtaatttatattgtaccaaaaacaaaaaattttagtcaaattttgtgtgttctcattgcatgcgaaatttgggttgtagggtggctgtgataaacagaatgggcagtttttgagggtgtcggctaagaaagactatatactttagctaatatatagcaaagactttgaaatttaatttgtatggattttgtagtcttttgtaatgagtagggcatttgcaatggagagattttggggagttggttaaaattacatttgcgttttgttaatatgtaacagctgaatgtaacaaaattatatatttaaatctttgaaaaattgcaattattatgtattgtggtaagcttaaggcttatggag
>CP001498.1:2560426028 Borrelia burgdorferi 94a plasmid 94a_cp3210, complete sequence
taaaatcctctccttataagtgttacttttaaattaagtaaaagcaataaaaattaattaaaaatgtaatttatattgtaccaaaaacaaaaaattttagtcaaatttatggtgttctcattgcatgcgaaatttgggttgtagggtggctgtgataaatagaatgggcagtttttgagggtgtcggctaagaaagactatatactttagctaatatatagcaaagaccttgaaatttaatttgtatgtgttttgtagtcttttgtaatgggcggggcatttgcaatggagagatttttgcgagttggttaaaattacatttgcgttttgttaaaatgtaacagctgaatgtaacaaaattatatatttaaatctttgaaaaattgtaattatttggtgttgcggtatgattaggacttatggag
>CP002227.1:2570726131 Borrelia burgdorferi N40 plasmid N40_cp325, complete sequence
taaaatcctctccttagaagtgttacttttaaattaagtaaaagtaataaaaatttaataaaaatgcaatttatattttatcaaaaacctaaaattttagtcaaattttgggtgttctcattgcatgcgaaatttgggttgtggagtggctgtgataaacagaataggcattttttgagggtgtcggataagaaagacagtatactttatctaatatatagcaaagactttgaaatttaatttgtatggattttgtagtcttttgtaatgagtggtgcatttgcaatggagagattttggggagttggttaaaattacatttgcgttttgttaatatgtaacagctgaatgtaacaaaattatatatttaaatctttgaaaaattgtaattgtttggggttgtggtaaacttaaggcttatggag
>AY142080.1:197 Borrelia burgdorferi strain Sh282 plasmid group cp324 Erp45 protein (erp45) gene, complete cds
atgtaacagctgaatgtaacaaaattatatatttaaatctttgaaaaattgtaattgtttggggttgtagtaagcttaaggcttatggagtaactta
>L32797.1:1202 Borrelia burgdorferi gene, complete cds
ttgaaatttaatttgtatgtgttttgtagtctctataatgagtagtgcatttgcaatggagagatttttgggagttggttaaaattacatttgcgttttgttaatatgtaacagctgaatgtaacaaaattatatatttaaatctttcaaaaattgtaattattatgtaatatggtatgattaagatttatggagaaattta
>CP031411.1:1364914081 Borreliella burgdorferi strain MM1 plasmid plsm_cp325, complete sequence
taagacaagctccttataagtgttacttttaaattaagtaaaagtaataaaaatagatgaaaaatgtaatttatattgtaccaaaaactaaaaattttagtcaaattttgtgagttctcattacatgcaaaatctgggctgtaggagggctgtaataaacagaagaggcaatttttaagggtggtacacaagaaagatataatactttgtgtaatatatagcaaagactttgaaatttaatttgtatgtgttttgtagtctcttataatgagtagtgcatttgcaatggagagatttttgggagttggttaaaattacatttgcgttttgttaatatgtaacagctgaatgtaacaaaattatatatttaaatctttgaaaaattgtatttattaggcattgcgttagacttaaggattttaggagtaactta
>CP001411.1:2551225942 Borrelia burgdorferi 64b plasmid 64b_cp324, complete sequence
taagacaagctccttataagtgttacttttaaattaagtaaaagtaataaaaatagatgaaaaatgtaatttatattgtaccaaaaactaaaaattttagtcaaattttgtgagttctcattgcatgcaaaatctgggctgtaggagggctgtaataaacagaagaggcaatttttaagggtggtacacaagaaagatacaatactttgtgtaatatatagcaaagactttgaaatttaatttgtatgtgttttgtagtctcttataatgagtagtgcatttgcaatggagagattttatgagtttgattaaaattacattttagttttgtaacaatgtaattcgaaatgtaacaaaattatatatttaaatctttgaaatattgcaattattagctgttgtggtaatattgggacttatggagtaactta
>CP002307.1:2594826369 Borrelia burgdorferi JD1 plasmid JD1 cp326, complete sequence
ctccttgaaggtgttacttttaaattaagtaaaagtaataaaaatagataaaaatagtaatttatattgtaccaaaaacgaaaaattttagtcaaattttgtgagttctcattgcatgagaaatttgggttgtagggaggctgttataaatagaatgggcattttctgagggtgtcggctaagaaagactacatactttagctaatatatagcaaagactttgaaatttaatttgtatgtgttttatagtcttttgtaatgagtagtgcatttgcaatggagagattttatgagtttgattaaaattacattttagttttgtaacaatgtaattcgaaatgtaacaaaattatatatttaaatctttgaaatattgcaattattagctgttgtggtaatattgggacttatggagtaactta
>CP001426.1:2600026424 Borrelia burgdorferi 64b plasmid 64b_cp3211, complete sequence
taaaatcctctccttataagtgttacttttaaattaagtaaaagtaataaaaatagatgaaaaatgtaatttatattttaccaaaaacaaaaaaatttagtcaaattgtgtggcttctcattgcatgcaaaatttggattgtaggatagctgtgataaacagaagaggcaatttttaaggggtacacttaagaaagatactatactttaagtgatatatagcaaagactttgaaatttaagttgtatgtgttttgtagtctcttgtaatgagcagggcatttgcaatggagagattttggggagttggttaaaattacatttacgttttgttaaaatgtaacataggaatgtaacaaaattatatatttaaatctttgaaaaattgtaattgtttggggttgtggtaaacttaaggcttatggag
>CP017205.1:2578526209 Borreliella burgdorferi strain B331 plasmid B331_cp32_11, complete sequence
taaaatcctctccttataagtgttacttttaaattaagtaaaagtaataaaaatagatgaaaaatgtaatttatattttaccaaaaacaaaaaaatttagtcaaattgtgtggcttctcattgcatgcaaaatttggattgtaggatagctgtgataaacagaagaggcaatttttaaggggtacacttaagaaagatactatactttaagtgatatatagcaaagactttgaaatttaagttgtatgtgttttgtagtcttttataatgagcaggccatttgcaatggagagattttagggagttgattaaaattatatttgcgttttgttaatatgtaatagctgaatgtaacaaaattaaatatttaaatctttaaaatattgcaattattgggtattgcattattctttagagttacggag
>CP002309.1:2602826451 Borrelia burgdorferi JD1 plasmid JD1 cp3211, complete sequence
ctccttataagtgttacttttaaattaagtaaaagtaataaaaatagatgaaaaatgtaatttatattttaccaaaaacaaaaaaatttagtcaaattgtgtggcttctcattgcatgcaaaatttggattgtaggatagctgtgataaacagaagaggcaatttttaaggggtacacttaagaaagatactatactttaagtgatatatagcaaagactttgaaatttaagttgtatgtgttttgtagtcttttataatgagcaggccatttgcaatggagagattttagggagttgattaaaattatatttgcgttttgttaatatgtgatagctgaatgtaacaaaattatatatttaaatctttgaaaaattgtatttattaggcattgcgttagaattaaggattttaggagtagctta
>CP002320.1:2583926262 Borrelia burgdorferi JD1 plasmid JD1 cp323, complete sequence
ctccttgaagttgttacttttaaattaagtaaaagtaataaaaatagataaaaaatgtaaattatattttactaaaaacgaaaaattttagtcaaatttggagtgttctcattgcatgcaaaatctgggctgtaggagggctgtaataaacagaagtagtgatttttgagggtggtacacaagaaagatagtatactttgtgtaatatatagcaaagacttgaaaatttaatttgtatgtgttttgtagtcttttgtaatgattagggcatttgcaatggggagatttttgggagttggttaaaattatatttgcgttttgttaatatgtgatagctgaatgtaacaaaattatatatttaaatctttgaaaaattgtatttattagctgttgcgttagacttaaggattttaggagtaactta
>CP001416.1:2579126214 Borrelia burgdorferi 64b plasmid 64b_cp327, complete sequence
ctccttagaagtgttacttttaaattaagtaaaagtaataaaaatttaataaaaatgcaatttatattttatcaaaaacctaaaattttagtcaaattttgggtgttctcattgcatgcgaaatttgggttgtggagtggctgtgataaacagaataggcattttttgagggtgtcggataagaaagacagtatactttatctaatatatagcaaagactttgaaatttaatttgtatgtgttttgtagtcttttataatgagcaggccatttgcaatggagagattttggggagttgattaaaattatatttgcgttttgttaatatgtgatagctgaatgtaacaaaattatatatttaaatctttgaaaaattgtatttattagctgttgcgttagacttaaggattttaggagtaactta
>CP001556.1:2619026612 Borrelia burgdorferi 29805 plasmid 29805_cp324, complete sequence
ctccttagaagtgttacttttaaattaagtaaaagtaataaaaatttaataaaaatgcaatttatattttatcaaaaacctaaaattttagtcaaattttgggtgttctcattgcatgcgaaatttgggttgtggagtggctgtgataaacagaataggcattttttgagggtgtcggataagaaagacagtatactttatctaatatatagcaaagactttgaaatttaatttgtatggattttgtagtcttttgtaatgagtggtgcatttgcaatggagagattttggggagttggttaaaattacatttgcgttttgttaatatgtaacagctgaatgtaacaaaattatatatttaaatctttaaaatattgcaattattgggtattgcattattctttagagttacggagtaactta
>CP001536.1:1531015728 Borrelia burgdorferi 118a plasmid 118a_cp325, complete sequence
taaaatcctctccttataagtgttacttttaaattaagtaaaagtaataaaaatagatgaaaaatgtaatttatattttaccaaaaacaaaaaaatttagtcaaattgtgtggcttctcattgcatgcaaaatttggattgtagagtggttgtaataaacagaagaggcaatttttaaggggtggacttaagaaagatataatactttgtgtaatatatagcaaagactttgaaatttaatttgtatgtgttttgtagtctcttataatgagtagtgcatttgcaatggagagatttttgggagttggttaaaattacatttgcgttttgttaatatgtaacagctgaatgtaacaaaattatatatttaaatctttgaaaaattgtatttattaggcattgcgttagacttaaggatt
>CP019921.1:2577926203 Borreliella burgdorferi strain PAbe plasmid p_cp3294, complete sequence
taaaatcctctcctttgaagtgttacttttaaattaagtaaaagtaataaaaatttaataaaaatgtaatttatattttatcaaaaccctaaaattttagtcaaatttatggtgttctcattgcatgcgaaatttgggttgtggagtggctgtgataaacagaagaggcaatttttaaggggtggacttaagaaagacatgatactttaagtgatatatagcaaagactttgaaatttaatttgtatgtgttttgtagtcttttgtaatgagccgggcatttgcaatggagagatttttgggagttggttaaaattacatttgagttttgttaatatgtaatagctgaatgtaacaaaattatatatttaaatctttgaaatattgcaattattagctgttgtggtatgattaggacttatggag
>CP001525.1:2590226326 Borrelia burgdorferi 118a plasmid 118a_cp328, complete sequence
taaaatcctctccttgaaggtgttacttttaaattaagtaaaagtaataaaaatagataaaaatagtaatttatattgtaccaaaaactaaaaattttagtcaaattttgggagttctcattgcatgagaaatttgggttgtagggaggctgtgataaatagaatgggcagtttctgagtgtgtcggctaagaaagactacatactttagctaatatatagcaaagactttgaaatttaatttgtatgtgttttatagtcttttgtaatgagtagtgcatttgcaatggagagattttggggagttggttaaaattacatttgagttttgttaatatgtaatagctgaatgtaacaaaattatatatttaaatctttgaaatattgcaattattagctgttgtggtatgattaggacttatggag
>CP001371.1:2580826232 Borrelia burgdorferi 72a plasmid 72a_cp3213, complete sequence
taaaatcctctccttgaagttgttacttttaaattaagtaaaagtaataaaaatagataaaaaatgtaaattatattttaccaaaaacgaaaaattttagtcaaatttggagtgttctcattgcatgcaaaatctgggctgtaggagggctgtaataaacagaagtagtgatttttgagggtggtacacaagaaagatagtatactttgtgtaatatatagcaaagactttgaaatttaatttgtatgtgttttataatcttttgtaatgagtagagcatttgcaatggagagattttggcgagttggttaaaattacatttgtgttttgttaaaatgtaacagctgaatgtaacaaaattatatatttaaatctttgaaatattgcaattatttggtgttgcgttatgatttagacttacggag
>CP002240.1:2590426327 Borrelia burgdorferi N40 plasmid N40_cp3210, complete sequence
ctccttgaagttgttacttttaaattaagtaaaagtaataaaaatagataaaaaatgtaaattatattttaccaaaaactaaaaattttagtcaaatttggagtgttctcattgcatgcaaaatctgggctgtagagtgggtgtaataaacagaagtagtgatttttgagggtggtacacaagaaagatataatactttgtgtaatatatagcaaagacttgaaaatttaatttgtatgtgttttataatcttttgtaatgagtagagcatttgcaatggagagattttggcgagttggttaaaattacatttgtgttttgttaaaatgtaacagctgaatgtaacaaaattatatatttaaatctttgaaatattgcaattatttggtgttgtggtaatattagtactttatggagtaactta
>CP001259.1:2603826460 Borrelia burgdorferi 156a plasmid 156a_cp326, complete sequence
ctccttgaaggtgttacttttaaattaagtaaaagtaataaaaatagataaaaatagtaatttatattgtaccaaaaacgaaaaattttagtcaaattttgtgagttctcattgcatgagaaatttgggttgtagggaggctgtgataaacagaatgggcagtttctgagtgtgtcggctaagaaagactatatactttagctaatatatagcaaagactttgaaatttaatttgtatgtgttttatagtcttttgtaatgagtagtgcatttgcaatggagagattttgggaagttggttaaaattacatttgtgttttgttaaaatgtaacagctgaatgtaacaaaattagatatttaaatctttgaaatattgtaattgtttggtgttgcggtaagatttaggcttatggagtaactta
>CP001415.1:2595926381 Borrelia burgdorferi 64b plasmid 64b_cp325, complete sequence
ctccttataagtgttacttttaaattaagtaaaagtaataaaaatttaataaaaatgtaatttatattttatcaaaaacctaaaattttagtcaaatttatggtgttctcattgcatgagaaatttgtgttgtggagtggctgtgataaacagaagaggcaatttttaaggggtggacttaagaaagactagatactttaagtgatatatagcaaagactttgaaatttaatttgtatgtgttttatagtctcttgtaatgagtagtgcatttgcaatggagagatttttgggagttggttaaaattacatttgcgttttgttaaaatgtaacagctgaatgtaacaaaattatatatttaaatctttgaaatattgcatttattatgtattgtggtatgattaggacttatggagaaattta
>CP002753.1:2631026735 Borreliella bissettiae DN127 plasmid cp327, complete sequence
taaaatcctctccttataagcgttacttttaggttaagtaaaagcaataaaaatagataaaaaatgtaatttatattttaccaaaaacctaaaaaattagtcaaatttagagtgttctcattgcaagagaaatttggattgtagggtagctgtgataaacagaagtgtcaatttttaaggggtggacttaagaaagatataatactttaagtgatatatagcaaagactttgaaatttaatttgtatgtgttttataatctattttaatgagtaggtcatttgcaatggagagatttttgggagttggttaaaattacatttgcgttttgttaatatgtaacagctgaatgtaacaaaattatatatttaaatctttgaaatattgcaattattcggtattgtggtaagatttagactttatggag
>CP015784.1:2550225924 Borrelia mayonii strain MN141420 plasmid cp323, complete sequence
ctccttataagtgttacttttaaattaagtaaaagtaataaaaattgattaaaaatgtaatttatattttaccaaaaacaaaaaaatttagtcaaattgtgtggcttctcattgcatgcaaaatttggattgtaggatagctgtgataaacagaagaggcaatttttaaggggtgcacttaagaaagatactatactttaagtgatatatagcaaagactttgaaatttaagttgtatgtgttttgtagtctcttataatgagtagtgcatttgcaatggagagatttttgggagttggttaaaattacatttgcgttttgttaatatgtaatagctgaatgtaacaaaattatatatttaaatctttgaaaaattgtaattgtttggggttgcgttatgatttagacttacggagtaactta
>CP001545.1:2435824781 Borrelia burgdorferi 29805 plasmid 29805_cp3212, complete sequence
taaaatcagctccagttaagtgttacttttgagataagtaaaagtaataaaaatatataaaaattgtaattagtattttaccaaaaactaaaaaatttagtcaaatttaagtgtgtctcattgcatgcgaaatttgggctgtaggatggatgtaggaatgagaagtggcaatttttaagggtggtacacaagaaagatagaatactttgtgtgatatatagcaaatactttgaaatttaatttgtattcattttgtagtctattgtaatgagtaggacacttgcaatggagagattttagggagttggttaaaattacattttagttttgtaacaatgtaattctaaatgtaacaaaattatatatttaaagctttgaaaaattgtaattgtttggggttgtggtaaacttaaggcttgtggag
>AF029901.1:1103 Borrelia andersonii strain 21038 OspErelated lipoprotein (ospE) gene, partial cds
gttaatatgtaacagctgaatgtaacaaaattatatatttaaatctttggaaattgtaattattcggtgttgcgttatgatttagactttatggagtaattta
>CP002750.1:2572226153 Borreliella bissettiae DN127 plasmid cp324, complete sequence
taagacaagctccttataagtgttacttttaaattaagtaaaagtaataaaaatagataaaaatagtaatttatattttaccaaaaactaaaaattttagtcaaatttagagagttctcattgcatgcaaaatctgggctgtagagtgggtggaataaacagaagcagtgatttttgagggtggtacacaagaaagatacaatactttgtgtaatatatagcaaatactttggaatttaatttgtatgtgttttataatctattttaatgagtaggtcatttgcaatggagagatttttgggagttggttaaaattacatttgcgttttgttaatatgtaacagctgaatgtaacaaaatcaaatagttaaatctttaaaaaattgtatttattaggcgttgcgttatgatttagacttatggagagactta
>CP002754.1:1432914754 Borreliella bissettiae DN127 plasmid cp32quad, complete sequence
taaaatcctctccttggaagcgttacttttaaattaagtaaaagtaataaaaatttaataaaaatgtaatttatattttaccaaaaacctaaaattttagtcaaatttagagtgttctcattgcatgagaaatttgggttgtggagtggttttaataaacagaagaggcaatttttaaggggtggacttaagaaagactagatactttatctaatatatagcaaagactttggaatttaatttgtatgtgttttgtagtcttttgtaatgggcattgcatttacaatggagagatttttgcagtttgattaaaattacatttgcgttttgttaatatgtaacagctaaatgtaacaaaatcaaatagttaaatctttaaaaaattgcaattattaggtgttgtgctaatatttagactttatggag
>CP002748.1:2602526449 Borreliella bissettiae DN127 plasmid cp3211, complete sequence
taaaatcctctccttataagtgttacttttaggttaagtaaaagcaataaaaatagataaaaaatataatttatattttaccaaaaacctaaaattttagtcaaatttaaagtgttctcattgcatgcaaaatttggattgtagggtggctgtaataaatagaagtgtcaatttctggggggtggacttaagaaagatagtatactttaagtgatatatagcaaagactttgaaatttaagttgtatgtgttgtgtagtcttttgtaataggtagggcatttgcaatggagagatttttagggattggttaaaattacatttgcgttttgttaatatgtaacagctgaatgtaacaaaatcaaatagttaaatctttaaaaaattgcaattatttggtgttgcgttatctttgagacttacggag
>CP002752.1:2572226153 Borreliella bissettiae DN127 plasmid cp326, complete sequence
taagacaagctccttctaggtgttacttttaaattaagtaaaagtaataaaaatagataaaaaatgtaatttatattgtagcaaaaacaaaaaattttagtcaaatttttggagttctcattgcaagagaaatttgggttttagagtggctgtgataaacagaatgggcagtttctgagggtgtcggctgagaaagactatatactttagctgatttatagcaaagactctggaatttaatttgtatgtgttttgtagtcttttgtaatgggcggtgcatttgcaatggagagatttttgcagtttaattaaaattacatttgcgttttgttaatatgtaacagctgaatgtaacaaaatcaaatagttaaatctttaaaaaattgcaattattaggtgttgtgctaatattaggacttatggagtaactta
>CP002751.1:2559526020 Borreliella bissettiae DN127 plasmid cp325, complete sequence
taaaatcctctccttataagtgttacttttaggttaagtaaaagcaataaaaatagataaaaaatgtaatttatattttaccaaaaacctaaaaaattagtcaaatttagagtgttctcattgcaagcaaaatttggattgtagggtggctgtaataaatagaagtgtcaatttctgaggggtggacttaagaaagatacaatactttaagtgatatatagcaaagactttgaaatttaatttgtatgtgttttataatctattttaatgagtaggtcatttgcaatggagagatttttgggagttggttaaaattacattttcgttttgttaatatgtaacaggtgaatgtaacaaaattatatatttaaatctttgaaaaattgtatttattagggtgttgcgttatctttgagatttacggag
>U80960.1:196 Borrelia burgdorferi strain CA12 putative outer membrane protein (ospE) gene, complete cds and putative outer surface protein (ospF) gene, partial cds
tgtaacagctgaatgtaacaaaattatatatttaaatctttgaaatattgtatttattagctgttgcgttatctttgagacttatggagtaactta
>CP002754.1:6161262033 Borreliella bissettiae DN127 plasmid cp32quad, complete sequence
taagacaagctccttttagatgttacttttaaattaagtaaaagtaataaaaatagtaatttattttttatcaaaaacaataaattttagtcaaatttagagcgttctcattgtatgtgaaatttgggttgtaaggtggctgtgataaacagaagaggcagtttttaggggtatcggataagaaagacatgatactttaagtgatatatagcaaagactttgaaatttaatttgtatgtgttttgtagtctcttgtaatgagtgggtcatttgcaatggagagattttggggagttggttaaaattacatttgcgttttgttaatatgtaacagctgaatgtaacaaaattatatatttaaatctttgaaaaattgtatttattaggcgttgcgttatgatttagacttatggagagactta
>CP002310.1:2625126684 Borrelia burgdorferi JD1 plasmid JD1 cp321+5, complete sequence
taagacaagctccttgtaggtgttacttttaaattaagtaaaagtaataaaaataaatgaaaattgtaatttatattttaccaaaaacaaaaaaaatttagtcaaattttgcgtgttctcattgcatgtaaaatttgggctgtagggaggctataataaagagaagtgtcaatttctgagaggggcacacaagaaagatagtatactttgtgtaatatatagcaaagactttgaaatttaatttgtatgtgttttgtagtcttttgtaatgattagggcatttgcaatggggagatttttgggagttggttaaaattacatttgcgttttgttaatatgtaatagctgaatgtaataaaattatatatttaaatctttgaaaaattgtatttattaggcattgcgttagacttaaggattttaggagtaactta
>CP002749.1:2626026692 Borreliella bissettiae DN127 plasmid cp323, complete sequence
taagacaagctccttctaggtgttacttttaaattaagtaaaagtaataaaaatagatgaaaattacaaattatattttaccaaaaaccaaaaattttagtcaaattttggacgttctcattgcaagagaaatttgtgttatagagtggctgtgataaacagaagaggcaattttttggggtgtcggataagaaagactacatactttatctaataaatagcaaagactttgaaatttaatttgtatgtgttttgtagtcttttttaatgggtaggtcatttgcaatggagagattttgaagagttgattaaaattacattttcgttttgttaatatgtaacaggtgaatgtaacaaaattagatatttaaatctttaaaaaattgtatttattagggtgttgcgttatgatttagacttatggagagactta
>CP015798.1:2545625880 Borrelia mayonii strain MN141539 plasmid cp321 sequence
taaaatcctctccttataagtattacttttaaattaagtaaaagtaataaaaatagataaaaatagtaatttatattgtatcaaaaactaaaaattttagtcaaattttgagtgttctcattgcaaaagaaatttaggctgcagagtggttttgataaacataagtgtcaatttctcgaggggtcggataagaaagactacataccttagctgatttatagcaaagactttgaaatttaatttgtatggattttgtagtcttttgtaatgagtggtgcatttgcaatggagagattttggggagttggttaaaattacatttacgttttgttaatatgtaacaggcgaatgtaacaaaattatatatttaaatctttaaaatattgtatttattaggggttgctttaaatttgaagattacggag
>CP015802.1:1272813136 Borrelia mayonii strain MN141539 plasmid cp326, complete sequence
agtgttacttttaaattaagtaaaagtaataaaaatagatgaaaaaagtaatttatattgtaccaaaaacaaaaaattttagtcaaatttttggggttctcattgcaagagaaatttgggttgtagagtagttatgataaacagaataggcaatttttcggggtggcagataaagaaagacatgatactttatctaatctatagcaaagaccctgaaatttaatttgtatgcattttgtagttttttgtaatgagtggtgcatttgcaatggagagatttttgcgagttgattaaaattacatttacgttttattaatacgcaacaggtgaatgtagcaaaatcaaatatttaaatctttgaaaaattgcaattattatgtatcaatgatatgattgagatttatggag
>CP044542.1:1624816662 Borrelia maritima strain CA690 plasmid cp322, complete sequence
agccccatgtaagtattacttttaaattaagtaaaagcaatcaaaatagatgaaaattacattatgtgtttttaccaaaaacaaaaattttagtcaaattctgaagcttctcattgcatacaaaatagaggctatagagcagctgtagtaaacaaaagcggcaatttctagggcaggcacacaagaaagacactatactttgtgcgatatatagcaaagatctgaaaatttaatttgtatgtgttttgtagtcttttataatgagtagaccatttgcaatggagagatttttgagggttgattaaaattacatttgagttttgttacattttaaattatatagtaacaaaactatttatttaaatctgtaaaaaattgtaattattagatattgcgttaggattaaatttaggag
>CP001520.1:2596526385 Borreliella finlandensis strain SV1 plasmid SV1_cp324, complete sequence
taaaatcagctctacataagtattacttttaaattaaataaaagtaataaaaattgatataaattatattttatattttactaaaaactaaaaattttagtcaaattgagaggcttctcgttacatacaaaatacgagctttagagtagttgtagcaaacagaagtggtaattttgaagggctcccacacaaaactatatactttgtgtgatatatagcaaagactttgaaatttaatttgcatatgttttgcggtttgccatagtgagtatgttacttacaatggatagattttttaagtttaattaaaattacatttaaagtttgccactatgcaatgtaaagtgtagcaaaattagatatttaaatctataaaaaattatatttattaggaattgcattaagcttgaggcttatggag
>OY829328.1:1369954413699585 Toxonevra muliebris genome assembly, chromosome: 3
taataaaattataagtttatatatttgaaaaattgtattaat
>CP028875.1:37863889 Borreliella bavariensis PBi plasmid lp284_cp321, complete sequence
aaattacatttaagttttgttgacatatgatttaaaatgcaacaaaattatttgattaaaattataaaaaattgtatttattggctactgtgttaaacttaagg
>CP001434.1:64736567 Borreliella valaisiana VS116 plasmid VS116_cp3227, complete sequence
tacctaataattacaatttttagtttttgatacaatgtaaattgtaattttcacctatttttattacttttacttaatttaaaagtaacatttat
>CP018279.1:26113032 Borreliella afzelii strain BO23 plasmid, partial sequence
taagttactccgtaagtcttaataataacgcaacacctaataaattcaattttttaaaggtttaaataactaattttgttacatttcggattacatagtaacaaaactcaaatgtaattttaaccaactcttgaaaatccctccattgcaaatggcaagctcattacaaaagatcacaaaacacatacaaattaaattttggggtatttgctatatatcagttaaagtatactatctttcttatctgccccccttagaaattgacacttctactctttacagccactctacatcccaaattctgcatgcaatgagaagcaccataatttgactaaaattttaagtttttggtaaaatagaaattgctatttttatatatttttattacttttacttaatttaaaagtaacacttgtaaggag
>CP018270.1:22452667 Borreliella afzelii strain BO23 plasmid, partial sequence
ctccgtaaggctaaacataacacaatctctaataaattcaattttttaaagatttaaatatctaattttgttacattttggattacatagtaacaaaactcaaatgtaattttaaccaactcttaaaaatctctccattgcaaatggcaagcccattacaaaagatcacaaaacacatacaaattaaatttcagggtatttgctatatatcagttaaagtataatatctttcttatctgcctaccttagaaattgccacttctgctctttacagctactctacaacccaaattctgcatgcaatgagagccaccacaatttgactaaaattttaagtttttggtaaaatagaaattgctatttttatatatttttattacttttacttattttaaaagtaacacttgtaaggagaggatttta
>CP116879.1:41274550 Borreliella valaisiana strain 89B13 plasmid p_cp326, complete sequence
ctccctaagcctcaaagataacacaatctctaataaatacaattttttaaagatttaaatatctaattttgttacatttcaaattacatagtaacaaaacctaaatgtaattttaatcaactcctaaaaatctctccattgcaaatgcccggctcattaaaattgattacaaaacacatacaaactaaatttcatagtctttgctatatatcagttaaagtatattatctttcttatccgacccccttagaaattgccacttctactccttacagccactctacatcccaaattccgcatgcaatgagaagcgctgtaatttgactaaaattttaagtttttggtaaaatgtaaattgcaatttttatacatttttattacttttacttaatttaaaagtaacacttgcaaggagaggatttta
>CP116880.1:1859819023 Borreliella valaisiana strain 89B13 plasmid p_lp327, complete sequence
ctccgtaggtttcaaggataatgcaataccaaataaatacaattttttacagatttaaataattaattttgttacatttgggattacatagtaacaaaacttaaatgtaatttttatcaacccccaaaaatctctccattgcaactagcaaactcactgaagaagattacaaaacacatataaattaaatttcagagtctttgctatatatcagctaaagtatgtagtctttttcttagccgacccccttcaaaatcaccacccctgccctttacagccactctacatcccaaattctgcatgcaatgagaaatcccataatttgactaaaattttaagtttttggtaaaatacaaattgcaatttatatacatttttattacttttacttaatttaaaagtaacacttataaggagaggatttta
>CP028874.1:1883119260 Borreliella bavariensis PBi plasmid lp25_cp323, complete sequence
taatttactcctactccataagtcttaaagataatgcaatacttagtatatacaattttttttaaagatttaaatatctaattttgttacatttcggattacaaagtaacaaaacttaaatgtaatttaaaccaactcttgaaaatctctccattgcaaatggcaagctcattaaaaatgattacaaaagacatacaaattaaatttcggagtctttgctatatatcagttaaagtatattatctttcttatctgccccccttcaaaatctacacttctgctctttacagctactctacactccaaattctgcatacaatgagaaacaccataatttgactaaaattttttgtttttggtaaaatataaattataatttttatacatttttattacttttacttaatttaaaagtaacacttataaggag
>CP059027.1:84568877 Borreliella bavariensis strain NT24 plasmid cp3212
taagttactccgtaggtttcaaggataatgcactctctaataaattcaattttttaaagatttaaatatttattttttttacatttcagattacaaagtaacaaaactcaaatgtaattttaaccaactcttgaaaatctctccattgtaaatgtcaagctcattacaaaagattacaaaagacatacaaatcaaatttcagaatctttgctatatattacacaaagtatagtatctttcttgtgtgaccaccttagaaattgccacttccgcttattaaaagcaccctacatcccaaattctgcatgcaatgagaagcaccataatttgactaaaatttttcgtttttggtaaaatgtaaattacaatttgtatatatttttattacttttacttaatttaaaagtaacgcttgtaaggag
>CP001440.1:3131131737 Borreliella valaisiana VS116 plasmid VS116_lp283, complete sequence
taagttactccataaatttcaaagataatgcaacatctaataattacaattttttataacatttaaataaatagttttgttacatttcaaattacatagtaataaaattcaaatgtaattttaattaactcctaaaaatctcaccattacaaatagcaaactcattaaataagactacaaaatgtatacaattaaatttcatagtttttgctatatatcagctaaagtatcatatctttcttaagtgccccccttaaaaatcaacacttctacttactaaggccactctaaagcccatattttgcacaatgagaaagccaaaaatttgactaaaattttttgtttttggtaaaatacaaaatgtgatttttatctatttttattacttttacttaatttaaaagtaacacttataaggagttgtttt
>CP001530.1:94869564 Borrelia burgdorferi 118a plasmid 118a_lp323, complete sequence
cttaagcttattgcacattgcaataattacaatttttcacatatttaaataaatagttttgttatatttcaaattatat
>CP028882.1:2308823174 Borreliella bavariensis PBi plasmid lp283, complete sequence
aataaatataattttttataattttaattaaataattttgttgcattttaaattacatagcaacaaaatttaaatgtaattaatcaa
>CP003202.1:5863558737 Borrelia garinii BgVir plasmid lp54, complete sequence
cctcaattttgctgcaatagccaataaatataattttttataattttaattaaataattttgttgcattttaaattacatagcaataaaatttaaatataatt
>LR812517.1:5678334756783385 Danio aesculapii genome assembly, chromosome: 3
atatgtaaatagatagttttgtaatattttaaattatat
>CP002754.1:3110231533 Borreliella bissettiae DN127 plasmid cp32quad, complete sequence
taagttgctccataagtcctaatattagcacaacacctaataaatgcaatatttcaaagatttaaatatataattttgttacattcaaccgttacatattaacaaaacgcaaatgtaattttaaccaactccccaaaatctttccattgcaaatgacctactcattaaaatagattataaaacacatacaaattaaatttcaaagtctttgctatatattagataaagtatcatgtctttcttgtgtgccacccctagaaattggcacttatccttattacagctatcctacagcccagattttgtatgcaatgagaacacacataatttgactaaaattttttgtttttagtaaagtataaattactatttttatctatttttattacttttacttaatttaaaagtaacacctagaaggagcttgtctta
>CP002754.1:1905019464 Borreliella bissettiae DN127 plasmid cp32quad, complete sequence
ttaaatcttaacgcaacacctaataaatccaatatttcaaagatctaaatatataattttattacattaatctgttacagattaacaaaacgcaaatgtaattttaaccaactccccaaaatctttccattgcaaatgcactactcattacaatagattataaaacgtatacaaattaaatttcaaagtctttgctatatgtcacttaaagtatagtatctttcttgtgctccacccctagaaattgacacttatccttattacagcaatcctacagctcagattttgcatgcaatgagaacacacataatttgactaaaattttttgtttttagtaaaatataaattactatttttatctatttttattacttttacttaatttaaaagtaatacctagaaggagcttgtctta
>OX359255.1:7273909772739135 Solanum dulcamara genome assembly, chromosome: 4
ctaataaaaacaatttattacagatttaaatacttaatt
>CP031402.1:2184521912 Borreliella burgdorferi strain MM1 plasmid plsm_lp283, complete sequence
ttacaatttttatagatttaaataaataaccttattacattttgaattacatggtaacaaaattaaaa
>OX419179.1:519698519739 Thalpophila matura genome assembly, chromosome: 3
ataattacaatttttttcatttttaaatgcttaattttgtta
>OX465094.1:5119593051195975 Chalcis sispes genome assembly, chromosome: 1
taattaatttatatatttaaatgtttgaaaaaatgtatttttaagg
>CP116884.1:30223368 Borreliella valaisiana strain 89B13 plasmid p_cp9, complete sequence
taataaaaattacgttgaattacaattcaaattatagaaaaaactagtaaagtatttttaagcagaagtgccgttcaataaataaaaaatttaggctataaggtggctaaaatagcaagaagttgggatattaagggtattacacggcttatagtatatactacgtctaatatatataaaaaactcaaaaatttgttttgtatgccatttataattcgttttaaagaagataatttttatgatggagaattctaaaaaatttctttggtattacatttgcagtttgttaaaatgtaacaccacaatgtaataagattaattttttaaatctataaaaaattaaaatt
>CP018274.1:15651899 Borreliella afzelii strain BO23 plasmid, partial sequence
aataaaaattacaattcaaattgtaccaaaaactaatacatttttattaaccaataggccccgcattatttgcaaaattcgggttgtagggtggatataataaacttaaatggcaattttaaggatatcgctcggtttatagtatatactacgtctaatatatataaaaaacttgaaaatttgccttatatgccctttataatccgtttcaaagggcattatttttataatggagaattctaaaaaattttattagtattacatttgcagtttgttaaaatgtaataccacaatgtaacaaacttagttttttaaatccttgaaaaattgtaatt
>OW026348.2:2555588425555922 Patella vulgata genome assembly, chromosome: 1
aatttaaatttattaaatctataagaaattaatattatt
>OW121716.1:25016752501714 Hipparchia semele genome assembly, chromosome: 8
aattataatttttaaaatatatataaaattaatcttatta
>CP117910.1:61716516 Borreliella garinii strain NGZ6 plasmid cp9, complete sequence
aattacaatttttcaaggatttaaaaaaccaattttattacattgtggtattacattttaacaaactgcaaatgtaatgctaatgaaattttttagaattcttcatcataaagattatcctctttaaaacggattataaagggcatacagaacaaattttcgagtattttatatatattagacgtagtatatactataatccgtgtgatatccttaaaattgccacttaagcttattatatccaccctacaatccgaattttgcacataatgtggggcctattagttaataaaaacgtattagtttttgctacaattcaaattgtaattttgattaatttttatta
>U03641.1:1231 Borrelia burgdorferi isolate cp8.3/Ip21 plasmid, complete sequence
ttcttcatcataaagattatcctctttaaaacggattataaagggcatacagaacaaatttccgagtattttatatatattagacgtagtatattatataaaccgagcgatatccttaaaattgccatttaagtttattatatccatcctacaacccgaattttgcaaataatgcggggcctattggttaataaaaatgtattagtttttggtacaatttgaattgtaatt
>CP001460.1:24602797 Borrelia burgdorferi WI9123 plasmid WI9123_cp93, complete sequence
aatttttcaaagatttaaatatctaatttgttacattttgctattacatattaacaaactataaatgtactaaaaatgaaattttaggaagttcttcattataggaattaatcttgttaaaatggctaataaatgacatatagtacaaatttagtagttttttatataaaatagtcgtggtatatcacatattattcagtctaattcccttgaaactaccacttttgtttattttaacttctctatggccctaattttgtatttaatgtgagcactactagctattctagccctaatattttttgttaaattttgacttgtaatttttactatttttt
>CP015962.1:44134745 Borrelia mayonii strain MN141539 plasmid cp9, complete sequence
aatttttcaaagatttaaatatctaatttgttacatttttctgttacatattaacaaactacaaatgtaataaaaatgaaattttgggaagttcttcattataggaattaatcttgttaaaatggctaataaatgacatatagtacaaatttagtagttttttataaataataaactgagtatatcacatattcagtctgatccccttgaaattacctatagtgtttattatagctcctgctaagcctgcatttggcatttaatgagagcacgaatagttactctaaacgcattagtttttggtaaaattcgacttgcaatttttagtaattt
>CP002755.1:59106244 Borreliella bissettiae DN127 plasmid cp9, complete sequence
aaattttcaaagatttaaatatctaatttgttacattttgctgttacatattaacaaactgcaaatgtaataaaaatgaaattttgggaagttctccattataggaattaatctatttaaaatggctaataggtgtcatatggtacgaatttcgtagttttttatataaaatagtctgagtatattacatatcacgtccgatacccttgaatctaccacttatctctattttagatactcctaagcccccattttgcttttaatgagagcactaatagctgctctaaacgtattagtttttggtaaaatttgacttgtaatttttactatttttt
>OW569317.1:22127802212836 Mercurialis annua genome assembly, chromosome: LG4
aacacactaaaaattataattttttaaacatttaaatttttatttaatattattaca
>CP000997.1:1042310640 Borrelia recurrentis A1 plasmid pl35, complete sequence
agcaaatttttaagtatttattaaagctaccacaaagtttcctagatattttgtactgcaccccttaaatattagcccttctgattaaaatacatactttacacattaaattttgcatacaatggagatatataatttaacataaattgagagtacttgctaacatatttatacataattttacttatttttatagcatttagttaacatataaatta
>CP004326.1:31573372 Borrelia crocidurae DOU plasmid Contig0060 genomic sequence
aattttaaagtatttgataaatctatcacaaagtttcgtagaatattttgtgctgcacccttaaatatcaacccttctgattaaaataaatatcctacacattaaattttgcatacaatggagagacatataatttgacataaatttaaagtatttgataacatatttatacataattttacttatttttatagcatttagttaatatataaatta
>CP003465.1:30243235 Borrelia crocidurae str. Achema plasmid clone 10 genomic sequence
aaattttaagtatttgttaaagctaccacaaagtttcgtagatattttgtgataggtatctaaatattaaccttttcaattaaaatacatgccttatacattaaattttcacacaatggagatatataatttaacataaattgagagtatttgccaacatatttatacataattttacttatttttatagcatttagttaaaatataaatta
>OX387342.1:2026526520265320 Eudonia lacustrata genome assembly, chromosome: 3
ataacctacttataaattatatttatttgtataacatttagttaatttataaatta
>OY755056.1:45721094572153 Noctua janthina genome assembly, chromosome: 6
ataacatagttatagatagttttagttatttttatatatttattt
>NC_071356.1:2095821021 Muscidifurax raptorellus mitochondrion, complete genome
atttgataatatatatatatataatattattaatatttatattattaaatctaatacataaatt
>OV651817.1:8018607480186140 Psylliodes chrysocephala genome assembly, chromosome: 5
ataattttacataattttacataattttacataattgtacataattttacatatttttacataattt
>OV651817.1:8018564280185710 Psylliodes chrysocephala genome assembly, chromosome: 5
ataaaattttacataattttataaaattttacatatttttacataattttacataattttacataattt
>OY294054.1:1458994014590007 Brachypterus glaber genome assembly, chromosome: X
ataatttaacataatttaatatgatttaacataatttaacataatttgacataatttaatataattta
>OY294054.1:1459011014590177 Brachypterus glaber genome assembly, chromosome: X
ataatttgacataatttaacataatttaacataatttaacataatttaacataatttaacataattta
>OX276488.1:19821721982241 Acronicta psi genome assembly, chromosome: 20
ataatttgacataatttgacataatttgacataatttgacataatttgacataatttgacataatttagt
>LR131996.1:2632156426321631 Gouania willdenowi genome assembly, chromosome: 19
atcatttaacatatttttagatcatttaacatatttttagataatttaacatatttttagataattta
>OX424433.1:1555939515559442 Phoxinus phoxinus genome assembly, chromosome: 25
aatatttacaattttttaaataaataaataaatatttttattttattt
>OE187397.1:1629516353 2_Tcm_b3v08
tacatttgaaattttggagtatgtaaatcgtaatgacacaaaataaattattttattct
>OB796503.1:6032860385 3_Tms_b3v08
acatttgtaatttttgattatgtaaatcgtaaggggacaaaataaattattttattct
>OY756949.1:2765936227659410 Crataegus laevigata genome assembly, chromosome: 12
ttctttaaaaacaattgtaaatttcataccaaacaagtttttgaatttt
>CP071561.1:41890684189116 Sus scrofa scrofa breed NS chromosome 10
aatgtaataaaattattttcttaaaacattgaaaaatagttttcattag
>OY751438.1:2117397021174015 Phengaris arion genome assembly, chromosome: 7
gctatttaaaatatttacaaactataaaagtactaaaaataaaatt
>OX418219.1:2069417820694238 Conomelus anceps genome assembly, chromosome: 4
ataacatatatatatatatatttatatatatttttttataatttatataacatatagatta
>OE839220.1:460009460064 5_Tge_b3v08
agaatgaaataacttattaagtgtcattacgatttacatactcaaaaattacaaat
>OW026415.1:1186811811868174 Diarsia rubi genome assembly, chromosome: 4
caaattgcaataaatacaatttattcattgtttaattaaattgttttatttatttca
