# Supplementary material for: Characterization and genomic analysis of the Lyme disease spirochete bacteriophage ϕBB-1
Source: PLoS Pathog. 2024 Apr 1;20(4):e1012122. doi: 10.1371/journal.ppat.1012122 (PMC11008901; doi:10.1371/journal.ppat.1012122)
Supplement: S1 Data — (ZIP) [file ppat.1012122.s006.zip › DATA TO DEPOSIT-2/Motif PWMs/meme5.txt]

1.000000 0.000000 0.000000 0.000000
0.000000 0.000000 0.000000 1.000000
0.000000 0.000000 0.000000 1.000000
1.000000 0.000000 0.000000 0.000000
0.000000 1.000000 0.000000 0.000000
1.000000 0.000000 0.000000 0.000000
0.000000 0.000000 0.000000 1.000000
0.000000 0.000000 0.000000 1.000000
0.000000 0.061728 0.000000 0.938272
0.111111 0.000000 0.814815 0.074074
0.530864 0.370370 0.024691 0.074074
0.135802 0.000000 0.864198 0.000000
0.000000 0.000000 0.098765 0.901235
0.000000 0.000000 0.000000 1.000000
0.000000 0.000000 0.000000 1.000000
0.000000 0.012346 0.000000 0.987654
0.037037 0.000000 0.950617 0.012346
0.000000 0.012346 0.000000 0.987654
0.037037 0.012346 0.000000 0.950617
0.987654 0.000000 0.012346 0.000000
0.469136 0.530864 0.000000 0.000000
0.185185 0.000000 0.000000 0.814815
0.814815 0.012346 0.000000 0.172840
0.000000 0.012346 0.000000 0.987654
