# Supplementary material for: Characterization and genomic analysis of the Lyme disease spirochete bacteriophage ϕBB-1
Source: PLoS Pathog. 2024 Apr 1;20(4):e1012122. doi: 10.1371/journal.ppat.1012122 (PMC11008901; doi:10.1371/journal.ppat.1012122)
Supplement: S2 Data — (ZIP) [file ppat.1012122.s007.zip]

Archive with 16 entries (15 files):
- UM-CA-11.2A_fasta/
- __MACOSX/._UM-CA-11.2A_fasta
- UM-CA-11.2A_fasta/cp32_10.fa
- UM-CA-11.2A_fasta/lp38.fa
- UM-CA-11.2A_fasta/lchrom.fa
- UM-CA-11.2A_fasta/lp28_4.fa
- UM-CA-11.2A_fasta/lp36.fa
- UM-CA-11.2A_fasta/lp56.fa
- UM-CA-11.2A_fasta/cp32_3.fa
- UM-CA-11.2A_fasta/lp17.fa
- UM-CA-11.2A_fasta/cp32_5.fa
- UM-CA-11.2A_fasta/lp54.fa
- UM-CA-11.2A_fasta/cp32_1.fa
- UM-CA-11.2A_fasta/lp28_3.fa
- UM-CA-11.2A_fasta/cp32_13.fa
- UM-CA-11.2A_fasta/cp26.fa
