# Supplementary material for: Characterization and genomic analysis of the Lyme disease spirochete bacteriophage ϕBB-1
Source: PLoS Pathog. 2024 Apr 1;20(4):e1012122. doi: 10.1371/journal.ppat.1012122 (PMC11008901; doi:10.1371/journal.ppat.1012122)
Supplement: S2 Data — (ZIP) [file ppat.1012122.s007.zip › UM-CA-11.2A_fasta/cp32_10.fa]

>cp32_10  (30,290 bp)
ATTTTATTGACAAAAATCTTAGTTTTTGTTATCATACATCTAATTTAATAAAGAGAAGTAAAAAGGTGTGTGATTTAAGA
AAAACAAAACTAATAGATAAAATAAGTTCACTAGAACTATACAAATACTCAATATTTTTTAGAAATTACATTGAAAATGT
AGCAGAAGATTGTCTCAAGAACGGACTTATTCTTGAGAGTGCTGCCCACAATGTTAGTGAGGTTGAACTTGCTAGGTTAA
AGGTACAGCTTAAGAATGCTCTGCTTAATTGTATTATAAGCTACCGTTTTCATGGGATTGGCTATGTTTTAGTAAAAACC
AAAGATACTCTAATAGATCTCGAACAACCCGTTAATATAGAATTCCCTATTGGTTTTGAATACCTTGATTATGAATATGT
AAGAGATTTGGGAGTTGATTTTGATCATATAACCTATAAAGTAAAATCCAATAATAAGAACAATTCTTTAGACGCAGTTA
AAATACATAAAAGTCGACTTATCATATATGAAAACTTTGATTATATCTTGAAAAGATATGTTCCGTGTTATACTGAAAGT
TTTTTGCTAGATATTTATTTATTTGAAAAGATATACGTAGAAATAGAAAGACGTATTGAAAACCACAATTTCTTGTTTTA
CAAAGATGAATCTTTGGTACAACTACAAGACGCACTTTCTAGTGCAACAACTTCTTTAAGTGCAATTACTCAGAGCAATA
ATGATAGGGGAAGTGGCATTTTATCTTCTTTTTTGAGAAAACAAAATTCAAACAATCATAGTAAAGATATTTCTAATTTA
AGAAACCTTAATGACTCATTAGCACAGGAGCTTGCTAGGCTAAAAAGCAATCTAAATAATGAGGGAATGTTTTATACGGC
CACCCCTAGTGCTAGTTTAGAGGTTATTAAATACGACCTTAGTTACTTAAAGGAGGCTTTAGCCTTAATTAAGGCAAAAA
TTGGTGCAGATACTAAAGAGCCCTTAACCAGAAGTTTTAACGAACAGGCTAAAGGGCTAGGAAATGATGGTAAAGGGGAT
AGGAGTAATTATTACGATTTTTTAAAAGGTGTACAAGAACAAGTTGAGAACGCTTGTAACTTGAAACTTACAAAGTATTT
CGGGCTTGATATGAAGTTTAATTCTCTGATTATGTTAAGTGAAGAGCAAAAAGTGGAAAGAGATATAAAGCTAATTGAGC
TTTACAGTAAATATAACCAGCTTATACAAAGCAGTTCCTTTAATAATGAGGAGCTAGCGATTTTAAAAGAAAAATTATTC
TCATTTTGAGAAAAGGAGCTAAAAAGTGATTGAAAATGAAGAAAAAAAAGTAATTGAGGCACAAGTAAAAGAGGAATCTC
AAATTAAATCTGATACTAAGGTTATAAGTACTGGGGAATTTGAAAGGCATATATGCCTTAAAGAGCAAACAGACAATGTA
AACCCCTAAAGAGGTAAGGCGTGATGAGTATAAATGAGCGAATAACAAAAGAACTTGCAGAAGTTGAAGATCGAGAGCGT
GTTGAAAAGCAATTGTTACTAGAGGCTGAGCGAATTAATGAAATTGATACACTTGTAAAAGCGCATCTTAGCAACCATTT
CAATAAAGAGGTGTTACTTGCAAAAGGATACACCCTAAAAGATATTATGCAGGCACAACGTAGAGAGCTTGTTCGTAAAT
TTGTTCCAATTGAGCAAATAAAGGCCGTTGCTAAAGTATCAGATATAAGTCATATCGATGGAGAGATACTAGAACAACTT
ATTTCTTTAGCAAAAGTGAATATTAAATTAAGAAAAACTGCGAGTAGCAATTCTTCTTCTGTTGACTCTGTCAGAGGCAA
TATTGTTGTTAAATCAGAAGAGAGAGCAAGTTTGCTTGATTCTAATTTTGTGCCCATTAATTTCACGGAGTTTGTACAAG
CGATAAGTAATACTTACAAGCAAAGACGAGCTCAATTTTATGAGAATCTAAAAAGACATAAAAGAACAAGTATTGCCCAA
AGGAGTTTTTAATGAGCGATGGTATTACAAAAATAAAAGAAGATTTTGATAAAAAAGTTGCAGAAATTAAAGCATTAATG
AAAAATCCTCAGCAAGATGCTGGTTTGCTTAGTAATTCTGTAGATTTTAAAGATAAAAATCTAATTTACTCCAATTCGGA
TGGAGTTTTTACTAGTAGTAAAGACAAAATAGAAAATTATCCTGCTAAAGGGTATCCATACAAGCGTGGAGTAAAGCTTA
GTTTTAGTGCAGATAGTACTACAGAACTAGAAGTTGAGGCTGGTGGTGGGGATGACTTGTACGGAATATGCACTGATATA
GATGAGTTTACTGGTATGGCAACTGTAGTTCCAATTACAAATAACTTCACGGGGTATTTAACATTTAAGAAAAATGGAAA
TGGTGTAAACCCAGGTGATAAGCTGCATTTTAATGCACAAGGAGAGCTTGAAAAGAATGGGGGAAATGATAAATCTGTTA
ATGCTATAGCACTTTCAAAAGTACATAAATTAACCGAAGAGTTATCTATAGTGCTTGCTAGTGTTTTTGGGAATAGAGCT
TTAAAAGGTAATTAAATTATGGCTTTAAAAGGTAACGTGCAAGTAGAAAATCTTGAGGTTGCTGAGGACCCACAGTTAGA
TTTAGGGGCACAAGTTCCCGCTGCTCCTAGAGCTAAACGGCAAGCAAGACAAGCTGAGGACGCACAAGGGGAAGATCCTT
ATTTAGATTCAGTTAAAGAACTTGACGATGTTCTTTTAAAATTTAAAAAATATTCAAAATCAATGAGTTCGATTGAAAAT
AAGGTTTTTAGTAGTTCGGGTGGTTGTTTTAAATCAAAGAATGAGCGAGTTAATGCTTATTCTTTTACATGTTCAAGCTT
TGCAGACAAAATAGAAGAATATTTTTACGACCCAGCAAATAGTTTTCCATATAAGCGTGGGGTTAAACTTGTTCCAAAAG
AGAATTCTATATATGTTGAAGTTGGTGCTGATACTGATATGTATGGGATATGTGTAGATGTATGTGAGTTTAGCAGTACT
GCGTATGTATTGCCAATTACGAATAACTTTGAAGGGTATCTTGTTACAAGAAATCCGAGTATAAAAATGGGAGAAATATT
GGATATAAATAACAATGGGGTTATTATCAAGGCTGGTGGTGGGCCACCAACCGCAATTAATGCATATGCTCTCTCTGATT
CATTTACAATCAATTTTGCACCCGAAGATGAACATCAAGATCAAGCTAGATATCCCAAACAAGAGTATTCTATTAATTTG
ATAAAAGTTGCAATTTTTGGCAATAGAGGCCTTGAGAAAACAGTAACACCTGAAGCTGGTGGTTAAGCCTTGGGTGAATC
AAAGGAGTTAAACAAATGGCAGACACAACGCAATTATTAAAAGATTATCAAGAGAAGAGAAGTAAACTTGAAAAGTTTAT
GAAAAATCCCCAGTATGACGCTGGTTTGCTTAGCAATTCTGTAGAGTTTAGAGATAAAAACATACAATTTTTTGCCTCTG
GAGGCACTAGAACCAGCAAATTTGACAAATTAGAAAATCATCCATTTTTGGGGTATCCGTACAAGCGTGGAGTAAAAAGA
GTTATTCAAGAGGCGCAAGATAATCAAAGTCACTATGAGCCACATGTTGAGGCTGGTGGTAAAGATGATTTATACGGAAT
ATGCATTGATATAGATGAGTTTAGCAAAACAGCCACTATTGTTCCAATTACAAATAATTTTGAGGGTTATTTAGTAGCAA
AAGATTCTACGCTTAAAGTAAAAGACAAACTTGTTTTTAATAAAGACGGTGCTCTTGAAAAGGTGACTGGAGCACCACCA
AATAAGGCAACTATTAATGCAATAGCGTTGTCTGATGCAAAACAAATTAGTAACGATGTTTATTTAATAAAAGTAGCAGT
ATTTGGAAATAAAGCTGTAAGTAAAAATTAATGATATTTAGGAGGATTTAATATGGAATTATTTGATGAAAATTATTATG
CAAAAGCTGTGGCCAATATTATAGGGGAAGTTAAAGATCCTATAATGTATAAATGGTTTTCGCCTGATCAAATTGAAGAT
GTTGATCTTCAGATGGGCTACCAAAGAACTGTAAAGTGGGATGCGTTTTTAAATGCTAATCCCACAACGATTGCTAATGA
GGTTAATACTATTTCAACTATTGGATTTAGTTCTGAAGTGGTAAGACTTAATTACTTAAAATTACAGTACAAATTTAGGC
ACTTAAAGCAGGCGTCTGAAAAATTTTACACTTCAGACTCATATCTTGGTGACATTAATAACAATTTACTTCCTTTCTCT
CAAGCCTATAAGCTTGCAAGTAGCGAGATTATTAAACTTATTAATCACTTTGTACTAACAGGCACTGTTTCAATTCAAAA
AGATGGAAAAAATCAAAAACGTCTACTTCCCAATATGTATGGACTTCTTAATATGCCACATCAAGTAAAAGAAGAAGTTG
CTAGTGGTGATAAAGATAAAATGGATAAAATATTTGAAAAAATTGAGGCGGGACTTTCAAAGTTAGAGCTAGGAGACGAA
TTTTCTACATCTATGATGGTAATAGTTGACCCTACAACTTCGCTCAAACTCGTAAAGCCATACGCAGCAGCACAGGGTGC
AGCAAGTAGCTGCGAAAAATGGGAGGATGTTTTGATTCAAACTATCAAGGCTATTAATAATAGAGAAGATGTCTACATTG
AAACTTCAAACTTGCTAAAACATCAAATACTTATTTACCCATTAAACCCAGAGCTTATTAAGTTTAAACCTAGCAAGTAT
ATGTTACCTACACCAAATGAACAAGTGGATAAAGATTCAACTGATATTGCTCATTCATACATTGATTTTGTTTTAGGAGG
GCTACTTGCTACTAGAAAAACCATTTTGCAAGTACATATTAAACAAAGTTAAAAACATAAGGTAAATCGAGGTGAGCGAA
CAAAAAAACTTACAAACACAAGTTGAGGCTGAAGAAGAACTTTTGGTAACAAAACTTCATTCTGAAGTGTTATTGTTACT
AGGAATAGACAAACTTGCATTAAGCAGACAAAATTTTCTACTTCATTTATCTTTACTTCAAGCTATTCTAGTAACACGTG
GGATTGATGCTAGTTCACTTACATATGAACAAATATTTTTACTTACCTTTTACCATATGGGTTGTCAATTAAGAAAACAG
GGAGTTGTTCGAGAATTTGAATTTGATAGGATCAAAAAAGAGAAATTCAATGAACTTGAACTTGATTATTATCCTAGTAG
CAGTGGAGGCGAAGAAGGCGGCGAGGGGGGTTGTGGCTCAAACAAGAATTTTTGTTCACAACTTGATGCATTTTTAGAAA
AACTAAAAAGAGAAACTTCAACGCCATCTTGTGTGGGGGTTGTCTAATGAATGGTGTTAGAAAAAGACTTTCTGATATGT
CATTTCGCATGATCAACGTATTTAAGGATCCTAAACCCTTAAAGTTTTATAAAGGTACTGTTGTAAAGCTTGAAAATGAT
TCTTCTTATCAGAGAGTATTTGATAAAAATAAGTACACTGAATTCGCAGGAGTTATTATTGACATAAAGCCACAAGAACT
TGCAATTCTTTATGATTCTGATATGTCTGATATTCAAGGATATTCCAAACTTTACACATATCAAGACCTTAACTATGAAC
TAAAAGACCGAATATCAATTGCAGATTTAGTTTACTTTGAAATATTTAGTATTGACTCTTCAATCGGATATTTTACTTTG
GTTTTAAAGGAATTTATATGGACAAACTAGAATTTAAAATGGAATTGGAAATTGGGTGGTTTGGTGGTCGTGCAGGTATT
GCTAAAATGCATGAAAAAGGGAGTAGCAATTTACCAGCAAGAAAACATTTAACCAAAATTGCTAGTAGTTCTGAGTTTAG
AGAATATATCAATAATGGCTATATAAATTCTAAGTTTAATCTTGACCCTAAATCGGGAATGGAGGCTATTGGACAAGCTT
TTATAAGGTACTATGAGAATTATCTACTATCAGCACAAGTCACTCCAGCCTTAAAGGCTAATACAATCAAAAGTAAGTTT
AAAAGGGGTAGTAACACTGCAGCAATTCCACTTGTTGATACGGCCAAAATGTTATCAGAGATTACTTATAAGGTAACACT
TGAATGATTTTCACTTTAGATATGGTATTAAATCATTTAACTCAAATATTTAAAGGGTTTAAGGCGTATGCAACTGAAAA
TAATTTTGAGTGCGATATCATAAATACCTACAATCATCCATATCTTTCAAAAATCACAGCTGCTAGCTCAAATATAATAG
CATTGAAATTTGATGGTACAGAAAATCTATTTAATCATAATTCTAGAGCCGGTGTATTTTATGAAAATGCTTTGGAATTT
AGTATAAATTTTCAAATATATATTATTGCAATAGTGTTAAACGCCAAAGACTTTGACGCTAATTCACGCATGTTAATGCT
TTATAGTATGCTTAGTGACTTTCTACACAATAAAGCTCATAAGTATACTTTGCCCAGTCTACAACCCGACTATATTAATA
AAATTAACTTCTACATTTACCCAACATCTAATATGCAAACAGTTGGACTGATTAATTTAGGCACAAAATATAGCAACCAT
GCATACAGTGCATCTATAGCATTCAATGCGAGTGTAAAAGCAATTGAAATTTTAAAGGAGGAATACGAAATTGCCGCAAG
ATACAATTAGTGTAAGTTTTATTGACTCTAGGATTCAGACTAGTAGGCCCAATTATTATAATCCACTTTTGGTTTACAAA
ACAGCTAAAATCAAAGTTAACAAAGATGCTGCTAGCTATAAAATATTGAATTTAACCGTTAATAATTATGAAAAACAAAT
TGAAACTTTAGAAAAAGAGAATGGAAATGGAGAAGATCAGTTTGGGAAAGAAAAAACACTGCTTAAAACTGCAATGTCAA
ATTTTTTCAATTCAAGCGAAGAATCGTTAAAATCAGCCGATCTTTTCATTTATAAGGATAAGCCTGAAGAGCTAAAAAAT
TATCTTAAAGTACATAGACACACTTTTGTTGTACTTATTAACACTGAGGGGGATGCGTCAGATGATGGACTTAAAATTTA
TAAAGATGACTATAATAAATTCAAAATGTCTTCAACTTTTTTTGTATTCTCGACTAAAGAACAAGAAATAAAAGAACTAT
TTAAAGATAAAGGCAATACTGAAAAAGAAAGAAATATTGCTGTTTACAGTAACAATAAAGACAATTTACACCTTAAATTT
ATAAGTCAATATCTCCATCAAGCTAGTATTTTTCATGCTGTAAATCCTTATGGCATGCCGCTGGCTGCTACACCACTTGT
TGATGATACTGTAATTGGAAAGTTGCGAACTGCAAAAATCAACTTTTATTCACTTCTTAATGAAACTGGGCTTGATGGTG
TACCTGCCTTTAAAGAAGGTGTTGACCTAGCTGGAGGTGCAATAGACGAACAATTTACATACCACTATATAAAAAACGAA
GCGATTATTGAGCTTATTAGAATTTGGAACAAAAACAATAGGCAAAATAGCAAATTATCTGCACTACAACTTAGTGGAGC
TAGAGACAATGCATATACTTCAGCAATTGAATGTTTACTGAAAAGGTTTGTGGATAGGGGACTGATAATAGAGTATAAAA
ATTTAAGGCTTACTCTTTCTCCTACGCCACAACTTAAATTAGAACTTAGCGTGAATATTACTTATAACTTTAGCATTAAT
GCTGTTGCTTTAGTAATTACTACTCAAGATATAGTTGATTATCAAAACAGCTTAAGTGCTTAAAAGGGGGGCTAAAAATG
CAATTTTATGATTTAAGAGAAGTTTATTTTTCAATTGGTGGTACGCAGTTACATAGTGGCAAGCTAGAGCTTACAAGCGA
ACCTACAACAAGAGCAGTGATTAGTAGTGAAGATAAAGGTATGCCTGTAATAAGCTTAAGAGATCCCAAAACAATAACTT
ATGTTTTCAACATTGAAGTGACACTAGGTAGTCATGACTACATTTTGTTAACTGAACTTTCTGATGAACAGTTTTACAAC
ATGGATGTGAGAAAAGAGGATAAAATGCTTGATTTAGCATTCAATGATAGAATTGCTACCAAAATTATTTCTAACTATGC
AATTTTTACTGAAGAGCCTTCAAGAAGTTATTCTGCTGAGGCCGAAAAAGTATCTTTTGAAATTAGGGCTATTAATTGCC
AAAAATCTAAACCAAACAACACTTAAAGGGAGAGTCTTATTATGATAATGAGATATAAAATGAAAATTTTAACTAAAAAT
AAAACTTATGAATATCCACTAAAAGTATTACCAGTCTATGAATGGGATAGAGTACTGGGATTTAATCAAAGTGACGCTGT
TTTAAAGCTTAATGAGGTTAAATACTTAAGAGAAATCACAAGCTTAATGATAAGTCCAAAATTTTTAGACGAATTCTATT
TAATTTTGGATCAAAATAGAGAATTTATTTCTTATTATAAAGACTATCTTGTTGCAATAATTTACACTGCACAATTTAAT
ACTTTTCATTTAGACAATGATCTAAAAACCCCCGCTTTGGTTTTTCTAAGTGAATATGAAAATAATGTTGGTGACTTTGT
TACTTTTGACTATATCAATGAAAATTTTGAATATGAAAAAGTAGCCACTTCGCTTTCATCAAGTACATCAAATTCCAATG
AGCTGGTTGCTAAATGAGCAAAAGAAATAGAGATATTGATAAAGCCATTGCAAGTCTTAATGAGACTAGAAAAAAATATT
TTAACTTGCTTGACGAGATTAAGAACGACAAATACTATTTTCCAGTAATTATGAATATTTGCTCATACGACTCGGTAAAA
AAATTGCCTTATGACGAGCTTTTAGAGGTAAATAGACTTGCTGATATTAAATTAGAAAAAGAATTGTATGAATTAATTTT
AAGCAAGTGAGGGCTCAATGAGCGACAAATTCACCATTAAATTTAAAGGGATTCTTGATCATGCTGCAACAAAAAAGGCT
ATCGAGCAAGATATTTCTAAAATGGAAAAATATCTTAAACCTAAAAAATCTAGTTTGGGTAGTACTAAAGATATTGTAAA
GAATAATTTGTCGGACAAGAAAAAAGAACTTAGCAGACAATCTAAATTTGAAAGCTTAAGAGAGCGTGTTGAGAAATATA
GACTTTCGCAAACCAAAAAGCTTATAAAACAGGGCATGGGGTTTGAGAAAGCAAGAAAAGAAGCTTTCAAAAGATCTTTA
ATGTCTGATAGAGACAAAAGACGACTTGAGTATAAAGAGCTTGCAAAAGAATCAAAAGCAAAAAGTAAAATGCTAGCAGC
CTCTCAAGGTAAAGGACTTGTTGCCAAAATTGCAATAGGTCGTGCTTTAGGAAATGTCATTAGCAACGCTGTAAGTAAAG
TTGGGGGTGGGCTTATTGGGTTTTTGTATGGTTTTATGAAAAAATCAGTTGAAAATGAATCCAAGCAAAAGAAACTACAA
CAACTCAATAATGTGTTTTACAGTGACAAAGAACGTAATAAAATTTGGAATGCCATTAAGGGAATGAAAGGATTTGAGCG
CGATTTAGAAAAAGAAGATTTGCTGCGAACAGCGAGTGTGCTTAAAGGCCACATCAGGGAATTAAAAATTAATGATAAAG
AGGGAGAGAATGTATTAAATGCAACAAAACTAGCAGCTATGTTTAGAAGTACGGGGCTTGTTGGTGATAACGAAAGTGCT
GTTGAAGTTGTTTCAAAAATTCTTCACGGGGAACTTACAGAAGCTTTTAATATATTGAAACCTATCGACAAATTTGGAGA
AAAATATCTAGAAGCCATGAAAAACAAGTTAGAGTTTCTAACTCAAGAGGGAGGGAAAAAAAAGCTAAGGCCTGAGATTA
TTGCAGACTTAATAAACGATATATCATCTTTAAAGATAATGGGTCATTCCGACAAACTTTCTGAAGGTAAAAGTAAATTG
GATAAAATAGAGCAAAGTCTTGAAAAGACAACCAGCAAAGTTTTGATGCCGGTGATTGGCAAAATAACCGATATTATTGA
TAAGGTTATGGATTTTGATTTTAACAAAATCATACAAAAAGTCGTTGATGGCATACGTGATGGGTTAAGTGGTGCTCTTA
ACGGAATAAAAAACGCTGCCAGCTCAGCTATTAATACTGCTAAAGAGGGTCTCAACAAAGCGTGGGAATACATTACTGGA
AAGGGCAATAATAACACCGGGGGTGATGATTTAGGAAATTTCAAATAAAAAGGAAATTCTATGGATATTAACAATAAAAA
TATTATCAATAATAATATTGAAAAGAAAAAATTCGAGGAAAAAATCAAAGATGTTGAAAAGAAAGAATTCAGGGAGATTA
CTCGAATAATAAGAGATGTAATAACCCAAATATTTGCTCTTTTCGGAGCAGATAATTTTTTAGTGTTATTCCCAAGAATG
GATTTAAAAGGTTTTGGATATGTACCACAATTGTTTTTTATAAAACCAAAAACCGAACTCATAACACGCACTTACAATAC
TAGTTGTTCTAAAAGACCGGTTATCAACTATTATGATAGAAAAGCGGAATATGTCAGCTACAATCCAGTAATGACTGGTG
AAAATATCTCATTAAACGGTGGGATACTAACATCCTTATACAAGGATATGCTTTCTTTACTTAAAATGACTGTTTTTGGC
AATACTATGCTACGTTTTGATGTGCATCTTGCAAAAGAACAACTAGCCAATAGAATACAAGCGCAAGTTCCCTTTAGTAT
CTACAGCCCAACTTTTGGCCTTAAAGAATTAGCTGTAATTACAAGTCTTTCGTTTAAGGATATTCCTTTCATTGATGAAG
TTGAAGTTAGTCTATCAATGGAAATAGTAAAAACATTTGAATTGGAAAAATATAAAGGATAAAAAATGCTGTTACTACAA
TATGATTTTAAAATTGAATTTTATAAAGCAAAACAATCCTTAGAAAAGGATACAAGCTCTGGAGATTCTTTAATTGAAGA
AATTCCTAAAATTATAATAAATACACAACATGGAATTCATATTGATATTACCATATCTAATGAGTTTTCAAATTATAATT
TTGTAAAATCTAAACGAACAAAAATTGTACTTTGGAATTTGCCTTTAGACTTCACCAACGACATTGAGGTGGGAGATATA
GTAAAAATATATTATAAGAAATTTGCTCATGAAAAAAATTTTGATTTCATAATGTCGGGGTATTTAGGGACTCCTATGAG
TACTGATTATCCTGGTGGTGATTTTAGTGTTGAGCTTGACGTTCGGTTGGCGGTTAGTAGCAACTTCTTTGATCGAAAAT
TAGAGAACAAAAACTTCAAGGGGAAGACGGTGCAAGAAGCAATAGAATCTGTATTTCCCAATCGCAATATTATTAATATG
GACAAAGAAGCTCGTCTTAAAATCATTGACAAAGATATTTATGCCACAACACCAAAAGAATTTGTTGACAAAATAAAAGG
AATATATATTCATGACGTAATAGCTGATGTTGGTGGTGACAGCTTTGATGTTGAATGTAATTTTATATTTACTAATGATA
GAACAATTGAAGCAGATGAAAATTACAAGGCTTTAGAAGATTATGGACTTGAATTCATTCCACAACAAGAAATTGCTATT
GAAGGTGAATACAAGTTAAGACGTGTATATTGGAACGCACAAACATTTTACACACATAAACTAAAAATTGGCGATAAGGT
TTCATTTATTGATGGATTAGGAAAAATAATAAAAACCACCATAAAAGAAACAAGTGCAAGACTTAGCAACGCAGGAGAGT
GTTCATTAATACTTAAATTAAAGGATGATTCTGATGATTCTGATTAAATGTATAAAGTAAAGGGGGATTAAAATGACTAA
AGACTATAAAATTTACAGAATGAACCAGCGTCTTTATGGACATGCTTTAGCACAAGAGGACGTTAAAAATTGGATTTATT
CAAACATTTTTATAATTAAAATTGGCACTGTAAAGGAGTTTAAACAACAAACTCAAGAAGCTATTGTTACAATACCCGAA
TTTGAAGATTTAGAAATTCACACAAAAAATATCTCTAATATCAGTTTAGAACTATCAAAAGGTGATAACGTATTACTACT
TCAATCAAGTGTTAATATTTTTGATAAAAATAACGATATTCACTTTGACAAACATCACTTTTATATACTTAGTGCAATTA
GCCCAAAGACTTTAAATCTAATCTCTGATACTGTTGAAATTAGAGCGAATAATAAAATTGAAATAGCAAACCAAACAACT
AGCTTAAAAAAAATTCTAGATAATATTGTTAGTGCTATCAATGGTATAAAAATTATAGGGGACTCAGTAATTGACGAATC
AAGCTTAAAAATAGCAACCGCTCAAATTAATTCTGATATTAATAGTTTGTTTAAGTAATTTTTGCTAAATATGGTATAAT
TACTAGTATGGATTTAAGATTAGGCAATAATTTTGAATTGGTATTTAATAACGATTTATCACTTGTTGATGGAATTGATG
AACAAAAACAAAGATTTTTGATATTTTTAAAAACCTTAAGGGGTAGTTTAAGCTATGCTCCTCATTGGGGACTGGACTAT
TTATTACTTTTAAAACTGTTGAAAATTAACAATCTTGATGCTGTAAAAAATTATTTTCATGAAATATCTAAAGAGCTTAA
CTTAGATTTAATAAATATTTCAACTACTATACAAGACAACAAAGCACATATATCATTTTTTTTCTCAGGCGATGTTTTGA
ATATGGAGTTTAATTTATGAGCATCGTTTTTGATTCTGATTTTGGCATTTTAAAACGTACAATTAAGGATATTGTAAGAT
CGAAAAGAGAATATTTGCGTGTAAATTATGGGATTAATATTGATGATAATCAAAGCTCAATTTATAACATTATTGCGTCT
TCTTTAGCATTAATTGAAGAAGAAATAATTGATGAGCTTAATCTCTTTTTTTCTAAAATGAAACCAGGTGGTACTTATTG
GGCTGCTATTGAAGAACACATTTCTTCTAAAAGCACAACTTACAGTGCGGTTCGCACGGCCTTACTTAATCTTGATGGGG
TTGAGCACACTAATATTAAAAGTGCAGCTGGTAAAGCCAACATATATCTAATTCTAAAGGAAACTTTACTAGACACTAGT
AAATCTAACATTAATAGTCCTGAATTTAAAGCAAAACTTTGGGAAACATTATATCTAACAACTCCTAGTGGTACTTTACT
TGAGGGAGACATAGAAATTGATGGTCTCAATTCAACCGGACAACGTAAATCCTATAAAATATCACTAGGGAAAAGAAAAT
ATGTTTATATGAAAGTAAAGTATAAACTTGACCTTAAAAACTATCTCTACTTAAACATAGACTCTCAAATTAGGGACATT
TATTCTAGGATTATTTCAAATAACTATTCTGATATGGGAATTAGCTTTGAATATCAAGACTTTTTTGCTCCAGTTAATGA
AGTTAAAGGAATTAAGTTTATGGAAATAAGCACTTGTATTAAAGATACAGACACTGAGAGTATTACAAAAATTGGTGATA
GCGATTTTAAAAAAAATCAAGATATTGCCATTAATGATGACACAATGCTACTTTTCAATATGACAGATAGATTGCTTATT
GATATTGGATAGTTAACAAATATGAAAATACCCAATCTTTTCAAAAACACCGAAATTCATAAATTTATACGTACAGAAAC
AGAATATGCACAAGCATTGCTTAATGAACTTAAGTCCCTTAATTCCAACTTCATATCCATTAATGTAATAGAGAATATAA
AATCAAGATATATTGCAATATGGATATCTCAAGTTTTATCTATCTTTTATGCAAAAACTCAAACTTTACAAAGCATTACA
AGCAATATTAATAGTGTTATTTTTGCTTTACGCCATATTGGCACTGATGAGTCATTTAGACTGATTTTCAAGACCTTTTT
AAATGTGGACATTGAAGTTACTACTCCTGAAGCTGGGGTTATTGAGATCTCTTTAAAAGGGGTAATAAAAACAAACTTTA
CTACCTTTATTTCGCCTAGTACTAAAAAGGGAAAACGACTAAAAAAGATAATTCTTAGAGAAAAGAAGCCGGGATACGCT
GCATCTAAAAAGGCTTTAGTATTCAACTCACTTCCTAAGGGCTATGATCATTCAATTTATACTTTTATAAAGAGAATTAT
TCCTATTGGTAGAGTTCTCAAAATTAATAATACAGATGGTAACAATATTATAACTTTTAACAACTAAGGAGGTTTTATGG
CTGATGATCAAGAAAAATTACTGATTGATGAAGAAGAAACGGTTCAAATTAAAGATTTAAATAAGGTTACGACAGTTAAC
AATACTGATCTTTTACTGCTTGATGATGGAGCTGCAAGCAGCAATGCTATCACCTTTAAAAACTTTTTAGATGCTTCTAA
AGACAAAATATTTAAAGGAGAGGGATTAGACTATTTTAAGCAGATAATTAAGTCTACAATTGCCGAAGAACTTGCAGCTG
ATAAAGATTTTGTAGAAAAAATTTATGCTAAAATAACGGACAAATTAATTAACAACGATTCTACTAATATTTCTAACCTT
TTTAGTAAAATTAAATCACGCCTTACAAATAGCATATCATCAGCCACTCTATCTAGAAATGATAATCTTTTAATAATGCC
CTCTTCAGACGCTATTCAAAAAACACCTGTTCCTAAACAATTACTCGGCGTGCCATCCAATTATGAGTATAGTGGCACAG
TTTACGACGTGACACTTTATCCAAGCGAATACAAGAATAAAGGGATATATATTGACATGGAATACAATGGCGAGGTAACT
CTTATTTTTTACAAACATAATGATAATGACCCCATTTACCTTGATATTGAGATTCACTCAGAACACCATAGGTCTACTTA
CATGCCTAAGATGATATATTTAAAGTATTCCGATGAGTCTAAAACAACTATACTATATGAGCACACGGGGTCCCAAGGAT
CATCTACCATATTTCCTTTGCTCCAAGGATGGTATGTTCAAAAAAGAAGAAACATATCGGGGGGGGCAGTCCCGCAGCTT
TTAAAGCTGTAAACTTTTTTAGCAAAAATTACCATTTTGATATATAATGTATATACAAATAAAAAATTAAAATAAAGGAT
TAAAAAATGGATACTATTAAATTAACAGAACTTCTTATCAATTTAAATGAAATTAAACTTATAGCGGTAATGATTTTTGT
AACAGTATTGGTTTTAGGAGTGTTAATTCTTCTCAAGCCTTTATTAAAAGACATATTGACTATTGTAATAGGTAAGATTT
TTAAGAATGGCAATGGGAATGGCAAAAATCATATTAAAAAAAGAGATTAACTTATGAAATTATCTAAAGATAATGTTGAG
CTTGGACTTACGTCTTTATCAACCCTTATTGATATATTTTCTAAATTTGAAGATGAATTTGATGAAATTGCACATAAAGG
ATTCTTTTTGGTTTATGAGCTGTATTCTCATTATAAATTAATCTATACAGCAAATATGGAAAGACTTGAGAGTGCATTAA
CCCCAGCAATAAATAAAGCACTCGCTCCATTAAATGAAAAAATCAATCAATGCATTGACTTAGTTAATTCTGATGAAAAA
AATCTCAAAATATCTAATGATCTGAAATTCAATCAGGAAGGAAAACCTATCTATAAGGAAAGAATAAATAATGCAAAATA
ACACTATTGGTTTAGGACTTAATTTACTATCCAGCTTAACTAACATAGCTAAAACTGATACAAACATAGATCATAATTAC
ATTAATACTTTTAGTAAAGTAATAGATTTTTTCTACAAAACATATATAAGCACACTAAAATCTATGGAAACAGCTGAGTC
AACTAAAATATTTGAAGAAATACAAGACATTTTAAAATACAACATTGAGATAATAGAGGCTATCTCTACTGATAAAAGCA
AAAGAATTATCACTTCACTTAAAGCAACACGTAACAAAATCATGAAAGAATATATCAAAATACTTAAAAGAGGTGAAAAT
GCTTAAAAGATTGCATTGTCTACTAATTGCTTTGCTACTATGTTGCACCACTATTGCTAACCTACCAGAAGAGCCAGAAC
CGCCAATTATTCCAACGCTAAAATCTTTAGCTAAATATGAAACACAACTTTCAGAGTATGTTATGTACCTAGTAACATTT
TTAGCTAAAACAAAGGTCAAAGTTAATAATCCAAATTATCCAGAATATCCTTATCCAGACTTATCAACACTAAAAGACGA
ACACTCTATAACTGCAGTAAAACACAATATCAACATATATTTAGAGTACATTAAAAAAACAAAACCAATAGCGGAAAAAG
TTTATAATCAATATTCCCAATTAAAAATGTAAATTACAAAAAGGTTTTTCTTGCAAGAAATTCTACTTTACATATAAAAA
TCTCTAAAGCCAATTAATCTAAAATAGTATATAATATGACCATAAGGGAAAATTTTATGGAAACAGTGTCAACAAATATT
GCAAGTGTAACTCAAGAACAAATATATAAAGAATTTATTAGGCTGGGCATGGAACAACTAATAGCACAAGATTTATCTAA
AAGATATTATCACAATGAACTTACATATAGAGATTTAGAAAATTTAGAAAAACAATTTGATATAAAATTTGATAATCTTA
TTTCTAAAATAGATAGTGTCAAAAGCGAACTTAATACTAAAATAGACAATGTAGAAAAGAATTTAAATCTAAAAATAGAT
AGTTTAGATACTAAGATAGATACTGTAGAAAAGAATTTAAATTTAAAAATAGATAGTGTTAAAAATGAACTTACTGCTAA
AATAGACAATGTAGAAAAGAATTTAATATCTCTTACAGAAATGCTTAAATGGGTATTAGGAATCATGGGAGCAATGTCTA
TCACAATGATAGCCGGGCTAATATTTGCTTTCATTTCTAAATAGCTACTACCTCACTTAAAACATATCAATTCAAATAAT
AATTGTTTATCCCATATTTAGTATTAATAATTGATTAAGTGAATATTAATAATAAAAAAAGGAGTAACAATGAAAATCAT
CAACATATTATTTTGTATATCTTTGCTACTACTAAATAGCTGTAATTCCAATGATAATGACACTTTAAAAAACAATGCCC
AACAAACAAAAAGCAGGAAAAAACGTGATTTAAGCCAAGAAGAACTGCCACAACAAGAAAAAATTACTTTAACCCCCGAC
GAAGAAAAAATGTTTGCTTCATTAAAAACTCTGTTTACATACACAATTGAAAAACTATACGATGATATGCAAGAGTGTAG
CAATGGAAATAAGAATAAATGCGAAAGCAAATGTAATAATTTCTTCAATTGGCTTTCTACAAATATTCAAAAACAAAAAG
AATTGGCCAATGCATTTACTAAAGTTTATGACTTCTTAGAATCTAAAAGACAATCAAAAGCAAGTGGTGAAAGCTTTGAT
ACTTATATTAAAGGAGCTATTGATTGTAAAAAAAACACTCTACAAGATTGTAATAATAATAATAAATATGGAGACGGTAG
TGACAACTTAATAGAGCAATATTTCAGAGGTGTAGCCGATAGTACATTTTCTCATAAAAATAGCAACGATGAGATTTATA
AGTGCCTTAAAGATGAACTTTTAAACGATACAGCCGGCCATTATGCTGGTCTTACAGACAATTGGCAAAACTAAAAACAT
TTCTCAATCACATAAAAATAAAAACCTTAATTATTATACCTATAGCAGCCCCCTATTTGGGGGCTTTTATATTGCTATAC
TGCAAATATATAATTAAATTGTCTTTCTTTTTTTAACATGCAAAAGAATTTTAATACTTTTGTTTTATAAACGTCTCGAT
TATCAGACATAAATACTTTAAGCTTATTTAGATCATCAAATCTATTAGTTTTATTGAAATATTTTTTTTAGAATATTTAC
CCAATATTCTATACTCTTAAGCTCAGCATTCTTTTCAAAAAGATCTTCTAAAGCATCATCATTATCAGTACATAATGCCC
GAATAAGAGCATTTATATTATTTTTTTCTTCACCTTCATTTACCCAATTTTTTATATTAAACAGTGCGTCTCTAAAAATT
TCATAGCAATAAGCCTTGCCAGATTTCAAGTTTTTATTAAAGCTGTTTAGTTGATTTTTTTCTTGATTTATGTCCTTTTT
TTGTTCTTGTTTTTGATTAACACTAACTTGCTTGTTAGACATAGAATTTACGTTTTCATAATTATTGTAAATAGGTGCTG
CATCAGTATCCACTTCACTTTCTATATGAAGACATGCAACTAAAGCATACCTTTTGAAATAAGTAATAGCTGATCCAACT
AGTTGTGGTACAGTATTTACAACATTTTTAGACCCGCTTTCATTGTTCCATTGTAAGTTTTCTGTAAGCATTGGTGTATC
AAAAGAAAATTCATATCCAGTGCTTGTACTGTAAAATGTGGTCCTAATAACATGCTCTTTTTGACCATCTACAAATTTAG
ATATTGGATATTGCTCAAAATCAAGCTCTAAATTGTGCTTATAAATAACATTTTCAATTTCTTCTACTATTTCATTGAAA
TTCTGATATTTGTATCCATATCCTTTAAGACTTTTGTCAATCCCTGGTAAATTCATTTTTAGGATTTTCATATCTTTTCT
GAAGCTTATTTTTGCTTGAATATTATTTTGTATTTCTTGATTATTGTTTGAAAGATTTTCCATCTTTTTACTCCTGTTTT
GAATTAATAAATATAAGTATATAGCAAAAACTATTTTTGCCAACTTTTTTACAAAAAATTTTACAAAAAAATAGGGCTTA
GCTAAATTCTCTATTGTCTACTAAAGAAATTAGTTAAGCCCGTGCTAAAAATTTTTTTGCAAATTCAAAACAGGTAGTTA
AAACTGAAAAATGTTCAAATAACTACGCTGTTTGTAGTGTAGCCCAATTTTAAATTAAAATCAATTTATATTTTTACCAA
ATTACAAAAAGTGCATTAATTTAACAAAATTAAGAATTAAAATTTAATATTTTTTTAGAAAAGTATTTACTTTTAAATCA
AAATTTTGCATTATAATAGTAATTATTAATAATTCAAAACAGGAGAAAAAACATGGAAGGTTTTTCAAATACCACAAAAA
GTACAACTTGTCACAACAAACACCAACATAAATTAATATCTCTTACTTCAACACTAGATTATCTAAACAAAAAAGATAAA
AAATATAACCAAAAAAACATACTCTATTACTATAATGAAAATCTAAAAAGAAATGGGCTAGCTCCCACTACGTTAAGAAC
AATGCAAAATTATCTTTACAAATTAGAAAAAGTATTAAAAGTTACAACTAATTACTACCAACACATGGGTGTAAATTGTG
GAACTGAAATTTACTATAAACTAAAGTATCCTAAAAAAGAGTGTTACCAGAAAATCAACAAGTACTTTAAAGAGCAAAAA
AACTCTAGATTTAAATCTAGAGTTAATAAACATTTTAAAGACAATGTTTCCAAAAATAGTAGTGTAAATTCAGTGGGGTG
TTTAAGTAATAAAAATAATATAAAAGAAGAAAGAAAGATTAAAGAAATAGAAAAATATCAACTAAGAAATTATTTCAATA
ATTGTAACTTTAAAACAGAAGAAGCTCTTTCTATTTTGTATTTAAATACTGATAAAGATACGAAGATTGAGGCAATAAAT
ATCTTAAAACAAAATGAAATTGCCCTAATAAAAAAATTCAATATAAAAAAATCTTGCATGAAAGAAAAACAAAAAAAATT
AAAAGAAATTCTATACAACACTAGGAAAAAATTAGAAGAAAACGGGTACAATCCCAAACAATTAGAAATAAATTTACAAA
AAGTATACGAAAATTACAAATATAAGCCCCATTTTATTATTGAAAATCATAAATATAGCGATTTAAACAATATAAAGCGT
AAATTAGAAAAGTCGATTGAAAGAAAAAAAGAAAATTCTCAACAAAATTATCAAAATTTAAAGGAAAATATTTTCAATAT
CCTTATTGAACAACTAAAAAAAGAAACAAACATTGAAATTTTAAAGCCAATTATCAAAAAATATTTGAATAACCAAAAGA
AAATAGAATACAATAAAGTATTTGGTATATATCATCTTGAATTATCAGAAATAATAAAAAATGAAAAAAATTCTTTAACC
ACAGAAGAATTTAGCATAAAGGCCGTATAAGGATTTAACATGGAAAATGCACTAGAACCTATTGAAACTGTAGAAAAAGG
CAAATGTAAAGTTGAATGCCAAAATAAAGAACGCTTTATTTTAATTGAAAAAGAAAATGGTAAAGCAATGTATCATACAA
AAATAATGATGGATATTTATAAATTTGGAGTTTATGAGAAAAAACACGAATTTAGATTATCATTGAGGGCCTTATTTAAT
GGGGAAAGAATTGTTGAAGAAACTCATTTGTACCCAATTAAAGAAGGAGATAAGTTTATTGGTATTTTTTATGGCTACAG
AAAACCAATAAAAAAGCCATTAATAAAGTATCAAATAAACGGGGCTAGAAAAGCATATGCATTAGCAAGGGCATATTATA
TGGAATTTAGATTTAAAGCTGGAAGTGTTTTTTGCTATTTTAAAGGGCTATATCGATTATTAGATAAAAAAAGAACAAAT
AATCATTACAACAAAGTTTTATTTAGTATGTTTACGGATTTAGAACAACAAGTATATAAATTTTATGGGAAAAAATACCC
GGAACAAGGACCGTTAATAAAATGGAGAATAAAAAACCTAAAATAATCACAATAGCGTCAATTAAGGGCGGTGTTGGGAA
AAGTACAAGTGCTATTATAATGGCAACATTGCTTGCAAAAGAGCATAAAGTTCTTTTAATTGATATGGATACACAAGCAT
CCACTACAAGTTATTTTTATAAAGAAATTTTAAATCAAAATATTGATATTGTGAAAATTAATGTATATAGAGTGTTAAAA
GAAAAACTAGATATTAATGATTCAATTGTAAAGATTAAAGAAAATTTAGACTTAATCCCCAGTTATTTAACTTTAAATAA
ATTTTTAAGCGAATCCATACCATTAAAAGAGTTAAGGTTGCAAAATAATTTAGAATTTTTAAATCGGAGGTATCATTATG
TAATAATAGATACTAATCCTAGTTTAGATTACACTCTGTCAAATGCTTTAATGACTAGTAATTGCATAATAGTTCCAATG
ACTGCGGAAAAATGGGCGGTTGAAAGTTTAGAATTATTGGAATTTCATATGAACAATTTAAAAATAAAAATTCCAATATT
TTTGGTTATAACACGATTTAAGAAAAACAATACTCATAAGCAATTGCTACAGCACGTTGAATCTAAGACAGGATTTTTGG
GATTTATCCATGAACGAGAAGATTTAAATAAAAAAATTGCTAAAAATGAAGAGTTTGATATGACCAAAGATTATATTAAT
GAATATAAAGGGGTATTATCAAGATTTTTAATTGTATATGATGAATATGTTAAATAAATCCATACGGATCCGTATGGATT
TTAAATAAAAGAGGTTTATTATGGAAATAGAATTAAATGAGAGGGTTATATCAAGGGCAACAGATCCTGACGGTGAAAAA
AAATTAATTACCAAAGAGGAGATATTTGCTCATTACAATGATTTAAAAAATAGATTAAAGACTAATATAAAAAAGAAAAT
TTTTTATAAGGTCGAAAGTATTAGAATTTTAAAAGAAATCAAAGATAATGAATACTATAAATTAGATGGATATAAAAGTT
TTGATGCTTTTATAAAAGACTATCAATTGGCAAGAACGCAAGTTTATATATATCTAAAATTAGCAAAAGCATTACAAGCA
GGAATTCTTAATGAAGATTATATAATTGAAAATGGTATTTACAATTCTCTTGATAAAATAGAGAGTCAAGAAACCCCAAT
AGTAAAAAAATCAAAACAAAATCCAATAAAACCCTTAAGATTTCAACTTAAAAAGCAAGAAAGTTATGATTTTTATAAAA
GCAATGCTAAATTTACAGGGTTTATGTTAGATAAATTATTTAGTGATGGAAAAGAAATAATTAAAAAACTTATGAAAGAA
TATAAAGAATTAAAAGGATAATATGGAGATTTTATGAATAGTTTGACTTACAGAACATACAATATAGAAAGTATAAAAAA
TGAGTTTTTAAAGATAGGATTTAGTGAGGAGGCAATAGATTTTGTTTTTCTTCATAATGAAAATTACAACTATGAGGTTT
TAAAAGAAAAATTGATTAATGTAGAGAAGAATTTACAAAAGGATATATCTAATTTAGACATTAAGATTGATAATATTGAA
AAGAACTTAAATATCAAAATAGACAATGTTGAAAAGAACTTACAAAAGGATATATCTAGTTTAGACATTAAGATTGATAA
TGTAGAAAAGAATTTAAATCTAAAAATAGATGGCTTGAATATCAAAATAGATAATGTAGAAAAGAGTTTAAATCAAAAAC
TTAGCATGGGTAACAGACTAGTACATTTTATGATAATAACAGCAGCAATTCTAGGGCCAATTTTGAATGCCCTATTTATG
AAATATTTACAAAGTGGCAAATAATAATGTATTGTAAAATTTGATTTTTTAAAATGGTACATTATAATATTGATGAAGAG
TATTATCAATTAACACTTAATTTTTGCTTTTTCATAAATTAGAACTTATTTGAATTTTTTAACAAGAGAATTTAAATAGG
TTCTTTTATTTTAACAAATACAAATTGATTTTAATTCTAAATTAGAATATATTCAATTATTGAAAAGCTTATTTAAATTA
TTTTAATAAGCAAATTTGATTAAACCCTAACTTTATTAAAATAATTTATGTAAAAAGTTGTCAAAAATAGTTTTTGTTAT
ACATATGTATGTAAATAGCTAAAAAAGTTTATTGCTATCAAAACAATCCAATCAAGGTGGGTTTAGCTAAGTTCTTAGAT
AAGAGAATTTAAATAAACCCAACTATTTTTTTGTAAAAATTTTTGTAAAAAAGTTGGCAAAAATAGTTTTTGCTATATAC
TTATATTTATTAATTCAAAACAGGAGTAAAAAGATGGAAAATCTTTCAAACAATAATCAAGAAATACAAAATAATATTCA
AGGAGATCTCAAAATGATAAGTGTTAATCAACAAAGTTTTACTGGATGCGAAATATTTGAGGAAAAATCTTCTCCCATTA
AAGAAAAAAGTAAATTAAGTAAGATAGGTAAGAAATTACCAGGAATAAGTAGTCAAGAATGTTTTAGATTTAATCGCAAT
ATTGATTTTAGTGTGCAAAGAAACAAGTTAGATAAATACGGTGCTAGTGAAGTAGGCAATATTCTTGTTGGAGGTGCTGG
GCTGAAAGATTTAATGATAAACAGAGTGCTTAAATATTTTAATATGAGCCTACCTTTTGAAGAGAATTTATATATGCTCA
AGGGCAAAGAATTAGAGAATTTAGGATTTAGAGAGTTTGTTAAAGCATACGGTGATAATATTGATATTTTATATAAAAAT
AAATATGCCAATGGAGTTGATAAGTATAATTATTCCAAAAAAATGGGCAGTTCAGAAACTTTAGTGGGCTCAACAATTGA
TGGCTGGTTTATCAATAATAATGGCGATTTAGAACTATTAGAGATTAAAAGTAGCGACTCTAATTATATGAGTAGTGCTA
TTTATGAGTACAATAAAAATGGCAATTTTTTAAGCAGTAAATATTTTTTCAAATATTATGTACAAGCACAAATGCAGCTA
GCATGCACTGGGCTTGAGTATTGTAATTTGTTCTTTTTAATAGATGCTGCACCAATTAACTGTAAGATTAAAAGAGATGA
GGCCTTAATATCAAAAGTGTTTGAATTTGTTAATAAATGTGAATTAGAAATTATAAATTTGAAAAAAGATATTTATAGTA
ACTATAGAGAGGAATACTTAATGGCACATAATTTTAATGAGGATACGTTTATAAAACTTGTTGAAGATTTAGTAGAAAGG
AGTGATTTTTATAGTTCTGGAGTTGAGTTTGATTGGGCAAGAGAATTTATAGGATATGTTGATTGTGCAGATCTTGAAAT
TAAGGATAATCAATCTGCTGAAAATCTTGCGTATGATTTAATGGAGATTGATAGTCTACAAAAAGAATTAAATAGAATCC
AAAACGAAAATAAAAAAAGAGAAAAGCCCATTAAAGATAGGTTGAAGATGCTAATTTACAATATTACGAATACATATCCA
CTAATTGAGCAGTTAAATTATAAATTTGGAGAGTTTGTGTTTACTCTTGACCCTAAGAAAAGGGCAATATCAGATAGATT
AAAGGGACTACTACCAACAAGTGGTACAGTATTTTTCCCTAGCAATATAGCATTTGCAAATAATGTTAGTGTCCCCATGT
GAATGGGTGCACTAAAAAATTAAAAAAATAATTTAATATAGGAGAGGTAATCAATGCTTATTAATAAAATAAAACAAGAT
AATAGAACTTTACGCCCAGAGATACAAAGGTGGGGTTGTTACTTTTTGTGTCTACATTACTATACAAGTCTATTTAAAAA
ACGTGAATTTAGTGCGTATGAGATAAATGCAGCGTATTATAGATATATAGGGCTTGGATATATTAAGAGTAATTGTTTTA
TTATAAATCCATGTATGATACTTAATTATTACGGAATTAGAAGTAGCGTGAGATATGAATCTTTAAATTATTTAGGTGCA
GCCAATGAATTTGAAATAAGCGAAGTTAAAATCGATAAGGTTAATGGATATCACTTTATAGCAACAAAAAATAAAGAAAT
ATTATATGATTCACTTGACTTGAAGCCTCGTGGGAAAATATTTAAAGTAACTTCAAAGCGTATATTTAGACTAAAGTAGT
TTTTTTTAAAGTTTAAGGTTATTTTTCATGCATTTATAAGCGTGAATTTTATTAGCAGCAGAGAGTCCATAGATATTATC
AATTTCGGAAGTTGAATAATATTTCATAAGTTCTTTAATTTGGAAAGAGTTATAGCCATTAGATTTTAAATTTGAAATAA
ATAAGTTTCTAAATAAATGGAGCGATTTATTGGCACGAAATCCTGATCTTTTGAGAAGATTTTTAAATTTTCTAGAAATA
TTGATAATATCAATTTGGTTATCTTTAAATTTGTGTTTGGTTTTTTGGAAAAGATAAGTACGCCTTGAGTCAAGATTTTT
TTCGTTAAAATAATTTTCGTGAGCTTTTTGAATAGCCTGGAACTCTTCAGAATTAATGACAATTTCTCTAATACAAGTGA
CATTTCTTTTTTTAGCGATATTTACTTTTATATTGTAAAAAATTTCTCCAGTTTTGCTTAGTAAGGAAGTAATATCTTGC
ATTTTTACTTTTTGCAGTTCGGTGCCCCTGCATCCACTTATTGCCAGTAGATGTAAAAACCAACCAGAAATCGGGTCAAT
TTTTTTTAATGCTTTGACGCATTTTTCAATTATTTTGATAGTTTTTGGGGTCAAATAAAATTTAGGAGTTGGTTTTGAAG
CTTTTTTAGTAGGCTTAGAAGAAATTTTTAGTGAATTTTTAAGAATTTTGTTTTCATTTAATACATTTAGATAGTCTTTT
AAGAATTTGTGCATCAAATCTGTATTGAAATTATTTAAATTAAAATAATTATTTATATCCATAAAATCCTCTCCTTATAA
GTGTTACTTTTAAATTAAGTAAAAGCAATAAAAATTAATTAAAAATGTAATTTATATTGTACCAAAAACAAAAAATTTTA
GTCAAATTTATGGTGTTCTCATTGCATGCGAAATTTGGGTTGTAAGGCGGCTGTGATAAACAGAATGGGCAGTTTTTGAG
GGTGTCGGCTAAGAAAGACTATATACTTTAGCTAATATATAGCAAAGACCTTGAAATTTAATTTGTATGTGTTTTGTAGT
CTTTTGTAATGGGTGGGGCATTTGCAATGGAGAGATTTTTGCGAGTTGGTTAAAATTACATTTGCGTTTTGTTAAAATGT
AACAGCTGAATGTAACAAAATTATATATTTAAATCTTTGAAAAATTGTAATTATTTGGTGTTGCGGTATGATTAGGACTT
ATGGAGTAACTTATGAATAAGATAATGAAAAATTTAATTATTTGTGCAGTTTTCGCGATGATAAGTTCTTGCAAGAATTA
TGCAAATGATAAAGATGAAAAAAGTTTAGAACAAAATTTAAAAGGAAAAGCTAAGGGATTTTTGGATACAAAAAAAGAAG
AGTTGGTTGGAGGTTTTGGAAAACTGGGAGCAGAAATTCAACTAAAGGATGAAGAATTAATGCAAGCTGATGGGCAAAGT
AATGGCAAAATAAAATTTTCTAAATTTACTGTAAAAATTAAAAATAAAGATAGTAGTAATAACTGGGCAGACTTGGGAAC
TTTAGTTGTAGAAAGAGAAGAAGATGGTATTGCAACGGGGTTGAACAATGATGCTTATGGAGGAGGGCACACCGCTACAT
TTTTTTCATTAGAAGAGGAAGAAGTTAATAACTTTGTAAAAGCAATGACTGAGGGTGGTTCGTTTAAAACTGATGAGTAT
TATGGATATAGAAAGGAACAAAGTAATTTAGATAATGGTACTAGCAATAAAGAGATAATAACAAAGATAGAAAAAATTGA
TGGAACTGAATATATTACATTTTCAGGAGATAAAATTAAGAATTCAGGAGATAAAGTTGCTGAATATGCAATATCACTAG
AAGAGCTTAAGAAGAATTTAAAATAGAAGTTGGAAGTATAGGAGAAAGCGCATATGAATAAAATAATGTTTATTATTTGT
GCTATTTTTGCACTGATAGTTTCTTGCAAGAATGATGCAACTAGTAAAGATTTAGAAGGGACAGTGAAAGATTTAGAAAG
TTCAGAACAAAATGCAAAAAAAATAGAACAAGAGATAAAAAAACAAGTTGAAGGATTTTTAGAAATTCTAGAGACAAAAG
ATTTAAACACATTAGATACAAAAGAAATTGAAAAACAAATTCAAGAATTAAAGGGCACAATAAATAAATTAGAGGCTAAA
AAAACTTCTCTTAAAACATATTCTGAGTATGAAGAAAAACTAAAACAAATAAAAGAAAAATTGAAAGATAAGAAAGAACT
TGAAGATAAATTAAAGGGACTTGAAGATAGCTTAAAAAAGAAAAAAGAGGACAGAAAAAAAGCTTTAGAAGATGCTAAGA
AGAAATTTGAAGAGTTTAAAGGTAAAGTTGGTGATGCTCGTGGGGAAACTCATGGCGAGCAAGCTAGAGGGCAAGGGAGC
ATCGGGCAACAAGCTTTCAAATGTGCACAAGAATTGGGCTTTAAAAACATGACTAGTGGTGGTGGTGATACTGGGAATAT
GGCTAATGAAGTTATAACTAATTCACTTAAAAAGATTGAAGAAGAGCTTAAAGAGGCGGGGGGAAGATAAAAAAGAATAA
CAGCAATACTTTTTAAAAGTATAAATTACGAAGAACAAGACTAATAACCGGTCTTGTTTTTTTATTTAAGCCATACTTTT
ATGAAGTAAAAGTGCTAAAAACTATTGTTATAAATATTGTTTATTTATATACTCTCTAGAGTTATGATGTATATAAACGA
GATTTCAGATTTTTATGATTGTTTGAGCCCAGGCACAAAAAAGGAAATAAGCAAACTTTATGGAGTTAAGCAATTAACTC
TGGAACAAAAAAAGGATTTTTATAGAGGTTTTGTATCAATACAAGAATACAAAAGAAAAACCGGAAAAAGTATTGATGAA
ATTATAAATGGTATTATAGACCCTGCAAAAAATTTTATTAAAGATGTTCTTAAAGATAAGCATATAATAGAAAAGTATAA
AAATTTCCAAAATAGGAAGTTTGATTGTAGCTACAAGAAAGGAATGCTAGAAAAATGTTTGGAAAAGATGGGCGAGAAGT
ATTCTACCGGTTTTTGAGTATTATTTCTGATATTATGGATGATATTGGTAGAAAAGATCCAAAACGAGAATCAATAGACG
TGGTTCTTGACTTTGTAGATATATTATTTATAATCATGCATTACTATGATAAGGGAATTTGTACAAGGAAGTATCTTATA
AAAACAATAAAAGATTTTTCCAAATTGGTATAGTCAAGTTGTAGCAAAATTTAATAAATTAGTTAATCGCTATTTCTAAA
TCAATAAAAGTCAATAAATATCAAACACCTGTCAATAGATATCAATAAGATAATAGTTTATGTTAACAATTAACAAATTG
CTTTACTATTTAGAGTAACAAATTGTTAATTTAGTTATTTTAGGAGAAATTGTTTTGAAAAGAGCTAAAATGTCTTTTGA
TGATTATGCTGCGTATTTTAGTGAGGGCTCATTAAGTGATGTAGAAATAGCGAAGAAATTAGGAGTTTCTAAAGTAAATG
TGTGGAGAATGAGACAAAAGTGGGAAAGTGGAGAAAGTGTTGTTAACCAGGACTCTAGAGTAACAATTAGTGAAGATACT
TTTGAACACCTTTTGTCGCAAACCTTTAGATCAGAAGTTAACGCTAGGAAAGTTAGAAGCGAATTGGATTTAGAGCGGGC
TAATTTAGAATTAGGATTTATAAATGCATTTAAGCAATATTCTAGTGTTGAGCTTTTTAGTATGCATACTAAAATAGAAA
ATTTAAGAGCCGAAATTGACGCTTTAAATAAAGCAAGTAGTAAAAAAAACAAGCAATTTGTTAATGGAGAAATTAATTCT
TTAAAAAGCGAGCTTGATGAATATGTAAAGGAGTGTTCAATAAGAGAAATGGAGCTTTACTATGAATGTATGAAAAAACT
TGCAACTGCTAATGAGGCTGAAAGCAAAAGCAACTACAAAAATAGTAAAGGGCACAAGTGAACTTATATCAAACAAAACT
TTTTACAACACTACAAAAGGAATACAAAAATAAATATGGAGTTGACATATCACAATTTGTAAAGCTAACAAATTCTCCAA
TTAATTTTGATAAGTTTGAAGAAAAACAGTTAACTTTAAAACAAAAAAATGTGATAAAAAGCATTAAAAAGAATAATGAA
AAAAAGATTATACTCAGCGGCGGCATAGCTAGCGGCAAAACGTATCTTGCATGTTATCTTTTTCTAAAAAGTTTAATTGA
AAATAAAAAGTTATACTCTAGTGATACTAATAATTTTATTATTGGGAATTCACAACGCTCAGTTGAAGTTAATGTTTTGG
GACAATTTGAAAAGCTATGTAAACTTCTTAAAATTCCTTATATTCCAAGACATACAAATAATTCATATATTCTGATTGAT
TCACTACGTATTAATCTATATGGAGGAGATAAGGCAAGTGATTTTGAAAGATTTAGGGGAAGTAATTCAGCACTTATTTT
TGTGAATGAGGCTACAACTTTACACAAGCAAACTTTAGAGGAGGTCTTAAAAAGACTAAGATGCGGGCAAGAAACTATTA
TTTTTGATACTAATCCCGATCATCCGGAACACTATTTTAAAATCGATTATATTGATAATATAGCGACATTTAAGACATAT
AATTTTACAACTTATGATAATGTTCTACTTAGTAAAGGATTTATCGAAACACAAGAAAAACTCTATAAAGATATACCATC
ATATAAAGCAAGAGTTTTGCTAGGTGAGTGGATAGCAAGCACTGATTCAATTTTTACACAAATAAATATTACTGATGATT
ATGTATTTACTAGCCCAATAGCATATTTAGACCCAGCATTTAGTGTTGGAGGGGATAACACTGCATTATGTGTTATGGAG
CGAGTTGATGATAAGTATTATACTTTTGTATTTCAAGACCAACGACCAGCTAATGATCCTTATATTATGAATATGGTAAA
GACCGTTATAGAAAATTTCAATGTTCATACACTATATTTAGAGGATAGAGATAATACAAAAGGTGCTGGTGGATTGACCC
GCGAATACATCTTACTAAGAAGCAATATAAGCCAATATTTTAGAATTGTTCCAGTTAAGCCAAAGTCTAATAAATTTAGC
AGAATAACAACGTTAATTACGCCGTTTGCTTATAAGAAACTTTACATTACAAAATATAGTAGTTCTACTGTATTTAATGA
TATTTATTCGTATAAGGGGGATAGCAAAACCCATGATGATGCTCTTGATGCAATGTCCGCAGCATATTTGATGTTGTCTT
TAGGATATAGAGAGCGAAGTGTTCACTTTGGCAATCAAAGATTTTTGTAA
