# Supplementary material for: Characterization and genomic analysis of the Lyme disease spirochete bacteriophage ϕBB-1
Source: PLoS Pathog. 2024 Apr 1;20(4):e1012122. doi: 10.1371/journal.ppat.1012122 (PMC11008901; doi:10.1371/journal.ppat.1012122)
Supplement: S2 Data — (ZIP) [file ppat.1012122.s007.zip › UM-CA-11.2A_fasta/lp38.fa]

>lp38  (27,814 bp)
TAAATTAATTTTTTAATAGTATAGTTATTTTAGCTCTAAAGATTAACGCAAATAACTTAACATGTAAATCAGGAAACATG
GACTATAACCTGAAAATCTAAAAGATTAACTTGAATTTTCTAAAAATCGTAAATTTTAACTCGAAAATCTAAACCCGCAA
AATTTTAGATTTCTTGCAAAGAAGTCTATCATAAACTTTGTATAATCTTGTTTCAACTCTATCTAATCTGGCTTTAAATT
CATCACTAAAGCAACTAAATTTTTAGTTTCAAATTCAAATACCACTCCTTTATCTAAATTAGATATTTTAAAAACCTTTA
GCAATATCTCGGTTCTTTTTTTCTACCTCATTTTTTAGTTTAAAATCTTATTTTTTATTTTTTTTATTAACTTATTTATG
CTAAAAAATTTTATTTTTTAGTAAATAATTATCATATCCTTTTATTAAAGAAGAAATATAATCTTCTCCTTTTTTTTTAT
TTTTTAATGCCTTAAAATCACCAAGCAAAGTGATAAAATCTTCCTTAGATAATGAGTAAAGACTAGCTATAATAAAATTA
TTTTCATTTTCTTTTTCTTTAAAAAATTCATCTTCTTTATCTAGTTTTAGTATTTTATTAACTTTTTCTTTATCAAACTT
AAAATATTCTAAGTAAAGTAAATATTTAAAGTTCTCGGGATCATTTTTGGCTATCAGTAAAGAAGTATTTTTTGCAAGAT
TTAAATATAAAGGATTACTTAAAATTTCTTTTTCTTCGGGTTGAGGCATTGGGCATTGATAAAGGCATGATTTTAGCACA
TTTGAATCAACAAATCTTCTTAACAAAAAGTCAAATACAAATGAGTTGAAAATAGATATAATAAATAATTTTTTATAAAG
TGATATTGGTGTTTTCTCATAATTTATATATATTGAATTCACACAATAACAATTTCCAGGAGATAAAGTACTAATCATAG
TTCTTTCATTTGTGTTGCTTGCAATTGCTCTATAAAATACTCTTTCGGTTTGATATTGGTTATCTTTAGTTAATACCTTT
TCCAAATCCTCTTTATCTATCCATAGCAATTTAGAGCTTTCTTTTGCATCTTTATCTTCAAAAAATCTTGAATTAAATTG
ATGGATATTAGCTCCAGAATAAAGAAATATAAGATTTTTATTATTACATTCTTTTAATAAAGATTTACGATTCTTAATGC
TTGGATCTAAGCCTTTTTTAAAATCAATATATCCTTCACCAAGAGCACTAAATTTACTAAACATTTTGTTAATAAGAGTA
AATTCTTCATTGTCTTTGAATTCTATTATTGATTCTTGAATAGGAGATAGCTTCTTAATTTGATTTATATTTAATTCAAT
TCCTTTATAAGTATCGTCTTTACTATCTTTCAAATCCCTAGTTATTTCTTTTAAAATATTATCACTACTCTGAATCATGA
ATTTTGCTTTAAAGCTCGATGTAGATTCTTTAATATTACTAAGTTGAAATATTGCAAATTTAAAACGAGAATCCACATCT
TTAAATCTTTTTTTGTTTTCAAATTGATAAATATAGTTAAGTTTATAGCGAGCAAATATATGTTTTCTTAGTATTCTAGA
ACTAGATTCATTCCAAATAGCTGAAGGAACTAAATAAGTTAAATTACCTTTTTCTTTTATTAATTTTAAATTAAATGTAA
CAAAGTATCTAAAAAGATTTGGGTCTCCACCACTAGTAAAGTATTTAAAATCAAATTTATAAATATTATTAATGGCAATT
ATACTATTTTTTTCTTCATTGTATTCAATACTCAAAGGATGATTATCTTTACTAAGTATTTCTTGTTTTATGATATTTTG
TTCTTTTATGCCTAGTTTTCTGTAGTTAGGAATATGTTTTGAAAAAAACTCTGTTTCATTAAATTTAGTTTTCTCCCATG
GAGGATTTCCAATTACAATATCAAATCCTTCTTGAATATCTGGAAATTCAATTCCATAGTGAAAAAATTTATAGTAGCTA
CTTAATTTTCTAATTTTTTCTATTTTTTCTTTATCTTCACTAGAAGTTTTATTGCCCAAAATATTTTCAATTAAACTAAT
TACAGACGCAATATCACTAAATTCCATATTTAAAGATTTATCAAAAGATAATGAATAAAGTTTAATTAAAGAAAATATTA
TTCTTAAATTATCTATATCTTTACTTTCTTCATATTCTTTGTATATCTTTTTAGATTTTTCTATATCTTCTTTAGTAGTA
TCATTAATACCTTTAATTTTTTGATAGATATCTTCTAAAATAGTTATAATTTCTTTAATTCTTTTTTTAAACAAAGAAAA
TCCACTTTCAAATTTCTTTTTTACAATATCAAAGAATTCATCTTTGGTATATCCTAGCAGGGCATTTCCTACTTTTATAT
GATGTTCAATAAAGCTTAGTGGTGTTCCAAAAATAAAAGTATTAATCCACAAACTTAGCATAGTAATTTCAACTGAAATG
GGATTAATATCAACACCATAAATACACTTCTTTAGTAACATCCTTTTAAGTACTAATTCTTTACTTATACTATCTTGAAC
ATCATACTCTTCACTTTCTTCAATAATAACCCTATATTCTTCATCAAGTTCTTTTTTTACATCTTCAAATTTATCTAGCT
CGTACCATACCTTTTCTGTTAAGTAATCTAGACAAGAAATTAAAAAATGCCCTGATCCACAAGAATTATCAATTATCTTT
ATATCTAAAGGGGATTTGGTTTTAAGCTGCTCTTCAACTGATGATATGACCATAAAATCAGTCAAGTCATCTGGAGTATA
ATATGCCCCACTTTTCTTTCTATCAAGTGATCTAGATGTAAGATAAATATTACCTTTAAGATATGTAGCAATTTTGTTTA
CTTTCTTATTTTCAAGCTCTTCTTCAGTACGAATAAGGTAAACTCCGTCTTCAATAATACGATGAACAGTGGTATCTGCA
ATTCTTAGGTCATATTCAAGTAGAGTTTCGTATAATTCTCCAAAACTTTTAGGATCTAACCTTGAATACTTTACAAATTT
TTCATCTTTAATATTTTTTTCTTCAAAGAAAAGTATTTTAACTAGTATTTCTTCAATCTCGCTAATACTGAGCAAACCTT
CATTATTTAAATATTTAACCTTATCTTCTGAAAATAACCCTCCATTAAATACAGGAAACTTTATTGCATCACTTCCTTTA
TCAAGTAAATTGAAAATTGTTATTATTTTTTTATATTCTAATTTCTTTTTTGTATTTTCGTCATAAAAAAAATATCTAAA
AGATATAGAAGATCTGTATAGCTTATTTTCTTGTAATATTTTCTTAAAAATGTCGTTATCTTCAATATATGCAATAAAAA
ATATTCTTAAAATAAAAATAATTGATTCTTCAAGAATGCTAGCTAAAATATGCTGAGTAATTTCTTTGCCTGATAATTTA
AATTCTTTGTCATATATATTTTTTGCAATTTTAAATACTATAGAGTCGTCGGGTCTCTCATAAAGTATCTCTTTTAGAGT
TTTTTGAATTATCTCTTTTTCTTTAGCTATTTGTTCTTTTTCAACCTCTATTACATTACTTGTCTTTAGATATCTTTCTT
TTCTTATAAGGTAGATGAATAAAACAAACCATTCTTGTTCCTTATATTCTTCTTTTTCTTCAATTTTAGAAAAATTGAAT
TCAATATATCTTTTTTCTCCATAAAGTACTTTCGATTTGTCATATAATCTCCATACCTTTCCATTTGAAAGTATCCCATA
ATGTTTTTGATATTGATTTAGATATCTATATAGCTGATCTTCTGATTCTTTTAATTTATCTTTAGCATCAAAACTAAATG
TTGGGCGCTTAACCTCTGCTATAATCAAGATATCTTCGATAGGAATAGGTTCATTATTTTTTTTAGCTTCTTTTAATTTA
TTATTAAAGGATGCTTTGTCTTTGTCGTTTTCAAAAAGCAGTATATCTACTCTAGACTCCACTCCTTCTATTTGACCGGC
TTTTTGTTGTTCTACTGAATAATTTAGTTCTTCAAATATATACTTTAGCAAAGACTCTATATTTGCTTCTGTGGAATTAT
CATCTATTGAAAAAAGTTTATTTTTTATAAGAATAAAAAAGTCTTTTAGCTTATTAATATTTTCCTTTTTTATAAAGTCT
TTTGATAATTGTTTATAAAGAGATATATTAGGATTATTTGTTTTTACGATATCATTAGTTTTCATTATCTATGCTTTTAA
AAACCTTTTATATTATTTACAAATCTTTTCCATATATTGTTAATATTAACAATATATTTTAAAAAAATTAAGTTTTTAAT
TAAAAACTTAATTTTTAGATAAATAGGTTGATAGAATAACTTTCAATGAATTCAACCACAACAAAAATCATATTCATTTA
TCACTAGAGTTTGCTCCCAATATACACCTTCTAAATTTATTAATAATCTAAAAAAAGTATCTTTAAGATTTATAAGAAAA
AAATATTTTACTTATTTAGACAAGTATTACCGGAAGCCTTATTTGGTCTAGAAATTATTGTCTTCTCTTTACTGGAGATG
ATTCTATTGATATAGTCAAAAAGTATATTCAAAAACAAAACAAATCTATTTATTGGCAAATTCATATCCACCAAAATTTC
ATAGAAATTATAGATGGAAAATTCTTTGTTATTTTTTGGCAAATTATTTAATAATATTAAAATTATTTGATTTTTATTAT
TAAATTGTAATATTATTATTTTGAATTAAAATTATATTTATTAGTCTAAATTTGTAAGGAGAATATTTTGAAAAACCCCA
AATCAAATAAATCTAAGCTTAACATTATTACAGCAATATTAGCTTCAATTTACATATCATGTGCACCTATTGAAAAGGGC
AATCCAAAGCCAAATAATAACTGTTCAATATTCCTTAAATGGCTATAATAAAAGGAATATTGAAATTATAGACTATGTAA
GCTGCCGATGCACTTTCCACATCTATTATAATTGTATTTTCAAATTCTTCAAAAATATTTTAAATATATTGATCTTCATA
ATTAATAGATCAGTCTTCCAGCAATTATTAAACCCAAATATGATATTGTCCTGCCCATCTTGATTTAAAAGCCTTTATTG
CAAATGTTTATTTGATATAAATTTTTTAAGGTGTTCTGGAGCCTGTCCTATTTAATACTTAGAGGAATTCAAAAAACATA
TACAAAGCTAAAAATTACCTAAAAAGCAATTTTTCATACTACATGTTCCAGATGGTATAAAAATAAAAAATGATTTAAGG
AACTATAAAGTTTATCTTTTAAAGTTCCTTAAATCCACAAAAGCTTTGCTCTAAGCTCTGACATAAATTATAGAATATAG
GAAAGGAAAGTACCAATAGTTAAAATTATAGCTTTTGAGTCAATAAAAGAGGTTGAAGAAAAATATAAAGTTAAAAGTCC
AAAGTTAATTTCTGAAGGATCGAATATTGATATTTTATCAATATAAAATTAGTATGACTCTAATTAGATAAAGGGGGCTT
AAAGAAAGCCCAGGCACATTAATTCATATAATTTTGTGGGTTTAAATGACGATTTAAAAAAGCATTTGTTAAATTTCTCT
ACGAGAAAAGCAAACGTAATTACATGCTTGCGCATCTTACTATACAAGACAAACAAACTAATGGGGATAAAACCTATTAA
ATTGCATTGGGTCTAATATTATTTCATTATAGTTGTTAGTCCGGATGTTTTAAATTTTTTTGATATTTTTAATATCATTA
AAAAATTGTTATTTTTTGCAATAATCTGTAATGATATTTTTACTAAAAAAGGGACACTTTCTAATCTAAAACTGAGTGCG
GTTGAACGCTGTATTTTAGAAAACATGAAAATAGTGATCATGAATTAAAAAATAATTTATTTGAAAGTTATGATGAAAAA
ACTTGGACGAGTTTTTTATGAGTTTAGAATCTAACCCTTTTTTATACAATTTTTTAGCTTGTATTTGTAATATTACAACT
TTTTAAACTCTTCTTAAATCTTTTCAATTTATTAATTGAAATTATGTTCATACATATTATATAAATCTTAAAAGTTTCTA
AATCTAATACTGAATATTACGATTTATTTTTGGTTATCATTTAATTTTTTAAAAAAATTTATTATATTCAACCTCATTAA
CTTCTTTATTTAAAATATCCGTATAGCCCAATAACTATAAAATGAACATTAAACGTATGTGTAAAATGCGCTATTGCAAC
ACCTTCCATCTCAACAACTATTACATCTTTAAAGTTTTTTATAATTTTGTTCATCTATTTTAGATCAATAGTCGTAAGAA
CTTATCAACACAAAAATAATATAAACAATAAACATTTTTTATTTACATATTGCTCCATAAAGTAAAACATAATAAAATAC
CATATAAATACAATATTTATAATGTTTTATACAAATTCTAAAAAGTTAACAAGTCAATTGATGTTGATCCACAGAATTTT
TTGTCTTTTACTTAATTCTTTTTGTGATATAATGAGAAAATATTTTACAAATCCTTGACTTTGATCAAATCAATAGAGGA
GTTTTATGAAAAAACATACGTATTTTGAATATATTTTTATATGTACTGTTATTTTATTCGTGTTTTTTGACGCCACCAAA
ATCTTCAAAAATCAACAGTATCAAAACTGAAGTTTTTGATTTTAAGATAGAAGAGGATATTACAAAATATAATAAAAATC
CCATTAAAGAGAGTAATAAAAATATTTGTCTTACTTTTAAAGAGCCCGAATTAAATAAAATAAAGGAAGGAGAGGTGTTT
GAAATACTTGCAAGTGGTTATGTTACATGGGTAAAATCTGGTGATTTAAGAGCTATAAAAGATAAAAATAATAATTTAAT
TGAAGATCTTCGGGAACTTTAAGTACTCTTATATTTTTTCCCTATTCAATTCAAAACTTATATTCATTTTTAGTTTTTTT
TAGTATAAAGCTGTAAAGCCGATATTTGCCCCTATTTAATTATAATACATATATATCACTTAAAATTTTTTTCTTTTTTA
AGAACAAAGACCACTCTGTAATTTAAAAAGTGTGTAAGTTTCATTACCAACAGAATTTTATTCTAAAAATCGCACAGAGA
GGCAGCCCTTTAGAAGGGCAGTGCATAATTTTGGTACTTTTAAAGAGCTATTGATTTGATGACCTTTTGCAACCCTTCTG
CTTCTTCAGTTTTTTCTTGTATTTGATTTACAAGTGTATTTGCATAAGATTTAAGCTTGGTGACATCTGTTCTTATAAGA
TTTTTGTCATCTTGATAATCTAATAAAAGTTGGTTTAATATTTCTGAGATGTTTTTCATTGTAGACAAAATCTTTTCAAA
CACCTCTTTAAGTTTTTCTAAAACTGAAATGTCTAATTTATCTAGAATATCTTTTTTGGAATATAAATGAACAGTCACTA
TGTCAAAAACAATCCCAAGATCGCTAAATAAATTGAAAAGATTACCACTACCTGACAGCTTGATAATATTTCCCAATTCT
TTTAAGTCCTTAGTATCAATGGTACTTAAAACAGTATAAGTATGTCTTCTAAATCTTATAGATCTTTCGGTATTGGCTGA
TGCATCTTCTTGCCCTTTTCCCCAAGTACGAGTATCAAAGCCCATCCCATATTGGTCAGCAGGCTCTTCTTCCATTCTTT
TTATATATTTTTCTTTATGCTCATTAGCTGTTTCTATCAAATTTATTAAATCATTAAGTAGTGTATTTTTTATTTTTTTA
TTTGGATCTTCTTCTTGCTTAGGGTCTGATTCCATACTAGGCTTTAATTTTTCTCTATTTAAGCCTTCTTGTTTGGAGCT
TGCTTCCGTGTTGGATTTTGATTTCTCTTTATCGAATGGATATTTAATATCTTTTTGATTAGTGTTAAAATCTGAATTGC
AAGCATTCAAAAGTAAAAAAACACACACATATATATAGTATTTCACAAATATTCTCCTTGAATAGCTCTGCATTTAGTAT
ACTTAATTATTTAATTAAATTCAATATAAATAATATATTTTAACTATTTAATTAAATATATTATTGACATAATGCAAGGA
TACCTTTATTGTCAGAATTTTTATAATATTTTAACTAAAAAGGTCGTCTATCTAAAGCTCTCTCTTCGATTGCTGAAGAA
TCGCAAATTATTGAAAAAGAATGATAAATATTGCACAATATTTTTTCCAAAAGGGAAACGTCGTACTAAAAGTAAACTGC
TACTGCTATTTCTAAATCAAAGATTATAAAAATAACTTCTTATTTCATCCCATGATAGCTTTTTAGGCTCTTTTAAAAGA
ACGGTCATCCACTAAAACATGGTCCACAAGCTTTACTTCGGGCAGTTATTGCCTTAATTTTTATTTTCTTATAATAATAA
GCTTTAAGATTTAGAGCTGCATTTATATCTCTATCATGCAAAATATTACAACCGCCACAAGTTCACTTAATATCACTTAA
TTTTAAAGTTGTATTTTTAATTTTTTGATAAAAAACCATTCATTATAGAAAATTAATTTTTTTAAAAAATTGTAATTTAT
TTAAAATAATAATATTATTATATATATCATTATATTAATAATGATATAAGGAGAATAAAATGAAAATAAAAAATACTTAC
CATAACATGGTATTTTTAATACTTTTAATTTTTATTTCGGCCTGTAGTCAAGATAGCCAACATAAAAAGGACAAAGTATT
AAGCTATTCAGAAGAAGCTGATAGTCCGTATCTAACATCAGCTGCTACAGTTAATGTTGACTTTCATTCTGGACCACTTT
TCTTAAACAGTATTAAATCTGCTCATGAAACTCTTTACAAAGCTGGTTTATTAGAGAGCACTAATTTTTTCAATTACGAA
AAAATAGAAGACATAAGAACCAAACACGGCATGCCTCCAAAACCGCCCGCTTATATTTACTATACAAAAGCCCCCAATGA
AAGTACATTTTTTACAATAGCAATACGTACACCCAACTTTGGTGGTCCACACTTGGGACAATTAGAAATAGTGATAAGAG
CGAATGATCTTGCTCCTCAAGGATTTCTGGTATACAGAGTTAACCATCATGAACGAAACAGCTCTAGCCTTAACAGACGA
TACTATAGATTTTTTAATTCTACAATAAAAAATATTCACAGAGCAGATACTAGTAGTATAAGATTAAAAAATCTTAGTGG
ATACTTAGATAGCGAAATATCTAACACTATAGTGGATAATAGAGGGAAAATCACTAAATTTACGAATACAGTTCTTGAAG
CATTGCAACACGAGCCCGAAGACGCCACAAAATTAACTCCCTATTTTTCAGAAGCCGCGTCTGCTATAGTTTTTTTAAGT
CTCGCTCCCTTATTAGACTATAGAATTCAAGGTGGAGTTTCCCAACTCGTTAGGACTGACCACGCATCAGTAGCTCTATC
AATTCCTAATTATATGGGGATGGTAAGACAATGGGAAAGAATAAGTTACTTCTTATACATTACAGAAAATCCATCTAAAG
ATATCAGACATGGTGGCCCAGGTATAACTCCCGAAGAACCATTGGTTTTTATGAATATAATCAAGTATTAAATAATTATA
TTATAGATGAGCCGATAATTCTAAAATATTTGATCTAGAAATATCGGCTTATGTCTTCTTCCTATGATGGATTTAGGCTC
TTAAAAGAACGGTCCTCCACTAGAACATGGTCCACACCACAGGCTTTACTTCAAGAAGCAGTTCCTGCCCTGAATATTAT
ATTTTATTAGAACTTGCAAGAACTTTGCCGCATGCTGTATTAACTATTATTTTAATAATAATATCGTTATTATTACCCAG
CTTTACTTTAATTTTGCGGAATAGGTTGATTAATTCTTTAGACTTTTCGGGCCCTAAATTAAAAAAACTCATTTAAAATG
TTTCGACTTTTGTGTGGTGACAATAAAGATATTGACTCTACATTATTTTCTAGGTCTGCAATAGACTCATAAAACTTATA
AATAACCCTTTTCATGTCTTTTAAAACACAAATTTCAACGGCACTTAATTCCAAGTATTCAAATATGTTTTTCATATATA
ATGAAAAACATATAACGGTTTTTATTGTTTAAAAAATTGTTAACGGACTTATATGAAATTATTTAAGCTATCCTTTACAA
TTCTATTATTTATTGAACACAAGCATTGTAAATTGCAAAACACTATATTAATAGCATTTAATTATAAATAAGAACATTTA
ATTTACTTTCTTTCATTATCATATTTAGTTACAATATCAATCAAAACATCTTTTCTATTCTGAAAAAGTTCCTTAAAAAT
ATAACTTGCTCTTTTTATATCTTGCTTTACAAATTCATATAATTCTTTATCCCTCATAAAAATTCTAATAGAAATATTTT
TATTCTCTAATATGCTTATATTATTAAAATCAAGTGATTTTTTTTTAAAAAAATATATTTTTTTATATTTTCCAATCCTA
ATTCTTTAATCTTATCAATAGATATACTACCCTCTAAAATTTTTGAGTAAAGCTTTAAGTAAAAAACGCCTGGGTTTTAG
CAACTACAAAAGTCTTTAAATATTGAGAGAAACTTTTAAAACCATCATATTTATAAAGTTTTTTTGTTTTAATTTCATAT
AGAATTCTCATTCTCTGAATTTTAGTGTCAATTTCATTTTCTAAATTCAATTTCAATTATTCTTTTAAATATTTAGGATG
CTTAATTTTCTCACCCCCACTACTTACTAAAAAGTGTTTCATACTCATATCAATACCAACTATTTCTTTTTTATCACCTT
TAGTTTCATTGTTATTTTTAGTATCTAAGCACTCAACTGTTATTGAAATATAATATTTATCATCAGTATCTTTTTCTGCT
GCTACATTTTTAATAAGTTCATTGTCTTTAATGCGTCTATGTAGACATACCTTTACAAACCCTATTTTAGGTAACTTTAT
ATAACCATTTTCTATTCTTATTGAGTTTTTTTGATTATTAGTTCTAAAAGTTTGCCTATTTTTCTTACTTTTATATTTAG
GGAATCCTTGCGTTCTATTTCCATTTTTAATTTCCCTAAAAAATTATTATACGCAGAATTTAAGTCAAGTTGGACATTAC
AAAGAGCCAAACTATCAATTTCCTTTTAAAAAGGAAATTCTTCTTTATATTTACTTGGATAGGTAATAAGATTTTGTCTA
TTATTTTTATAATAATCTTTCTTATCACTTAACATTTTGTTATGCAAAAATCTTACACATCTAAATACTTTTGAAAAATA
TTTTTTTGATTATTGTTAGGATATATTCTATGCTTATAAGCTTTATTAATACCCATATGTTCTATTATTTTATAATATTT
TATACTTAGTGCATATGTCACAAAAGCTAAATTTTAATAATCACTGCGTATATTCAATTAATTATCATCTAATATTAGTT
ACTAAATATCGGCATAAATGCATAAATGCTAAGCTTTCATCTTCTCTTTGCCAAATAATAATTAATATATGTTATTTATG
GAAAGCAACCCTTAATGAATTCAACCATGATAAAGATCATATTCATTTATTACTAAAATTTACTCCCAATATTCAACCTT
CTAAATTCATCAACAATTTAAAAACAGTATCTTCAAGGCTTATAAGAAAAAATATTCTACTTATTTAGATAAGTATTACT
GGAAACCTTATTTTTGGTCTAGAAGTTATTGCCTTATCTCTACTGGAGGAGCTTCTATTGATATCATCAAAAAGTATATT
CAAAATCAAAACAAATCTATTTATTAGCAAATTTATCTCCACCTAAATTCCATAGAAATTATAAGTGGAGAATTCTTTGT
TATTTTTAGTTAAATTTTTCTAACATAGGATGAGAAGGAATTATATACATATAATCATTAATTTTATTTAAGTATTTTTT
AAAATATAAATCTCCTTTTAACATACTATACACATTATATGTTTCGGCATCAGGAATTTACTTGGCAAAATAGGAGGTTA
AAGAATTTTGTGAGTCCAAATCAATTAGTAATATTTTTTTACCCAATTCCTTTAACAAATAAGAAAAAAGTATAGCGAGT
GTGCTTTCCCTAACCCCTCCTTTAACTGATGTGAGTGCTATAATATCTGATTTTTAATATCCATTTATCTAAAATTCCTC
CATTTGGTAGTTTTTTTATTGTAAAATTTATATACTTTTCTTTCCATTTTTTTAAATGTTTTAAACTATACTTGTAGTAT
TCGGTGTTTTCTTTTTTGCTTTTTCTTAGCAAGGTTCTTAGAGATAATAAGTAACACTTAATAGATCCGTTTTTAAATAT
AAATTCTATATAATATATTTTTTTTATTGCGTAATTTCTATTTTCTCCCATCTTATGAAGAAAGGGTTTTTCAAGTCGAT
CGGGACATGGGAAAATACAATATACCAACTAAAAATTTTATAATTCAATTTTTAATTCAATACTAAACATATTATAAAAA
GGAGTATCTTTAAGATTTATCTTTTTATTAAATTCTAATATATTTGCCATTTTTAAAGAACATCCTTTAAGAATCAAAAA
ATTATTGTCAAAATAGAATTGTAAAGAATTAGTATTTAAATTGGTTTTTAAGGAAGCCGTTGTTTGCAATAATTCACTAA
TCCATGTTAGTTTAATCCCAGATCCAAAAAAATAATTATTATTCTTCGAATAACTTTCAAATACTATTGATAAATCATTA
AAAACATCATTTCCGAAATTAATATAATATCTAAGGCCAATCAAAAATCTATTGTCATCATCATCAAATTTATAATTTTT
AGACCAAAGTAAGTCTTGTCTTAACGTAGAGTAAAAAAATACTCCACTAAAAACTTCAAATAAAAAATCAAAAATAATAT
TGATATCAAAAGTTTTATTTTCAATATTAAATGGGAATTCAACCATTGTAAGTAAATCTACTTCATCAAAAGAAGCTTGA
AAATAAAGCCAGGGGGATAAATATTCAGGAGACAAAAATTTATTTAGGCTTTCTTTGTCGAACATAGAACCCAAAGAGAT
AGAATAATTGGAAATAAAATAATAAAACTCAAAAAACCACTCTGGTTCTATTGTGGTCCTTTTTAAAATAATATTTTCAA
TTAATCCATTTCCCAAATAATAATTTTGCTTACCTAATTTAAAAATAAAATCATTAAAGCTTAAATTGAAGAATAATTTA
TTAAAACTAAAATATTGATCATTATTTTGTACAATAAAAGAAGGAGCAAAGCCAAATTCTAACATCTTATAGTTTAATAA
AAATCCCAAATAAGCTTCATTGGAGAATTGCAAAGCCCCTGTGCCAAAAAAATCTTTTTTATCTTCATCAGGAAACAATA
AAGAAAATTTTGTTTTTAATCCCAAATGTTCCTTAAAAACCAAAGAGGATTCAGAAAACAAAAAATTAGGAAAAGTCGAA
AAAAGAATTAAGAAAAATTTTTTTAAAAACTCCACTATTAACTATCCCACATATACTCTCAATTCACATAACTTGAATAT
ATGTCAAATATTCTATTAAATCCTTTTAAACTAAAAATAGAGTTGTTTAGACTCGTACTAATAATATCTTCTACATAAAT
TTTTGTACTAGAATCGTTAAAAGCTTTATCTTCAATTTCAAAATAAACAAAAGCATCGATTCCTTTAATATTCCCTTTTC
TGTAAATTACTTCTTTTAAAGTTTTCAATTCTTTGTCTTTGTGTAAAGTTTTAAAATCATTTTTATTAATTTTTAATAAA
TCTACAAATGGATAGATTGATTTTTCTTTTGATTGAAATTCAAGCCTATTGTCTTCGGATTTTAATAAAACGAAATCTGT
ATTAAAATTTAAACCCAAAATATCTTTAAGTTCAGATGCACCCTTAACCTTATAGGATGCACTTACCTTCATTGGAATCT
TGGCTTGTTTTCCTAACATAAAATGCCCTTTATTCCTAATAGATAAAAAGGCAAAATCAGTTTTTGATCCTGACATATAT
ATTAAACGTACATCCCTATTATCAATATTAATAATTCTTAGCCCTACACTTTCTTCTAAATTATTTTTTACATTAATTTT
AAAATTCATCTTGAAAGCATAAATCCCGCTTTTTAATTGGGGATAATACAGATTTTCAAATTCTTTTATTAAACTTTTTT
CATCCCCAGCATTTAATAAATTTAAAACACAAAAATTAAGAACAATTATAAAAATTTTAAGCATCGTTCATTACCTCTAC
TACCGACTTCTTACTTGCTTTGCTAAATGGTAAAATAGAAGAAAAAATAGCAAGAACTAACATGAAAATTGAAACATACA
TTATATCACTAGCATAATAAAATATGTTGATATAATATGTTTCTGAATAGCCTGGGGGAGTAAAACTAATTTTTTGAAAC
TGAACAAAAAGTTTAGCAAAATAAGCCAATATTACTCCTATAACGATATTTATGACAGAAATAATTACAATTTCTAAAAA
TAGAGAGTAAAAAAGTTCCAATTTGGTTAAACCAATTGCTCTTAATGTGCCAAGTTCTCTAGTGCGCTCAATGCTTAATG
CTGTCATTATCTGGAAAAATGCAATAAATATAAGAAGAGATACTAAAACCAATATGAACATAAATGTTGTTCTAGTCATC
CCTAAAACAGATTTAAAATAAGGATTAATCTCAAACCAGTCATTATAATCAAATGCAATCCCCTTATTTTTTTTTAAATT
ATCTAATTTCTTTTTAAAAGTCTCTAAAGTAGAATTATCCTTTAAAAACACTTGGATCACATGTGCACCACCCTCAAATG
CAAACAAGTCTTTTAAAGTCTTAATAGTAGTAATCGCAAAAATATTATCTGCTGTTGAAAATGGAAATTTTACAATTCCA
GCAACTTTAATATTTTGAAAATTCAAACCTCTGCCGAGTAAATTTGTCATTAGTGTAAGATCAGAATTGGTTTCCATTAT
TTTTTCTATACCAAATGAAGCCGCTAAATTACTCCCAAGTAAAAACTCACCCCCATTAGAATCATGAAAAATAGGTTCGC
CTTCTAGTAAAGACAGACTGCTTGTAATCATGTCTGGGTCTTCATAGGCAAATGCAAAAACCGGGTTACTTGTCGAAGAA
TTTCCAAGAAGCCCATCAAAATTAACTATTAAATTGGTGGATTGTAATTCATCATAACCAACTATTTCATCTCGTATAAG
ATTGATATCCTTTTCTTCAAGTAGCAATTCGTTCTTAAGACTACTAAATTTAGGATTAAAATAATTTTCTTTCGCAATTT
GAATATGCCCAGTTGAACTGACAAAGCTCTTTTCCATCCCTTCTCTGCTAAAATTCATATATCCAACAAAAACCAATAAA
AATACCACAGAACTTGATAGAAGCAACGACAATAGAATTGTACGCCTTAAATCTCTAAAAATATTATAAAAAGCCAATTT
AAACACATTCACCTCCCACTAAAGACAGTACTCCATCTTCTATTCTATAAAGTTTATTAGCCAAATTTTTTAAATTGTAA
TCATGAGAAACGAAAATTCCAATTGCATTCTTATCTTTAAGATACTTTTGTATTGAAGTATAAACAAAAATGGCTGTTTC
TTTGTCTAAATGACTAGTTATTTCATCTCCAATTATTAATTTGGGGTCATAAACAAAAGCCCTTGCTATTCCTATCCTTT
GCCTTTGTCCTCCAGACATATATTTGGGTTTTTTATTAACAAACTTTGAAAGTTCAAAAAATTCTATTAATTCTTCCGTT
TTAGACCTTAATTGCTTGGCACTTTTCCTTGAAAATCTTAGGGGCAATGAAATGTTATCAAAACCTGTAAGACTTGGAAT
AAGCTCAAAATGTTGAAAGATTAACCCCACGTTACATCTTCTAAATAAAGTTCTATCCTTTTCATTCATAGAACTTAAAA
GAGTTGAGTTAAAACGTATCTCTCCTGTATCAAGCGAATCTATTCCAGAAAGCAAATTCATAAAAGTTGTCTTACCACTC
CCCGTAGGCCCTGAAATCCAAACCATGTCCCTTGATTTTAAACTAAGTGAAATATCTTTATTTGCATGAACAATTTCCTG
ACCAATTTTGTATTTTTTATTAACCAATTTTAAATCTAGACTAATATCCCCCACAAAACCTCCTATATTTTAAATTCAAC
TGTACAATTTAAAAAATTTTCTCAAAATAATATCACTCAAAAATTATTGAACTTAATAAAAACCCAAATGATAATTTTTT
ATCCTGATTAATACCAACCTTGAAAACAAAGGGAACCTCCTTAAATAGCTTATAACCTATCCCAAAACCTAAAATATAAA
GAAACTTTCCTTTATCTAAAAGGAAAGTTTCTTTCATGCCATATCCAATATCTGAAGACATCACCAAAAACAAATCGGAA
GCAAGATTTTTTAATGCTTCAAGAAAAAATAATCTATACTCCAATCCAAAATTAGAAACAACATTAAAATAAAGACTATC
TTGATCCATTTTAGGAATAGTCAAAGCATAAAAATTTAAAGCATTATAATTAAATCCGGTTTCAAAAATAGAAGACTTTT
TAAAATTGCCTGCCATTCCAAGATCAACCTTAAATCCCAACTCCCCAAAAGGAATATAAACAAGATATTTTAAATTCCAG
TGTACTCTATAAAACTGCTCATTATTATCTGGTAAATACTTATATAAGAAAGACGTTCTAATATCTGCTCTCTGAAACTC
TGAATAATAAATTGGAAATAAAATCGCAACTGTGTTCTCCAAGGTTAAAGCATTATGATATAACTTATCAACACTAACTT
CTGTTTCTTTGATTATATGATTCATCAAGCCCGATCTAAATCTATTTTCAATCCTTAAATAATTTAAATTATAGCCAAAC
TCAAAATTACCAATATGTTCAATATTCTTAGAATCAAAAACAAATGGGATCCTGATCTCATAAAATACCTTGGAAAAAAA
ATTCCTAAAATCATAAGCAAGTCCAGAACCAAATAAAAACATTTTAGAATAATCAGTTCCCAATCTAAAAAAAGGTGCGA
TTTTTGAATCATTCTCCTTAATGTTCAAAATAAAATCAAAATTATTTTCAAAATTATTTGGAATACTAAAGTAATCAAGA
TGAAATTCAAAATCCACTCCACTTATTACTAAGTCGCTTAGTTCATCATCTAACTCATTTGCAAACACATCAAAGCAAAT
CAATATTAAAAAAAACACCTTTTTCATGAATACCTCAAATCTTTATTAAAATTAAATTTGGAGTCATTTCTAGTAAAAAG
AATTGCCTTCTTTTAATTTTTCAATTGCCAACACAACCATATTCCCATTAGGGAAGATACCCTTAGCTTTTTTTAAACAC
TCAATTGCTTCCAATCTTCTATTAGTACGAATTAAAAAAGAACTTTTTACTAATTCTTTTAAATATTTTTGCCTATTACC
AAGATTAATACCTTCTGCTTTATCAATATAGCTTTTTGCCAATAGAATTTTATAAAAATCCTTATTTGACACTCTAACTG
TATAAAAAATAGATAGGGGAATAAAAACTTTAACGTTATTACCGTCTATTTTTAAAGCCTCTTCTAGATGCCTCTTGGCA
TTAACAAAATAAAAATATAATCTATTTCCGTCGTGAGGTATTAAATTTATAGCAAGCTCTCCCAATGCCCTAAAATAGTC
CGATGGAACATTCTTTTCTAAAGAAAGTTTAGAAGCACAATTATAATTACGAATTAATTTTTGAATCAACTCGCTATATT
TATGTGGATCATTAATTAAGTAAGAAACGTCACACAAAACTAAGGACATAAGTAAATTCAAGTAATTATATTGAATACTT
TCCTCTTTATATTTCATTAAAATATTATTTTCTATGCTTTGAAGCTCATTTTTAAAAATTTTATCGGGCGCAAAAAAATC
AAACTCAAAATTACCAGAACAATATTTAGTATGAATGCTTTCTATTTTATCTATGTATTCTTTTATACCTTTTTCAAAAG
AGTATAAACCAACGCTTACTAAAAAAATTAAACATAACCTTAACATACAAAAATTAACTCATAAATCTTAAATAAGTTAT
ATTAACCCCCTTGTTCAACTAATTTTTTATAGGAAAATCCATAAACAAATTTCCACCCTTGTTTTGCTCTAGAACCATCT
TATGGAAAGCTCCGTTAGGAAATATTTCCCCGGCCCTAAGTATATATTTAAGACTTTCTTTTTCATTTTTAAGAAGGAAA
TATGCCTGACTTATCCATATATTTGCGAAATATTTTTCTACATTTGTTTGACCATGCTTAAATCCCAATTGAGCAAATGA
TAAGGTTTTACTTGGATCTCCTCCTGCAATCCTTGGAGCATACAAATACCAACTTGCAATAGAAGTATTAGCAAATGAGT
TTTTACCATTAATTTTTAAGGACTTTTCAAAATATTTTCTAGTCTCATTTGCAAGCTTACTTAAAGCTGCACCACCAGAA
TACCTCAAGAGCATTAAATTAACATCTCCTAAAACCCTATAAATATCGCTTTGAATACTTTTCCCCAAACCTTTAAAATC
TATTGATGCAATTAGCTCTAAAAGAGATTTTTGAGTAGACTTTAAAACAGAATAACTTTTAGAAGAATTCTTTCTTCCTT
CTTTATTCTGAAGAAGTCTGGCAATTTGGTAATCAATAAGATTAATAAAATATAGCCTGACACCAGGACTCATTTCACCC
AATGTTTCTTTAAACTTATTAAACCTATATATATAGGCATCTTCATCATTTCTTTTTGACAATTCTTCAATTTTACCCGA
ATAATAGCCCTCTAATATGCCATAAAATTCTCTATTTGAAACATCAAATGAATATATATAACCAACACTAATAACTAATA
ATAAAAAACAATGACTAATCCCTTTCATAATTACTCCATTAAAACCTTAGATCAATAAATTATTCTTTCAAAAAAATAAG
AAAAAATAAATTCAATACTGTACACTCGTTTCTAAAACTAGCTCTTAAATACGCATATAGCAGGATTGTTTTCATTTAAT
ATTGGTAAGCCCATCCTCCACATAATTAATAATTAAATGATGCAATAACAACCTTGTGGATTTTAGATAGATAATCTTTT
ATTCCTATGCGAGTTGAAGTTGTAAGGTATTCATAATAAGTATACTCACCCCAAGTGAGTCCATTGCGAGTTATGGTGTA
GAAAACATCCCTATAGATGTCAAAGCAATAATTAGTTAAAATTATTCGAAACATTCTTATAAACAGCAATTTAATAAAAC
ATTTATTTCTTTGATTGTTGGGAAAATACACTTTATAAATAAAATCGATATATCTAATATAAAAACAGCTATGCGGAAAC
AAATAACAGGTCTATACTATTTCAATAATTCAACATTTAAAACTTAAAGAAAAATGCTAATAAGCAAATGTTTCTAAATT
TTAAAAATCTAAGAAAAGTTATTAATCAACACATATTAGCTTTTCTTATAAAAATTCAATATTTTTAAATTTATTGATAA
TAAATATTATCTTTGTCTAAATTAATATAGAATCTATATTCTATATTCTATGTCATTTATTAATATACCAAATTCAATTT
TATTAGAACGGAGATTATAAAAATAATTTAATAATTTGACTTAAATGATTGTCAAGCTTTTCCTTGCAACTCTTAGCTTC
TACTAGAACAGTGTGGTTTTTATCTTTAGAATAAAGAATATAGTCAGCTTTTCCTATTTTGAAAATTGCAAATTACAGCT
TCAACTTGGACACATTAAGGATTGGTGTGACAATAGCTCATTGCATCTAAAAAAGGATTAATAAAAAATTGTTTTGTTTT
GGCCTCGTTTTTAATAATATCCTTATGAGTTTGTATTTTTGTACTTACATTTTTATTTTTTCTGTAAAACCCATCTAATA
ATATTCTTTTTTATTTTTTATAAAATTTATATTTAAAGCTTTATCTTTATGTGACATATTTAAATGATATAATAAAAACC
TTTTTTAAATTATTAATTTAAAGAAATTAACATCTAAAGATTTTAAATATCTTAAAAGGTTTCCTAGAAATTCTTTAAAT
ATTAAAAAAGCTAGATATTTTACATTAGAAAAAAACATACAGATAAACTTTTAGTTTGTTTAAAAAAACAAAAAACATAA
GTTATGATTTTATTGATTTATTAAAACTAAAATTGGTTTTAATAAATCATATAATCCAGGTATTCTTGTTGCTGGTCTGC
CTTCTGTTCGGAGAATAATAATCCCAGTTATAAAAGTATTCCTCACAATATTTGAGCTCCAAGTACTGAACTACCACCAA
TATAATCCTCTTGGAGTACAAAGGACTCCCCTAAAGTTAAAGCTGCATTCAAAGCGAACTGGCATGATTACACTTGTTTT
TCGCTTTCATATTTCATCTTGGCTGCAATACACCCAACATCTTTTTCAATTTTGTCTTGTGCAAAGATCTGCATTGTTAA
ACTAAAAATTAATATTAATGTGAAATTTTTTTTATATTAATATCGTCTCCTAATAAATAGGTTTTGATAATTGAATATCA
GTTTAATTTATGGAATTTGGGTGAATATTAATAAGTATAAAAGATAAATCATTTTATTTATATTTTATTGTAATTTAAAC
TAAATACATCATCTATAAATGCTATAAAATATTAAAAATAAGGATTGAAATTTTTTAATATTTTATACATAATAATTCTT
ATGGATACGAACAAATAGGAGATTAAGATGGCATTAAATTTGCTTAACCACAAAACTAATACCAATAAATCTAATAAACT
ACTTTCAAAAGACTCTAGACTCAAAAAAATTATTTCGGTAATTAATTACTTAAATAAAAGTTTTGAAGAAAAATATGATA
TTTTAATACATAGGATTCATTTTAATTCTGATAAACTAAAAGAACTTTATCCCCATCATCAAGTAGACATACTTAGAGTT
CTAAACTCAAATATAAATAAAGAAGGTTATAAACCAACCGTAATAAGAACTTTAAGAGAAGACCTAAGATTTTTAATTCA
TATAAAAGCAATTGAAAAAAAAATACTAACATTCTCAAACAACCTAGGAAAATTTAAGGGAAAACTATGTATATATAAAG
TATCGCCTATTGCACATAAGTTAATCGTTGCTTATTTTGATAGCTATAAAGCAGGTCTCCATAGAAAAGTAAAAGAAGAA
AAAGACATCCTTGGTGCTGAAAATGTCACTGAAAATGTCACTGTATATATAAATCATTATAATAATATATATAATAAGAA
TTCTATTAAACCTATTTTTAAAAAAAAATCTCTCACAAAAAAAATTAAAAACAAAAGAGAATTCGTAAAAAATAATTTGG
AAAAAAGGTTAAAATTACCCAAAGAAATCACCAAAGAGATAAAAAAAATAATAAAACACACTAAAAACCCAGAGAAAACT
TACAAAAATACACTTTTTAATTATAAAGACTTCTTTAGCTATTTATCATATGACTATAAAAAAGAAGATATTTTACCTTT
CTTTTTAAGCAAACTTAAAGAATATAAAAACAAAATTCACTTTATGAGAAAGTATGCTCCCTATAAAACAGACTTTTACT
TACTTGTAGGAGAATTTAAGGACCTGTACAATTCTAAATGGAAAACAAATAAAAAAAACAATTACAGTGGACATATAAAA
CATATAGCCAACAACATTTTAAATAAAATTTTAAAAAAGGAACTAAATTTTGAGTGATTTACTAGAAAAACTAAAGGCAA
GAAAAAAAGAAATAATAAATAAAAAAGAACTAGAATATAATATAAATATAAATATAAATAAAGAAACAAAAGAAAGAACC
GCTTTTTCTAGAATTGAAGAAATAGATGATAAAAAAATATATTATACAAAAATCTTTAAACATTTAGTAAAATTTAGAAT
TGCTAATAAAGATAATAAATTAAGTTTAACTTTTCAAAAACTTAATAATAAAAAAAATTATTATTTATTTAATCTTTTTC
CCCTAAAAGGGGATAATAAATTTCTAGGAATAAAATATGGATGGGACAAATTAGAAAAGCCATTTCTTTTAAGAAAAGAT
AATAAATCTTATGTGATAAAAAAACTTTACTATTTGGAATTTAAATTTAGCAAAGGCTCTGTTAAGTGCTATATTCAGTC
TCTTAGAACGCTATTAAGGAAAAAAGAAAAAGGAAACACTAAGTATTATAGGTTTAATTTAGAACATATAAAAAGAATGG
AAAATACAGTATATAAATTTTACAGTAAAAAGCTAAAAGATACAGGGGTAATATATAAATGGATAGAAAAAAATCAAACA
TCATAACAATAGCAAATCTTAAAGGAGGTGTTGGTAAAAGTACTTTATCAATACTATTTTCTTATGTATTAAAGGATTTA
GGTAAAAAGGTGTTACTTATTGATATGGATTCACAAAACGCTTTAACTTCATATTTTAGAAAATATATTTTTAATTTTGA
TAAAAATAACATATATAATTTATTAATAGGCAATGCTTATTTTGACCAATGTATAAACAAAATTAATGATCATATTTTTA
TAATTCCATCGCATCCTTTTCTGGACGAATTTAATTATAAAAATATAGATAATAAAGAAAATTTATTAAGCTTTTGTTTG
GATAAAAATACTTTAAGCTATAATTTTGATTATATTCTGCTTGACACCCCCCCCAGTTTTAGTTTTGTTTTAAAAAATGC
ATTAAATACTACAAATCGCATTATTATTCCGGTTCAGCCTGAAACATGGTCAATAGAAAGCTTAGAAATATTAATAAAAA
AAATTATAGACAAAAGCTATAATTTTTCAATTATTGTAAATCAATTTATTAAAAATAGAAATATACTAAAAGAGGTTGAA
GACGCCCTATATAGGCGATATAACAATTATATAAAAGGTAAAATTCATTATTATAATAGTATAAAAGTTTTTATAATTAA
TCGTTTGGAGCCAGATATAAAGAGTAAATATTATAAAGAAGCAAAAAATGTGTTAAAAAATATTTTAGATTTATGACATT
TTTTTAGATTCCCCCGGGGGAATCTAAAAAAGGAGTTTAAAATGAAAATAAAAGACAAAAAAGATAAAGAAGAATTATTT
AGCAATCGCTTTGGTAATTATAAAGAAAAGACAAATTTAAATGACGATCAAGATGAAGAACTAGCAAATTATAATAATCT
AAAAGAACAGCTTAAGTATAATCTAAAAGATGATATTAATAATAAAATTCAAAGAATGAAAATATTATATGAAATTAAAC
AAAAAGAATTATACAAATACGATGGTTTTGTTCGTTTTAATGATTTTATAAAATCTTTTGAAGTTGCAAAAAGCCAAGCT
TATAGATATTTAAAAATTTATCAAAAAGTTTTAGAGGGTAAAGTGTCTATTGATAAAATAAAAGAAGTGGGCTTTAAGGC
TGTATTAAGAGATATAGAAGGTAAAAATTTTTTAAACGAAGATAACCATAATGAATCTAAAGAGATTAACGAAAGCATTC
CTATTAGAATTTTAGTAAAGGATAAAGAATTATATAATTTTTGCAAACAAGATACTAAAAGATTATATTTTATTATTGAA
AAAATTTATAAAGAGAAAAAAGATGTTTTATCTGAGCTTATAATTGAGTATGAAAAAATAAAAAATAAAAAATAAAAAAT
AAAAAATAAAAAATAAAAAATAAAAAATAAACCTATTGATTTATTATATATATAATAATATAATTTAATTAGGTTAGGAT
TTAATTTCTATACTATTTGTTCGTTATAAGAGGAACTGCCCATATAGGGCTTTTTTGCTATATATGCATGAAATGTACTA
TAAGAAATATCTTTTAGTGATAGGCCTTTGTTTATCAAAATAATAGCTAGTACAGCGTGAGGCAATGTTCTTGCAAGTTA
TGGCAAAACTAATTAATAAAAATAATATTTTTGATGTTTGCTTACTATTATAATTTTTCTTATAAAAAAATAATTATTTA
TTTATAAGATTAATAAAACAATAAGATTAGAAATTATGATTACGAATGCTAATTTGTTTTTTTAGATAATTAATTTTTTA
TACGCATTATCAAAGTAAAATATAATATCTATAAAGCCACACCCAATGCAATTGCATTTTTAGTAAATAAAAAACTTAAT
ACCCCTATTTGCCAATACTATTTTACTTTCTAATTAGGATATTATGACTTTTTTATAATCCTAATGTTATACAGTAATAG
CAAGATGAGATATTTAAAAAGGGATCAATCATACCTTTAAGTGATAAGTTATCTATTACCATGCTTTTATAATTAGTTGC
AAAGCAATAAGACAATTTATGTAAAAAGTCTTTTCTTTGATTTGAGATTTTCTTATGCAGCTTAACAACTCTTAATTTAG
ATTTAGCTCTATTAATAGAACCTTTTTTGCTTTTTTGATAGTTTTCTTTGGTATTCCTTAAGTTTATTTTCATTTTTAGT
AGACATTTAATATGATTGGTTTTCTAGCCCTTTACTACTTACTAAAAAATGTCTCATACTTATATTAATATCAACTATTT
CTTTTTTTATTGCCTTTAGTTTTATTATTATTTTTAGTATATAAACACTCAACTGTTATTGAAATATGATATTTATCATC
GGTATCTTTTTCTGCTGCTACATTTTTAATAAGTTCATTGTCTTTAATGTGTCTATGTAGACATAGCTTTACAAGCCCTA
TTTTAGGTAGCTTTATATAATCATTTTCTATTCTTATTGAGTTTTTTTGATTATTAGTTCTAAAAGTTTGCCTATTTTTC
TTACTTTTATATTTAGGAAATCCTTGTATTTTATTTCCCTTTTTAATTTCTCTCTAAAAAAGTTTCTTATTTTGTTTGCT
AATAAGTGCGTAATTCTATATAGAAAGTATACAAACGACTGCTAAATTAAAATGAAAAAATATCTACTTATGATATATAA
TATTCTTTTTTATTAATTTGTGTGACTTTATTTAACTTATAGAAGTTAAATAAAGTTTAAATTTAATTTGGGAATAGTTA
TCTCGGATAACGATTCTACAGTTTAAGGATATTCTTTATATTCCCCTAATTGTTACATTTATTACTTATTTATTTTTATC
TTTATTTTTAGACTTAACTGTATTATAAGTAACGCTTAGCTTTTCAATAGCAGCAATCATTTTGTCTACCTCTGTACCTG
TTGCCTTATTAGCAAACATCTTTGCTCTTTTAAATCCATTTTCACAATATGTATCAAAAGCCATACCGGCAATAGCACCC
ACAACAACATCAACAGCATGATCCCCTTTATTTCCATTAGTATACTTCTTAGCAGCTTCCTTAAATTCATTAACAGCTTC
AATAAATTCAGCAGAAGATAAATTAGATACTATAATAGCAAAAGCATCGGCATAAGCTACACTAGCTGATTCTATAGTCT
TTTTAAAAACAGAAAGAATATCTCTAACTTTTTTTAAGTTATCTACATTTTTTTTTCCTTCTTCCTTATTATTTCCTTCA
TTTCCTGTAAAATCGTTTATTTTTTTTATGTTATTTTCAGCCTCCTTAGCTTTTATTATAGCCTCTTTATATTCTTTGAT
TGCATTGTCTAGGGCGTTGTTTGGGGAATAATCATGCGTAGCTTCCTTTAGCATTTTGTTAAGGCTAGAATACGTTATAT
CCAGATTATTATTTTCTAGATAGGCAAGAGCTTGGCTACGCTTTTCAGAAGGGGCTTTACTAAAGCACCTAATATTATAA
TCAGCACAACCAGAATAAGTTGCAATAGTATTATAATAGCGTATATTTTTGTTATAAATAGAATCTAGCACCCTTTGATA
TGTTGCAGTTTTGTCAAAAAAGACTTTAAGCTTACCCCTATCTTCTTCGGTTAATTTACCAGTAGTCTTTTCTTGGTCGT
ATTCACTAACACTAGAATTAGGATCATCATTAAACTTAAGCTCACTATTACTAGCATGCCCTATAACTTTAGCCACAGCA
ACTTTACTCGTAGTAGTGTCCCCTTTTTTGTTTCCGTCTTGTCCTAAAATGACTGAACCTATATTGCCAACCCCTTTAGT
AGTACCACTTAAGGATGTATTTTTTTTATTTGCACCATCACTTCCATAGAATTTACATGATACAAGCATTGTTGTTACTA
ATATCAAAATAAGCATATTGCCTTTTATCATTCTTTTCTATTTTCTCCTTTAGTTTATTTATTAAATTTAAATATATAAA
TTAATTAAGAAGACATTATATACTAAATATATTATATCTTTTTAATTTGTATAAGGAAAGTTAAAATATTGGTTTTTTAT
AGGTGTTTTGTGGAAGCGTAAATAGCACAGTTGTTTGTATCTATTTTTTACCTAAAATGTTATAGGGAAGATAATATTAG
AATGGATATATATATGATTTTTTTTTAAAAAAAGATAACCATAATAATATTAGGAAGAAGGGGGAATGGGGGAGCTTTGA
TTGGTTGATTCTAGTGATTCATCAAGAATAATAGGCAGAAAGTGATTAAATTAATTAGTTTGGGTGTGTGGCTTTTAAGA
GTTTTATAGCTAATATCTTATTTCATCATGGTATTTTAGTTGAATCCATACGGCAATAATGGTCTTCTTGGGGGCGGCAG
TAGTATTAATTTTAAAGAGAGTGTGAAAGTATATAAGAGTAGATAGAATTTAATAAATATTAAGGCAGGACGATTAAGGA
AAATAAATAATAGAATAGCAGTGGATTAAATTAAATTTAAATTTACATTATGATTTAATATTATTCGTTTTATATTCAAA
TTGAGCCACTTATCTATTATGAGCAGTAGAGACTAGACTTAGTGCCAGAAATTTTTTCTTATAGTAAAAGTTTTTAATTG
TGTAGCGTTATACCCCTTTTTATAGTTAACTTTGAATATTACATAGTATTTTTTTCGTTTTTCTTTTAAAAAAAATTGTT
TTAAGTTGTTATTTTTGTTTTTTATCATACTAATTTCGAATCTTTTTATTATTTTCATCATCACTTTAATTAATTTGTCT
TTGCTAATATCTAAATCTAAAATAGGGCAGACTTTTTTTGAAGAGAAATTGTATTTGTTGAAATATTTTTTAGCTGTTGT
TTTGCTATTATTTTATTAAATTACTGCTTTTTTATTTTTTTATATTATTATAAATACATTTTCCTAAATTTACATTCCCC
CCTTTTTTAGTAGTAACTTAGCAATCAAAGAGTAAACAATTTTCAGCTGTTTAGTAGTAATGCTAAAATCAAATATATTT
TTTGCCACATAATTAATTTTGTCTGCACCAATAGATAGCAATTTATTTTTGTTTAAATTTTCAATACATCTGGAAATTTT
GTTAGAGCAAATTAGAAAATATGTTTGGAATTTGTAAACCATTGTTCAACGTATAAGAAAGTATATCAGATTTGAAATTG
TAAGGAGTTTTGATATTTTGATTTTTTAGATGAGTTAACTGAATTCCAGAAGCCATGATAATTCCAAGTAATTGGTGAGT
AGTGCTATAAGAATTAATAAGATGTTCACTAATTAGAATTAATTCATACGGATTGATTTTATGATAATTTTTTTTCCAAA
CCTAAACCTGCTAAGAAAAAAAACATATTAATATTATATACTGTTATGGGTAAAAGGCAAAATTTTTTGAGTTTCAGCTT
TTGGGGTTAAAATTTACAATTCTTAAATCTTTTTAAGAATTCTAGGTTAAGGTTTAGTGTTTTTGAATTAAGTGTTTAGT
TATTAGAGTTAATCTTTAGAGATAAAATATCTATACTAATAAAAAATTATTACA
