# Supplementary material for: Characterization and genomic analysis of the Lyme disease spirochete bacteriophage ϕBB-1
Source: PLoS Pathog. 2024 Apr 1;20(4):e1012122. doi: 10.1371/journal.ppat.1012122 (PMC11008901; doi:10.1371/journal.ppat.1012122)
Supplement: S2 Data — (ZIP) [file ppat.1012122.s007.zip › UM-CA-11.2A_fasta/lchrom.fa]

>lchrom  (910,089 bp)
TTTAAATATAATTTAATAGTATAAAAAATGTTTGTAGTATAATATAATATTATTGTATATAATATTAAGCAACTACTATG
ATACTAATGAAATATAGTGCTATTTTATTAATATGTAGCGTTAATTTATTTTGTTTTCAAAATAAATTAACTACTTCTCG
ATGGGAATTCCCTAAAGGGGATATAATTGAAAAAAAAATAAAAATAGGCATAATTTACCATAATTACATAAATCCTATCT
TTTACAATGAAAATTATAAATACATTGCCTTTATCGGAATATTAACATCTTATAATGAATGGATTGAAATACAATTCAGC
CCCATAAATTTTTTTACTATCCCAACAAATAAAGATTTTATTTCAAATACTTATTTCAAGTTAGCTCTCACTATTTACAT
TACCAAGTATTCAATTTTAACTGATACACTTGCTATAAAATTTTTTATCGGAACCCAAATCGATTTAACTCTGAGAACTA
CTATATTTACAGGAAAAACAACTCATGCATTTCTCTATCCAATTCTTCCCATAATTACCTTCAAATTTGAAATTGATTTC
ATACCTAATAACTATAGTATTTACTATAAATTATCGACTTCTTTTAAAGAATTTATCCTTTTAGATCTAGGAATTTCTAT
ATTTATATAATCCTTTTTTATTAGAACTTTAAAAAAAAAGAATAAAGTTGTTTAAAATTTTTTATGGTATAAATTATTTA
ACACAAATTGCAAAAAGACCAAAAACAAATTTTCAAAACAATTTCACTAAGGAATGAGTACTATATTGACACCCGAACTC
AAAGATTTTTTAATAGCATTTTCAATATTAGAAAAACTTCTTGTAATTGCTCCCATATCATAAGAATCTGTCATCATAAT
ACTAGTAATATTTAAATTTTCCCTTATAATATTAACAATACTTTTAGACATGCTAGTTATATCTTTAGAAATTTTAGGAA
CATTTACATGACCAATCATAATAAATTTAGCAGCTCTACCAAAAACAAATGGAACAAAATTATTTAACATTAAAAAGCTT
TTGCTATAAGGCAAAAATGCTAAATATTTATGTGTATCTGTAGTTGTTCCCCCTAGTCCAGGAAAATGTTTGATTGCCGA
AAATACTCCATTATTCTGCATACCATCAATAAAAGCTTCTACCATAAGTCCAATATTATAAGCGGAATATCCTCCAAATG
TCCTATTTAATAAAGGAGTATGTGGTGCAAATTTTATATCGGCAACTGGAGCCATATTTAAATTAATACCCAATCTACGC
AATTGTTTAGCAAGAACTTCACCAATTTTATAAATAAGATGCAAATCTTTAACACCCCCCACATGCTCCATGGCCGGAAA
ATTATAAACCCCCATTTTTTTATTTTCACTAGCTCTACTAACTATTCCCCCCTCTTCATCAATAGCAATAAAAATATCAT
GTCCAATATGACTCTTTATTGCATTAATCAATCCCTTTGTCTGCTCCGCATCTTTTAAATTTTCTCTAAATAAAATTATA
CCAATTGGATTAATCTTTTTTATTCTATTAATATCATCGATATTAAGCTCTTGAACATTCTTAAAATTTGTTAAATTTCT
AATCCCAATAAATAAATTTCTATCTTTTAAAATAGTTTGAAAATCTAATTCACCTAAGAATTTTATCAAATCTACAAGAT
CTGATTTATCCTTGTTAAAATATTCATAATCTATTTCTGGTAAAGATTCTATCGCAATTAAATTTAAGCAAAAAAAGCTA
AAAAACAAAAAAGAAAAGGTTTTTAAAAAGTCCATTTATATAGCCCACAAAGCAAACCATAATCTTTTGATAACAAATCA
GGAAGAGCGCTAAAATTCTTAGCAGAATTATCGATCCCCTTTTTACAACAATATCCACATATATCTTCAAGATTACTATT
AAGCAACATGTTAATAAATAACTTTGCAGGAAGGAATCTTCTATTTCTATCAACCGTTAAAATTAATGGATTTTCTATTA
ATTTTAACACTTCCCACGTTATTTGCTCAACCGAAATATATTTACCAATTTCTTTATCTTGCTCTATAATTCTAATGGGC
ATTTTTTCTATTATTTCATCAATATTTTTTATCAAATACTCTAAATTAAAAAGTCCAGTTGCACAATTAAACAGCAGTCT
ATTACCCTTATTTTCAAACTCTTGCACAATCTCTGAAGAAATCCCCCCGCCAATATCAACACAAGTTAAACGATTTTCAC
CATTTACTGCTAATATCCCTCCCTTAAAATCCGCTTTGCTTTTAAAACTAAATTCAAACCCAGAAGAACAATTGGTCAAA
GCCATTAAAGCAAGCGCTTTAAAATTAATTGTAAAGCCCATATTATCAACATTACCAATATATATAAATCTTTTACCAGA
TTCATAAAGCTTTAAATAAATATCTTTTAAAATTTTAAAATTTTGACCATGACCGGCAGGCAAAGCCAAAATAGAATTAG
CATTTTTATTATCTTTGAGAGTAAAATATTGATAATTGGAGCTATTCAGTTTTTCATAACAATAAACTAAAGGTTGAACA
GCTGTGAAAACATCTTCTTTTTTGAGATTGCAAAAATTTACACTTTTAATCAAGTCATCTGCAAATAAATCGTCCAAAGA
TTTTGAAATAAATTCATCCGTTTTGCAACTAGTCATTTGAAATATTGAGGGCTTGATCATTTTGCCACAAAAAGATTCAT
ATCTTTTAGCAACCATTAAAAGATGCCTAATTTTCAAAGCCAAAAATGAAAATCCAAAACTACCATCTTTGTTAATATAA
GCTGGTGTTATCCCCTTTGGAAATTCTCCAAATTTTTCTTTAAATTCAAGTATTTTAGATTCATATAACATATATAAATC
TTCATTTAACGCCCTATTTTTAGCTAAATCAAAATAACTTGTTGCAGAGCCACCATTTAAGATTCCAAAAGAAAGGTATG
GGAAAAGCATTAGACCCAAATTTTCAAGATCACAAGAAGAAAAAATATAACAATCACCTTCTTCTGATTGCAAAAATTTA
GAAAAATCATGAAAATATTTTTTTAAATTATCTTCAACCAAGCCTTTGTCGAACTTAAACCTCAAAATTTCATCCGAAAT
ATTAAAAATATTTTCATGGCTATCGCAAGGAAAATATTTAATGGATTCAAAAGTATTAGGACAAATCTTGCCAGAATTAA
GTTTTTCAAGTATCATTTCAGAAAAAATTTTATCAACTTTAACATTCATAAGTTAAAACCAAAACCCTTAAAGAAAAGCT
TATTAATATAAGCAAAAAAACAAATTTTTAAGTATAATAACATAAGTGGCTATACTATTGATTATTAAAATTATAGCAAT
AATATGACTAGAATATCAATGAGAAGAAATTTACATGCTTAAACAATATTCACTTAACATGAAAAATTTTAAAAAAGCTT
TTGATGAGATGATATTTTCTCCTTCAGGATTTAGAAAAATTTTTGCAAAATCAAAAAATGAAGATTCAACAGAAAATGAA
ATAAACAATAAAGATAAAGCACTAATAGCACTAATAATCTTCACAATATCAAATTATTTTAAAAATGAATCTAAGCCCTA
TATTGGATTGGGATTAGATTCAAGACCAACTGGCAACATTATTGCAGAAATAACAATAAAAATATTAATAACAAACAAAG
AAAAGATTAGATTTTTTGGAATACTTCCAATAACTGAAATTTTAGCTTATACAAAAACTAGCAAAGATTCAAAGGGCTTT
ATTTATATTTCCGCAAGCCATAATCCAATAGGATACAATGGGATAAAAATAGGGTTAAACGATGGTGGCGTACTAAATTC
CGCAAAAGCTAATGAAATAATACAGCAAATTAAAAAAAATAGCCAAAATGAAAAGCTAATAAGCCATTTAATTAACACTC
TAAACAAATTTGATGAAGATAAATCCAATTTAGAATATTATAATAAAATAATAAAATTAGAAAGAAAAAATAAAAACCAA
TCTTATGAAGCATATAAATCATTAATACATGAAATAGCATATGAAAACGATATTAACAATAAAAATATCGAAATTTTAAA
GAAAAGAATACTAAAAAATCCAATTGGAATAATAGCAGAGATGAACGGAAGCTCCCGAATCAATTCGATAGATAAAGAAT
TGATAGAATCTTTGGGATTGAAAGTAAAATTATATAATGACGAAATAGGTATTTTTAAGCACAGTATTATTCCTGAAGGA
AAATCCTTAAATGAATGTAAAAAGTTGCTACAAAATAAATATATACAAGACAATTCTTTTGAGCTAGGATACGTACCAGA
TTGTGATGGAGATAGGGGCAATCTGGTGTTTATAGATAAAGCCACAAACACTGCAAATATCATCGAAGCACAAAAAATAT
TTGCACTTGTAGTCATTTCAGAACTTAGCTATCTTTATTATACAGGAATAAAAAATAACATAGCAATAGTAACCAATGAT
GCAACATCTCTAAATATTGAAAAAATTGCAAATTTTTTCAACGCCAAAGTTTATAGAGTAGAGGTTGGAGAAGCTAATTT
AACAGAAATGGCAGATGATTTAAGAGCCCAGGGATTGATTGTAAAAATCTCAGGAGAGGGATCAAATGGGGGATGCATAA
TTCATCCTTCAAGGGTAAGAGACCCAATTACTACTTTACTTAGTATCGTAAAATTATTAAAAATGAAAGAACTTTACCAA
ATATGGTGTAAATTGTCTAAAAACCACTATAAAGAAAAGTACGACTTAAAAGATATTTTAAATACAACAAATTTTTATAG
TAATGTAATAGTATCATCCAAAAAAGCCAATTTAACAAATCTAAAAATAGAAAATCAAGAAATTTTAAAAAGCAATTATG
AAAATCTATTGATTAAAGAGATAAAAAGTAATAAGTTATTTCAAGAATTATCAGTAGTTGATTATGAAATCATTAACTAT
GAAGGCAAAAGACAATCTAAGATTAGAACAGGAGATTCTTCGGGAGGATTAAAGGTATTGTTAAAAACTAATAAAGAAAT
TGTTGCAACCTTATGGATGAGAATCTCAAAGACAGAACCAGTAACAAGAGTGCTCAGCGAAGTTATTTACGCAAAAAGAA
ACATTTTATTCAAGCTACTAGAATTTAACAAAAAATTAATAAAAAAGGCAAATCTACCTAATAATTAATATTGTTTGATT
TAAATAATAAGTTAATTACCAATATAAGTCTAGCATAAAATCAATAATTTTCATTCTTCATTTTTCAATTTTTTCTCAGC
GCTATATTTTATTCCATTCCAAGTTTTTGAAAGCCCTATTAAATCCTTAACATCTTTTACTACTTTATTTGCAATAAACC
TCGCCTTGCTTGTACCATCAAAAATAATTTCATCAATGTAATCTTTTTTTTTGGCTTCATAAAAACTTCTTTTATCTCTT
ATTGGTTTTAAAAAACTATTCAAAGCTAAAAACAATTTTTTCTTAACCTCAACATCACCTACTTTACCCTTCTTATACCT
ACTTTTAAGATCCTCAACTTCTTCATGATTACTATTAAAAAAACTGTGATAAATAAAAACGGGATTACCTTCAACATTGC
CAGGAATATCTGCCCTTATCCTATTTGGATCTGTATACATAGACATAATTTTTTTTTCTAATAAATTTTCATCGTCGTTT
AAAAAAATTGCATTATTAAGGCTCTTGCTCATTTTATTTTTGCCATAAATACCCACCAAAGGACGAGAATCTGTGAAAAC
AGATTCGGGTATTGGGAAAAAATTATTTTTGTACAAATGGTTAAACCTTCGTGCAAGCTCTCTTGCAAATTCAATATGAG
ATTCATTATCACGCCCAACGGGAACTAAATTTGCTTTTGTCATTAAAATATCTGCACTCATAAGAACAGGATACCCCAAA
AGGCCATAAGGAATCTCTTTAAGTCCAGCTGCAATGCTCATGTCTTTTATACTTGGAATCCTTTGCAAGCGCGCAACAGT
AACAATCATTGAAAATATTAAATGAAGCTCAAAAAGCTCGGGTATGGCTGATTGCAGATATATACTAACCTTATCAGGAT
TAATTCCACAAGCAAGATAATCTAAAACCATTTCTCTAACATTAGAAGGTATTGTATTGATGCTCTTCAAGTCAGGCTTT
GTAGTCAAAGTATGTAAATCGGCTATAATAAAATATGTTTCATACTCTTCTTGAAATTTTAACCGATTTACTACAGACCC
CACATAGTGCCCCAAATGAAGAGCGCCAGTAGGCCTATCTCCCGTAAGCATAACCTTTCTTTTCAAAATCAAATCTCCTT
ATCTTTACTTGAAATATGGCTAATATTACTTAAAATCTCAGAGCCACCCAAAAATACAGAAAAAGACTTAAGCCAACTCA
CATTATCAACTATTACCTTTACAATCACAGTGAAAGGATAAGATATTAAAAGACCTACGATACCCCAAAGCCATCCCCAA
AAAAACAAAAAACATAAAAGTAAAAATGGTGAAATATCAAGTCTTTTTCCCTGCATTTTTGGCTCAAGAATATTTCCAAT
CAACATTTGAATAGAAGTATTATATATAAAAACATAAAGCACTATGTTTAAATTTGGATAAAATTGAATTAAAGATGTTA
TTACAATAAAAAACACAGCTAATATGGATCCAATGCTGGGAATAAAATTAAAAACAAAGGAAAGAACTGCCCAAACAAGA
GGAAAATCTTGCCCAAACAAAGTTAATCCAATAAACACTAAAATGCCCGTTAAGCAACTAACAAGAATTTTTATTCCCAA
ATATTTGCCAATTTGATTATTAATGGTATCTAAAGCCCCAATAAATCTAGTAGATATCGGCTTTTTAAAAGCTTTATCAA
GCTTCATTTCAAAAACATGTATTTCTGAAAGCAAAAAATACAACAGCAAAAAAACTACTACCAAACTGCTTGTAAATCCA
ATAATTTCATTATAAGCTCTTGTTAAAAAAGGATAAATGTAACCAGAAAAATTCACATCATTAATAACAGAACTATCAAC
TTTATATCGACTAAGCACATCTTTCATGATAAATGCTAATTGATTTTGATAGTATGGCAATTGCTTCATTAAAACAGTAA
CGCTGTAATAAACAAAACTAAAAATCAAATAAGAAAAAGAAAATAATAAAAAAAATATAATAAAAACTATTAAAAATTTT
GGAACTTTGAATCTTGCTAAAAAAGTATAAACAGGATAAACTAAAAATCCCAACACTATGGAAATAGCCAAAGGTTTAAA
TACGGCTTCTGCTATTTTAAAGGCCCCAATAAATATTAAAACTATAACAATACAATAAAAAACAGATTCCACCCTCCAAG
GTTTTAACCCTTGATTTGTATTTAAATCTTTAAGCATATTCCCCTCTTTTAGTTTTTTTACTGCTTTTATCAACTAAACA
AAAGTAAGTTACATGAATCATACTCTCAAGCAAATTTTCTCCATTATCCAATTATACAATTTAGTACCCTTACTATAATT
GGCCTCAGCAAAATCTCCAACTCTATTCTCATAAAACAATTTTTTTGCATTCTTATCATTTCCATGATACACTGTCAAAG
TATTTCTACAATGTTTCAAAATATTATTCAAGATTTCAAATGCCGGAACATCGCTAAATCCATCTGCAATGTAAAATATA
TTTTTAAAAGGAATTTGTCTTTTGCTCTTTGGCACTCTCTCATTAATCTTCTCATAAGACCCTTTATTGATTTCAAAAAT
AACTCTGGTTTTTATTGTATGATCTACAAAGTAGCAAACACTGCTTAAAATCTTATTTTTAGAAAATTTATCATCTCTGA
GTTCGTAAAAAGGCATTAAATAAGAATCTATAAACTCACATGCCCACACTTTACTCACATAAGGGGCAATTTTACTTCCC
AAAATCATTTGTCTAAATCCACTTGAAACAATGTAAATTTTAATCTGAGACTTGCTATTTTCCAACTTCTTATTTATTTC
AGATATCTCATCAAATAAGCCAATAACCCCTTCAAAAAATCTTAACTTAGCACCCAAATTAAATAATGCTCTATTATCCA
GACTTTCAAAAAACCCTTCCCTTACGTAGGTTAAAAAATGGGATAAATATATCATTTCATTAGAAATTATATTATAACCG
TTTTGCTTATAAACATACTCTAAACCTTCAACTTCTCTCCAAAAAGAACAAGAATCAACACAATACTCATCAAACAGTAC
TTGCTGCATATTGCCATAAATAAGAGTATTATCAAAATCAAATATTAAAGCTATAATATTTTCTCTTTCATTCATAAATT
CAAAAACAATTTAATTTAATAATTACAAACTGTGCTTATTTATATATTTTATATTATACTAATATAGGTTAATAAGTACA
GTGTTTTCACATTGAGTAGAAAATTTATGATAGACATAAATGATTTAAATCAAATAAAAGATACTTTTTCAAGAATCTTA
GATCTAAGCTTAATTAGCATCCTAGTATACTACATATATAAAAACGTAATCAATTCTTATTCTACAAATCTATTAAAAGG
AATGTTGATCATTATCTCTGTAGGAATTATCTCATATTATTTAAATCTCTATACTATTAGTTGGCTGTTAAATTATATAG
CCAATATATTACCAATAGCAATAGTCATACTTTTTAATCAAGAAATAAAAAAAATAATAATGCAAATTGGAAATTTCAAT
TTGGCCTTTAAGCTTTCAAATAAAAAAGAAGAAACTTTAAAAGTTATTTCTGAAATCCTAAAAGCAGTCAAACACCTATC
TGAAAACAAATCCGGCAGCTTGATATGCATTGAAAAAAAAATACAGTTGGAGCAAATAATAAACAAAGGAACTAAAATTG
ATGCGCTAATATCTAGTGAACTGCTAATATCACTATTTGAGCGCGAAACTCCTCTTCACGATGGAGCTGTAATAATTAGC
AAGAATAAATTAAAATACGCAGGCTCATTTTTACCATTATCTAATGTTGATTCTATTAGCAAAGCATTTGGAACAAGACA
TAGAGCAGGACTTGGGATTTCTGAAAATTCTGATGCAATAACAATAATAACCTCCGAAGAGACTGGATCTATTTCTATTA
CAATCAATGCAAAATTGGAATACAATTTAAGCTTAAGTGAAATTAGAAATAAGTTAAATCTCGAGCTAATAGAGTAAAAT
AATGGAAATAGGCAAAAAAATAATAAATATAATAAAGTTGCTATTTGATGATTGGCAAAACAAAGCTATTTCCATTTTAA
TAGCTATTTTAATGTTTGTAGCATTTAATTTTAATAAAATAGAATCAATAACAACTGAAAAAGAATTCAAAATTATCTTG
AATGATCAAATAGCTCTTGGAAAAATACCAGACTTTAGCAAAATCAAGATTACAATAAAAGTCAACAAAGATGACTTAAA
ATACCTTGATCTTAATAAAATAATACTGTTTATTGAAGCATCAAACATAAAGATTCCTGGAAGCTATAAGCTACCAATAA
AAATAAAAAATCTTAATTCAATACACATTGCAGAATATAAGCTTTCAAAAACAAATGTGTTGCTAAATCTTGATAACAAA
GTCTCTAAATTAGTTAAAATAGAACCCAAGTTTAAACTTATAGAAAAAGATGGCAAGGGAGAATATTTTATTGCAAAATA
CAATATATTACCTGAGAATTTATTAGTATATGGACCTGAGCAAGAGCTCAAAAAAATAAACACCATTCAAACCAACGTAA
AAGAGTTTGACACAAGAACTCTATTTGTATCAGATTATCTTGAAGTAGTTCCACCAAATCCTCTAGTTATGTTTGAAAAA
AGTCACGTGGTAGTCAATATTTATTTAAACAAAAAATATTCAAACACAACAATAAAATCTCCTAATCTTATTTTTAATAA
TCTTAAAAATGGCCTTGAAATTAAAGATAAAGAAAAAATAATAAACTCAGAAAATAAAATGTTCGTAAAAATAAAAACAA
GACTTTCTGAAAAACAAATTAAAGCTCATATAAACAATCAAAATATAAGCCTTGCTTTTGATTTAGCAGATATAAAAACT
CCCGGGATTTATAACATTGCTGCAAATATAATTCTTAAAGAGAATATCAATGAAACAGAAATATATGATTATGAACCCAA
AAAAATAAAACTAGAAATAATTGAAAGCTCAGAGATCAAACCATGAAGTCAATAGGATGTGATATAATAAAAGTAGAAAG
ATTTAAAAATTTTTTAGAAAATAAGAAAAAAATGGAGAGGTTCTTTACACATAAAGAAATTGAAAATTTTAAATTAAAAG
GGGGCAGCATTATAGAAAGTTTAGCTGGAAAATTTGCAGCTAAAGAATCTTTAATTAAAGCATTAAGTCCACTGTTGCAA
TATAAAATAAATTATACCCTTAAAGATATTGAGGTAATAAAATCCTTAAAAGGAAATGCGGAGTTTTGTTTGCATAATGA
AGTTGAAAAATTTGCAATAAAAATGAATTTAAAGCTATACCTAACAATATCCCATGAAAAGGAGTACGCTATTGCATTTG
TAATAGTAGAAAATTAATTCATGAAAAAAATATCATATTTTACAAAAGAAAAAATTGAGTGTCCTGTATGCTCTTTTAAA
TTTCAAAAAGAAGAATTTTTGACCGGAAGTAGTAGATTAATAGCCGGAGAGTTAAAAATTGATCTAAAAAGAGAATATAT
AAAAAACGACAAATATGGCAACATTTATCCTAGAATATATTCTATAACAGTATGTCCAAAATGCTACTTTGCAGCATTCC
CAAGCGAATTTAATTCAATCCCTAAAAACAAGAAAGAAATTTTGCAAAACAAAAAATACGAAAGAAAAAAAATAAATACA
ATTTTTGACAACATGCTCAACTTCAGTAAACCTAGGACATTAAAAGAAGGAGCTGCAAGCTATATTCTTGCCATGCTGTC
TTATGAGCATCTGGAAAAGAATTATAACCCCACATTAAATCAAGCAAAGTCAGCAATAAGAGCCGCTTGGACATTCGAAG
ACCTTGAAAAAGAAGAACCAAACAAAAACTATAATTATCTTCAAAAAATATTTTACCACAAAGCTGCATACCTTTATAAA
CTAGTTATTGAAAAAGATAAAGACAATTCAGAACCTGTTAGCGCATCAACCATGTTTGGCCCAGATACAGACAAAAATTA
TGGCTATGATAGTGTGCTATACTTATCAGGCCTTCTAGAATACTTTTATGGAAATAAAGACAATAAAGAATACAGATATA
AACAATTAAACGACATAAAAACCACTCTTTCTAAAATAGCAGGCATGGGTAAATTTTCAAAAGAAAAGCCTTCAATACTT
TTAGATAAAATCAAAGAAGTTTACTTTAAAATATCAAAGGAAATGAAAAATCTTAAATAAATGAAAAAAATATTAGCTGA
AATCGCTTATGACGGATCTATATACCATGGATTTCAAATACAACCAACAAAGCCTACAGTTCAAGGAGAAATTGAAAAAG
CTCTAATGAAGATCAACAAAAAAAAAGTAAAAATTCATTCATCCGGAAGAACAGATAAAGGCGTTCATGCAAAAAGGCAA
ATAATAACTTTTGATATAAAAATCAATATTCAGCTAAACAATCTAAAAAAAGCTTTAAATGCAATATTATTAAAAAACAG
CATAAAAATACTAAAGCTCAGGTATGTAAAAAATTCATTTCATCCACGTTTTAGCGCTCAAAAAAGAAAATATAGCTATT
GTATATTAAACAGCGATAACTACTATCCCTGGGAAGGTTATCAAGCTCACTATGTAAATAAAAAACTAAGTATAAGCAAT
TTAAACCAAATGGCCAAAACATTGATTGGAAAACATGATTTTACCACATTTTCATGCATAAAAGATAAAAGCAAATTTAA
ATTTAGGCATATATATTTTGCCAAATTTAAAAAAAGAGGAAAATATATTATTTTTGAAATAATAGGATCTTCTTTTTTGT
GGAAAATGGTAAGATCAATAATAGGCACAATGCTGGACATTGAAATAAAAAACGAATCAATTTCTACTTTTGAAACAATA
TTAAAATCAAAAAATAGAAACCTTGCAAGAACAACTGCACCTGCAAATGCTTTATTTTTAGAAAGAGTTTACTATGAATA
ATAGCGTTTTAACTAAAAAACTTTTTTTACTTAAAATATTGACAAATAATATAGAAGGCAAAATTACAGAAAATTTTGAA
GAAATAGACAATGAAATTAAACAAAAAATAGAAAAAGCTAAAAACACTAAAATTTATCAAAAAAACGAAAATAGCAAAGA
ACCTGCAAAATTACCTTTGGAAAACCAAAATTCAAAAAACATATTATTAAATAATAGCTTACAAGAAAAAGGTATCAACG
ATCACATCATAATATATGTAAACAAAAACTATCTTAACGAACCTTCAAGGGATATTATAACAAAATGGTGCAAAAGCATA
AACATATACAATTATAAAATAATAGATACTATTGAATCACTTAACTTAGAAATCAGCAACAAAAATCCTAAAGCAATTTT
ATCTTGCGAAGAAATAGATTTTTTCTTAAATCAACCGCTAAGAATTCACATTGTAAGAGGAATAGAGCTGAGATTTAAAG
GCATTCCATTAGTTTTTACATATCTTCCTACAAATCAAATAAAAAATCCAGAATTAAAAAAAGAAATATGGCAAGATTTA
AAAATAATAAAAGGCATAATAAAATATGGTTGAGCATTATCATTCAACTTATTACTATGAAATAGCAATAAATATTCCTT
TAAATAAACTTTTTTTTTACAAATTTAACTTAAACCTAGAAATTGGAATAAGAGTAATGGTTAATTTTAATGGCTCCAAT
AAAATTGGAATAATTATTAAAAAATATTTTGAAAACGAATTTAAAGAAAAATTTGAATTTAAAATAAAAGAAATTATTAA
AATAATAGATACAACTAAAATAATAACAGAACATAACATTGATTTAGCACACTGGATTAGTAAAAAAACATTTTCGGGAT
TTGGAGAAACTTTATTCTTTGGGTTGCCCCAAAATTCAAAAGCTAAAAAAAATCAAACATTACCTTCAATAAATGAGCAT
CTGGATCATAAAAAATGCCTTGAGCTAAACAACGAACAACAAAATATTTACAAAGAAATTATCGGGTCAGAAAAAACTAA
TGTTTTTTACCTTTTTGGAATACCTGGATCTGGAAAAACTGAAATATTTATCAAATTGTGTGAATACTATTTAGCACTAG
AACAACAAGTGCTTTTTTTGATTCCTGAAATATCATTAGGATATCAAATAATAAAAAGAATAAAATATACATTAAATATG
CACCATAAAATTTATGAATATAACTCCAAAGTTCCAAATTCTGATAAAAATTTAATATGGAATAAAGTTAAAAATGGAGA
AAGCCTGGTTGTCATTGGCATCAAAAGTGCTTTAATGCTGCCCTTCACCAAATTGAAATTAATAATTATGGACGAAGAAC
ACGAAACTACATACAAATCTGAAAACATTCCAAGATTTCACTCAAGACACATATCATTTTTTTTACAAAAAAAATTTAAT
GCTAAATTTGTAATGGGAAGTGCAACACCTTCTCTTGAAGCATACCACGCAATGAAAAATAACCAAATAAAAAAAATAAT
AATGCAAAACAAATTCTCTCAAAGCAAAATAGAAGATATAAAAATAATAAATATGAAAAAAGAACCTAGCACAATTTCAT
CAGAACTATTATACAGTATACAAAAAAGTTTAAATGAAAAAAGACAATCTTTGATTTTCATTAATAAAAGAGGATATCTA
AAAAATCTCGAATGCAACGAATGTGGGCATATAATTTGTTGTCCAAATTGCTCATTTGGTTTGATTTACCATAAAAAAGA
AAACAAACTTTTATGCCACTATTGTAGTTATAAAACAAAAACAGCAAGCCATTGCCCTCAATGCGAATCAAAAGATATTA
AATACAAAACTTATGGAATTCAGCTTGTTGAAAAAGAATTAAAAAAATTTTTACCAAATGCAAAAATTGCAAGAATAGAT
TCTGATATTACAAAAATAGAAAATATAGATTCAATAAATAAGTTCGAAAATAAAGAAATAGACATACTTATCGGGACACA
AATCATTGCAAAAGGATTTAATTTTGAAAATATAAAAACACTAGGTATAATCAACGCTGATATTGGAATGGGACTGCCTG
ATTTTAGAAGTGGTGAAAGAATTTTTACAACACTCTCACAAATTATGGGAAGAGCCGCACGATTCAAGGATGACAACATA
ATTATTATACAAACAAAAAATCCCAATTATTATGCCATAAAATATGCTTATAAGAATCAATATGAACAATTTTACGAAAA
AGAACTAGATATACGAAAAAAATTGAACTATCCTCCGTTTAACAAAATTATTAGAATAATATTTAGAAGCAAAAATGAAG
AATCTGCTAAACAAAAATGTTGGGAATTTTTTGAAAAATCTAAAGAATTTTTGCAAGAAGAAATTGAACACTTAGGCCCA
TCAGAAGCTATTATGAAGAAAATATCTAAAAATTACAGATACAATATAATATACTTGTCAAAATCCTACAGCCTGCTTGA
AAAACTAGTTAACAAGACAAAAGAAAAGGTAAAAACGACAAGCACTGTTTATATTGAGATAGATTATTACCCAATATCAT
TAATTTAGGTAAAATCTAACCCTTCTTTACTTAAAGACTTAAGAAACGTTGAAAGCACATAGAGCGCTTTATCATTATGA
CCTCCCTCGGGGATAATAAGATCAGCATATTCTTTGGTAGGCTCAATAAATCTATAATAACCCCATCTAGTAGTATTTAA
ATACTGATCAATCACCGATTCTACAGTACGTCCTCTTTTGGAAATATCTCTTCTTAAACGCCTAATAAATCTAATATCAT
TTGGGGTGTCAATATATATTTTAAGATCTATTAAATTTCTTACTCTCTCTTCAACAAAAATCATAATACCCTCAACAATA
ACAACAGGGGTTGGAACAACCAAAACCGTTTTAAGTTGTCTTTTATGATTAATAAAATCGTAAAGGGGCATATCTATTGG
ACTATTTTTTTTTAAATTTTTTAAATGTTCATAAAACAAATTATTATCAAAAGCATCCGGATGATCAAAATTTACCTTAG
AAAATTCATGTTCATAATCGCCTACACTCTTATAGTAATTGTCTTGAGAAATAAGGACAAATTCTGGAATAAACTCACTA
ATCTTGCTTACAACTGTAGTTTTTCCGCTTCCAGAACCACCAGATATCCCAATAATCTTAGCCATCAACTAACTTCTTTT
TTTACTTGTGGCATGTCTTTCAAGGTACCAGCAACAAACACATTCTTAAATCCCATGCTTTTTAAAACTTTTTTAGCCTC
GTAAGACTTATTAAAACTTTTACCATAAACAATTATTGGGGACTCAAAATCACCTAATTTATCCTTTTTAGCAAATAAAT
TATTAAAAGGAATGTTAATTGACTTCAAATAATGAGACTTACTATATTCTTTGGGAGACCGAATATCCAAAATTTTTGCT
CCATTTTGGATTTTTTCTAACAAAAACAGATTAGTTCTTTTCATCCTAAGGATAATAAAAAACCAAATATAAAAAAAAAG
CAGAACTATTAATACTGCAAATCTTACATAATTCATCGCCATAGTTTCATGAACATGATATCAAAAAAAATAAAAAAAGT
GAATAAAATTGTTTTTTTTGCAAAATTAATATAGAATTCAAGTAAATTACTAGCTTGTAGCTTAAAAGTGGCTCTAACAT
TAAGATGAAAAAGAAAAAAAAGATACGTTGTCGTAGAATTAAAAAAAAACTCAAACTATTATTTCTAATACTAATAAAAA
AATTAAAGACCATAACTAAAAATCCTAAATTAATATTTGATAGCACAATACAAATAACTTTAGGATCTGCGCTAATGGCA
ATTTCCACCAATGTTTTGTATATTCCTCATGGACTTCTTAGCGGTGGAATTGGGGGCATTTCATTAATGCTACATTACCT
GTTAAGCTTCAATTTGGGATGGACAATATTTGCATTAAACATACCATTATTTCTTATTGGAATAAAATTTTTAAACCTAA
CATTTATAATTCAAAGTTGGATTTCAATGGGATTATATTCTATTATCATAAACCACTCCCAGTTTTTACAAAATAAAATA
CATCTTAATGATATGATGCTTGTATCAATATTAGCTGGACTTATTTCTGGACTTGGGCTTGGGCTAATATTTAAGGGCAA
AGGATCTTCAGGGGGATCAGATATAATTGCTATGATCATTAAAGAAAAATATTCAATTAGTATTGGAACAACAAACTTCG
TGATTAATCTTGCGGTATTAATACTTGCAACCTTTTTCTTTAATATTGAAATCGCTCTTTATACACTAATAGCATCATTT
GTAACATCTATCATGACAGACAAAACAAGTACTGGATTTGGCAATCAAAAAGCAATATTAATCATTTCGGATAAAGGAAA
AGAAATTGCTTATCTTCTTACAAACAAGTTAAAATTAGCCGCTACATTAATAGACGGAAAAGGTGCTTGGGCAGGAACAG
AAAAAACTATAGTATTTATAGTAGTTCCAATAATGCGTTTATCAAGAATTAAATATATATCACAAAAAGTTGATCCAAAT
TGTTTCATTACCGTTATTAACACTAATGAAATCACTGGGGGTAAAATAATAACTGACCCAATCTCATTAAAACAAGAAAT
TTAAAATTAAAAATCTCTTAAAAAAAGAACCAAATTATCAATAATCAAATTTAATTCATCACTCTTGTAAAAATTTGACA
AAAAAATAATAAATCTTTTGGGAAATTCAGAAATAAATTTCTTAAAAGAATTTTTTCCAACATCAATTTCAAGCTTATAA
GAATGAAGCATTAGCGTTATTTTTTTTAAACTGCCATCTACTCTGCCATAAACCTCATCACCCAATATTGGAAAATTAAG
ATATTTCATATGAACTCTCAATTGATGAGTACGGCCGGTTTTAGGCTTTAAAGCTAAAAGAGAATATTCCCCAAAATTGA
GCAGCAATCTATATTCTGTTAATGCCTTTTTTCCTCTATCTTTAGAAACACTAAATTTTTTCCTATTGTGTTTATCTCTA
TCTATAAAAGATTCAATGCTTCCAAAAAAACTATTAAAATTGCCCTTAACAATTGCAATGTAAACTTTATTTGTTCTTTT
ATCTTTAAACTGCTGAGCTAAAAATCTTAAGGTGCTAATGTTTTTTGCACAAATTAGAACTCCAGAGGTATCTTTATCTA
ATCTATGAACAATTCCAGGTCTAATTTTTTCTTCATTAAAATTAATTTTCAAGCTTTTTATATGATATAAAAGAAAATTT
ACAACAGTATCATCCCAATGTGATATTCCAGGATGACTCAAAATTCCTTGTGGTTTATTCAAAACAATAACATTGGAATC
TTCATAAATTATAGCAATAGGGATATTACTCGGTCTAAGGCAATCAATTTGACTACCCTCCTCGTCAAATTCAATTAGTA
TTTCATCATCTTTAAAAACAGGCTTGGATAATTTTATCTTTAAAAATTTACCATTACTCTTTTTAAACGCTTCTACATTT
CTTCTTTTGATCTGACTTCTGGTAAAAACTTCAAAATTGCCTGATAGGTAAAGATCCAATCTTAAAGCATTTTCTTTAAC
GGTAAATTCTCTCTTAACTCTTATCATATCATTAAAGAAAATAATCAAGCAAGGCAATGGTTAATGCAACTATTGCTCCA
ATAGAAGCTGAAACAATAAATTTTTTATAAATCTCATCTTTTGAAAAACTAGGACCATTTGAAAAAGGGTATGGAACGTA
ATTTGCATTCATTCCGCTATAAAAATAGTAACTCACATCAAAAAAAAATAAGCTCAAAAATAAAACTATTGGAAAAGATC
CAATACTAATAGCTGAAAACCTAAAAAAATCTTTTGCTGATTTTGACTCAAGATCATTCTCAAGATTTAAAGCCTTATTC
TCTTGAATATTTTTATAAAGAAAAGAATCGTCATTATCAGCAACAGACATATTATTATTTTTTTTATGAGAAACAAAATT
GCCACTGGAAGTCGATTTGTCTTGCAATGGCAAACTTTTAGCATCACTTAACTTTAAAGAATTAAAATTGAACTTGAAAT
AATCAAGTGAATTTGAATAAACATTTAAAACACTAAAAAGCAACAACAGGCTTACAATAAACATAAATTTACTACTTCAA
TAATTCTAACTTTAAAGTCTCAGTTATCTCATCAACAATCTCAGAAGAACCAAAATACTGTACAGGCCCTGGATATAAAT
ACAAATTATTTAAAGCCCACTTATCACGATTTTTAGCAAACTCTTTAAATGGTCTTCCTTCTAAATCAACTAGAGCTTTT
TTTATAACAGGCTTTTTCTCTCCATACCTCTCTTCCATATTCATCAACATTGTTAGAGGCACTCCCCCTGCAATCCAATC
TGTTGGTTTTAAATTTAGATTTTTTATACAAGACATATAGCCTGTTAGACCATTTAAAATAAGAACAACAGCATTATAAC
CTAAGCTATAACAATAATCACTATCAAAATTAGAAGGAAAAGCGCTTCTGCCTTCATAGCCAAAAAAATGATCAACCGGA
GTAAAACTTCCCTTATATTCTCCCCTTTTCTTCATGTCATTTAATCTTGATTGAATCATTTCAATAAACAATTTTTCAGT
AGGAACTCTTGAAACATTAAAATTCCCATGAGGATCTCTTTCTAAAATTGATTTTATAAGTTCAAATTGAATAAACAAAG
GCAAAGACAGATAAACTCCCTTCATATAATCACTAAGCTTGGCAACAAAAATTTCTTTCATTTTTTCAATATTAAGCCCC
TTAAACTCACCTTCATTTTTATCAAAAATATCACATAATTCAAACATTAAGGACTTAACTTCTGGAATAAACTCAATTAA
ACCTTCAGGAACTATAACTACTCCAAAATTATCTCCATTTAAAGATCTCTTTAAAATAACAGACACCATTTCATCGATAA
TCTCAGACAAAGTCTTCTTTTTGGCTAAAACCTCTTCAGATACAATGCAAATGTTTGGATGAGTTTTTAAAGCACATTCC
AAAGCAACATGAGATGCGCTCCTGCCCATAAGTTTGACAAAATGCCAATATTTTTTAGTAGACATAGCATCTCTGCACAA
ATTACCTATCAACTCAGAATAAATTTTTGTAGCAGAATCAAAACCAAATGAAATTTCAATATGATCATTTCTTAGATCAG
CATCAATTGTCTTTGGAGCTCCAATAACTTGAATATTTTCCCCATTCTTTTTGAAATACTCTGCAAGAATAGCAGCATTG
GTATTTGAATCATCGCCACCAATAATAATAATTGCATTAAGATTGTTTTCTTTAGCAACAAATAAGGCTTTGTTATAATG
TTCTTCAGTTTCTATTTTTGTTCTTCCAGAAGATACAATATCAAAACCCCCAGTATTTCTGTAAGAATTTATTAAACTCT
CGGTAAGTTCAATTTTGTCATTCTCCAAAAGGCCTAAAGGGCCTCCCTTGAATCCAAAAAGCTTTGAATTTGGATTAAAT
TTTTTTATTGCATCAAAAACACCAGATATAACATTATGCCCTCCAGGAGCAGGTCCTCCAGAAAGAATAATTCCAATATT
TAAAGCTTTTGAAAAAGATAAACTTGACTCACCTTCGGTAAAACTTATAATTGGCAATCCATAAGTATTCTTAAAAAATT
CTTTTAAAGCCTGTCTATCTTGAATTGCTTCAGTATTTTCTCCATAAACTAAACTAATATTATTAAAATCTTTTTTTAAA
ATATTTGGCAATTTGGGAATATACTTTTGCCTTTCCTGCTTAAAAAGAGAAGTATTCATACATTTTCCTCCTAATTAATT
AAATAAGCCTTTATCATAAATTAAATATTAAAATAATTCACAACTAATATCTATATATTATTTAGAATTAACATAGCATC
ACCATAAGAAAAAAATTTATAACCTTTATTTATAGCTTCTTCATAAAAACTAAACACAAAATCTTTGCCTGCAAATGAAG
AAACCAGCATCAAAAGAGTAGATTGAGGTGTGTGAAAATTTGTAAAAAGCATGTCAACAAACTTAAAACAATAGTTCTTG
CCAGGATAAATAAAAAGATTTGTACTTTGCTGACCTGTTTTAAATTTCTTAAGGTTATTATTATAAGATGACTCTAAAGC
TCTAAGCGTTGTGGTAACAATTGACAAAATTCTTTTACCAAGAAGTTTTGCATTCTGCAATCTCACAGCCACAAAATCTT
TTATTAAAAAAGTTTCAAAATGCATATTATGTTCTTCAACCTTTTTAGATCTTACAGGAAGAAAAGTCCCAAGCCCCACA
TGAAGAGTGATAAAATCATATTCAATATTGTTATTTTCAAAGACAGAAAACAAATCTCTGCTAAAATGTAACCCTGCAGT
TGCAGAAGCTGCAGATCCAACATATTTAGAATAAATAGTTCGATATCGATCTTCATCTATCTTATCATAATCTCTTTTAA
TGTAAGAGGGCAAAGGAACAAAACAATGTTTTTCAAAATAATCTTCACCAACATCATTGTTAAATTTTAAAACAACTTCA
CTACTATTTTTTGACAAAATTTCACCCATTATAATCCTTCAGGGAATTTGTAAAAATTGCCAATAATTTGCTTTTTTTAC
TTAGAAACTAACGCAGTGAATAAATTAGTGCCAATTCTATCCAAAATTAAAAATTCAACATTACTGCTCATCTCTGATTC
TGCATATATTCTTGATTTTCTAGCTTTTGAGTTATTAAAAATATTACTATTTATATATTTTAAAATATTGTTTACAGAAT
TTTTATGGTAAATTTTTTGCAATTGAGGATCTAGCACGATTAACCTTGAAGATCCTCTTTTTTCACTTGGATATTGCTCT
ATTAAAGAATGGGATAAATTAAAATGAAACTCTTTGGTTTTCATTAAGACCATCCTCTTTCATCTCTAAGTTTAAGTGAA
GGTATGCAAACTCAGTAGCTTTACGACCTCTGTGAGTTCTACTGATAAATCCTTTCATAATTAAATAAGGCTCATAAAAG
TCTTCAAGAGAATCTGCTGTTTCTCCTACAGAAATAGCTAAAGTATCAACACCTACAGGTCCTCCATTAAATTTCAATAT
TAAACTTCTTAAAATATTTCTATCTTGCTCATCAAGGCCTTCCCCATCAATTCTAAGCATTTCAAGCCCAATTGAAACAA
TATCACTTGTAATAACCAAACTTCCAGTTACCTGAGCAATATCTCTTATTCGTCTTAAAAGTCTATTTGCTATACGAGGA
GTCCCTCTTGAGCTTCTTGCAAGAAGAAAAGCAGCATCCTCTTCTATTTCAATATTTAAAATAAGAGAATTTCTCTTTAT
TATCTCAACAAGCTCTATTTCACTGTAAAGTTCAAATCTTGCAGTAATTCCAAATCTCGCATAAAGTGGAGATGTTACTT
TTCCTGGTTTAGTAGTAGCTCCAATCAATGTGAATTTTGGAAGTGGCATTCGAACAGTTCTTGCATTGGCTCCTTGCCCT
ATTACCCAATCCAGCTCATAATCTTCCATGGCAATGCAAAGCATTTCTTCTATTATTGGTCTGAGCCTATGTATTTCATC
AATAAATAAAACACTCTTCTCATCAAGACCTGTTAAAATTCCAATAATATCTTTTGGTTTGTCAAAAGCCGGAGCTGAAG
TAATCTTAATAGAAGCATTCATCTCAAAGGCAATAATACTTGCAAGAGTAGTTTTTCCAAGACCCGGTGGGCCACTTAAA
AACACATGATCTAGAGCCTCATCTCTCTCTTTAGAAGCTCTTATGAAAATACTAAGGGTTTCTTTAACATTAACCTGACC
TTTAAAATCTTCAAAAACTTTAGGCCTAAGCTCATTTTCACTCTTATCATATAAATAATTTTCATTAGAGCTTAAAAAGC
TTATACTATTTTCGTCTTTCATAAATATTCCTTAAAAACTATTTTATAACTATAAAAAACTAATAATTAATTCGATATTC
TTTTTAAAACCTCCTTAAATAAAAACTGCTCCTTTTCAGAATCTTTTAAATTTGCAAATTCAGCTAAATTGAAAGCCTCT
CTAATCTTGCTATTAACAATTTTTCTATCAAATCCCATACTAACAATTGATTCTTCTAATTCTTTAAATCTAAAAAGACC
AGTGGATTCAAGCTCGCTATTAATCAAAAGCTTACCTTGAAGATGTAAAAACATTTTACCAGCCATTTTTTTGCCAATTC
CTTTGATTTTAGAAACAAGTTCAATATCCTCTCTGTCAATAGCCTCCTTAAACTCATTATACCTTATATTGGATAACACT
CTTAAAGCGGCCCTTGGGCCTACTCCGCTTACTCCAATAAGCTCCTTAAAAATCTCTCTTTCATCTGAATTCAAAAATCC
AAAAAGTTTTAATTCATTTTCTCTCGTATAAAGATAAGTAAATAACTCAACTTTGTCTGACAAATTAAAATTAGCAAGGC
AAAATGCACTAACTAAAAGTTCAAATTCAAAAACAGTAGTCATTAAAACTAAACTAGATTCTTTTTTTTCTATAACTTTA
CCATGAATCTTATTTATCATATAATTAAATTATAAATTATATTACACAGAAACATTCAACACTTTAAAGCAAAAGCCTTA
AGTAAAAAAAGGACACTAAATGAAAAATCAATTTTTAAATAGCTATTTTCAATTAATTACAACTATTTTCTTAATCTCAT
CTATAACTATTGCAGCAGAAGAAATAACAAGCACACTAAAAGTTCCTAATGGATTTAAAGTCGAAATTTTTTTAAACAAT
ACAATTGAAAAACCTAGAGGAATCACAAGCGATCAAGATGGAAATATATTCATAGGATCTGGAAGCACTTTTGCATACTT
TGTAACAAAAAACAAAAAAATTTATACCATAGCAAAAACCCTGCAAAAACCTATTGGTATTGCTTATTGGGATAATAAAC
TCTACATATCTTCTGTCGATAAAATATATGTAGTTGAAAATGTAAAAGAAGAAATTAATAAAAGCATAAAATCACATAAA
GACTATACATGGAAAATGCAAATTTTTGCACTTTTGCCAAAAAATAATTCTCAAATTCACTCAGGACGTTACATTAAAGT
AGATTCTAAAAATAACAAATTAATAGTAAATATAGGATCCCAGCACAATGTTAAAATTCCCCCAAAAAAAGAAGCAGTAA
TCCTTAGTATTAATTTAAAAACAAAAAAAGAAGAAATAATGGCTTTTGGAGTGAGAAACTCAGTTGGGTTTGATTTTCAC
CCAATTAGCAATGAAATATATTTTAGCGATAATGGCCAAGACGGATTAGGAGACAACATTCCCCCAGATGAAATAAACGT
AATAACCGAATATAAAGAACATTTTGGATTTCCCTATGTGTTTGGGAAAAATCAAAAAAATTACGGTTTTTATAACAAAG
CACCCAAAAACACTAAGTTTAGCCCATCTATTTACGAACTTCCCGCACATGTAGCTCCACTTGGAATACACTTTTACCGG
GGAAATAACTTTCCAAAAGAATACATAAATAAATTATTCATAGCAGAACACGGCTCGTGGAACAGATCTTCTCCTGTTGG
CTACAAAATAACAACACTAGACATTGATTCTAAAACCAGAACAGCAAAAAATTACAAGACTTTTTTATATGGATTTTTAA
AGCACGACAAATCTAAATTTGGACGCCCTGTTGATATAATCACATATTATGACGGTTCAATTCTTTTTACAGATGACTTT
GGAAATAAAATATACAGAGTTTACTACGAAAAAATTTAAATAAAACTAACTTAATTCTTCTGGGATCTCCAAATTATGAA
TTACTTCCTGAACATCATCAAAATCTTCAAGCTTTTCAACAAGAAGAATTATTTTTTCTGCTTGATCTTTGTTTAAAGAA
ATTTTATTTTCAGGAATTAAAGCTATCTCTGCCACCTCTTCTTTAAATTTGGTTTTTAAAAAAGATAAAACTTTGTCAAA
ATCATCAGGACTTGTTATAACTTCTGCCTCATTGTTTGAAACTAAAATATCTTCAGCACCAACTTCTAATGCAAATTCCA
TTATCTCATCTTCAAGATATTTTTCTAAATTGTAAACAATAAGACCCTTTCTGTAAAACATATATGAGACTGAACCTGGG
GTACCAAGAGATCCTCCACCTTTTGCAAGAACACTTTTCACATCGCTAGAGGTTCTGTTTTTATTATCCGTTAAGCATTT
AATCATTAGAGCCACTCCATAAGGAGCATAAGCCTCATAAGTTATTTCAAAATATTCAACCCCTTCATTACCGCCAATAC
CCTTTTTTATTGCCTTCTCAATATTATCTTTTGGCATATTGGCAACCTTAGCCTTATTAACAGCTACCCTTAGTCTCGGA
TTAGATTCAATATCCCCACCCCCTATTTTAGCTGCAATAGTTATTTCTCTTATTAGCTTTGTAAAAATTTTATTACGCTT
TGCATCAAGAGCACCTTTTTTTCTCTTTATTGTTGACCATTTACTGTGACCAGACATTTACACCTCCAACAATTTTTCCA
ACCGATCTAAAACGTCAAACATCCTATTATTAATCAAATGAGCTTTAATTGTATTAAACATTAACATAAGAACCGTAACA
GGACCTATTCCCCCCTTAACAGGAGTAATAAATTTAACGCACTCTTTAATATTATCAAAATCTGTATCGCCTGAGAGAAT
TTTCCCGTTATCAGTCTCAATTTCAGAAATGCCAATATCAATCACATAAGGTTTTCCGCACAACATGCTTTTATCTATTA
ATCTAGGCTTACCAACAGCAGAAATAACAATATCTGCCTGTCTTAAATAAACATCTAAATAAATGCTCTTGCTGTGACAA
GCAATAACAGTTGCATCGTAAGGTTTTGATGAAAGCAATATTGAAATAGGCCTTCCTACAAGAGGACTTCTACCAACCAC
AACAACCGTTTTCCCCAATGTTTTTATCCCTTCATCTCGCAAGATCTTTAATACAGCAAGAGCTGTACAAGGAATAAACC
CTTTTTTATCGCCCAAAATCATTTTTCCCAAATTAACAAAAGATAAGCCATCAACATCTTTTGAATAAACTATGCTATTT
AAAATAGAATTTAAATCCATACCTTTCAAAAGGGGTAATTGCACAATAATTCCATCTGTACCTAAATTTTTATTTTCTCT
ATCAATTGCTTCTAAAATATCGCTTTGAACAGAGTTTTCAGAAAATTTAATTACTTCAACATTCAAGCCAATCTCTTTTG
CAACTCGACTCTTAATTGAAACATAAAGCTTGCTTGCAGGCTCATCATTTGCTAAAATAACTTTTAATGCAATTTTATCT
CTCAAGTCGTGCTGTTTTAAGAATTCTTTGAGCATTAAATAATACTCATTCGCAAAATCTTTCCCATTAAACACAATACT
CAAAATATACCCCTTAAACCCCAATAAGATTACCTTAATATTATACTTAGATTGTCAATATAAGGAAAGTCAAACGACCA
AATTTCAAATTGTAATTAAATTTATTTTAAACTATAATAAACAAGGATAATAATTTTAAAAGAATAGAGAATAATGAGAA
AGTATATTTTTATAATACTAATTGCAGTCTTGCTAATTGGTGTAAACATAAAAAAAATTGCGGCCGCAGCCAATATTGAT
AGGCATACAAACTCCACTTTAGGAATAGATTTAAGTGTAGGAATCCCTATTTTTTACAACGACTTATCAAAAGCTTATCC
TACCAATTTATATCCAGGAGGTATTGGGGCAATAAAATACCAGTACCATATTTTAAACAATTTAGCAATTGGACTTGAAC
TAAGGTATATGTTTAACTTTGATATTAACCATTCTTTTAATATATTAAATCCAGATTCAAGTGTAGGTAAAATTTTTTAT
AGCGTGCCTATTACATTTTCAATAAATTATATATTTGATATAGGAGAATTATTTCAAATTCCAGTCTTCACAAATATAGG
ATTTTCTCTTAATACATATGGAGATAGAAACAACAATATTACAAATTTAAGAACTTTTGATGCACTCCCTACAATCTCTT
TTGGATCTGGAATTTTATGGAACTTTAACTATAAATGGGCTTTTGGAGCAACAGCATCTTGGTGGATGATGTTTGAATTT
GGAAATTCTGCTAAAATGGCACATTTTGCACTTATATCATTATCAGTTACAGTGAATGTAAATAAATTGTAGGATAAAAA
TGAAACAAAAATACGAAAACTATTTTAAAAAAAGATTAATTTTAAACCTATTAATATTTTTACTACTAGCATGCTCAAGC
GAATCCATATTTTCCCAATTAGGAAATCTGCAAAAAATAAAACATGAATACAATATTTTGGGCAGTTCAAGTCCAAGAGG
AATTTCTCTAGTAGGAGAAACTCTCTACATTGCAGCCATGCATTTATTTAAAAAAGAAAACGGCAAGATTGAAAAAATTG
ATTTGAGCAATTCTTATGAGTTTATAAACGACATTGTAAATATATCTGGGAGAACCTATCTTTTAGCACAAAACAAAGAA
GAAGAATTAGAGGTTTGCGAGCTGAATGGAAAAAATTGGACATTAAAATTTAAAAAACCGCTAAAAGCATATAAATTCTT
AAAATCCGTGGGAAGAGATGGCGTAAAAGAAGCATATATTTTAGCTATAGATAAAAATAATCGTGAGAAAATTTTTGATC
TACAAGGAGCTGACAAAACACCACCACAAGCTACTGAAAATGACAAATTTTATCAAATATCAAATGAAGAAAACTTAATT
ACAGGAAATTCACTCAAAATATGGCAAATGAATAACAATACATACACAAACATAGACTATCAACAGGCCAAAGAAATAAT
GCCTATCATTAAAACAAGCATTAGGGGTTCTTCTGAAGTTTTAGTAATGACTGGTGGTTACAATAATTTAGATACAAAAT
TTAAAGTTTACTCAAATACAAATAATTACACAACGCCAATATTTATTCAAGACGAAGTAGGCGAATTTAGCAGCTACTTT
GCAAGAGAATTTAATGATGCGATATTAATCGGAAGTAATAATGGATTTGCAGAATTTACAAAAAATAAAGAAGGAATTTT
TGCCCTACGGGCACCCTCAAGGTCTGTAGAACCTGGGGCTTATAACGGATCTCAGCTAAGCAAAACAGGCCTTAATGATA
TTATTCCTGTATCAAACAACACGATTTACATATTAACTCAGGGCAAGGGTTTGTGGAAATTGGAAAACAGAAAATTAACT
AAAGAATAAAGAATAAAAATTCGTTATAAATTTTTCATATCTAGATTTATTAAAATCTTCATCATAATATTTTTTAATCT
TAATTTTAAAATTGAAATTAATCTTAGATCTAAAATATAAATAATTTATATTATTTATATCAAAAATTCGACCTTCATCA
TTCATAACCTTAACCCCAAGATCTAAAAGAAGCTTGGCAAAAAAAATATCTCGAGTAATCACAAGGCTGTATCTATCTGC
TAAATTCAAAATAAATGAATCAACATTGTCTACCACTTCCAAAGCAACATTTTCTGTTATTTCCAGACTGAAAAACTTAT
TAGAAACTACAATGAGTTTTGATTTATTGTGCAATATAAATTTTTGTAAAAATTTTATTATCTTAAAATTACAAGAATCA
GCATCAACAAAAATTTTACTTAACAATCTTATAATCCACTACCTTAAGAACCAAAAAAGAAACAATAGCATTTTTATTAA
TGGGTCCAAATATTCTAGAATCATTTAAAACGCTTAAATTGTCATTTAATAAAAAAAATTCATTTTTTTTCAAAGTAAAA
CATTTAATCACTTCGCCTGTATTAAAAAAATCATTCAACTTGTAATAGCTAACCAAATTGCCATTCAAATAAAAAAAATT
TGTATCCTTTTTATTTACCAGGACATTCAAACCTCTAACATAAACAGAATCGCCCTGAACAGCTGCTATTCTTGATACTT
TATAGCTTGCTCTTTTAAAAATTTTATTTAAAAAAAAGAAATCTTTTATTAAAGTTAACAAAAAATTATTACTTAACCTA
AAATCCTCATAAAGAACAATATCATTCATTTTCAAAGGAATAAAAAAAGAAGTTATGTGTGTTGCTACAAAAAATAAACT
GGCATTTTTTGTTATTGTTGGTAACATCTCATTACTTTTAATCATAAAAATTTGCAAAACAAACTTTGTGAAAAAAAAAT
TTAAAATTAAAAATGTTAAAAAATATTTAAAAAAAACTTTTCTTTGTCTTTTCCTTAAAAGCCTTTGTTCGAAAGTTAAA
TATGGGGCCACTTTAAATAAATCCTACTCTAGAAAATGGAAGATATATTATCAAGGTTCTTCCAAGTACTTTATTCTTAT
TAATTACTCCAAAAAACCGACCATCATGAGAATTGTCTCTATTATCTCCAATTGGCAAAATATATCCATCAGGAACATAA
ATACCATAATCTCTCATTATAGCTTTTTCCATATAATAATCCACATAAGGCATAAAAGCAAATAAATACTTATATTCCAA
TCTTTCAAACTCAAACCTATCAATCATTCTAACATCAAAAAATGAAAAATCGGGAGTGCTACTTAAATTTATATTTAACT
GACTAAGAGCAACAAACATAGCAAAATCACCATAAATCCCATAGTCCTCATTTGCCACAATTTTTTTAATTTTAAAATTT
TTATCAACCAAATCCCAATAAGAATCTTCTAAAATAAAATTTTCCTCGCCTTCTCTTTTAATATAAGCTTTACCGTTATT
AAATCTAACAATTTTACCATCTGCAAACGCACCTCTTTTCACAAGAAATCTAACATTGGGATTGCCATATTCATCTCTAT
CAAGATCAATAAAAGATAATGTTAACATGTAAAGTATTCTTTGAAAGATATCAAAAAAAACACCCTTTGATTTATACTCT
GGATTTTCAAAAATAATAATATCGGATTCTTCTGGAGCTTTAAAACCATTAATTTTAAATAACCCTGGTAAAAGCTCAGG
ACCGTAAGAAAATTTATCTACAAATAAAAAATCCCCTATTTGAAGAGTATTTTCCATTGATCCTGATGGTATTTTATAAG
CTTGAACAAAATATTGATTTATTACCAATACAAAAATTGCCGCTGCTACAAAATCAAATAAAAAGTTAAGCAAAAATCCT
CGTTTCTTAGCCCTTAATTTGCAAAAATATTTCTTTCTTTTTCTATATGTCAAATATTTCTCAACAATGTGTACCAAAAA
AGATGCAAATTTATCCAATCTTCTTAAATACATAACCTAACCTCAAGAATTAAATAATACAAAATATTGACACTTATTTA
AATACTTTTCTATACTTTAAAAGATGAAAGAGGTTGACGAGAATTCAAATGTTGAGCTTTTTGAAGTTAAATTAAAGCCA
ATCCTAGGAATAGAGCCTAGGGTTTACGTATTTCTTACAACAATAATATTGCTTTTAAGTTTAATATCAACTTTAATAAT
CATACCTAAATTTAAAAATCCAGGAGCATATTTAAAAATAAATTCCAATATTGAAAACACTTACATATATTTAAACGAAA
AATATATCGGTAGAACCCCACTTAACAAATATATAAATGCCACCGAAGGAGTTCTTAGAGCAAAGAGAATGGGATTTAAA
ACTTACGAACAAAGGATAAAAATTCACAACAAATTTTTTGGAAACTACAGTTTGCAAATAAATTTAGAACTGGTTGATCC
TGAAAAGATCATTAAACAAAGACAAAAAGAGCTCTCTATAATGGTGAAAATAAAAAATATTAATGAAAATACAAAACTAA
TTCCTGTTTTTTCATTAATATCTAGCGAACTTAAAGAACATCCCAAATACATTAAAAAATTCCTAAAAGATTCTATACCT
TACTTAAATTCAACCGAAATGTTTAAAGATTTTCTAAATTCATATAAAGCTATATATTCAATAGACCAAGACAACAACAA
TCAAGAAGAAATATGGAACTCTTTAAAAACAAATTTTGATTTAGAAAATAGAGCCATTTTTTGGTTTTTAGAAAATTTAG
ATAAAGATTTAAAAATACTAACAAAAAATGAGCCTTGGGTTAAAACATTAGCCAAAACTCTAGACAATGAAAATATTCAA
TTAATTTCTAAAAATGAAAAAATCAATATAAAATTGCCTGGATTTAAAAAAATAAATTCAAATGAAATCGAAAAAATTCA
AAATTATGAATTAAATTCATTAGATTTAAAAAATATTTCATTAAAATCTACCTATAACATAAAAGAATTTCTTATTCAAG
AACAAAATGTTACAAAATACGAGTATCAAGATTTTTTAAAAGAAAATCCAAAATGGGCATTAAATAATAAAGAAAATTTA
ATTAAAGAACAACTTGTAGATGAAAATTATCTTAAAAATTTTAATCAAATAGGCTTAAATGAAGCCATCACTGGAATATC
TTATTTCTCAGCAATAGAATACGCCAACTGGTACTCTAAAAAACTTCCCACAGGGTTCAAAGCAAGGCTACCTATATCAC
AAGAATGGGAATTGTACCAAAAAGAACCAAACAAAAACCCATTAAATATTAATGAAATATCAAAAAAAGTTGGATTTTGG
AATTTAATGCAAAATTCATCTTTTAATGAAATCGCAATATTTAAAAATGAAAAAAATTTTTATAGCGAAAATTCAAATTT
TTACTCATTGATAACAGAAATTAGAACATATTCCCAGCAAAATAATAATTTACTCAATGCATCAACCAAAGCCTCTTTTT
TGAAAAACTGGAGTTCTCCAAACATTGGCTTTAGGTTGATTGTATCAAAGGAATAAAAGGAATAGATTTGAACACAAACA
ATTTGCTTCTTGAAAACAAAAAAGCAAAATTTAATTACTTTATTGAAGAGAAAATAAGTTGTGGAATAGTGCTAAAAGGA
ACTGAGGTGAAATCAATAAAGGCAAAAAAATTATCATTTAACAATAGCTTTGCAAGCATAAAAAAAGAAGAATTGTGGCT
TGAAAACTTGCACGTATCAAAATATAAAGAAGGTAATATCTTCAATCATGATGAATTAAGGCCCAGAAAACTTTTAATCA
AAAAAAGAGAATTGCAAAGACTAAAAAAATTTAAAGAAAAAGAGGGATATACTTTAATTCCTATTAGTTTTTATTTAAAA
AAATCAATAATTAAAGTAGAAGTTGGAATATGTAAAGGAAAAAAGTTGTATGATAAAAGAGAAATACTAAAACAAAAAAG
CATAAAAAAAGATCTTAGTAGAGAAATAAAATACAAGTAAAAGCTCTTTTAATTACAATTGAGCAATTGCAATACAGAAT
TGCAATCACCCATTTTTGTAATAAATAAAATTAATAGCTTTTTTTGAAAGACAGCTCAAACCCAAGAGCACTGGATTGGC
CCATTGCAACATCAAAACTAGGTTCAAATCCTCCTAAAGCTACATTAAGGCTATTTTTTAGCTTCCTATTATAACTATTA
GCAAATGTAAATGGAAGAATAATTTCTGTTAATCTTGTCACAGCCATAGTAACCACACCTGCTAACATAACTCCCTTACC
CCAAGTCCATTGAAAAGCAGCTTTTTTAGTAATACCATCAAGTGCTTTGATATCCAAATAAGCCCCCGTAAGTATAAGCC
CTATACCAACCGCATCAAATCCAAGAATAAGAGAACCTCCAAGAATATCTCCTTGAGCAAAGGAGCCTATTCCAAACCCT
AAAAAAAGGTTCAATAAAAATGGTACAATAGGATCTTGCTTGCTAGTTTCATAAACCAAAAGTTTTTCTCCAGCACTCAT
CCCAAACGCACCATTTTTAGAATCATTAGCTTGAGCAAAGCTAGAAAAAACACAAAAGGTTACCAAAACAAAAATTAAAA
GTTTATTCATAAAAACCCCTTTATTAAAACTGGTACTATGGTAGCATATTAATGAAATTTAAAAAAGGTTTTTAAAGTTA
TTTAAATTTAACTTTTTTCAAATTATTGCTTGAAATTCGCTTCCCAATAGAGCTTCTTGATTTGACCATAAAATTATCAA
TTTCAATTCTTTTAACAATGTCTTTATTTGTAGAAAATTCTACAAATTCTGGATTCAATGAAAAATCGACAAATTCATCA
TTTTCTCCCAAGAATTCATAAACCTTATCTGTAATAAATTTATCTATTTTAAACCTTTTAACATAATAAAAATTGTCAAG
CCTGTTAAAATAAATTATTGAAAATATTTGCTCTTTTGAATTATTTATATCATAAACTAAAGCACATACATTCTTTTTAT
CTATAAATGTCTTGTCTTCAATATTTTTAAGAACATAACTATTTTCTCTAAAAACTAATATTTTATCATAATAACTAGCA
TTTCCAATAAATTCACCATCAAAAAGACTTGTTCCTGCAAAACCTTCTGCCAAGTTCAAATAAACTTTCATATTCTTTGT
AGCTATTTCTTTTACATTCTTTGATTTGATTAAAGAAATTTTAGTCTTTCTTTGATGCTCTTTAGAATACTTTGCAAGCA
GTAAATCAATAAAATTTATTGAATAACCTCTTATTGAAGAAATATTGCTATTTATACTCTTTAATTCTTTATTTAAAATT
TTAATATCCTTGGAATTCTTATCAATATCAAAAAGACTTATTTTTCTAATTGGAATTTTAAGCAAATTTTCAACATCTTC
TTTTAAAACTTCCCTTGAAAAAGATTCTTTGCACCTTAAAACCTCTGACAATATTATACTTACAATATTTTCTTCTTTAG
AAATTGTTTCAAGAAGTTTATAAATCTTTTTTTCAATAAAAATTTGCTCGAGTGTTTTATAAAATATTTTTTCAAGAATC
TTGCTTTTTTGTAATTCAAGTTCCATTTTTAAAATTTTTTGAAGATGGGCTGCATGAAACTTGATAAGATCTTTAATAGT
ATAAACAACAGGATATCTCTCGCTAAGCAATAATAAATTAACAGAAATTGATATCTGACAATTTGTATAATGATACAACT
TTTCAATCACTTCACTTGCATAAACACCCCTAGGCAAAGATAGCTCTATGGCCACATTTTCAGCAGTAAAGTCATTAATG
CTTGAAACTTTAATATAATTTTTTCTAATTGCTTTCTCAATCGAAGATATTAAGCTCTCAGTAGTCTCACCAAAGGGTAA
TTCCCTTATTACAATTGTTTTTTCATCTATGGTTTCAATCTTAGCTCTAACTAAAACTTTACCGTTACCATCAGCGTATT
CATTGACATCAACTATTCCTCCCGTTGGAAAATCAGGATAAATATCATAACTCTCTCCAAGAAGCTCGCTCTTTACTGCA
TTTAAAATCTCATTAAAATTGTGAGGCAATATTTTAGCTGCCATTCCAACAGCAATTCCCTCACTTCCTTGAATTAAAAT
AACAGGAATTTTGGCAGGATAAAGCAAAGGTTCATTATTTCTTCCATCATAAGAAGATTCATAAATTGTTATCTCTTTGC
TGTAAAGAACATCAAAGGCTAAGGGAGTTAGCCTACATTCAATATATCTAGAAGCAGAAGCAGGATCACCTGTGAATAAA
TTGCCAAAATTGCCCTGCTTTTCAATAAATAGATCCTTATTGGCAATATTAACAAGAGCCTCATAAATTGACGTATCGCC
GTGGGGATGATATTTCATTGTATTACCAACAACATTTGCAACTTTATGAAAGTTGCCATCATGCATTTCAAAAAGAGAAT
GTATAATTCTCCTTTGAACTGGTTTAAACCCATCAACAACACTAGCAATAGCACGATCTTTAATAACATAAGATGAATAT
TGCAAAAAATTATCTTTAAGTACAGTTCTAATATCCATTAAATCAAATTCTCCATAATAAAATTCCGCCTCTCAGGAGTA
TTTTGCCCCATATAAAAACCCAATTTCTCTTTTATTTCTTTAATATTAAAAAGGTCCACCTTTGTAAGCTTAATGCTATT
AATATCAATAAAGCCTTTAAATTCATTTGGAGAAATTTCACCAAGGCCTTTAAACCTTGTTACTTCACATCCCCCCTTAA
GCTCAAGAATGGCTTTTTGCTTTTCTTCCTCAGAATAACAATAGGTCGTGATTTTTTTGTTCCTAACCCTAAAAAGAGGA
GTTTCTAAAATATACATATGCCCATTTAAAATTAAATCCTCAAAAAAAGTTAAGAAAAAAGTTAACAATAAATTTCTAAT
ATGAAATCCATCAAAATCTGCATCGGTTGCTATTACAACCTTATTGTACCTTAAATTTTCAATTGATTCTTCAATGCCAA
GAGCTACCATCATATTATAAAGTTCTTCATTTTTGTATATTTCAGATTTATTCTTTTCAAACATATTTTGAGGTTTTCCT
CTAAGAGAAAATATAGCCTGAGTATAAACATCTCTACAAGATACCATTGAACCTGTTGCAGAATCCCCCTCTGTTAAGAA
GATCATAGTTTGTTCTGACTGAGTACTGCTGTCATTAAAATGAAATTTGCAATCCTTAAGCTTAGGGATTTTAAAAGATA
TTTTTTTTGCTCTCTCTCTTGCTTCTTTTCTTACGCTACTTAATTCTTTTCTGAGTCGTTCATTGTCAACTACTTTTTTC
TCAATCAATTTTGCAAGTATTTTATCTTTATATAAAATTTCAGAAATTATCTTCTGCACTTCCTTTGCAACATTGCCTCT
AGTTTCAATATTTCCAAGCTTATTCTTAGTTTGACTTTCAAATATTGGATCTTTAATTTTAACAGAAAGAGTTGCAACAA
GCCCTTCCCTAATATCCGTAGAGGAATATGTTTTTTTAAGAAAATCGTTAATAGCTCTTACAAAGCCCTCTCTAAAACCA
GTCTGATGGGTACCTCCATCATTAGTATATTGACCATTAACAAATGAAAAATAAGTCTCCCCATAATTATTTGTATGGGA
AAAAGCAAATTCTAAAGTTTTACTAGAATAGTAAACAATATCATAAAGCAAATCATCACTTTTAATTTCTGAATTCAAAA
AATCTAAAAGACCATTTTTAGATTCAAAAATTTGATCATTATAGTTTATTATAAGTCCCTTATTCAAACAAGCATAATGG
AAAAATCTTCTTTTGAGAAAATCTTCACTATAAGAATATTTTCCGAATATTTCTGAATCTGCTAAAAACTCAACATAAGT
ACCATCTTTATCAGAAGATTTTATTTCTCTAGATTCCAATAATTTTCCCTTAGAAAACAAAGCCTCAAAAGATTTGCCAT
TTCTTGTTGATCTTACTAAAAATTTTGAACTTAAGGCATTAACTGCCTTAGTTCCAACCCCATTAAGCCCTACAGAAAAT
TGAAAAACATCGTCATTGTACTTGGCTCCAGTATTAATAACTGAAACACTCTCAATAACTTTTCCAAGAGGAATTCCTCT
TCCATAATCCCTAATAGAAATAAGATTATTTTCTTTTTTTATAAAAATTTCATTTCCGTAACCCATAATAAACTCATCAA
TTGAATTGTCTATTATCTCTTTAATTAAAACATAAATACCATCATCAATATTAGAGCCATCTCCCAAACGTCCAATATAC
ATACCAGATCTTAATCTAATATGTTCAAGAGAAGATAGAGTGATTATTTTACTTTCATCATAATTTTGAGTCTTCATCTA
AATCCTTGCTTTATAAATTAAATTTTAATAGTTTCAAGCTTTTTAACTATTTGATCTCTAATAATACTAGTGAGATTCTC
TTTTTCATACTCACTTAATTTTAAAACATCTATCAAAGGATGGACATGAATATAAACAGACAGTCCAGAATTAAAAATAA
TATTTTTAATAAAAAAGTTATTAGTATTATAAAGAGTAACAGGAAGAATTGATGTTCCTGTTTTTAATGCCATCTTAATT
GAACCTTTTTTAAAAACTCTAGTATCCCCCCCTCTATTTCTAGTTCCTTCGGGGAAAATTCCAATAGATCTACCTTCTCT
CATAACCTTTATTGCCTTAACCTCAGCAGCAGCAGCAGATCTTATGCTCCTTCTATTAACAAAAATAACACCCATAACAA
TCAAAACAATATTCACAAAAGGAATCCTAAGCAACGAGTGTTTTGCCAATATTACAAATGGGCAGGCAAAAGTATAAATA
AAAATTAAAGGATCCATAGCCGCAATATGATTTCCCATTATTATTACATTGCTTTTTTTAGGAATATTCTCATAACCCGT
AACAATAATTTTAATTCCAGCAAGCCATAAGCTAATTTTAATGCAAGCTCGCATCATAATGAAACTAAGTCTAACAACAT
AACGTTCAATTAAAAAAATTTTACAAACCAGGTAAAAAGGAAATAAAAAAAAAATTAAAATCAAAAAAAACAATAAAACA
TTAAAATAAGTTATAACACTTCTCAATATTTTCATAAAAACTATTATCATATTTTTTCTATTCGCTCAAGCTTTAATTTT
TGCCCTTTAACTAAGCTTACATCATCTTTTAAAATTTTAATAGGATTTAAAATGATTGTAGAAAATTTTTGCTTTTGAAC
AATTCTTTCGCTATGCTCAAGGAAAAAAGATTCAACAAGCTTGTAACTACCCATGTCAATCTCATATTCAAGAACAAAAT
TATTTTTTAAAGGAAAAATATTAAAAATGCCATAATAAATTTTATTCTCATCAATATAAGTTAAATGGGGGTAAGAAAAA
TCATAAATTTTATCCTTATACACGTAATTTCCACTAGGAATAAAATAAATATCACTACTCCCTTTTTTAACATTTAAGAC
ATTCTCATCAAACCTCTTAAATGTACCCGAAAATCCACTATTATCATAAGAATTTGTGCTAGTGTCAATTTTGATTTCAA
TGTTTTCTTTATCTACAATTTTGATCCAAAAGTTATAAACTATCAAATCTGAAAAAAGAGACTTTGCACTAACATTAAGA
GTATTGTAAGCAGGTTTTGAAATATATTCAATCTTTGCAACTTCTTGAGAATTTTTCCTGAAAAGATTAATCTCGCTTGA
TTGCCTTTCAAAAGACAAGAATAAAACTTCATCAATATCTTTGACATGCATTTTATTATAGTCATGAACATCATACCAAA
CTCCATGCAAAAATTTATAAACTTCATCTTTGCTTAAATTCTTTAAAGTTTTATAAATATTATTATCAATTTTACCAACT
TTTTCGCTCACAGAAGAAAGATAATATCTACCCTGAACATTAGAATATTCATATTTTTCAATCTTGCTAATTATTAAATC
TTCCCCCACTTTTTCATATTTTTCTAAAGAAATAGGATAGCTTTCTCTTGATCTGTTTTCTTCATAAGCTGAAGATCTTG
CATACTTATTAATAAGAACAGTTCCATTAACTTTGTCAAAAAATATAGGCCTATAAGAAGACACATCATTTAAAACAGAT
TTTTGAAAAACATACAAAACAGATTTATCTTTTAAAAATCCTTGAATAACTATATTAAAATCATAATCACCTGTAATATC
TTCAAGATACATGTTATAAGAATTCTTTGGATCAATATCTATTTGAGTTTTAAAAAGAATCGTTCCGGCTTTAATTTTAG
GATCAAAACCAATAATAAACAAATATGCATTAAGATTTGAAAAATTTTGAGCTAAAACCACCTGCTCAAAATACACATCT
AAATTTAAATTTTCCTGCTGAACTGAAAGAATTTTATAACCTTTTAAATCTATAATATCTCCAAAAAAATCTTCCATTTT
ATTAACTTCTAAAACATTGGAATTTGGATTATCGATCCTGGAAGAAGTCTTTACGTCTTTGTTAAAAACAATAAACTCTT
TGCTTACCTTGGAACAAGCAAGCAATGTAAAAAAAAAGAATAAAAACAAAAATTTATAAAATGGGATTAATTCTTTATCC
TTACTCAGAAGAGCAATCGCACTAACAATCAAAACCTTTGTCATAACATTTATTTCTTAATTTTGACTAAAGTTTTGCAA
AGCAAAAAACGACTCATTAAAATTATTAACAAAATCTTTTTTATTCAGTAAAAAATCTGTAATCAAACCACTATTTGCAA
TGTTAAAATTGTCAAGAATTTTTTCATTTTTTATCTCGTCTTTGAGCTGATTAGATCTTTTTTTAACTGAATTGAGAAAA
AATAAATAAACTTTTTTATTTGCCACAAAAGGCTTAGACCAAGAATTTTCCTTTAACCCAAAAATAATATCATAAAAAGA
CTTGCTATTATTAAACTCAACCAACTCCTTTAAAGTATTGGGGTAAACATTAATATTATAAGACAAATTAACAATTTCTT
CTTTTAAGCTAAGCTGATATTTTTCAAGAACTTGGCTTAAACTGCTAAATTTAACATCACCAAGAAAATCAGATAGCTTA
TTTTCCAAATAACCTTCAATAACACTTGGTTCATAAGTTTCAATGTAATTTTTAACAGAACTAATATCACGATCTGAATT
TTTATCAAAATCATGAACATTACTAAATGCCTTATATATTTGATATTCATTTTTATTTTTAATCTTAATAGGCTTACTAA
ATTCACCTTCTCTTAAAGAAAAAATGGAATTTAGATCTTCTTTCTTTTCAACATTAAGATCTAAATCAAAATAATACTTA
TCCAAAGAAACAACTCCCTTGAAATTGGCTATATCATCTGAATAAAGCTTAGCAAGCTCCTCAAATGGAGTTTTGTTTAA
TAGCTTATCATGAGCATTCCGAGCATCATTCATATTTTTAAAACGAATAGATGCAAGCGATAAACGTTTGAATAAATTTA
AATTCTTCTCAGCATAAGATATTACCTCTTTATTAGAAAAATCTTGATAGGAAAGAGAAAGATATGAAATATGCCTTTCC
ACAGTACTCATATTTTTAATCATATCAAAAAGAGAGTCGGGAAATATCAAATTACTATTTAAAAAAATTTTAACATTAGA
AAACAATATATTTTCTACCATATCATCATAAATTTTAACTTTTTGATAATCAGAAGCTTTATTATATCTTTTAGAACTGA
AATTTCCACTAGAGTCTAAATATTCTGGAGATTTAAGTAAATTTTTATTCAACATTTCTTTAGAAATATAAAAATTATAT
TTTTTTACTAGGTCCAAAAAAGCAACATCCTCAACATATTTCATAAATGCCAAATACCAGGCATTATAATCTGTATTAAT
ATTTTTAGCATTACCCTGCAATCTAGAATAAAGATTTGAATAATAATTAACATACTTGGCAAACTTACTATCTTTTTTAT
AGTAAATAGGTTGACCTTTATAAGAACCAAATTTTAAACCAGATGAATGAGCATTATCAAATATCCCTGGAAGTAAAGGT
GCAATAATAAATCCGAAAACAATCAAAATAAGAGCAAAAATACCCCACATACCAACTTTTTTTTCTTTAGATTCAAGCAC
AACTAAATCATTTTTGACTTTTCTACTTCTTTTTCGCATAAAACAACCTTTAATAAGTAAGCATACTAATAATTTAACTA
CTAAATTATCACAATTGAAAAATTATTGCAATTGAAATATCTAACTTAAGCTATACGCTTAAGTATTATAGAACTAAAAA
AATTTTACATTTCTAGTATGAAAACGAATCGCTATGGATAAAAAAGGAGAATGAGATCAAAAGTATATGAACACGAATCA
AAACAAATTCAACCTTAATATAAATATAACTAAGGACGAACTTTCAAGATTAATAAAAATAGTTTACAATAATTTTGGAA
TCAATCTCAGCGAAAAAAAAAAGCTGCTAATTGAAAGCAGATTATCATCTCTTCTGAAAGTTAAAGGTTTTAAAAATTTT
ACTGAATACATCAACTTTTTAGAAAAAAGCACTGGAAATATTCAATTAATCGAATTAATAGACAAAATATCAACAAATCA
TACCTATTTTTTCAGAGAATCTAAGCATTTTGATTTTTTAAATAATAAAATATTACCCAAACTTACTGAAAAAATATTAA
ACTCAGAAAACTCAGAAATTAGAATATGGTCAGCTGGCTGTTCAAGTGGTGAAGAGCCTTATACAATTGCAATGATACTA
AAAGAATATATGGAACATAATAGAGTAAATTTTAAAGTCAAAATCTTAGCAACAGACATTTCAATTAGCGTTCTAAATGA
GGCTCGTGAAGGGATTTATCCTGAAGATCGCATAATAAATTTGCCCAAATATTTAAAAATTAAATATTTAAATCAACTTC
AAGATGATAAATTTCAAGTTAAAGAAATTTTAAAAAAAATGGTTTACTTTAAAAAATTAAATTTAATGGATGAGAAATTT
CCATTTAGCAAAAAATTTGACCTAATATTTTGCAGAAATGTCATGATCTATTTTGATGAAAAAACTAGGAATAACCTTGC
CAATAAATTCAACTCCTACCTTAAAAAGGATTCTTATCTTTTAATTGGACATTCAGAAACAATCAGAGGAAACAAAAATC
TTGAATACATAATGCCTGCCACCTATAAAAAGAATTAATGCTTATGCGCATCAATTCTTTTTATAATAAATTTTCTATTA
TGCAAAATTTATTTAGCTTAAAAGGTCTAAAAATAATACTGCTAAGTTAAGTTTACTTTTTCACCTATTCTAATAAAATA
AAGCAATTCACCAATTGTTGCTACATGATCGCCTACTCTTTCTAAAAAACTATTCAAAAATAATATATTTAAAAGATAAT
CCAAATTTTCAGGATTTTTTTTCATTGCATCAATAACAATACTTTTCTGCTTTGAAAATAATTTATCTATTATATTGTCA
TACTTAACTATCTTTAATATTTTGGTAAAATCTCCATCAAAATATGCGTCAAAAATATCAGACAACATTTCTTTAGCTGT
ATCGGCCATTTCTCTTAAAGGTTTAAAATATAAATTAAGAAAATCAAAATCATCCAAATCTGATTCAAGTAGAAGAACAA
CCTTTACAATCTTAGTAGCATGATCTGCAATCCTTTCAAGAGAGCTTATTATTTTAATAATTGCTAAAATTTCTCTAAGC
TCTGTAGCAACAGGATGCTCAGTTGCAATTATTCTTCCGCACAAATCTTCAATATCGTACTGATAATCATCTATTATTTT
TTCATCTTCATTGATTATTTTTTTGGCTAAATTTTTATCTTTAGATTCTAAGGCTATTAAAGAATCATCGATAATCTTAA
GCACACATTCTTTCATATCCCAAAGATAATCTTTTATTATTTCAAGTTGTTTAGTAAGCTTTCTCCTTATCATATCATGT
CTCCTAAAAAAACCGCTTTAAAAATAAATATCTTATCTTGGCTCTCTCATAATAATAACTAAAAGGGTAATTATCAATAA
CCAATTTATAGTAATACAAGGCCTTTAAAAAATCTTTATGCTTGCTCTCAGACTCATAAAGTTTGCCCAACAAATAACTA
TATTTGTCTGAAAAGCTTGAATTAATATATTTGGGAAAGTAAAGAGAGCTAAAATTTAAAGCAAACTCATGCTCTCCCCT
TGTTACTAAGAATTCAAAGATCTCAAGATAAATGCTCTCAGAAAAATCAACATTCTTTTCAACTAAATATCTAGCGTTCT
CTAAAACCTCTTCTTTAATATTTAATTCTATACCAAGCCTAATTAGATCAAAAACAATGCTTTGAAAATATTTACTCTTC
AATTTCAAATAATTTTCATAAGATTTTAAATAATCACCATTTTTATAATGAATTTCCGCCTTCAATAAAATATATTTATC
GTCATTGAAATTATACTTATTAAGCAAATCTATTGCTCCTTTGTAATCATTTATGTAGGACAAATTTAAAGCCCTGACAA
TAATCTCTTTAGAAGTTGCCCCGCTAATACTCCCCCCCCCAAGTTCAAGATTATTACCACTTTCAATGTTATTGTCCCTG
CTAGAGCCACCACCAACGCCTTGCGGAATTGCAACTTCAAAATTCTTTGTAATTTTCAAGATAATTATTTTATTAAATTC
ACTTGAATCTTTAACATTTTGATAGGTGAAAACCAATTTAATTTTGCCTTCTTTTTTAAAAGTCTGAAAAGTAAAAACAG
CACCGTTATCATAAGATTCTCCAATTAACTTAATAAAAGCTTCATTTTCAATGCTTTTGATATAAATCCAAGACTCATCT
TTAAAAGAAAGATTAAATTTTGAATTGGTATTTACACTAATATCTACCTCTCCACTACTAAAATCAAGCTCATACGAATC
GTCTTGACTTATAAAAGCTGGCTTAGAGTAAACTTCAAAAACAATAAATAGCAAACTTATATAAATCAAACATTTTCTAA
TCATTTGGAAATTTCTAAAATCTTATCTATTAATTTTTCATTCTCCTTCTCAATATCAACGTTAAATAAATTTTCCTTTT
TAATCCAAAGATCCTTGAAAAAATTCTCATCAAGAAATTTATTTTTAATCAATCCATCAACAACTAAATTCTTATTTAAA
TTTTCATTTAAAAAATCAGGTCTTGGAATAAAAAAATCATCCATATTTAGACATTCATTTAAATCAAAATAAAAATCTTC
CATATCAACTAATTTAACCTTAGCGTCTAAATTGTCTTCAATACACTTTTGAGATTTTTCCAACATTTGTGTTGAATAGA
AATAAGTAATACCAGAAACAATAAAAATCAAAAATACTGAAATTAAAAAATATTTTCTAAAACTAAACTTTCTATCTTGC
ATGTTAATTTCCTTAAACCTAACTTAATTATATATTAAACACCCTGCTTTCACCATTATCAAGTGTAATACCTATCAAAT
TTTCACCACCCTCAGAAACATATGCATTATGGGTTATTACTAAGAGTTGGATCTTTTTCCCCAATTCTCTTAAAAGTAAA
GAAAGTTTTTTGCTATTTTCAAAATCAAGAGCTGCATCTATTTCATCAAGCATGCAAAAACAAGCAGGAGAATAATAATA
AAGTGCAAATAAAAAAGCCATACTAACCAAAGTACTCTCGCCCCCTGAAAGCATGTTATTGTTTTTGACAAACTTGTTTG
AAAAATTTATTCTAATCTCAACATTATCGGTATTTTCATTATAAAAAAGACTAGCAGTTCCTTTAAAAATTTTTTTAAAA
AAGAAAGAAAAATTTTTATTAATCTCATCAAATGATTCTCTAAATTTTTTATAAATCTCATTTTTTATTTTTTTTTGAAG
TTTTTGTAATGAATATTTTGAAAGCTTTAAATCTTCTACTTGTAAACTTACTTTTTCAAAACGCTCCTTAGTTTCATCAA
ATTCTTTATCGATATTGAAAAATACATAATCACCCAGCTTGATTGCATCTATCTCTTTGCGCAACAACTCTCTGGTTGCA
AGATCTTCTTCCAATTCAAATTTATCAGACATTTCATTAGAAACATTGAAATTTTCTATTTCGCTCTTAATGCTTACATT
AGAATTTAAAAGAAATTCGTATTCTGTCTGTTTTTTTATATATTCATAATAATTAGTTTTTTTAAAATCATTTAAAAAAA
CTAAGGAATTAAAATCTTTCTCCTTAAAAGGCTCACTACTGAATTTTGAAGCACCAATAAGATTGCTTAAATTAAGCTGA
ATATCCCTTTTTTCTAAATTTAAATTTTCAAGCTTTAAATATAAGTCTTTAAGCTCTTCATCAAGGCTATTCTTAGATTC
AAATAAAAATTCTAAATTACCATCTATAAGTTTAATTTCATCCAAATTTTTAAACTTAGAAAGCTCTATATACTCAAGCT
CACCCAATACATCATTTAATTGAAGAGTCTTTTCTTCGATTAATCTCTCGATATTTGTTATCTCTTTAGCAAGATTTGAT
TTTAAAGCATTTTTTTCAAGCAAAAATTTTTTCAAATTAACATTTTGATCGAAAATAGGTTCAATTTTATCCCTCAATAA
AGCCAAAAGATTCTCATCTTTGCTTATATACTTGATTAAATTTACCCTAATCTCTTTAATATATTTTATACTCAATGATT
CTTCAAAAAGTTTAAGAGAGTCTAATATATGCTCTTTTAATAAAACAAACTCTTCTGATTTGGCACTCCTTAATACAGAC
AAAATTAGATCAACAAGTTCAAAAAAACTTTTAGTATACCTATTAATCTCGTCACTTAAAGAAAAAAAATCATTTTTCTT
TTCTTTAAGCAAACTATTTAATTGATATAAATTATTATTTATAGAATTTTTTTTCTCTTCAGACTCAAATTTGCTCTTGA
CAAACTTATCTTCCAAATTCATCTTTAACGTCTTTTCTTGCTCTAATTTTTGAATTTTAATCTCTAGCCCAAGAATTTTA
GACTTCATAAGCTCAAGATCTTTTTCTAATTCTTGAATATTATTAATAACATTTTTTTCTCTAAATGAATAAAATTCTAA
CTTTTCTTTAAAACCAGAAGACAAAAATTTACTCAAACCGTCTAAATTTAATTCGCTCTTCAAGACATTAAGATCAAAAT
TAATATTGAAAAGCTTTTTTAACGTTATTGTTTTTTCTAAAGCTTCTAATTTTTGACTTAAATCTTGATGTTTTTTTCTC
AAAAGGAAAACATTTTTTATGTTATCGTACTTTTGCCTTAAATTTTCTTGCAGAGACAACAAAGATGATAAATTTTGACT
AGATTGCTTAAAATTTTTCAAGGCCTCTTCCTCTTCCATTTTTAAAATATCTATTCCGCTTGCTTGTTCAATCAAAGATT
TGAGATTTACATTTCTTTCCAAAGAAATGTCCTCAACCCTACCTTGAGTTATAAACATATAAGGCGATTTTTTAAACTTA
AAACTGTTCAAAAGTCTATTATAATCTTGAAAATTCAAAATTTTATTATTAAAATAATATTCACTTGAACCATCCTTATA
AAGACGCCTGCGAATATAAAAATCTTCATTAAATTCCTTTAAAGTCGATTTTTCAGAGTTAATGTTGCTAAAAAAAAGAG
TTATTTCGGCAAAATTTGATTTTCCTAATTTTGAAACAGAAATTAAATCAGAAATATCTTCAACCCTTAAAAATTTTAAA
TTATCTTCTCCCATACAAAAACGTACAGCATCAATAAGATTGCTCTTCCCACATCCATTAGGACCCACAATAAAACTTAA
ATTTTCACCTATTTCAAACTCTTGTCTATTTAGAAAAGATTTAAACCCTAAAAGCACTATTTTTTTTAAAACCAAACTAA
CTCCCAATTAAAATTAAAAACCAATTACTGATAAATCTACAATTTCATATTATAATAAATAAAAATATTTTAAAAAAAGG
TCAATTATGATTTGCGGAATAGATGAAGTCGGAAGGGGTTGTATTTTTGGACCTATTCTAAGTGCTGCTGTGGTTTTCAA
AAAAAAGCTCGGCTTTATAAAAGAATTGGATGATTCTAAAAAACTAAAAAAAGAAAAAAGAGAGTACCTATCCTCATTAA
TACTTGAAAACTCATATTATGCATTTGCTGAAATTTCAAATATAACAATAGAAAAAATAAATATTCACAACGCATCCCTT
CTTGCAATGCAAACTGCATACGAAAACCTAAAATTAAATTGCAGCTTAGTACTTGTAGATGGCAAATTTGTACCCAAAAT
AACAGCAAAAAATGTTAAAGCAATAATTAAAGGAGATTCAATAATAGATGAAATAAAAGCTGCTTCAATTATTGCTAAAG
TTAAAAGAGACAAACTAATGGATGAATATGATAAAATTTATCCATTGTATTTACTCAAAAAAAATAAAGGATACCCCACA
AAAGAACATAAAAACGCAATAAAGAAATATGGGGTCTTAAGCCTTCATAGAAAAAATTTTAAACTAATTTAAAAAATAAA
AATAATAAAATTTAATAATCCTTCTTTTTAAATCGCCCGCCTGATAAATGAGATTTCTTATCAAATCTAGAATCATCTAA
TTTAGATCTCTCCCCATATTCACCATACCCTTTATTATGCCTTGCAGAAGAGCCAACGGACCCCGTAGACACTTTCTGCT
TAATAACCGCTATTGCCTTAAGCAAATTGGATTCAAACTCATTTATATTCTCTTCATATACAAAAATAGAATGTCTTTCA
AAATCTCCACTTGGACTTCTTTTGCTCTCTACAATATTTAAAAAATAATCTCCTTTTCTATTTTCCTTGACATTAAAAAA
ATAAGTTCTCTCGGACTCTGTAAATAGTTTTTCAGAGTATACTTCCCCTCTCTCTCCCATCAATTTCCTCCACACAAGTT
TTTGTACTTGACTACATTTAAGCTAAATTAATTGTACTTATTTAAAAAAAAAAATGCTAGCTAAAAATAACATTGCAATA
AATCTTATTGACATAAATTGATTTTTTTTATATAAGTAAATTATTGTATTGCGTCCTTCGTATAATGGCTATTACCTTAG
CCTTCCAAGCTAATGATGTCGGTTCGATTCCGATAGGACGCTTAAAATAATGACAACAAATTTTCTAAGCTTAGCAATGC
TTGTTGGGAATAAGAATTATGTTTAAAGGATAAACAAAAGAATGAAATAAGTGGAGATGGCGGGAATTGAACCCGCGTCC
TAAAAATAATACTATAAGCTTCTACAAGCTTATCTAGTATTTTATTAAGCAATATGGTTTGGAAATACTAGCAAACCACC
AAATTGCTCTCAAGTATAAAAGTCCCTAAAAATCAACTTGAAAACATTTTTAAGCAAGCTTTGATATCGAAAAGAGTATA
AGTGAACCTCAAAGCCAAATTCAACAAAACCCTCTGCTAACTTAAGCAGCCATTACAAGATTTGAGCTTGTAAAGTTATT
ATTTTTTGCATTTATTTTAGAAGTTTTAAGAGATTCCCTCTGCCTGCAACTTATAATATTAACATTTTCAGTCAAATCCA
AAACATCCCCTCATATAAAGGTTATTATAGCATAATTTTAAGAAAACAACAATACTTACCGCCTTATTTGAAAAAACTAA
GCTAAAATTTTATAATAGTAAATCAAATATCAGTAAAAGGTAATTTTATGTTTAATGAATTTTTATGGTTTGGCGTGCTA
TTTACCACCTATTCATTTTTGATTATTGTATCCATTTTTTTTAAAAAAAACGGATTATTTGCATGGGTTGCAGTAGCAAT
TATTATAGCAAACATTCAAGTTTTAAAACAAATTACAATATTTGGAATTAATGCTACATTGGGCAACATTATTTATACAT
CATCATACATTGCAACAGACATGCTCTCAGAATTTTATGGAGAAAAAACTTCAAAAAAAGCCGTTTATATTGGATTTATC
AGCTTTATTATCTTTGCAGTATTAACAAATGCGCAAATTCACTTTATGTCAAATAGGACTCAAGAAAATTTTAAAAGTTT
AGGAAACATTTTCTCTTCAATGCCAGCTTTACTACTAGCCTCTCTTGTTGCATACCTAATATCCCAGTTAAACGATGTTT
ATCTATATCGGCTTATTAAAAAAAAATTTCCTAGGTTTTTATTTTTCAGAACCAATGGATCAACATTAATAAGTGGCTTA
ATAGATACAACAATTTTTGTAGGCATAGCAACATATTTCAAAGTATTTCCAAAACAAGCTTTCCTAAATATAGCAATTTT
CACATACGTAATTAAAGCTGTAGCAGGTGTCTTGGGAACGCCTTTCATATATTTTGCAAAATATATAAAACTTGAAAAAT
GAAAAAGTTATTTGCAAGAATAAAAAACTTTATCTAAGATAATCAATCTGCTACAATTAAATGTTATGAATAAGGATATG
TTTGATTTAAGCTTGTGGACAGGAATGTTTTTATTTATATATACAGCATTGGGAATTCTTTACCGATTTTTTGGAAAATC
TGGGCTTTTTTGTTTCAATGCAATTATTTCAACAATGTCAAACATTATAATATTAAGAAATTTAAAAATATTTGGAATGT
CCTTAAATTTATCAGGCATTACCTTTTTATCAGCAGCATTCTCTTTAAACTTAATGGTTGAAAAATACAGCAAAAAAGAA
GCAACAAAATCCGTGGTATTGAGTCTTTTGCTAAACATAACTTTTACAATTATGCTTTATTTTACGATACTATTCAATCA
TAATAAATTAGACACCGCAGATATTCATCTTAAAATACTGTTTAATAACTCTACATACATTTTAACAATATTAATTGGAA
CGTATGTGTTTTTTCTATCCCAATATACAAACATCTTACTATATAATTATTTTAAGCAAATAAAAATAAAATCTTTATGG
ATCATTCATCCTCTATCAAGACTAATTTCTGGATATCTGGCTAATTTTCTAGTTTCAATATCTATAAATACAATACTTAA
ATTCTACCCTGAAACAAAAAATATCGAACTTACAAAAGGCTCTCTAATTATTACATTAATAATAATTGCAATCGATACCA
TTTTTTACCTATTTATAAATTCTTGGAAAAAAATAAAAGAAGCTTAAGAATTAATAAGATTCTCAATAAATTGATAATTT
TTAACAACTTGTCTATAATATTTTAATCTCAAATTTGATTTCTCAGCTTCATTTAGCAAGTAATCAATACTACTTTTTCT
TAAGCGCATCAATAAAGAATACATAACTATTGCAACAGCTACAGAAATATTATAACTTTGAGTAAACCCATACATAGGTA
TTTTTACATATAAATCAGCAGCTCCCAATACCTCTGCACTAAGCCCTGTTAATTCAGTCCCAAAAAATATCGCCATTTTA
TTGTTAATTGTCAAATTTTCAAGATTTATTGATTTGGGATTCAAAGATGTGGCCACTATACTATATCCATCAGATTTCAA
CCTATCAATTGCAAACTTAGCATTTTTATACTTATTTAAATTTATCCATTGTGAAGATCCTAAAGTAACATCTGGATTTA
AAGTATGCTTATTCTTTTTTTCAATGACATGAACATCACTAAGTCCTAAAATTTCGCCTGTTCTAATAGTAGCACTTGCA
TTTTGAGACTGAAAAATGTCTTCTAGAACAAATGTTAAATAATTGGTGCGAAGATTTAATACTTTCTCAATCCTAGCTTT
TTTTTCATCTGTAATAAATTTAGACAAAACACCTATTCTTTTTAATACATCATCATCCATAATAAAAATTAAATTTCAAA
AATAACAAATCAGTCCTTTAATATATTTCAAATTGCAAACTATTTCTTATATAATACAAAAATGAAAGTAAAAATTGAAG
AATCTTGGAAAGAAGTTTTAAACAATGAATTTAACAAAGAGTACTTTAAAAAGCTTGTGAAATTTATTAAACATGAATAT
AAAACAAAAAATGGAAAAATATTTCCTCCCCCAAAACTCATATTCAATGCTTTTAATTCTTTACCATTTAAAGACATAAA
AGTGGTAATAATTGGACAAGATCCATACCATGGAAAAAACCAAGCAAATGGACTTGCTTTTTCTGTAGATTCAAAAATTA
AAATTCCACCATCTTTGCAGAACATATTTAAAGAAATAGAAAAAAGCTTAAAAATAAAAACCATCCCAAACGGAGATTTA
AAAAGATGGGCAATTCAAGGTGTATTTCTAATAAATACAATCTTAACAGTCGAAGAAGGCAAACCTTCTTCTCACAAAGC
TATTGGGTGGGAAATTTTTACAGATGAAGTAATAAAAATAATCTCTAAAAATTTGAAAAACATTGTGTTTATGCTTTGGG
GCAATTTAGCAAGAAGTAAAAAAGGGCTAATTGACCCAACAAAGCATCTAATTCTTGAAACAAGTCACCCATCTCCATAT
TCAGCAAACAATGGATTTTTAGGATCAAATCATTTTAGCAGTGCTTTAGATTATTTAAAAAAACACAATAAAAACATAAT
AAACTTTCAATAAAATTAATAAATTTAATAATGGTTATGATTTAAAATTCCTTTATGTAAAAACTCTGAGTAAATACTAC
TCATAGTATACACAGCAGTAACCAATTTAAATTATTTTTCTTTCAAATTATTTTCCTTAATTTCATTAATATTAGCATCT
GATTCACTATTCTCATCATCCCAGAAAGTTGAACTATTCTTGTTTTCAGTCTTTATGTCATTTAGAAAGCTATCATCTGC
TCTTCTAGTGTTTAGAAAAGATAACAAAACTACAAAGATAAAAAAGAGTGCTATAAAAAATCCAGTAATTTTTACAGCAA
CACTTGAAGACTTTGCCCCAAAAATAGAAGAACTACCACCCCCAAAAACACCACCTATTCCATCACCCTGCTCATCTTGA
ATTAAAACTAAAAGGATAATAAAAATCGAAACAATAACAAAAATTATAAAAATAAAAAATCTAACTAAATCCAAAACAAA
CCTCTTTAACTAAAGAACATTGTTAATTATAGATAAAAAAGATTCAGCCTTTAAAGATGCTCCACCTATTAGCGCACCAT
CAATATTAGGCTCATTCATAAGCTCTTTTACATTGTTTGAATTAACAGAGCCTCCATACTGAATTATAATATTGTCTGAA
GCTGACTTTGAATAAAGCTTCGTAATCTCAAGCCTAATTGCCTTATGAACCTCTTCTGCCTCTTCTTTAGTTGCGGTTTT
ACCCGTTCCAATTGCCCAAACAGGTTCGTAAGCTAAAATTATCCTTTGAATATCTGATTCAGAAACACAATTTAACCCCT
TTTTAACCTGATTTAAAACAACCTCTAAAGTTTTTCCAGAATCTCTTTCATCAAGAGTTTCTCCAACACAAAGAATTAAG
TATTTGAAAGGATGCTTAAGTCCTGCAAGAATCTTTTTATTTATTATTTCATCTGTTTCTGCTAAATACAACCTACATTC
AGAATGACCAAGTATAACATATTCTACTCCAAATTCTAAAAGCATTGAAGGTGAAATTTCACTTGTCCTTGCTCCACTTT
CCATATAAGACATATTTTGAGCACCAAGGAGAATGTTACTACCCTTAATACATTCTGAAACCTTAGATAAAGCCGTAAAT
GGAGGAGTTATCATTATTACAACATCATCTTTTAAGGTCTTAACCTCAGTTGCAATTTTTTTTGCAACAATAGAAGCTTC
TGCACTTGTATAATGCATTTTCCAATTTCCCGCTAAAAATGTTTTTCTCATTTTAATTCTCCAAAACTTTAATACCCGGC
AAAATTCTCCCTTCAAGATATTCAAGCGACGCACCACCGCCCGTTGAAACATGAGTAATCTTATCAGATAAATTAAATTT
ATTAACAGCTGCAACAGAATCTCCACCACCAACAACGGTTAAACCTGAGCAAGATGCTACCATTTCGGCAACCTTAGCAG
TCCCTTTTGAAAATGAATCAAATTCAAATACACCAAGAGGACCATTCCAAATTATAGTTTTGGCGGTTTTCACAACCTTT
TCAATTTCTTTTAAAGTATTAACTCCAATATCCATGCCAATCTTGTTTTCAGGAATATTAAAGGAGTCAACATACTCAGG
AATTGAATTTTTGTTAAAATCATCAGCTACAATATGATCAAGTGGTAAAATTACTTTAACGCCCAGCTCTTTTGCTTTCT
TTAAAAAAGAAGATGCTATACCAATATATTCGTCCTCTAAAAGAGATTTGCCTATAGAATATCCTTCGGAATGCAAAAAA
GTATAAGCCATTCCACCGCCAATCACAACTACATTAGACTTTGACAAAAGTGATTCTAGTACCGCAATCTTTGAAGAAAC
CTTAGAACCACCAATAATTGAAACAAATGGCCTTTCGGGATTTTTTAATATTCCACCAAGAAACTTATCTTCTTTTTCCA
TTAAAAATCCACCAACAGACGGCAAATAATCAGCAACTCCCACAGTTGAAGCATGAGCTCTATGAGCTGCGCCAAAAGCA
TCATTTACAAAAACATCTCCATTTTCAGAAAGTTTTTTTGCAAAATTTTTATCGTTTTTCTCTTCTTCTGCATAAAACCT
TACATTTTCAAGCAATACAACATCCCCATCCTTCATTTGCAAGGTACTATTTACAACCTCACTTCCAATACAATCAGAAA
GCATCTTGACATCTTGGCCTAAAAGCTCTGACAACCTATTGGCAACCGGCTTAAGAGAATATTTAGGATTTTTCTTTCCA
TCTGGTCTACCCAAATGACTTACAAGCACAATCCTAGCTCCTCTTTCTTTCAGATACTCTATTGTAGACAATGCTGCCCT
AATTCTAGTATCATCGCTAATGCTCCCCTCTTTTAGGGGAACATTAAAATCACATCTTACTAAAGCTCGCTTGCCCGCAA
AGCTACTAAAGTCTTTTACTGTTTTTATTGACATTTTATTACCTTAAGCTTACTTATTTTACCAATTTTTGAGCAAGATC
AACCACTCTTGTAGAATATCCAAACTCATTGTCATACCATGACAATACCTTTGCAAATCCATTTTCAAGAACCATTGTCT
CAAGACCATCAACAATAGAAGAATGAGAATTCCCCTTTATATCTGAAGATACAATTGGATCTTCCGTGTACCCCAAAATA
CCTTTAAGCTCAGGCGTTTCTGATGCCTTCCTGAGCACAGAATTAATCTCTTCTTTTGTAACATCCTTTTTCTTAAGTTG
AACTGTAAGGTCAACTATTGAACCTGTTGGCACAGGCACCCTCATTGAAGTACCATTCAACTTACCCTTAAGTTCGGGCA
AAACAAGTCCAACTGCTTTTGCAGCACCGGTTGAAGTTGGAATAATAGAAAGTGCAGCAGCTCTTGCTCGTCTAAGATCA
GAATGAGGAAGATCCAAAATTCTTTGATCATTAGTATAAGCATGAACTGTTGTCATAAGTCCTTGTTCAATTCCAAATGA
TTCATGAAGTACTTTTGCAAGAGGAGCCAAGCAATTGGTTGTACATGAAGCATTTGACACAGCCTTTAAATCAGAATTAA
TATCGTGATCATTTACACCAAGAACTATTGTTTTAATCTCGTCTTTAGCAGGAACTGTTAAAATAACTTTCTTAGCCCCA
GCATGATTCACATGATCAAGATATCCCCCTTTGTCACTAGTTGCTGATGAAAAAACACCTGTTGACTCAATTACAACATC
AATTCCAAGCTTTGCCCAAGGAAGATTTTTTGGGTCTCTCTCAGCAATAATTTTTATTTCTCTTCCATCCACAACAATGG
CACCATCTCTTGACTCAACTTTTTTATTATATACTCCAAAAGTCGAATCATACTTTAAAAGATGTGCAAGAGTTTTAGGA
TCTGTTAAATCATTTATTGCGACAATATCAATTCCTCTTTCAAAAGCAATCTTAAAAACATTTCTACCAATACGCCCAAA
GCCATTAATAGCCAATTTCATACAAAATCCTCCAATTTTTTGATTTTATTCTTACTAGAATTATTAAATCACAAATTAAC
AACAAGTGTCAAACTATCTTTTTATAAGCACAGTGGCTCCTTCTTGAATATAATCTTTTAAAAAGGTAGAAGATTTTACA
ATGCCTCTAGAAATATAATCACTTATATCCTCAATTAAAATCTCGCCTAAAATATCTGATTTTTTGTAAACAATAAAACC
AGAATCTCTAGTATCGCTGTTTAAAGCACCTTCTTTAAGAATCAAAAAAACATCGCCTTTTACAACACCGTTTACTTGGC
CAAGATTAATAAGAGCATCGTCATTTTTAATTTGAAGAATCTTTCCTTTTTTGGGCAAATAATCATGAAAATCTTTTGAA
AGAGAATTTAAAGCATTGCTTAAATAATTAACACCTCCCACATCATAAGAGAAAGAAACAAGCTTAATCCCTGTTTTACC
TGAAAAAATATTCACTACCAAGGTAGCTGTATTTTTCAAAATATCTGCCTTAAAATCAAAAATTAAAAATAAATCCAAAT
TATTATTTCTTGAATAAGAAAACCCTTCAGAAAAATTATTAATCAGATAGTCTCTATTTTTATTGTAATCAAAATTATAG
TTAACTATTTCCATATTTAAATTACGCTCAAGCACCCTTTCAGCGTATCTTAATATCAAATCATTTGCCCCAAAAAACTT
ATTCTCACTTTGAGTAAAAATAGCCATTTTATAAACCACTCTGTCATCGTAAAGCTTATTAAAATCAGCAATGCTTTTGT
ATCCATATTTATAAAATAAAGACTTTCTAACATCAAAAGACACAACATCGTAAAAATCTAAAATTCTAGAATCAGTAGAA
TTTCTTTGTTTTGCTAAATAAAAAAGCTGCTCATATGCCATAATATCTAAATTCATAAGCTTGTATATTTTTGAAAGCAA
AAACCTAGCACTATCATTATCAGGCCAAATATCAACAGCATTTTTTGCATTAAACAATGCTTTGTTTAAATTTAAAGATT
TAAAAGCTTTAAGCCCCTCATTTTCATAATGCTTAGAAATTCTAGCATTGGAATTATTTTTCAAAAAATTTCTAAAATTA
GATGCAAAAAAACTCTCCTCAAGAGCAATATTATAAAATTCTAAATCTTTTTTGAGATTTTTAGCTCGCTCTAAATTTAA
AATAGCCTTTTCAATATCTCCAAATTTTAAGTAAGAATACCCCAATAAATAATAAAGCTCATCAGAATCTTTATTGGCTA
AAATAGCCTTCTGCAATGCTTCTATTGCATCCTCATATTTAAATTCATGCAAATAAACAAGTGCAAGCAATCGATACGCA
TCAACAACTCCAAAATCTTTGTAAGAGCTTTCAATTAAAGCCAAATAATTTAAAGCATACTTTTCAGCAAGCCCCAAATT
ATTAATACTAATATAAAATTCAGCGACTCTTTTATGAAAATCTGGAAAAGATAAAAAATTTACCCTGACTTTATTTATCA
AATGTCTAATCTTGTCATGCATTCCTAGCCTTTGATAAATGTCAATAAGATGCTCAAAAGCACTATAATTATTTTGACTA
TAATCAAGAATAGATAAATAATAATTAGCAGCAGCTATAAATAATCCATTTTTTTCAAAAATTGAAGCAAGTCCAACCAA
AGCATCAATATTATTCCTTTGTTTGACTAAAACCTCAGAATAGATTTTTTTTGCTTGATCAATTTTATCGTTTTTTAACA
ATATATTTGCATAAAGAATTTTATATTCAGTGTCTTCATTGGACATTTTAGAGGCTTTCTCTATGAAAAATTGTGCTTGA
GTATATATCTTAAGGGAATAGTAAATTGATGCAATAAATTTATAAGCTTCATAATAATTGGGATTAATTTTTATAGCCTC
AACAAGCTCATCAATAGCATCATAATACCTTTTAGATAAATAATACTCATTAGCCCTTTGATAATGTCCTAATGCTGTAG
TATCACTTCCTAATAGAACACTAAAATTAAAAAGGAATAACATTAAAAGCCAATTAAAATTCATAAACCTTCCTTCTCGG
AAATTTTTATCACCTTAATATTTCTTTGATGCATATTTTTAATCGAAAAAACCAAATTGTTATATTCCACCTTTTCATTT
TTCAAAGGAATCCTCCCAAAAAGATCATAAACGAAACCGCCAAGAGTATCAAAGTCTCCATTTGGCAAATTTAAATTAAG
TTTCTCATTTAAATCCTCTATTAAAATTCTTGCATCACAAAGATAAGATCCATCATCAAGACGAACTATTTCATCAAGCT
CATTGTCAAATTCATCTTGAATGTCACCTACTATCTCTTCAAGAATATCTTCAAGAGTTACAAGCCCCGAAACCCCACCA
TACTCATCAACCACAATTGCAATATGAACATGATTTTCTTGAAATTCTTTTAAAAGAGAGTCTGTTTTTTTGCTTTCGGG
GACAAACATAACCTTTCGCATAATATCTTTTAGGTCTATTTCGTAGAAATCTTTTTTACACATATGTAATAGTATGTCTC
TTGTATGAATTATCCCAACAATATTGTCAATGGTACCATGATACACAGGAAATCTTGAATGACTGCTAGATGTTACAACT
TTTAAAAGCTCGTCCTTGCTCTTAGCATAATCAACAAATATAACTCCTATCCTAGGAATCATAATCTCTTTTACAATAGT
CTCTTTAAGCGCATTGAAGTTTTTTATCAAAGAAGTTTCAATATTCGACTTATCTTCAAGATCATTTTCTGGGCTTCCTT
TTTTCTTCTTTTTGTTTTTAAAATTAAAAAATCCCAACATCTAAAATACCCTTTTATTTTCTTTTAAGATATTTTCTTGA
AGAATCAACATACTTTCCTTTTGAAAATCATTAGTTTCATGTTTATATCCCATTAAATGCAAAATCCCATGAATAGTAAC
ACGTTGAAGTTCTTCATAAATTTCAACATTAAACTCTTGAGCGCTGAATTTTAAATATTCAAAAGATATTACAAGATCTC
CTTGTATTTTATAATTTATGCCATCAACCAAATCTTCGTTAAGCTCATTATGTTCATTATAATTAAAAGAAAGAACATCG
GTTGGCTCGTTCTTGTTTCTAAATTTATTATTCAATTCTTGTATATAAGCATTATCACAAAGAATAACTGAAAGTTCAAA
ATCGCTAATGGAAAGAGCATTCAAAACAGATACAACAAAATCATAAAAAACACTAAGATGTTCAAATTTAATATTTTCTA
CCAATAAATTCAAATCAGATTTGGACAAATTAAATATACCCTAAAATAATCCACATATAACTTACAAGTATGATTAATTG
CTATAGCAATTAAATTATTTTATTTTGCAAACTAAAAACCAAAAAAATCCTTAATTATGTTTTCAAAAGCATCTTCTTGT
AAAAAGCCAACAGAAACCTTTGGCTTGCCATCAACAGGAATAAAAAGAATAGTTGGAAGACTTTGTACTCCAATCGCAGA
AGAAATATCTTGTTCCTTATCTGTATCTACTTTGTAAAAATCAATGCTATTCTCGTACTTTTTAGAAAGTTTTTCAAAAA
TCGGAGAAAGCATTTTACATGGACCACACCAATTAGCATAAAAATCAATTATTGCGGGTCTATCACCTCTAAAACTCCAC
TCTTTATTATTTTTATAATCAAAAACTTTAACAACAAAATCTTCTTCGGTTAAAGAAATAGCCATATATTTTACATGCCC
CCCTATCGACTTAAAATTATATCACAAATACAATATTAATAATAAGGAATTATAAGAAATGAATCTAATGTTAATAACTT
TTAATGAATTTAAAACAGGAATTTCACTCAATGATACTAGGGCAGAACATCTTGTTAAAATCTTAAAATTAAAAGATAAC
GACAAATTTAAATTTGGTATTCTTGGAGAAAAAAACATTTACCACTGCATTTACAAAAAAGATAAAAAACTATTTTTCAA
GAAAATCTTTAAAGTAGGTGAATCTAATAAACTTAAAAAATTATATGTGCTAATTGGAATGATAAGACCAATTGTTGCCA
AAAGAATCATAAAAGAACTTGCTAGCATTGGAACATACAAAATAATTTTTTTTAACACTGAGCTTACTGAAAAATCATAT
TTAAATTCTAAAATCTTTAAAAACAATGATTGCGAAAAACATTTAATAGCCGGAGCAATGCAAGGAAAAATAACATACTT
GCCAAAAATAAAAATTATAAAAAATTTGAAAGACAGCCTTAAATATATTCAACAAGAAAATTTTGAAATAAAAATATTGC
TTGAAAAAAATAGTGAAAAAAATTTAATTGATATAGAACAAATAAACAATGCGGTCATTATTGTGGGACCTGAAAGAGGA
TTTACAGAAAAAGAAAAACAATTAATAGCACAATATAATTTTTCCCCTTACAGTATATCCTCAAACACCCTAAGAACAGA
AACAGCCACAATTGCTGCATCTATTATTACAGCATCAAAACTAATTAATATGTGATTTTATATTAAAAATTTTTTTATTA
TTTTAAATCAATATGTTTTTGAGCACAATTAATTTATAACTGTTTGATTAATCAGCTTATCATAAATATAAAGCTCAATC
ATAGAACCTTTGTCAACCTCATAGGGCAACTTAATCAGTCCTCCCTTTGACTTAAAGGAATAAATCAAAGAATTTTTGCC
ATCCAAGCCTTTTAACCTAACAGATATATCAACATAAGATGGATGTTGTCTTAATTTATAAGTCAAAATTCCAAAAACAA
TTTTATTGTCAACCTTGGGCTTTGCAATAGTAATTAAAATTTTATCTGATTCATTTATTTTAGTTCCAGGCGGAATAGAC
TGAGAAATAATATTTCCAAAATCGCCGATATTTGCCAAATCAATGTCAAAGTTAATGCTATCGCTTAAAAGAGAAGCAAT
TGCATCTTTATAATAAATTCCAACATAATTTTTAACATGTTTGTCCAAATAATCTTTACCCTTACTAATTAAAAATTGAA
GATCCGTTAAACTTGATATTTGACTACCCGGTGATGGATTTTGACTAATTATTATTCCTTTTGGCAATTCGCTTTCAACC
TCAAGAGGTTGAACAATATGGTAAAGTAATTTAGAATTATCAAAAGAATTGGCCTTTAAATTAATAATAACATCGTCAAT
GTTTTTACCAATAAAACTATCAACTCTGTTTATTATAGCCCCTTTGCTAATGAAAATTATAACCTTATTACCATGTCTTA
AAACAGTTCCTGGTTTTGGACCCTGATCTATTACTTTCCCTTTATCAAGAGCACTTGAAGAAAATTTAAATTCAATGTGC
GGAATCAACTCTTTTCTCTGCAATTCAAGAACAGCATCCTCAATAGCAAGAGAATAAAGATTTGGAACGACTGCAATCTC
ATTATTTTCTAAAACCATAAAGAAAATTGCAAAAGAAACAATTAAAGATCCAAAAATAACTAAAAGCAATGCCTTAATTG
TGGTTTTGGGCAAAATCAACATTTCATTATTGCAATTTTTGTCACTCTGAGTCAGATCTAATTTATTTTTAAACAATTCC
TCTTCATTAGAAAATTTATTTTCTAGATTGTCATTATTATTAAAACTAATATATCCCCCCTATTCTATTGAAGAAAACAC
TTGCCCTATTAGCTGCCTACTTCCATTATAAAAGGACTTAAAATCCAAAACCTTTCTTCCAGGTCTTTGAACTTCTAAAA
GCAAAAGAATCCCTTTCCCGGTATTAACAAATAATCCTTTTTCAGGATTAAAATCAACAATTTCTCCTATTTTTCTCTCC
TTATATAAATCTACCTCCAAAAAATCGGCGCGATGAAAAATAATGTCGTTATAATCAAGCCTAACTCTTACAAGTGGCCA
AGGATTGCACGCATTAATTTTATTTTTAATCTCAAATGCACTTAAATTAAAATCTATAAATCCAGATTCTTTTTTTAAAA
AAGAACAAAAAGTAGCTTCGCTTGATTTTTGAGGAATTCCCAAAAAACCCTTGCTAATTTTTTCCAAAGCTTCTAGAACA
AGGCTTGGACTAAGGCTTGATACAAGTTTTGAAATATCATGGCTTGTATCATAAGATCTTATTTTAAAATTTTTTTGCAC
TAAAATATTGCCACTATCCATTTCTAAAGCCATACTCTGAATAGTAACACCGCTAACACAATCACCATTTAAAATTGCAG
ATTGAATCGGAGAAACGCCTCTATATTTGGGCAAAAGAGAAGGATGAACATTAATACATCCCTTTGGGAAAAGATCTAAA
AATTCTTTTTTAAAAATCTTGCCATAAGAAAAAACTAACATTAAATCTGGATTCAAATCTCTAACTAAATTTAATACATT
ATCATCAAGAATCAAAGGATCAAGAACTTTAATATTCCTAGCAATAGCCTCTGACTTTATTACATTTTGACTTAACTTTT
GTCCTCTACCCCTAGGTTTATCAGGCAAAGTCAAAACTCCCACCACTTCATAATGCTTTACAATCTCTTTGAAAACTTCT
AAAGCAATAGAAGAAGAGCTTACAAAAAATATTTTCATTTTGCCCTAAGCCCCCTTTCTCTCATATAAGGCTTTAGTAAT
TTATTTTTTAACTTTTCTTCGTAATAATCAATAAAAAGAACTCCATTTAAATGGTCCATTTCGTGCTGAATAATTCTTGC
CAAAAAATCAGAATTTTCTATAGTAAAAGATTTTCCATTCTCATCATGAAAATTTATTACAACAGCTTTAGGCCTCATTA
AATCATAATAAACTCCTGGTATACTCAAACACCCCTCTTTGTAAGAACTAAACTCATAAGAAGTCTCTATGATTGAAGGA
TTGATAAAAACCAAAGGCCTTGCCATTTTATTTTCTCTAACTACAAAAAGCGCCAAATCAAGGCCTACTTGGGGAGCAGC
AAGCCCAACTCCACCGCTAATATCCATCAATTCTATCATCTTTTTAGCATAATCTCTAATCTTATCGTCAATATTCTCGA
TTTGCTTTGTCTTAACACGAAGCAAATCATTAGGATAAAATACCATTTCCATAAAAACCCATCCCCCTTTCAAACAAAAA
AGACACTTATTTTATTTTTCCAAAAAGCTTCCATTCCTCATTTCCCAATAATGAAAAATAAATATTACCAATCCTAGACT
TAGGAATAGCATAAAGCTTGTTTTCATTAATATCTTTAAAAACTAAAAATTCTTTAAGATCTGTATCAAAAAGAACAAGC
TTTCTGTCTTTACCATTAAACTTTAATCGCCAATCGCCTTTTAATGTTTTGTAAAAAAAGGTTCTCCCATCAGCAGTATT
AATTTCATAATCTTTTTGCTTTTTTAAAACACTTGTTGATTTTATAGTTCCCATAACATAGCTTAAAAAATCCTTATCAA
ATTGAACACTGCTCAAAACAGCTCCCACATAAGCTGCCTTTATTTGCTCATTCTTAGAATCAACAAAAAAAATAGTTGGA
CTTTTTTGTAGATTAATTTTATTAAAAATTTCATTATCCTTATCAATAACCAAAAAAACACTTTTTCTAGATACTTTGTG
AATAATTTCACCATTTGTAAAAGAGTTTAAAAAATCTTTTATTAAATTTTCTTTAATATCTCTACCAACCAAAATTAAAA
CATTTTTATTCAATTTTTGAGCTTTTTTAATTGCAACCTCATAAGAACTCTCAAAAATAATATCTTCCGGAGGCAAAGAA
AACAAATTTGAAAATCCTTGATTTAAAATCATTAAAAATGCAATTATAAATCTCATATTTTACTTGTTAGCTTTGCTAAA
AATTCCAACTCTCCTTCATTATCAAAGCGCTCTTTTAATGTTAAAAATACACATTCATGATAATCATTGATATAATTTAA
CTCATCTTCTGAGAGCATTTCTTTTACTATCAACTCCTTTTCAAAAGGAACAAGGGTTAAATTCTCAAACTCTAAAAAAG
CTCCAAAGTCATTTGTAAAAGCTTGCCTTACAAAAACTAAATTCTCAATTCTTATTCCGTGACTAAATGTTCTATAAAGA
CCAGGCTCAATTGAAACTACCTCAGATCCTTTAAAAAGATAACTAGAATTAGGACTAATAGAAACTGGAAGTTCATGAAC
ATTAAGAAAAAACCCAACACCATGCCCAGTGCCATGAATAAAATTCAATTCATTTTTTAAAAGCGGTAATCTACAAATTC
CATCAAGAAAAGCTCCGGAAGATCCATATGGAAACTTTAAAGAAGAAAGGCCAATGAAAGCCTTAAGAACCAAAGTATAG
TCGCGCTTTTCTTCATCAGAAGCATCACCTATTAAAAAAACTCTTGTAACGTCTGTCGTACCAAGTCCAAAATATGAACC
CCCAGAATCAATCAAAAGAAGACCATTGGTATTTATTTTTTTACCCCTTTTGGGCCTATAATGCGGAAGAGCTCCATTTT
CTCTAAAACCAACTATTGAGTCAAAGCTAGAACTAAAAAAATCTTTATTCAATTTTCTAAAATGCAAAAGCATATCAGCA
ATATCTATTTCATCTAATTCAGACAATTCAACCTTGCTAAGACTTTTAAATTTACGTAAAAATTTAATCAATGCAATAGC
ATCAATAATATGCGCTTCTTTCATCTTAAGAAGTTCATAATCGGTTTTTAATGCCTTAAGACTACTTATAATACTCTCTC
CCAAAATGATATTAGTCTCACCAAGAACTTTTAAAACCCTAACATTGGCATAAAATGAAACAAAAAATTTACCTTCGTGC
TTTATTTTGTCCAAAAAACAGTAAAAATTGCTGTAAGACTCTATTTCAAAATTTTCCATTTCAAGTGCTTCTTTAACACC
CGAATCAAGTTTTTTTATATCAACAAAAAGAACATTTTTTCGATTTTTATTCCTAGATATTAAAAGAAACGAATAAAATA
ATGCTGATTCTTCAACATCTGCCCCTCTTAAATTCAGCACCCAAGCAATCTCATCAAGAGCAGTAATAACATAAAAATCT
GCCAAATTCTTTTCTAAAATTAAATGAATAGATTTGATTTTTTCAGCTCTTTTGTTATTCTTCTCAGCATCAGCCAATTC
AAATACATGGCTAAACTCAAGCTGGGGTCTAGATTTCCAAATTAAATCAATTAGATCTTGATTTAAAGCCTTGATATGTG
TATTTTTACATTTTTCAGACAACTCTTTATAAAACTTTATACTAATCTCATCTGAATAAATCCCAAGCTTTGATTCTTTA
AGATTCAAATTTATATACGTAAAAATATCAGGAGATCCTTTTACTCCAAGCTTTATTAATGCAACTTCAGTTCCCTTAAG
CTCTTGCTCGGCCTGTAAAAAATACCTACCATCTGTAAAAAGAACAGCTTTTGATAATGTTATAATTACCGTACCAAAGC
TACCAGAAAAACCTGTAATAAACTTACGAGTGCTATACCTTTCATGAGAATATTCACTAAAATGAGGATCATAGCCTGCT
ACCAAATAAGCATCAACCCCATTATCTCTCATATGATCTCTAAGCAAAGCTAATCTTTTATTAATATCCAAAAAAATCCC
CTTTATACAACCTTACTAATATTAGTATACCAAATAATTATCAATTTAAAAAAAAAAAAATATTTGATATAATTTAGCTT
GAAATTAACTCCTAAAGGATAAAACATGAAAAATATTAAAGCGGTTGCCTCTGATCTTGATGGCACTCTTTTACTATCAA
AAAGCTATATTGGAGCCTTTACAGAACTTGTAATTAAAAAATTAACAAAAGAAAAAAAGAAATTCATAATAGCAACAGGA
AGAAGTAAAAATGAAATCATTCAAATTATAAAAAAAACAGATCAACTGCAAGTTTCATTTTTCATTACATTAAACGGAGC
AAAAGTTTACAATCAAGAATGGAAATTAATAAAAAGTCATAATTTATCTGCTGAAGTGGTAAAGAAGATTTTAAATTTAA
GAGACGAGAAATTTAGTCACATACCTCATTTTTTACATAAAGCAGATCAAAACGACGACCAATTAAATATTGACATCAAG
ACTAAAATTGCAATTGATCAATGTAAAAAATTGCAAAAAGAATCCAATGTCTTCAGACATGAAATAATCAGCCCAATCAA
TAAAATTCAAGAAATTAAAGACTTTAACGAGCTTAAAAATTTTGAAAATGTTGCAAAAATAATACTAGCTGGCGGAGAAG
AAAGCCTAATAGAATATGAAGCAATGATTTTAGAGAAATATAAAGGAGAAATAAATGCATACCTTTCTACCCCAAATTCA
CTAGAAATTGTAGATCATAAAGTCTCCAAAGGTAATGCATTAAAAGAAGTTCTTAAAACTATAAATATTGATTTAAGCGA
AACCATAGCTTTTGGAGATGGCTTTAATGATACTGATATGCTAGAAAATGTTAAAAAGGGATTACTAATGGGAAATGCAA
ATTATAGATTAAAAGCAATGCTTCCTTACTTAGAAGTAATAGGAACAAATGATGAAGAAGCTGTTGCAAACTACATTAAT
GAGAATGTCTTAGAAGAACCTATTTAGGAGGAATAAATGGAGAAAGATTTAATAAAATATGCAGAGCTTATAATTTTAAA
GGGAATTAATTTACAAAAAAATCAATGTGTTTTAATTCAAGGTTCAATCGACAATTATAATTTTTTGAAAATATTAGCAA
AAAAAGCTTATGAACACGGGGCTAAGTATGTCAAGCTAAACATTAAAGACATTGATATTTTAAAATCAAGACTAAAATTT
TCACAAGAAGAAAGCTTGAAATTTATTCCAAATGCAGAAAAAAGCTTTTTAGAAGAAATGGTTCAAGATAAATGGGCAAG
AATAAACGTCGATGATACAGAAAATTTTGAAGACTTAAAAGAAAGCATTGGTCAAAAAATGTCAATTTATCAAAAAGCCT
TAAATTTGGCAAGCAAAACCTTATCACAAGCAATAATGAGCAACGAAATAGCCTGGTGCGTTGTTTGTGCACCAGGTCCA
AAATGGGCTTCCAAAGTTTTAAATAAAAAAGAAGGAAGTCAAACTTTAGAAGAATTTTTCAAAATACAAAAAAAAATATT
ATTACTCGACAGTGAAAATCCAATAGAAAGTTGGGAATCCCATGGAGAAAAACTTCACAAAAGATGCAAAACATTAAATG
AACTTAACCTAGAAAAGGTAATTTTTAAAACCGAAAAAACAAACTTGGAAGTATATCTGCTTGAAACTTCCCTATGGACA
GGTGGAAGCGAAAAAATCAAAGGAACAGAAATAGAATTCAATGCCAATATGCCAACAGAAGAGGTTTTTACAACTCCAAA
CTATAAAAAAACAAAAGGCATCGTGTACGCCACCCGCCCTGTAATGGTTCTTGAGACACTAATATATGGAATGTGGTTAA
AATTCGAAAATGGAAAAGTTGTTGACTTTGGCTGTGATGATGAGAAGCAAAAAGAAATATTAAAATCACACATTGAAACC
GACATTCAAGCAAAATATATAGGAGAAGTAGCATTAGTTGACAGTAGCTCCCCTATTTATCAAAGCAATCTTATTTTTTA
CAGCACATTATATGATGAGAATGCAAGTTGCCACATAGCACTAGGAGCTGCATATCCATCTTGTTTAAGCAATGAAGAAG
ATTTAAAGACCGATGCCGATAAGCTAACTTACGGATGTAACGTTTCATTGATACATACAGATTTAATGATTGGAAGCGAT
GACTTAAATGTCATTGGTGTAGACAAAAATGGAAAAGAGTACACAATAATAAAAGCTGGTAAATTCGCAATATAAAAGGA
GGCTTAATAATGATAAGGGCATTGCTTACCAATGATCTTTTTTTGTCTTGTCTTGTATCAGGAATTTCTGCTCAAGTGAT
TAAATATGGTATCCAAACTGTAAAAACAAGAAAGTTAAAACTAACTCCAGTACATCTTTTAAAAAAAATTTTTCTAGAAA
CAGGAGGCATGCCAAGTAGTCATTCATCAACGGTCACCGCTCTTTCAACCTCAATCGCACTAACTGAAGGAATAGATACA
AATTTTATAATAGCTCTTGCATTTGCCCTTATTACAATAAGAGATTCTTTCGGCGTAAGATATATGTCTGGAGTTCAAGC
AGAATATTTGAATGCATTATCAGAAAAATTAAAAAAAGAAATAAAAATTGACACAACAAAAATAAAAGTGGTCAAGGGGC
ACAAAAAGAAAGAGGTTCTAACGGGCATAATAATAGGAATAGTCTCTGCGTATATTGTGTGCTATTTTTAGCATAGGAAA
AAATAAATGGTGCGTTTTTTAGGTTTTTTATATTTAATTACAACAATACCACTTATCAAATCCTGTGATGCAGCTCAATT
TGGAGACTACAAACCTTTATACTTTGAAAATGAAAATGATCTAAAAACTGCCAATGAATATATAAATTCACTAGGATACA
AAACAATCTCAGAATACACAACAAAAATTGACATTTTAGACTTTCCCGAAAATAAAGAAATCACAATAAATGAGATAAAC
AAACTTAACAATCTTGACCTGAGAAAAAGCATATTTTTAAAAAAGCTCTCCAATCTTTTCAACATAGAGCACAAAAAACT
TCTTTATGTTGAAAACAGGTTTAAAAGTATAAATTTTAAAAACCTAAAAAAAGAACTCAATATTAATGCCGACATACATT
CTCTTGACTACAAAACAAAAATTAATTTTATTTCAAGCATAATATTTCTAATCATAATAATTTTATTAATTTTTTTAGAC
CCAACAAACTCTATATTTACTTTAATTTTTCTATTAATTTCATCTCTTGCTTTTATGATAAGCAAAGAAATAATGTATTT
TTATCCATTTACAGTTCTCTCTTATTTGTTATTTTCAATAATCAGTAATTTTAACAAAAATTACAATAAAATATATTTAA
AAGAAATAAATTTTTTAACACTAATGACAAAAATAAAACACTTACTATTTTTATTTATATTCACAGCTCTATATTTCATT
ACAATCACAACCTTTTTTACTACAAATATTGATCCCACTTTTATTGCATTTGTCGCAATACCAACCCTTTGCATTTTCTT
AATTTTCAGCTGGATAAAAACAGAAAGCAATTTTAAAGACACCTTCTTATTCCCAATCGAGATTAAAGAGAAAAAAATAG
AAGGAAAAAAAGCTTTAAAATCAAAAATCGCAATACATCTACTGCTATTTACACTCTCATTAATTCCTTTCGCTTATTCA
AGCTATATGCTAAATTCTTATGAAAACATTAACTACCTTTACAGTAAAAAATTAAATTACTTTGATTATTTAAATCCTAA
TAACATTTATATAATGCTGGGATACAACAAAGACATGCCCAATATTATAGGGTACCTATCCCACATTCTTTATCAAAACG
AACTAAAATACAATATTACCGCTAAGTATGGAAAAATTCCTAAAGATATAAAAGAAAATTACTTTGAAATCAAAAACGAC
AAAATAGAAATTCATCCTAAAACTGTTTACGAAGTAGACAAATCATTTATTGATGAAATTCTTAAAAAAGATCTTGCAAG
TCTGTTTTTAAAAAATAAAAATCCAATCCTAATATATAAAGAAAACAAGAATAATATCAACACAGATAAAAAAAATTACA
AAATACTTTTCTTTTTCTCTTTGCCCTTCTTTGTATTACTATTCCTATTTAAAGCAATAAGATTTACAATTCTTTTAAAC
ATAAATGAAAAAACCTATAAAAAATATATTCAAGGATAAATAGCTAATGCTAGACTTAGAAAAAGTAAAAACAATTTTTA
AAAAATACAATAAATACGAAATAAATATTAACGAGATTCAAATACCTGAATATGCCCTAATACCCCTTGAAACAGAAAAT
TCAAAATCCATAATATACATAATTGAAAAACAAAAAATAGAAGAAAATCAAATTTTATCCAAAAACTCAAACATAGAGCT
ATACACATATTCTCCAATATCTGGAATAGTAGAAAAAATATACACAGCCAATTTTCCAGATGGAAAAAATTTAAAATCAG
CATTAATCAAATTTCAAGGAAAAATAAAAACTGAAAAAACACCAATTGAAGAAGGAGCCTCAAGAGAAAAAACCTTGGAA
AAATTAATTCAACTGGGAATTCCTTGGTTTAACGAAAATTCTTTATTTCAATTCATAAACAAATGTAAAAAAATAGACAA
AATGATTTTATTAACAAACGGAAAAGATGCATTTACAAATATTTCAGAAGCACTGATGGCAGAAAAATTAGAAGAAATTT
TTTCAGGATTCCAAATAATCGACAAAATATTCAAATTCAAAGAAATAATAATAATAATAATATCAAATAAAGACAAACTG
AAAAAAGAATTCGAAAAATTGAGTATTTTTAAAAACAGAAAAATAAAAATTAAATCTTTAGAAAATGCATATCCTTATAC
AAATCACGAAATGATAATGCACTTTTTATACAATAATAAAAATACAAAAGATGATATAAATCCCCACAACAATATTTTAT
TAGCAAATATTGAAGATCTATACAATGCAAATCTTGTCATAAAAAATAACAACCCCTATAAAGAAAAATTTGTAGCTATA
AATGGAAATAAAAAAATAAAAAGTAGAATACTGAAGGTAAAAATTGGAACCTCTTTCAGCCAGCTAATAAATGAGAAAAT
TGACACAAAAAAATATGAAATTTTTTTAAACAACCCAGCCAATAAAATAAAAATCGATACATTAAACATACCGATAACAA
GAGATATTTATAGTCTCACCATATTAAAGAAAAAGTCAATATACGACAAAATTAAAGCATTGTTTATATCAAGCTTTGCA
CCATTGCAAATGGAAAATATTATTTTTTCATTCTTAAAGAATGAAAAAATAAATAATAGCGGCAAATTAAAAATATTTAA
TTATACAGACAAAGAAGTAGAAGAAGAAATACATAAGGTTCAAAAAGAAATTAAAAGCAAAATTCTAAATGAAAGTCTAA
CAAATGAAGCAATATACACTGAAAACAATTTAAAAGACATATACTTTGCTATCATACTATCACTATCACCTAGCCTGATA
TTTTCTTTCCTAAATAACACAAAATTCATGACAGACACCTTGCTGTTAATATTTATTAGTGTGGCAGTCTATATACCTAT
AATGCTAAAAATTAATTACAAATGTTTGTCTTTTTTTGTTTACGCCGCCTTAATGATAAGCATTATATTGCCCTTGGATT
TAGAAATTACACTAAAAATAACCTCCTTATTATTTACTTTTTTGGTATTCTTTTACTTTTTCAGACTATCAGCATTTTTG
GCAAACCCTATATTAATTTCTTTTATGTTTTTGGTATTAAATTTTCCGGTAAGTTTTAAGCAAGCCTATCAAGAGGAACT
TAAAAATTCAAATTCAATAATTCCAACCTGGAATGAAATAATTGAAACAAATCCAAACATAAAAAATTTAAAAAGTTTAA
ATACCTTTACAAGATATGAAAGTAAAAAAATAGATGCAATTGAAAACTTTGTAAATCAAAACATTTTTTCCGCTTTTAAT
ATAATTGTCACAAGATTTCATATTGAAAGTCTTTTGGGAGTTAATAATGAAAAAAAAATATCTCCTATCTTGCTTTATTT
TGGCCTCTTATTAATAGTTGGCAAATATATAATCAACAAATTAATACCACTGTCATTTTATATAAGCTTAATGGCAATCT
CGTACATAGCACATAATATAGGATTGCTAAACCACATCAGCTCCGACATGTTAACACTACTTATTTCTCCAATCCCAATG
CTGTTAATATTTACAATGGCAACAGAATTGCAAATAACACCTCACTTTAAATTTGAGCAAATACTCTACGGATCAATATT
GGCATTTATATACTTTTTGACATTAAGCTACATTCCTTTTGAAACTTTATCAGTCATAATATCTATTTTCATCTTACAAA
CAAGCTCAAACTTAATAAAAAAATATAGCTTAACCTTCAAAATTAAAAAAATAATGCATGTTTTGAAAACAAATAAAGAA
AAAGCACTCAAAACACCTCTTGAGAATGAAAAGGATATAATAAAATTATGACCAATAATTTAATTGCATGCCTAATTATT
AACAACTTAACCTTAATACACTTTGTTGGATTTGAGGACATAAAAATAAAAAACAATATAATGCTAATAAAAAGGTACGC
CATAATAACAATTACTTCTTTATTAATATATTCAATATCGTTTTATCTCTATAAACTGTTTGCAAAGAATAATTTACTGT
TCTTAGTGCCAATTTTTTATGTAATTTTAATTTACGTGTTGATATTATTATTTAAAGTATTAAATGATTTATTTATTGTT
TACAACAAAAAATCAAATTATTCAAACGATTTCATGCTTTCAAATAGCAGCTTAATTGCAATAACATTTTTTGCGCTTGA
TAAGAACAACGGATTTTTTGAAGGATTAGAAATACTTATTCTATCTGCACTTGGCATACTAATAGCTTTAATGTCAATAA
CATCAATAAAAAAAAACTTTGATAAAAACCCCAAAATCAATATATTGGAAAACGAACCAATATATTTTTTTATAATATTT
ATTTTATCTTTAATTCCAAATATAATTATATTAATATACAATCAATAATAGCGAGAAATAAAAATGAAAGAAAAAATAAA
TACATTGCTCAAACAGGCCGAAGACATTTGGAGGAAGCTTTGACAAAAATGAAATTCAAGCTAAAATCGAAAAATATGAA
AAAGAAATAAACCAGAAAAATTTTTGGAATGATCCTAAAAGAGCTCAAGAAGTAATTAAGGCTCAAAGTATTTTAAAAAA
TAAAATTGATCCGTGGGAAGAGCTAATAAATAAAATAAAAGACTTAAGCGATTTGTGCGAAATTGCCGAAAATGAAAAAG
ATACTAGCGGCTTGGAAATCGAATTTAATACGCTTGAAAAACAATACAAAGATTTACTCACAATTTCTTACTTTAAAGAA
GAGCTTGACGCAAACAATGCTTTTTTAACTATTCATTCTGGGGCTGGGGGCACTGAAGCATGTGACTGGGTTGCAATGCT
TTACAGAATGTATTCAAGATACGCTGAGAGAAAAAAATACAAAACAGAACTTATTGATTTACTCGAAGCAGAAGGTGGAA
TAAAATCTGTTACAATAGAAATCAAAGGTGAGTATGCTTATGGGCTATTGAAAAGTGAAGTCGGAATACATCGCCTTATA
AGAATTTCTCCTTTTGATGCTGCTAAAAAAAGACATACCTCTTTTGCATCAGTATTTGTTGACCCTGTTATTGATGACAA
AATAGAAATAATAATCAAACCAGAAGACATAAGAATTGATACATACAGAGCATCGGGAGCCGGAGGACAACACGTCAATA
AAACATCTTCTGCTGTAAGAATAACTCACATTGAAACAGGAATAGTAACTCAGTCTCAAAGCGACAGAAGCCAACACAAA
AACAAAGACTTGGCAATGAAAGTTTTAAAATCAAGACTTTATGAATACTATAAGAGCAAAGAAGATGAAAAAAACAAATC
CAAGCAAGACACAAAAAAAGAAATTTCTTGGGGCAACCAAATAAGATCTTACGTATTTCAACCTTACAATTTGGTAAAAG
ATCACAGAACAAAATTTGAAAATTCAAACACCACTTCGGTTATGGACGGAAACATAGACAATTTCATAGAAGAGTATCTA
AAATGGAAAAGCTTAAACTAAAGCTAGCAATACCATTGCTAGTATTTACAATATGCAAAATACATTCTCAAAGTAATATT
GAATACAATTTTTCCTATATCATTAATACAAAAAAAGAAAATATTGACCTAAAAAAGGGTATTGAAAAACAATTGGAAAA
AATCTATGATAAAATAACAGAACATATAGTAAACAATGATGACAAGAGCATCATTGAAGACATTTATATAAATCAAGATA
TAATAAAAACAGAACTTGAAATTAGCAAATTAAAAAAAGAAATGGATAAAAAAAAACTTCAAAACATAATAACCGCAAAA
GAAAAGCATAACACCAAAACCAAAATTGATGAGCTTAAAAAAAATATTCAAAATATTAACAATAAACAAAAAAAATTTGC
AGAATATTTTAACAATTTAAAAAAACTAAAAGTAAAATATAAAAAAATCGAAGAACAAACAAATATATCAAATTTAAATA
AAGAATTTTTTATAAGAGAAGAATTATTTTTTATTAACTATATTGATCTTAAAAAAATAGAAAATTATTATTTGCTAGAA
ATTAGCAACATCACTCCTGAGAAAATTGAGACTAAAAAAGCGGTATTTAAAACATCATCTTCTGTTAATGAAATTGCAGA
TCACATAACAAAATACAGCCTCAAAGAAATATTGGGCAGAGAATTTTTAAAAATCAACATTAACGTCAAAAATAACTCGG
ATGCAAAAATCTACATAAATGAAAAATTTGTTTCAAAAGGAATCTATCACGATAATATTTTTGACATTTCTAAACTCCCA
AACAAAGAAATTGAAATACAAATCACAAGTGCAAATTTCGAAAACTATTCTATTAAAAGAACGGTAAAAAATGCAGACTC
AATAATATTAGATATTGACTTAAAAAGAACAATCTCTAAAAAAGTATCAATTAAAAGCAATGTACAATCTAAAGTTTTTA
AAAAAGGAATATTTATGGGAGAAACCCCAATTGAAATTGAAAAACCAGAAAATCAAGATATCATCTTGCTTAAATCTAAA
GGATATAAAGATAAATTCAAGTTAATAAATAAAGAAGAAGATCAAGTAGAAATAGAAATGATAAAAACTAACAAAAATAG
ACTTATCGACACAAGAGATAAATTTTATGTCAATCTGGCCGTCTTTACATTAAGCACAATAGGAACCATTTTTGCAGGAA
CATTACTTAACAATTCAGAAGTACTTTATAAAATAACAGGCAATCACTTTATTAACAAAAGATTAACAGCAGAAGATATT
TATATGGCAAAAGCGGAACAAATGACTGCAACATTTCTATTTGGAGTAGGAATCACTTTAACTATTGGAAGCTTTATCTC
ATTAATAACTCATTTAGTAGAATATATTAAAGAAGCAAATATGGGAGAATAGATTTAATAATCTGCAATAAAATAGGAGA
ACAAACTTTTGGGCATTTTAGAAAAAATAAAAAATTTATTTAAAAGCAAACAACAAGAAAATGTTATTGAAAATTTAGAA
GACATTTTATTAGAATCAGACATTAATAATGAAATTGTAATAGAAATAATAAATAAATTAACAAAAGAAAAAAATGAAAA
CGAAAAAACTATTATTGGAAAACTAAAAGAACTTTTAAGCAGCTATATTAATACAAAAAAATTTACTCTAGAAAATAACA
AATTAAATATTTTGTTAATAGTTGGTATAAATGGAATTGGAAAAACATCAAGCATAGCAAAACTTGCAAATAAATTAAAA
AATGAAGGCAAAAATATATTAATATCGGCTGCTGATACATTCAGAGCAGCTGCAATTGAACAAATGAAAATTTATGGAGA
ACAAATCGGTGTTAGAATAATATCTCAAAACCAAGGAAGCGATCCATCAGCTGTGATATTCGACAGCATATCAAGCGCTA
AGCTTAAAAATTACGATGCATTAATTATTGACACAGCCGGAAGATTGCAAAATAAAGAAAATTTAATAAAAGAGCTTCAA
AAAATAAACAATGTAATATTAAAGCAAATAAAAAACACCGACATCAATTACCAAAAAATACTTGTAATAGATTCTACTAT
TGGAAAAAATGCAAATAGTCAAGCAGAAATTTTTAATAAAGCAATAGAAATAGACGGAATAATAATCACAAAACTTGATT
CATCCTCAAAGGCAGGTACAATAATAAATATTTCAAAAATTCTTGAAAAACCTATATACTTTACTACCTTTGGAGAAAAA
CTAGAAGATATTAAAGAATTTGATATAAATGAATATTTTAATAAATTGCTATGAAAAAAAAACAATTAATACTTCTTCTA
TTTATGCCACAAATTATTTATGCAAAAAGCTATTTTGCATCTGATGTATTTTTCAATAAATACCAAAAATTAAATGAAAA
ACCAAAAACGGGGTTTTATATTGAGTATTATTCTGTTGATGATACTGAAAAACTCTACCTATACAAAGAAAATAACTTAA
TAAAATACAAAACAATTCAAATCATAGAAAACACAAAAAAAATTACATGTTATGATACAAAAGATACAAAAAGAAAAGAA
GAGATTTACGATAATTTAAATAACAAAATACAAGAAATTGAATATGATAGCAAAGGAAAAACTCTTGAAACAGCAAATTA
CGTTTATGAAAACGAAAACTTAATATCTAAAAATTTAAAAACAATAAACCAAAAACCAAAATTAATATATTATTCTAAAG
ACGACAATGGTAAATTACTAAAAATAACAGGATCAAATTTCCAAATTTGGAACTATGGAATTAATGGCGACATAAAATCT
ACATATTTTGACATCAAAAAAGCAACAACAAAAGTTATAAAATATGATGATAAAAAAAGAAATTCAAACAGTACAATAAT
TGTTAATAATAAAATAAAATCCAAAGAAAAAAACCAATATTTAGATGAAGAAAAAATAGTAAATACCTTTGAAGAAGAGA
ATACAAAAATCATATCTACCTACAAGGCAAACAACCTAATTAAAGAAGAAACATATAAAAATAATGAACTTATAAAAGTA
AATGATTTTCAATACAACGAATCTGATATGATAATTTTTCAAAACACTAAAGAAAAGGATAAAGACCAATACACCAATAC
TAAAATTGAATACGAATATAACAAAGACAATCAATTAAAAAGCAAAAAAATTTATGAGAACGATATAATTTATCTAAAAA
CTGAATACCACAATGACAATGAATATGAAGAAGAAATATACTACAATAAAAAACCTGCTCTTAGGGTAAAACACAAGAAC
GGAAAAGTCACCGAAGAAAAACCAATAGGAACAAATTAAATGGGTATAAGAAATTTTTTGCTTAAAAGATTAATACTAGA
AGAAAAAAATAGTCTAGCCCTCACAATTGTAATAATATTAAGCATTGCCTTAGGCGAAATAATAATTATCCTAACAATAT
CAATCATGAATGGTTTTCAAAACGATTTTTTTCTTAGCATTACAAATGTAGAAAGTGGAAACTTAAAAATAGAAAATGAA
TTAACTCAAGAAGAAATCAAAAAAATTAAAAAGATTGAAGGAATAAAACATATAAATAAAATATACGAAACACAAGGCAT
TGGAATTCAAAATTATTATTATCCAACTATTTTAAATATCATTGCAGTTGATATTAAAGATCTCAAAAAAGACCAAAATT
TTATTTCATTTACAGGACTTGAAAAAGATGAGCTGGATCTTAAAGACAATGAAATCATTATTGGAAATGTACTCTCTCAC
AATTTCAACTTATTCGAAAATGATCCCCTAGAATTAATAATAACCGATGAAATAAAAACACTTATATCGCTAGAAAATGA
TATAAAAAGCTTTAAAATAAAATCGATTTTCAAAAGTAATTATGCAAAAATAAATGAAACTTTAATTTTTATGAATATAG
ACTATTTCATTAAAAATAAAATTTTACATAATTCTGGTATTAATTACCAAGTAAAAACAAAAAATTTAAATCCAAGTAAC
AAATTAATTGAAAAGATTAAAGCTGTTAATCCAAAAATTAAAGCAAAAACTTGGAATGAATACAATAAAGAATTCTATAA
AATATTGAAAATAGAACGAAATACAATGTTAATTATTTTAGCAAGCATTTTCATTGTTATTGCCGTTAATACATATTATC
TTCAAAAAAGAATAATAATAAACAAAAATAAAGCTATTTTAATACTATTAGCCATGGGACTTAGAATAAAAAAAATAAAG
CAAATTTTTTTTATTCATTCAATAATAATTTGCACTGTAGGAGGACTTCTTGGCTTGACACTGGGAATTTCCATTTCCCT
AAATATAAATGAAATTTTAAAAATAATTGACAATCTGGTAAACACTTTAATAAATTTTTTAAATCAAATATTGGCTTTAA
AAATAGATGGCATTAAAATACAAATAGTAAAAAATACAATTACTCCTAAATTATTTTTAAGCGATTTAACATTTACTTTC
TGCTTTGCATGCTTTTCTACAATGTATTCAAGTATGAAGGCAACAAAAAAAATTGGAAGTCAAAAAAACATTGAAACTAT
TAATGGACAGTAAAATGGAGAATATATTAATTATAAAAAATCTTTGCAAAGCATATAAAAAAAATAAAACAAAAATTCAA
GTAATAGAAAATCTAAACTTAACTGTAGAAAAAGGTGAATTTATTTCAATTCAAGGAAAAAGTGGTTGTGGAAAATCAAC
TCTTTTTAACATGATTTCAGGAATTGATAAAATAGATTCTGGAGAGATAATATCGTGTGGAATATTTTTGAAAAACGCAA
ATGAAAAAACATTAAGTTTGTACAAAAACAGACAAATAGGCTTAGTATTTCAAAATTATAATTTAATAAATGAATTTAGT
GTAATTGAAAATATAATTTTACCCCAAATTATCTCAGGCCAAAAAACAAAAGAAACAATAAATAAAAAAGCTTTGGATCT
AATGAAAATATTAAAAATAGAAAACAGAGCAAATCATTACCCTTCAGAGCTCTCAGGAGGCGAATCACAAAGGGTTGCTA
TTGCTAGAGCATTAATCAATGAACCTAATATAATATTGTGTGATGAACCCACGGGAAATTTAGACTTAAGCACAGCCAAA
ACTGTAGAAAATCTACTTATCAATACAGCAAAAAATTTTAAAAAAACCTTAATACTAGTTAGTCACAACCCACAATTTGC
AAACAAAGCAGATTCAAAATACGAATTCAAAGATAGGACATTGAAAAAATTATGATACTAAGGCTACCAGAAATTACAAA
AATTGCATATTTAATTTTCAAAAATTCAACAAATAAAATAGCTTTAATAGGTTCTGGAATATCATTAAGTTTAGTAATGA
TCCCATTAATTATTGTTTACTACATGTCTAGCAACATCATGACTTCTACTATTAATAAATATATTGAAAGTGAAGGATTT
TCAATGCAAATAGAATACAACGAAACAAATAGAACTCATTATTTAAAAGACAGATTAAGCTTATTGAAAAAAAAACATAA
TTATAAGGATCTAAATTATTTTTTCGAGAAAAGAACTTATGGAATTATTGGAAACAATAAAAAACAAGGTGTATTAATAA
GAGCAATAGAAAATAAATTCATATTAGAAAACAAATCAATAAAATTAATAAAAGGTACTAAAAACTTAAAAAAGAATTCT
ATACTCATTTCAAATCAAATCAAAAATAAACTTAATTTAAATCTTAATGAAAAAATTGATATTTTGATTCCAAATACAAA
AAATGATAAAATAATGCCCAGAATAAAAAAATTTAATATCTCGGGAATAATTGAAACCGGATTAAAAGATATTGATAATA
ATTTGGTATTGATTTCTTTTGAAAACGAAAATTTAATGTCAAAAAAATTTTCAAAAAGCATAATTGGGCTCAAAACAAAT
TCCAATTCCATAAAAAATAATGAAATCTTAAAACAGAATTTAGAAACCGAATTTCAAGAATTCCAAATAAAAACATTCTA
TGAACTTTACTCAAATAAATACAATAATCTGGATATAAGTAAAAAACTTTTAATATTCATTATGGCTTTGATTATAATAT
TTGCAAGCATCAATATATCTTCGTCCCTTTCAATGCTTATTTTTGAAAATAAAAAGAAAATTGCAATACTAAAATCAATT
GGAATGAATAATTTAAATATAAAAATAATATTTCTTTTGATATCGCTCACATTAAGCACTGCCTTTTGTGGAATTGGAAT
AATAATTGGAAATTATTTAACACTTAAAATATCTTATTTAATAAACTTTGTTGACAATGTTTTAAATTTTTTTTTTAAAA
TACTTGGAGAAGAAAATTCTGAAATATTAAACTCAGAATATTATGTATCTGAATTTCAAATACATTTAAGCCTAAGCTTT
AGCTTAACACTTCTTGGTCTTTATATGTTAATAAACATTTTAACTACACTGATTCCGCTTAACATTGTCTCAAATCTAAA
AGAAAAAGAAATCTTAAGATAGCTTAAAACTCTATTTAATCATCACATTATAAATTTTAATAGAAGAAAAATCCTTTTCA
ATTGTAGGATAAATCTCATTTGGAAAAATCGTACTAATTGTAAAACTCTGCTTGGATTTAGACTTTAAAAAAGAATTGGC
AGAAGAAATTAATTTGCGTCTCAAAGACCTAATGATTCTACCTTCCTTATCAATATAACCAATTTCAATCTCCAAATTTT
TAACAACATCTTTTGAAGAATTGAAAACTTCTATAACAGTATTTGCCTTGCAAATCCCAAAAGACTTTTGAAAATAATTT
CCAATATATTTAAATTTTAATATAAAAGAATCTGAGTCAAGATTTACACCAATTTTATCATCAACATTCTCAAAAAAATC
AATGTCAATGATATCTAATACTATTCTTTTAGGATTAACATCAATAGCTCTTGGTATGCTTGATATAACATCAATTGGAA
TATAAACATCTTTACCCCATTTTGCAGAAAAATCACTTTCTTTAGAAAAAATCTGATTAAACACAGATTTGCCAAGATCA
TCGTAAACTGTAACTCTGTAGGAAATCTTTTTAACAGGGTGCATTGTTGAGATAACCCCCGCTTTAAGCTGATACAAATG
CGCATCTTCAAATACCAAAACTTTAGCATCCTCTATTTCTATGTAATAGAAATCTTTGGGACTTGAAATAAGATTAACAG
CTTCAACTACTAAATCCATAGCCATAGTAATAGGAGGAAGGCCTTGCGATGTAAAAGAGGGAGCAAATTTTTCTTTTAAA
GCCATTGCACCATTCCCCTTCATACTCATGAAACCCTGAAAAGATCTGTAAGTAATCAAAGAAATACAAAATATTAAGAT
AGAGCTTATGATTAATATTAACATTCTGTTCTTGGATTTCTTAAATTCATAATAGTCGATTAAATCTAAATCATCTCTTA
TTCCAAATTCTTTTGCTTGTAAAGTTACATGGATCATTTTTTTTTTAGATTCTTTAGTATTTACCTTATCAGCAACTTCT
TTAAAAAGAAAAAAAAATAAACTAAACATTGACTTGTCGTGAAGAGAATAAAAATAGATAGACTCAAGCTCTCTAAAAGC
AATATCTATCTTGCCTATATCAACAAATCTTTTGGCTCTAGCATAAGATCTTCTAAAGTGAAGTCCCATATTTTCAATGT
CATTATCAGAAATATCTGATACTTCAATAATATTTTTAATACTCTTTTTGCTTAAAATTTTATTTTTATGCTTCTTAAGC
TTCGATAAATAAATCTTAATTCTATCTTCAGACGTTTTACTACTATTCATTATCTTCTAATTCATCAACTTTTTTTAAAA
GCCAATACGCAATATTTCTAGCAGTGGTCTTTGTAATAGAAATCCCTATAAAAGAGTTGATTAATACTATTTTTCCCTCT
TCTCCACTTTTAAATTCTTTTGAAGCCTCTTCTAAAACACCTTCTTTGGTTTTTGTGTAAGCAATCTCCTCAGAAATCTC
TGTGGATTCAAAAACAAGATCACAAAAAATTTCTCCTGTATTAGTTACATTCCCATAAATATTATTAACAGGAACTAATT
TATAATCTTCGGCTTTTTCAAACCTATAAATTACTTCTTTCATATAAACGAGTATATCATAATCAAAAAACATAGCCAAT
AAACAAAATTTATACAAAAATAAATTTCAATTTTAAAAAAAAATGATTATTAATTAATAATTATTTTAAACTTTTTTTGT
GAAATAAAAAATAATGATATAATAATTAAAAGCTAAAAATTAAAACAAAGGAACTTATAAGAATAATGGATTTCAAACAA
ATAAAAAGCAATGTCGAAAAGGTTAAATTTTTAAGAAAAGATTTTCCTATTTTAAATAAAAAATTTGACAATAAGTATAT
AATTTACTTTGATAATGCAGCAACCTCTCAAAAGCCCAAAAACGTAATTTATTCTAACGTTGAATATTATGAAAATTACA
ACGCAAATGTACACAGAAGCGGTCATAAATTTGCAATTCAATCGAGCATAAAAATAGAAAAAACAAGAGAGCTTGTAAAA
AATTTCATTAATGCAGAATCTGCAAAAAATATAATATTCACCTCTGGAACTACTGATGGAATTAATACTATTGCAAGTTC
ATTTTTTTATTCAAAATACTTTAAAAAAAAAGATGAAATTATTCTTACAACTCTTGAACATAACAGCAATTTACTGCCTT
GGGTAAATCTTGCAAATTTAGCTAATTTAAAAATTAAATTAGCTAAATTCAATGAAATGGGAATTATTACCCCTGAAGAA
ATTGAAAAACTTATTACAGAAAAAACAAAGCTCATCAGTATTTCAGGAATAAATAATACCTTAGGAACCATTAATGATTT
GGAATCTATTGGAAAAATCGCAAAAAAATACAATATATGTCTCTTTGTAGATGCTGCACAAATGGCACCTCATATAAAAA
TAGATGTTAAAAAAATTGGCTGTGATTTTTTGGTATTTTCTGGACATAAAATGCTTGCTCCAACAGGAATAGGAATTTTA
TATATTTCAAATAATATGGCTGAAAAACTTCACAGCTCAAAATTGGGGGGAAATACTGTAGAAGAAATATTTATAGAAAA
TGAAAAAATTAAATTTAAAGCATCTGATTCTCCTAATAAATTTGAATCGGGAACCCCAAATATTGCAGGAATTATTGGAC
TTGAAGAGGCAATAAAATATATTGACAATATTTCTATGGATTTTATTTTAGAGCATGATAAACAGTTAATCGAATATGGG
GTAAAAAAATTACAAGAGCTTGATGAAGTTGAATTTATACTAAATACAAATCTTAAAAGAAATTCAATAATATCATTTAC
AGTAAAAAATATCCACTCTCACGATATTGAAACATATCTAGATACAATTGGAATAGCAACCAGAGCCGGAAGAACTTGTT
CCTATGTGGCATTTTTCCCAGAAAATTTAAATAAAGACCATCTTTTAAGAATTAGCTTTTATTTTTATAATACACAAGAA
GAAATTGATAATTTCATATTGGGATTAAAAAAGGTAATAAAAGAGCTTTCATAAAAATTTATAAAATAAAGATCTTAACA
AAGTTAATCAAAAATTGTATTTTTGATTAACTTTAATTTCAGGATTAATAAGAATTGTTTTAATTTTTAAAAATATAAAA
ACAATTTCAACTGTATACTATATTTTTAAAGTTTTTTATTTAAAAATCTTTATATTATCTTTTATTATTGATTTAATAAA
TCAAAGAAAATAAAATTAAATTATGCTCACTGAAAAAACTAAAAAAGAATTAATAAGACTAAGTAAAGTAAATAATTACA
TAATAAAAGTAGAAACAAACCAGAATTTCAAACATCAATCTAAATGTGGAGACCAAATTTTATTCCAAATAATAGAAACA
AATAATGGGAAATTTAATTTAAAACATCATGCATCTGGATGCATAGTTTTACTTGCAAGCGCAAACGCTTTAAATAAATT
GTGCAATAACAAAGCAAAGTCCGAAATCCTAAATTTAGTGCAAAAAGTGATAAACAGTGATTTTGCAAATCTAGATGAAA
TTGACGTAAGTTTAAAAATTTTTAACGTATTTACAAATACAAATAGAAAAGACTGCTTTTTACTGCCATACAAATCATTA
AAAGATAGTTTGGAAAGCTATAAGCCTTTAAGGAGAACTATCAGATGAAAATCTATTCACACTCATCAATCGGATATGAA
GGAGAACTAATCGAGATTGAAATAGACATTAAAAAAGGAATTTCTGGAATTGATATCGTAGGACTTGCTGGGAGTGAAAT
TAAAGAATCAAGAGAAAGAGTAAAATCAGCTATCAAGAATTCAAATTTTCATTTTCCCAAAAATAGAATATTAATAAATC
TTGCACCAGCTGGAATTAAAAAGCTTGGAACAGCTTTTGACCTTTCGATCGCTATTAGTATTATTAAAATCCAAGAAAGC
AAAGATGATAAAAATTTAGAAATCTTAATATTAGGAGAATTGCAATTAGATGGCAAAATAAGATCGATAAAAGCGGTTTT
ACCGGCCATTGCACTTGCCAAAGAAAAGGAAATAAAATTTGCAATAGTTCCCTTTGAAAATTTAGAAGAAGCTAGTTTAA
TAGATGGTTTGAATATTTGGGGTGTTAAAGACTTAAAAGAAACTATAAAAATAATAGAACAATTAAACAGCAATATACTC
CCCCCAAGAACAAATACTAAACCCCAATCAATAATTGAAAAAGATTATATTATAGATTATGACTTTAAAAACATAAAAGG
ACAACAAAGAGCAAAAAGAGCAATTGAAATAGCAATTGCCGGTGGGCATAACATCATGCTATTTGGTCCACCTGGAAGCG
GAAAAACACTTAGTATTAAATGCGCCCAATCTATTCTTCCTCCACTTACAAACAAAGAGCTTATAGAAACAAACAGAATA
TGGTCAATATCTGGGAAATTAATAGACAGGAAAATAATAAAACAAAGACCTTTTAGAAATCCCCACCACACTGCTAGCAA
AGAAGGAATAATCGGTGGGGGTCCCAATCCTTTACCTGGGGAAGTGTCTCTTGCCCACAACGGAATATTATTTTTAGATG
AAGCTTTGGAATTTAAAAAATCTATCCTACAATCTTTACGCGAACCTATTGAAGACAAATCAATTTCAATCTCAAGAGCA
AGTTCTAAATTATTCAAATACCCCGCCAACTTCCAATTAATGCTTGCAATGAATCTTTGTCCTTGTGGAAATCTTGGAAA
AAAAAATACAGATTGTTTTTGCTCACAACAAGAAATTTCAAATTATTGGAAAAAACTTGGAGCCGCAATGCTTGATAGAA
TTGATATTAGAGTCCCAACAAGAGCAATTAATAATGAAAAATTACTCAGCGAAACAAGCGAAAGTTCAAGTGAAATAAAA
CAAAGAATAATAAAAGCAAGAAATATTCAAAATATAAGATACGAAAATTTTGCAAACATAAATAAAAATTCTGATCTTAA
TTCCGATCACATTGAAAAATTTTGCGAATTAAGTGCAATCTTAAAAAATGACTTGATTTACATTTTAAATAAACTCAACA
TATCTTCAAGAGCAACACATTCAATACTAAAAATTGCAAGAACAATCTCCGATTTAAAGGAAGAAAAAAATATTTCAAGA
GAAGCATTGCTTGAAGCAATTGAACACAGAAAAAACGGAGAAAATATGCTTGAAAAATGAAAACCCCCAAAATATTTGGG
GTCTTAATACTAAAATTCTATTTTATCAATATAGCTTTTAAGCTGATTAGCAGAACTGTTAAACTTATCAAGCTCTTTAG
GGCTTATCTTAAAGTTTAAAACTTCTTTGACTCCTTCCTTACAAACTATAGCAGGCGCTCCAATATAAATATCTTTAATC
AATCCCCCATACTGGCCATTAATATAAGAAGATATTGGCAGAATAACATTCTGATCTCCAATTATTGCATTTACAATATT
CTTAATACCAAGTCCAATAGCATAATAAGTTGCCCCCTTTAACTTAATAACTTCATAAGCAGCATTCACAACCTTTTTAT
GAATTTCATCAAGCTCCAACTCAGTTATTTTGCCTTCAGCAAGATATTCTGACAAAGGCTTCATTGCTATTTTTGTTTCA
TCCCACGTAGCAAAAGAACTGTCACCGTGCTCACCCATAATATATGAATGTATATTTTGAGTGTTCACATTAAAATGATC
ACTTAAAAAGTATCTAAGTCTTGAAGTATCAAGAATAGTCCCAGTACCAATAACCTTATGAATAGGAAATTTGGAATATT
TCATTGTAACATAAGTCATAATGTCTACAGGATTGCTTGCAACAACAAAAATACCATCAAAACCGCTAGATACAACATTA
GTTATAATATCTTTAAAAATTTTAGAATTTTTATCAACCAAATCAAGTCTTGTCTCACCAGGCTTTTGATTAAGTCCTGC
TGTAATTACAACAATATCTGCATTAGCACAATCTTTGTAAGTCCCAAACAATACATTAATATTCTTCTTTAAAAACATTT
GGCCATGATTAAGGTCCATGACCTCCCCTTTTGCTTTATTTTCATTAACATCAATAATCACAAGTTCGTGTACAAGTGAA
TTGTCTATTGTTAAAGCATACGCAAAGCTTGAACCAACCCCACCAGCTCCAATAAGAACAACTTTATTAGACTTAAGCAT
AATTACTCCATTAAATTAAAACTATATACAAAACTAATTTTAAATAAGTAATGATAAAAATATTCTATCGCATTTCTAAG
GGCTTTGCCAATCACATACCTTTAAAAATTAAAAACAAATTTAATTATCATTGGATTTTAGAACCGCAAGAAAAGCGCTT
TGTGGAATCTCAACATTTCCCACCATCTTCATTCGCTTTTTACCTTCTTTCTGCTTTTCCAAAAGTTTTCTCTTACGAGT
AATATCACCACCATAACACTTGGCAGTAACATCTTTTCTAACAGGAGAGATTGTCTCTCGAGCAATAACATTAGAGCCAA
TAGCACCTTGAATGGCTATTCTAAATTGTTGCCTTGCTATTTCATCTTTCAACTTTTTACAAATCCCAATAGCCTTAGTT
CTGGCGCTATCTTTAAAAACCAACTGAGAGAGTGCATCAACTCTATCCCCATTGACTAATATGTCTAATCTTACTAAATC
TGTATATTCATAATCTAAAAGCTCATAATCAAAAGAAGCATATCCACGGCTCAAGGATTTAATTTTATCATAAAAATCAA
AAAGGATTTCAGAAAGAGGCATTTTATAAATAAGTTCAACACGCTTAGTATCAAGATAAATTAAGTTTGTCTGAACTCCT
CTTTTCAATAAACACACACTCATAATATTGCCCAAAAATTCTGTAGGAACAATAATATTAGCCTTAATATAAGGTTCAAG
AACGCTTTCAATAGCTTCATTTCCGGGAAATTGCTCAGGAGTTTCAATAAAATAAGATTCTCCCTTTTTAGGAATTATTT
TGTATCTAACAGAAGGAGAAGTCAATATCACGTTTAAATTAAATTCACGCTCAATGCGTTCTTGAATAACTTCTAAATGC
AAAAGACCAAGAAATCCACACTTAAAACCATGCCCAAGAGCAGATGATGAATCTTTTTCAAATGTTAACGATGCATCATT
AAGTTTTAATCTATCCATTGCCTTTAAAAGATCATCATATTGATTAGCATCAACAGGATAAACTGAAGAGAACACTACAG
GCTTAACTTCTTTAAATCCCTCAAGAGGAGATAATGCGGGAAAATCACAAAGTGTTACTGTATCTCCAATTTTCACATCT
GATATATTTTTTATTCCTGCAATAAAATATCCAACATCTCCTGCTTCTAAGGTATCTTTTCTTTCAAGTGATATTTTAAA
AATTCCGATTTCTTCAATTAAATGCTCGCTATTAGTATGCATTAACCTAATCTTATCGCCCATTTTGATTTGTCCTTCGA
AAATCCTAAAGTGAACAACAACTCCTCTATAAGAATCATAATGAGAATCAAAAATTAATGCTCTTAATGGATCCTTAATA
CTTCCCCTAGGAGATGGCACATACTTACAAATAGCTTCAAGCAAATCATCAATTCCTATTCCATTCTTAGCAGAAATCGA
AATAGCAATTTCTTCATTTAATCCTAAATCATTTTTTATTTGCTTTTTTACAAAATCAACATTAGCATTTGGAAGATCTA
TCTTATTAATAACGGGAATAATTTCTAAATCATGCTCAAAAGCCATATAAAAATTAGAAACTGTTTGAGCTTGTATTCCT
TGACTTGCATCAATTAATAAAAGAGCACCCTCACAAGATGAAATTGCCCTTGAGACTTCATAAGAAAAATCAACATGGCC
TGGAGTATCTACAAAATTTAACTCATAAAAATCACCATCATTACTTTTATAAGTAATTGTTACTGCCTGACTTTTAATTG
TAATTCCTCTTTCTCGCTCAATATCCATACTGTCAAGCATTTGACTTTTAAAATCACGATCAGATATTATTTTAGCTTTT
TGAATAAATCGATCAGCTAATGTAGATTTACCATGATCAATGTGTGCAATAATGCAAAAGTTTTTCTTACGAATACTAAT
ACTACTTCCCCCCTGAACTACAAGTCAAAATTTAAAAATTTAATTTTTTTTTAAATATACAGAATTTTTAATTTGACTTC
TTGATTTAGCAATATAAGGAGAAAACCTTGGCGCAAGATCTACTACTAATTTCCAAGTATCTATTGCTCTAAATTTATAA
TTGCCATTAGAATATGCATAAGTAGCAGCAGCAACATTATAAACTATTTCCCAAAAATCTGTAGATTCAAAAGCATTTTT
TATTGCCTTATACTTATTAATTTTTTGAACAAAAGACCTTAAATTTTTAAACTGATACACAGGTTCATAATAACAAACAT
AATCATACATTCTTGTTAAAATTCCTACTGCAGCTATAAGTCCATGAGTAATTGAAAGCTCATAAGCTTTTAAGTGCAAA
TAAACTTTTGACAATAATTGATGAGTATCAATAACATTGTAGTTTTTAAATCTGTAAAGATTAAAAGTAAAATCAATACC
AAAAGCTCCTCTTACTTGTTTTAAATAAGAAGTTAAATAAAATGAAGCATTAAGTTCATTATTTGACATACTGTTTTCGC
CTTGAGAATAATCATGATAACTATAATAATCTTTTTTAGTTGAAAACTTATTTAATATGTCATTCAAATAATCAATAGTA
TCAACATAATTATTCTCAAGTTCAGCCATTTTAGCTAAAGAAAAAAGTATTTTTTTTTCAAAAGATTCATCTAGCAAATA
ATATCTGTCTTCAAAAGACTTATAAAGGTTTAATTTTTCAAGAATAGCATTGCCAGACATACCATAAGCTACTGACAAAT
AATAACTAGCCTCAGGATAAACGCCTTTTCTAAGCAAAGCTTCCTGCAAATAATTAATAGCATGTGTAAGATTAGACTTA
CTAAATTCAGATTTAGAATAAAGAAATTGCCTGCCTTTTTCAAGTAAAATCCAATACGGAAAATTTTTATTACTTGAAGA
ATACAAAGAAATAGAAAAAGGCAAAGCAAAAAAAAATAAAACCGCACTTCTCATAATAATAAATATATTAAATTAACTCA
TAAATTACGAGAAAATTTAATATTAAAAGAAATAATAAATCAAAATTAAACAAACTTAAATATCATTAAGAATACCATTA
CAAAAAGAGCAACGGATTCTATTAATCCTAAAACTAATAGATATGTGGCAAATCCTTTCCCAGTCTCAGAAAATGCATCG
CAAGCACCTGCTGCCGCTTTACCTTGAGCAAATCCAGAAACAGCAATAGCAAACCCACCACCAATACCAGCTCCAAGCAA
CAACCATGGATTTGTCTGCATCATTACCTCATATAATGTGTTCATCAAAATATATCCATATATTATTTGAGTCAATGGTG
CTGAAACAAAAACTATCAATAAAAATGGTGCTGGCTTTCCTTGCATATAGCATCTCTTCCATGCTCCAATAGCAGCACTA
CCTGCCGCCCCCATGCCCAACGCAGAACCTATTGCTGAGATTGTTAAAGCTGAATTAACCCCTATTAAACCTATATCCAT
AAGTACTCCTTTTTATTTATTTTTTCATTTTTTTAAAAGGCCTATAAGCACATCCACTCCATTCTTGCCCCAAATGGTTT
GAAAATTCAAGCATATTAAGCCTTACTCCATGAACAATTACTGAAAGCAAAGATAACATTATATTTAAAACATGCCCAAA
AAGTATAACAATAATTCCAGCTACTATAAGACCAATATTAGAAGATTTTAACAAAGGTATTGACATAGTATTAAAACTTG
CTGATATTGAAAGCCCCGCAAGCCCAACTGCAAAAAGTCTAATATAAGATATTATATCTGCAAACCCCGACACAGTGGTT
AAAAACTGCTCTATAATACCCCCAAAACTTTTCAATATACACTTGAAAAAATTTGAACCATCTTGCTTGCCAAAAACAAA
TACAAGTGCAACTCCAAAATATATTACATTATAAACAACATTATACATGGGAAATCTAGATTGACTTAGTATTAAATTCA
AAACAAGATAATAAAGTCCAACTATACACATAAGCCAACCAATCTGTGCAATTGAATGAATATGGGGCTTTTCTTTTACT
TGTCTGAAAAAATTCCAAACATGCGCCAATGAAATTTGCAAAACCCCTATTGAAAAACAGATAAAGATAATATTTTGTAC
ACTATTTTTCTCTGTCAAATAACTAACTTTAAATGAATTTAAAATAGGAAACATTTCAAGAATTAAAGGACTACCAAACC
AAGTCCCAGTCATAGCACCATAAAGTATCGATGATACACTCAGATAAAATATTAACCCATGAAATGGCGTTAAGGGCTTG
CCTTTAAGAAGAAAACTCAAACTAAGCAAAATTCCTATCAAAAAAAATATCACTCCATAAGCGGCATCACCTATTATCAT
ACCAAAAAACACAAAGAAAAATAACATAAATATAAAACTTATATCCCTTTCTTTGTACCCAGGAATTGTCTCTAAAATAT
TAAAAATGGGTGCAGCTAAATTGGCAATTCCTTTTCTTTTTATATAAGTTGGAATAATATCATTTTCTTCAGGATCTGCA
AATTGAGCTGCAAAACCCGCTTTTAAAACTGCGTTTTTAAGAGATTCTTGACTTTCAGCTGGAACAAATCCTGTAATATA
CGAAAAATCTTCAAAATCAGTTTGCATATCAGCTAAAACTTGCTCAAACTCTACGATTTGATCGTAATTTTTTATCTCAT
CTCTTAAAATATCAATATATTTATTAAAAAGAGAAATTTGTGTCAATTTTTGATCTAAAATCTCATCAACAACCTTTAAT
TTATTATTAATATAATCAAGATCAAAATTAAATTTAAACTCATCAGCAATTTCAATTTTTTGCTCAAACTCACCAACACT
CACAAAATAAGAAGTGTTTTTTACGTTTTTAATCAAAAGCACATTGACATTAGGGTCTCTTAATAAATTTTTATATTCAC
TCTTTTGGATTTTAAAAAATTGAATATAAATGTTAGACTCTTTTAATTCGTCAATATTCTCTAAAGAAAAATTTCCCCAA
ACAGAAATCAAATTCCTTTCATGTAATAAAGATCGTTTAATATCTTGAAATTCTTTAATTTCATTGCCCAAATTGACTAT
GCTTTTTGCAATATCTAAAAAATTTCCATTAGAAGATTTTAAAGCTTTAACACCTCCATCTTCTTTAAGCAGGGAAAAAG
CTTGCATTAAAATTCGTCTATCATCAATGCTTTTTTTTAAAGAATCTGAATTCTTATTGCAAGAATTAATATGAACTGCT
CCAAAATCTCTTAAAATCTCTAATGACTCTTTTTTATATTTTGATAAAGTTAAAAGCAACACTTTTTTCATTTTTACAAT
CATAAGCTGTTCCTATTTTTTTTTATCAAACTAGATTTAGCAATCTTACCTCTTACAACAGCCGCGGTTTGCTGATCTCC
AAGATATATATTAATTTTTTTTATATTAGCCTTAGCTGTTGGTATCATAACTTTCTCAAATAAATTAACCCTCTGAGATG
TTATTCTAAACTCTCTTAAAAGCAAATCAATCTGTTTTTTTAAAATTTTAAGTTCTACATCAATTTGAATCACAACTTTA
AGAATCTCAATCCCCTTATCTACCCAATAAGGAGTAAAAAGTAAATCATGCCTTATGTCTTCATATTCAATAGAATCGAA
TATAGGAATTGCAACTCCAGCAATATTTAAAGACTTTTTGACTACTGTTTTTACTTGAATCCAACTCTCAAAAGGAAATT
TTTCGCTAAAAAGAGAAATCCAATTAGAAATATTCTCCTTAAGTTTTTGTTGCTCAAGATTTTTAATTTTGTAAGAATTC
TCAATTTTAACAATTTCCATATAAAGCTGCTGCTTCTTAAGCTGCAAAGTAGGCAAATATCTCTTAAACATTTTAAGTTC
GTCTTTTTGCTTTTTAAGATCATTTTTGGTTAATTTAATTTTAGACATAATCAATAAGTCTCTTTTTTAGGCCAATATTT
TTCAATAAGATCTGTTTTTATTCCCGTTTCTTTTGGGCTAAAGCAACTAGCAAGAATGCTCCAACCTAAATCTAAAGCCT
CTTCTAAAGGAATATTAACAGACAAATCCATCATCTTACTTTCAAACATATTGCTATACTTGAGCAATTTTTCATCCCAC
TTAGTCATATTAAATCCCATAGCCTTTTTTTCTACAGACTCTTTTGAAGATGCATAAAGCTTGATCATTGAATCCATTAT
AGTCCTGTGATCGTCTCTAGTTCTACTATTTACCATTTGCTTAAGTCTTGAAAGAGACCCAAAAGGCTCTATTCTGCCAC
CTTTTAAATAGTATTGACCTTCTGTAATGTATCCAGTATTGTCAGGAACAGGATGAGTAACATCGTCACCCGGCATTGTT
GTAACTGCAAGTATTGTAATTGATCCTGCGCCTTCAAAGTCAATAGCCTTCTCATAACGATATGCAAGCTGAGAATACAA
ATCCCCGGGATAACCTCTGTTAGAAGGCACTTGTTCCATTGTAATAGATATTTCTTTCATTGCATCAGCAAAATTTGTCA
TGTCTGTGAGAAGCACCAAAACTTTTTTGCCCTTTAGAGCAAACTTTTCAGCAACAGAAAGTGAAATATCAGGAACAGTT
AAAGATTCAACAACAGAATCATTAGCAGTATGAACAAAAAAAATTGCTCTACTTAAAGCACCTCCCTTTTCCAAAGAATC
TTTAAAAGTTAAATAATCATCATGCTTAAGTCCCATTCCGCCAAGAATTATTAAATCAACTTCAGCTTGAAGTGCAATTC
TTATAAGAAGCTCATTATAAGGCTCACCAGAAACAGAAAAAATTGGCAATTTTTGAGATTCAACAAGAGTATTAAAAACA
TCTATCATTGGAAGCCCTGTCCTTATCATATTTCTAGGAACAATGCGTTTTGTAGGATTTGCAGAAGGCCCACCAATTTC
AATCAAATTATCATCAAGAGAAGGGCCCCCATCTCTAGGATTCCCAGAACCATCAAAAATTCTGCCCAACAAATTGTCAG
AAAATGAAACCTGCATTGAATGCCCTAAAAACTTTATCTCGTCTGACGTGGAAACACCTCTTGTACCACCATAAACCTGA
AGAGAAACTTTTTCTCGATCAAGTTTAATTACTTCGGCTAGAGAACTTGTATCTTTTGCTTTTACAATAGCAAGCTCACC
ATACTTAATACCTTGAGCTGTAACAGTTATTACATTGCCTGCTATAGACTCTATTTTACTATAGACTCTTTTCATATATA
TATTTCTCCAAACCCCCCTAAATTACCTTTTTAAAATTTATCAATTCACCCAAAGCATGCTCCAATTTATTAAACTTATG
ATCCTTAAAAGAAGAAAGATTCATGTCTAAAAGATTTTGCCTTAACTCATTTATAAAATCTCTTGCTTGAAGTTTATCAG
AAAACTCAAAGTTAGTTTTAAGAATGTTATAAACTATATCAAACATATAATTTTGACGCTCTGAACTAACAGCAGCATCA
ATAGAATCAAATGAATTTTGCTGCAAATAGCACGAATCAAGTAGCTCGGATTTTAAATAAATTAAAAAATCATCGTTACT
TATGCCTTCTTCTCCAACAACTTTCATCATTTGATTAATTTCATTACCTTTCACCAAAAAAGATCTTGCATATTCGGTCT
TTTTTTGATCAATAACGCCTTTATATTTACTCCAAGATTCAAGAGGACTAATAGCTGGAAATTTCCTAGCATCAGACCTT
TCTCTTGTAAGCCCGTGAAATGCTCCTACAACTTTTAAAGTTGCTTGAGTAACTGGCTCTTCAAAATTACCACCAGCAGG
ACTTACAGAGCCACCAACTGTTACAGATCCAATATCCCCATTATTAAGAACTACAATACCTGCCCTTTCATAAAAGGAAG
CAATAACAGACTCAAGATATGCCGGAAAAGCCTCCTCGCCAGGAATTTCCTCAAGGCGACCAGACATTTCTCTCATTGCT
TGAGCCCATCTTGAAGTTGAATCTGCCAAAAGAAGAATATCAAGGCCCATTTGCCTGTAATACTCACCAATAGTAATAGC
AGTATAAACAGAAGCTTCTCTAGCTGCAACTGGCATTGAAGATGTATTACAAATAATACAAGTCCTGTCCATTAAAGATT
TGCCGGTTTTTGGATCCATTAATTCGGGAAATTCTTTAAGAGTTTCTACCACTTCTCCTGCTCGCTCACCACAAGCTGCA
ATAATTACTACATCAACATCAGCATTTCGACTTGTAACCTGCTGAAGAACCGTTTTTCCTGCTCCAAAAGGACCCGGAAT
GCAAAAAGTTCCACCTTTGGCAACTGGGAAAAATGTATCTATAATTCTAGTTTGAGTCAACATAGGTTCACTAGGAATAA
GGCGTTCCTTATAATTAGTAATAGGAATTTTAACAGGCCAATGAAAAGACATTGTAATATTATGCCTCATACCAGAATCA
TCTTCAATTACAGCAATTTGCTCATCAATCGAATAGTCGCCATCACTTACAATCTCCACAATTTTATAAGAATCCCTTTT
ATAAAATGGAATCATTATTTGATGGTGAACAGTTCCCTCAATTACAAAACCCAAAAAATCTCCTGCAATAACGATATCTC
CAACTTTGGAGGTTTTTTTAAAATTCCACTTTTTATCTTTATTCAAGGGCCTTAAATATACTCCCCTTTCTAAAAAAAAT
CCACATTGAATAGCCAATTCAGGCAAAGGATTTTGAAGCCCATCATATACTTGAGTTAAAAGCCCTGGTCCGAGTTCAAC
TGTTAAAAGTTTGTCTGTAAATTCAACTAGGTCTCCAACAGATATCCCTTTTGTCAATTCAAAAACCTGTGCATCAACTT
CATTGCCCCTAATACGAATTACTTCTGCTTTTAAATTCCTACCAGCAGTCTTTACAAATAAAACTTCATTCATAGAAACT
GAACCTTCTACTTCAATAGTAACTAAGTTTCCATTAACTCCAACGACTTTTCCTTTTGTATTCATTTAAATTCCTTTTCT
AAACTTTTTCATTAGTTTTATCAATTAAATTTTTACAAATATTGTCAAAATTTTGAATACCCAATTTTTCTTTAAACAAA
TTATGCCTTAAAAATAACCTTAACCTTAAAAAGTAAATTATTAATTTCTCAAAATCAAATTCATGCCCAACCTCAAGATC
AGTTAAAAATTGCCACTTAAGAAGGTCAAAACTTAATTCTATTTCAAAAGGATTTTCTTTCAAGCAGATGTTTTTCAAAA
TACTAAGATAGTAACTTGAAAAATAAGTAGACTCTAAATAAAAATCCTTAGACAATCCCAATTTTTCTGCCCTTAAAGCT
GCAAGTGTATATCTTATTGTGTCTTCAAAATCAAGAAAAAGGTCAATAACTCTTGACTTGCCCCTATCTACCCTAAATTC
TAGCAACTCTTTTAAAAAATTGAAGTCCTTTTTACTTAAAGAAATTTCGACATTATTTAAAAAATCTGAAACACTATAAT
TTTTCAAAGATTTTAAATCAATATAAGGCAAAGAAGATAAAACATAATAATATGAATCTAACACAAAAGTCTCCTAGACC
ACTTTTATAACTTCCTTAAATCTTGGATTAAGATAATCAAAAAGAATGTCTGCAATAGTTTCAGCTGAAAAATCATAATG
CAAACCAATATTCTTTTTTTGAATCTTAAAACCTTTGCTTATGCCCCTGAAAGGCCTAAGCTCCATCCCTTCCTTAAGCT
TATTGCCAAGTTTTAGTCTTAATATCTGCTCTAAACTAGAAAAATCAGATTCATTTAATTGAATAACTAATTTTTCTCCC
TTAGCCCATGAATCTGTTATTTTAATTATAAGCTCTGCTAAGAAATTATTATCACTTAAAACTTCCGCCACATTATCTTT
TAAAGCATTTTCAAAAAGAGATTTAAGATTCTTTTCAACGCCAATAATTAAATCTCTTATTGCCTGACGAGAAGCTTCAA
GGGCATGGCATTTATAATCATTAGCTTCTTTTTCTGATTTTGCCCTTAATACTCTAGCAGCTTCTTCTGCTCTAGCAACT
ATTTCCTCTGCCTCTCTTTTAGCCTTCAAAATAATATCATTAGATGCTCTCTCAGCTTCTTCAAGCCCATCTTTTTTAAT
TTTATTTATCAGATCCTTTACTTCAAATTGCATCAAAACTCCTTATCATATAAGATAAAAATAATAACCTAACACTTATT
AGCAAACAAAACTTTAAAAAAGCATAAAATAAATTTTTAATATCAAAAATTTTACAATATTAAAAAACATATCAAGTTGG
CACAATAATACTTCTTTAAAGAATATACTTATTCTCAACTATTAGAAATAATACAACCATTAAAAAAATGGTCCAATAAT
TTTATAAACATTGCCATCAAGCACTATATCAAGATTTTTGCTTGGAAATTTATTTTTAAGTCCTTCTCTAAAGATTTCAA
TACCCCTTTTATTTATCTTATCCCAAAATTCATCATCAACAAAATTTAAAGTTAATATCTCAATAATAATCAAATAACCT
CTTCCAAACCTAGATCCATAGCCTGACGTAAAAGTTGTTGTAACACTAAAAAGACCATCTAAAAGACCATTTGCAGCCTT
ACCCCTAAAGGGCCTGTTGGGATGAATATCATAAGAATTGCCAAATTCATTCTCAAGCACAAAATCAACATCAAGGCAAA
TGTGAAACAATACATTTTCAAATTCATTAAATTTCGATATATTCACTTAAATTAAATCTCAACTATGGTTTTTCCAGACC
CTCCATCACTAGGGTGAGCAAAATAATATTTTCTAATAAACTTCAATTCTTTTAGTAAATTGTGAACTTCTCTCATAAGA
TGGCCCTCCCCTTTTCCATGAATGATCTCAAATTTATTAATACCATTTAATATAATATTATCTATTTTCTTATTCAAAAA
GTCTAGAGCATCAACAGACCTCATACCCCTAATATCAATGGTAAAGCTTAATAAATTTTCCTTATTATAATCAATTGAAA
AGTTAAAATTTTTTCCATTCTCTTTTTTTTCTTTAAAGTTTTCCAAAGATATCTCTGAGCTAGAAACACTAACATTAAAA
GCACCTACATTAACGGTGATCTTCTTTTTTGAGATCCCGACTATTTTTCCTTTTGCATTAGAATTAACTATTCTAACCTT
GTCTCCTATTTTAAAATCTGCAACTACATTTCTCTTATTGTTAAGAGAATTCACTTTATTTGTCTTGAGGTCTACATTTT
TTTCCAAATCTGATATAAAAGCTTTATTCTTTGCAACATTAATATTGCCCTCTTTTATTTCTCTAACCAAATTTTCTAAA
ACTTTTCTTGAATTTTTTAAAAATTCATTCTGCTCATTTAAAAGCTTTGTCTCAATATTTTTTTCCCTTAATAAAAGATC
TTGATAAAAATTTTCTAGCTCTTTTTCTTGCAATTCTATTTGGATTAATTTCTTATCCATACTTTCTTTAATTAAAAGCA
AATCTTTTTCTTTTTCTATTAATTTTTCTAAAATTTCATTAATTTCTGTTTTTTGAGATGAATAAATTTCATTAGCACGA
ATTACTATGCTCCTGTCAATCAAAGCCTTGCTAGCAACATTAAACGCATAACTTTCACCAGGAATGGAAAAAATTAAATT
ATAATTGGGCTGCATTGTCTTTAAATCCATCCGCATAGAAGCATTAACAACACCTTCATGGGTATATGCAAAATATTTAA
GAGCATTATAATGAGTTGATATTAAAACATAAGAATTAATATTGATCAAATATTCAAGAATTGAAATAGCAAGCGCCTGA
CCTTGATCAATGTCTGTTCCTGAGCAAAATTCATCAAATATTACAAGGCTATCTTTTGTAGTATGTTTTAAAATATAAGA
AATATTGCTCATATGGCTTGAAAAAGTTGAAAGAGAATTAGAAATTGACTGCTCATCACCAATGTCAATAAAAATGTTAT
CAAAAATTTTAAAAGTGCTAGACTCACCAACAACAATAGGAATCCCAAATTGAAACATTGCACTAAGTAGTCCAATTGTC
TTTAAAGTTACCGTTTTTCCACCAGCATTAGGACCAGTAATAATTACAACACGATTCTCAGCAGGAGTAAAAGTTATTGC
CTTTGAATCTTTTAACAAAGGATGGTGTGCATCAAAAATATTTAATACATTTGAAATCTCGGGAAATACCCCTTTAGTTT
TGATTCCATAAATCGCTCGAGCTTTTAAAGAATCATAATACAAAAAATTATTATAAAGGCTATCTAAAAGAACAATGTTG
TTATGAACTTTAGCAGAAAGATTTCGTAAAATTTTTAAAATTATTCTTTCTTTTTCTAAGCTCAAATAATTTAACCTGTT
GTTAGCATTTACAATATCGTTTGGCTCAATATAAAATGTTTCACCTGATGACGAAATAGAAATAATATTACCCTTAATTT
TGCCTTTAAAATTAGACTTAAGAGCAAGGGTATATTTATTCGATTTATAATAAACAAAATTAGAAGTCAAATATTCTGCG
TTCAAACTAATTATTTTTTTTATCTGATTTTCAACTCGTCTATTTAAATTTTTAATTTCAAATTCAATCGAATCATATTC
TTTTACAACACCACTTTTCAATTCAAGAGCATCAACATCTATATGTTCTTTCAATTCATTAAGCAAATTTTTTAGCTCTG
GGTTTAAAAATAATAAATCAGATAAAATCTGAACATTAAGATGCTTGATATCACTATTTTTATGCAAAAATAAATTTATT
CTTAAAACCTCATCTAAAAACACTATAATATCTCTCAAATTTTCAATAGAAACTCTTGAATTTTCTTTTGATAATAATGA
AATGGGATATTTTAAACTATTTATAAAAGAATTTGGATATCCTTTATAACTTTCAAAAAGCATTCTAATCAGACTTACAA
AGGAGAATATTTTCTCTAAACTTTCTCTTGTTTTTAATATTTTTTGATTACTTAGTAAATTAACAGTATCCGGATTAGAA
ACGTATTTAGATACTAAAGATAAAATTTCATAAAAGTCAATATTTTTTAAATATTTATCTTGTTCATCTTGCATAATTTT
TATAATTTTTAAGCTCTGACAAAATCTTTAAATAGCTTTCGTATCTAAGTTTAGAAATTCCATTATCCAAAGAACTTGCA
ACAGAACAATAAGGTTCGCTAACATGCAAACAGGATTTATATTTACAAAAACTAGCAAAATTTTCAAACTCTTTAAAATA
ATACTTAAGATTCTCAAAGGGCAATGTTTCAATTCCAAACTCCTTTATTCCTGGAGTATCAACTATTATTCCGCTCTCAG
AATGAAATGATATTGAATAAACGGTAGTATGTTTTCCCCTAGAATACTTATGTGAAATTTCATTTACCGATTGAGAAGCT
CTTGAATCAATCAAATTTATCAAAGAAGATTTACCAACGCCAGACTGGCCAATAAAAGAAGTTCTTGAATTTTTCAAAAC
CTCTTTTACTTCTTTAATGCCCTCATAAGTTTTAACAGAAGTTTTTAAAACCTTGTATCCTAGATTTTCATAAATTTCAG
AAAATTCTTGTGCCTTTTGGCTTATTCCTTTGTCAATTTTATTAATCACAATAATAGGAACAATATTTTGTTCTTCTGCA
ACAATAAGAACTCTGTCAATAAAGAAATTTTTCATCTCAGGAAAATTAGCAGAACTTACAATCAAAACATTATCAATATT
AGAAACAATTGTCTGTCTAAGATCTGCTTTCTTATTGTAACGCCAAAGAATATTTTTCCTACTTAATCGCTTATCAATAT
ACACTTTGCGAGAACTATAAATATATCCTAAGACTATATCCCCCGGAACTAAAGGACTGTACTCTTTACAACCTGTTTCT
AATACCTTACCCTTAAAAATTCCTTCATAAATTAACTTACTGTTAAGCTCTAAAATAGAATATATATTATTAACTCCCCA
AATAACTTCAAATTCAAGATAATTCAAACTATCATTCCCTTAAATCGGAGATTATATTTTTTGCAAAAATTTTGATAAAA
AGTCAAATTTTTATTTTCGGTCAAATAAAACTCATCATCTACAAAATCAAAATCATTCTTATAATAATTACCTTTGTGTT
CAGAAAAATTCATCGATCTGATAAGATTTTTTACCACTAATTCACGATTCTCATAAACAGGAATTTTTAAAAAATCTTCT
ATCATTACCTTAAGATGCAAATAATGCGTGCATCCAAGAAAAACAATTTCTCTACCAGTATTTACAACTTCAAATTTTAA
AGCTTCTAAACACCTAAGAGCATCTTTTTTGTAATTCTCTCCATATTCAACAAAATTAACAAGCTCTCCAGCAGCTTTTA
CAATCAAATCATTATGTATATTTACTTGATCCTTAACAAATTTGCTTTCAAGAGTAGTATTTGTTGCAATCAAAAGAACT
CTTTTTAAAACAAGATCTGAAACTGAACTTACATCTGGCAAAGTATAGACTACTGGAAAAACAAAATTTAATTTATTATA
TACACTAACAGAAATTGTATTACAAGCCAAAACTAATGCACCAATATTATAGATTTTTTTAAGCTTCTCAATCAAAAACA
AAACTGCTTCTAGAAGATATTTAGGACTTTTTTCTCCATAAGGGAAATTTTTATTATCGGCAACATAAACATATTGGCAT
CCCCCTATTCTACTTTTAATATATTTAAAATAAGAAAGCCCTCCTATTCCTGAATCAAAAATAATTATTACTTCTTTGAA
ATTTTTCATTACAAAATAATAATCACCCCTAAAAAGTAAAGTATAAATATTAACAAAGTTAATATCAAGAATTAAAATAA
TAAAAATTGTTAAATGTTTTTTTAAAAAAAGTTTTAAGCTATAATAAAATTGATTTAACAATATTAATAAGTTAAGTATT
TAGGATGATAAATAAAATGTTTGCAAGCATTAAAGATATTTTAAAAAACCCAATTTTAAATAGCAATGTTACAATAAACG
GCTGGATTAGAACCAAAAGAAGTAATGGCAAAATTGGATTTATAGAAATTAATGATGGTTCAACGCTTAAAGGAATTCAA
GCTGTAATAAACGAAGAAGAAAATCAATTTAGTGAAAAAGATCTAAAAAAATTAACAACAGGAACAAGTATATCGTTAAC
GGGCCTATTAGTAGAAAGTCCTGCAAAAGGGCAAAATTATGAAATAAAAACACATAGTTTTAATGTAATCGGAGAAACAG
ACCCAGAAACTTACCCATTGCAAAAGAAAAGACATTCTTTTGAATTTCTAAGAGAAATACCCCATTTAAGAATACGAACC
AATACATTTGGAGCTATTGCTAGGGTAAGAAACAAAATTTCATACAAAATTCATGAATATTTCCAAAAAAATGGTTTTTT
TTATATTAATACACCAATAATTACATCAAATGATGGGGAAGGTGCTGGAGAAATGTTTAGGGTTTCCACACTAAAATTTA
ATAAACTAAACAATGCACTTAGCAATATTGATTTTAAAGACGATTTTTTTGGAAAAGAAGCTTTTCTCTCTGTCACTGGT
CAATTGCATGGGGAAGCATATGCAATGGCTTTATCTAAAATATATACATTCGGACCAACATTTAGAGCAGAAAATTCTAA
CACCACACGCCACGCTTCAGAATTTTGGATGATAGAACCAGAAATGGCTTTTTATAAGCTTAACGACAATATTGCCCTAG
CAGAAGATCTCTTGAAATATCTTTTAAGTTCAATTTTAAACGAATGCTCACAAGATATGGATTTTTTAGAAAATTACATT
GAAAAAGGTTTAATTAAAAAACTAGAAAATGTAATAAATTCAAATTTTGAGGTTATTACCTATACTAAAGCAATTGAAAT
TCTTGAAAACTCAAAAAAAAATTTTGAAATAAAACCTTACTGGGGAATAGATTTGCAAACAGATCACGAAAGATACCTAA
CAGAAGAGACTTTTAAAAAACCAGTAGTGGTCATTGATTATCCAAAAAATTTTAAAGCATTTTACATGAAAGCAAATAAA
GACAATAAAACTGTTAAAGGAATGGACATACTTGTTCCAAAAATTGGAGAGATTATAGGGGGAAGCGAAAGAGAAGATGA
CCTGCAAAAATTAGAAAATAGAATAAAAGAATTAAACTTAAACATTGAACATCTAAACTGGTATCTTGATCTAAGAAGAT
TTGGCTCGGCTCCTCATTCTGGTTTTGGACTTGGACTTGAAAGATTGGTGCAATACTCAACAGGAATATCTAATATAAGA
GATTCAATACCATTCCCAAGGACTCCTAAAAATCTTTATTTTTAATCAAAAGAAAGGAAACAAAAAGATGAAATTACCAA
AACTTTACAAATTAATATTACTCTTTCTTTTTATAACAAGATTGTTTTCAGTAAAAGATGAAAAATCAGACAATAAATTG
GAATTATTTTCAAACGTAGAAACAAAAATCAAAAAAAATTCTAAAAATTACGACTCAAGTTCAAACAGCAAAAAAATTAA
AAAAGAATCAATTTTAAAAAGAAATACAAACAGCGAAAAAAATATAAATTCCAATATATACATACAAAAATCAAAAAAAA
TTAATTACCCCAACAGAAATTTAGGCAATAATATCAATCAAAAAACTGCAAATGATGTAAATTTTACAAAAACTAGTTAT
GTTAAAGTTTATCCTAACTATAAAGACGATAACTTTCAAGAAATTAAAAATGCTAATAAATTTCCAGCTAAAACCGAAAA
AACTCACATGCTAATCGGCCCAATATTAAAAGATAATCTAGGAATAATAATTAAAATGCTAAAAACAAAAGGATACACTT
TAATAGAATATGTAGAGGATAATAATTAAGATTTATTTTTTGCCAAAAATTTTAAAATCTCATTAAGCTCATCATCTATG
TATTTGAAACTATTCTTATATTCACTTTCATTTAATCCTGTCAGCTCATGATTTCCATAATGAATCCAAGTATTTAATTC
TTCTTGGTTAGAATATTTATTAACATAATAATCAGGAATATAATCTACAAATCCATGATCCTTATAATCGTAAACTGCTA
TTTTAACATTTTCACTCTCTATGCCTTTTTTTAAAACTTCATTTCTCAAATAAACAATAGTACGACCCGTATCAAAAATG
TCATCAACAAATAAAACTTTATCGCCTGCCCTTAAATATTTTGGATCATAAGTCCAGCCATCTATCATTATCTTTTTTTG
CTCATTAAAAATATCATAAGATCTAGCGACAACAGCAGCATATAAAAGAGGTTTATCTACTTTTACAAATTTAAAAAATT
CGCTAATAATATTGCCAAGATAGGCCCCTCCTCTCAGAGAGACATACATAATATCTGGAATAAATCCATCTTTATAAATT
TTATAAGCAAGCTTAAATCCATTAATTCTTATCTCTTCATAAGAAACATATTTCTTCATAATTCAAACTTATTCCTTTTA
TTCTTTCCTAATAACAATAAAATTTATTTAATCAAAATATTTTAACTTGCAAATTAACACACAAATATTTGCATAAAATA
AAATCATTACAATCTAAAAGCTTTACAATTATATGTAAAACAAAAAAGGGCTAAGATCAACTCTTAACCCAAAACTAAAA
TTTACTAAAATGTAATTTTAAAAGAATCGTTTCCTCTCAAAATTTTATAAGTATTTTTTCCAACCTCAAGAGCATCATAA
AATTCTCTTAAATTAGAAACACTTTTTGAATTTACAGAAAGAATTACATCTCCTGATTTCATTTTAATATTTGATGCTAA
ATTTTTATCAATATAATCAACAACAACACCTTTAATCCAATTTCTTAAATTAAGCTGAGCTTTAATATCCTCAACCAATG
GATACACAACAAAGCCTGGAAGCATCTTTGAAGAAGAAAGCTCTTTATCCTTGGGTCTAACAGCAAGAACAATCTCAATA
TTTTTTTTGACATTGCCTCTTAAGATTTCTACATTTACTTTCTCACCAGCATAAAAATCACTAATATATGATGTAACATC
TTGAAAAACGCTCATGGAAACCCCATTAACCTTCATAATAATATCCCCTGCCCTAAGCCCTGATTTAACAGCGGGTGAAC
CCGGATAAAGAGAAGCAATAATTGCAGCTGAAACATCATTACTTTCAACCCCTAAGCTTTTTAGCACCTCAGAATCTCTT
GTCTTTAGCGGATAAAAAGAAATTCCAAGCCAAGCCGATTCAATTTTTTTACCTTTAAGGAAAAAATCTACAGTGCTTTT
AATATTGTTAACAGGAATTGCAAAACCCAACCCAATATTTCCGCCAGAATTTGAAGCTATCCAAGCATTAATCCCAATAA
CCTCGCCTTTTATATTTACAAGAGGACCACCTGAATTACCCCTGTTGATTGCAGCATCGGTTTGAATAAACAGATTCCTT
GATTGCAAATTAGGATTTGCAGAACGTTGCAATCCACTTACAATACCTGCTGTAACTGTAAAACTAAATTGAAAAGGGCT
GCCCACTGCCATAACCCAATCACCTATTTCAAGCTTATCACTATCTCCAAGATCAGCTACTTTAATAGTTGCGTCATCAC
TTTCAAAGCTAATAAGGGCAATATCCTTTTTTTCATCTTTGCCAATTAACTTAGCCTTGTGCTTTTTTTTATCATAAGAT
ACAACTTCAAGTTCAGTTGCCTTATCTACCACATGACTATTCGTAACCACATAAAATAATGATTTTTTTTGAGAATCTCT
ACCAATTATTACTCCAGACCCCGCCCAATTGCTTTTTCTCTCAGAATCAAATTCTGGCATATCAAAAAAGAAAAATGGAA
TAGGAAAACTCTGCTTGATTACCCCTGTTGCATGAACTTCCACAGATGATGGTAAAATTTTCTTGGAAACCTCTCTAAAA
GAATCTTGTAAGGCTCGTACGGTATTGTCCTTTTCTTCTGCAAAAACAATGTTGCTTCTATTAGAAGCTAAATAATGCAT
CCCAATAAAAAATCCAATACTCAAAGCCAAAAAACTAAGAAGAAATCCAGAAAAAAACTTTTTTTCCACTTTTATAACCT
CCACATAATTACTCAATTTTATAAATAATATTTAAATATTTGATTAATTTAAAATTTAAACTTCACTTAAAATTAAAGGC
AATCCATCAACAACAGCAACAGTATGTTCAAAATGTGCAGAATAACTAAGATCAGATGCAAAAACAGTCCAACCATCACT
TTTTATTGAAACCTTGTGCCCCTTTAAGTTTACCATAGGCTCAATAGCCAAAACCATACCCTCTTGAATTCTAATATTTT
TAAAAAAAGGAGCATAATAATTTGGAACACTTGGTTCTTCGTGAAGTTCAAATCCAACACCATGGCCTGTATATTCTCTA
ACTATTCCAAAACCAAACGGCTTTATATAATCTTCTATTGCCTTTGATATATTTAAAATTCTATTTCCAACTTTCATCTC
AGCGATACCCTTGTAAAGAGAGGCATTTGTAACTTCTAAAAGTTTATCGATACTAGAATCTACATTTCCAACCTTAAAAG
TTTTTGCCATATCGCTATAAAACCCATCAAGAATAACCCCACAGTCAATACTAACAATATCCCCATCCGCTAATTTTCTT
TTTCCGGGAATGCCGTGAATAACCTCTTCATTAACAGATGCACAAATAGTGCCCTTAAACCCACGATATCCCTTAAAAGC
AGGCTTAGCTCTATTTTTAATAATAAAATCATAGGCTATCAAATCAAGCTCCTTGGTGCTAATACCAGGAACAATATTTC
TCTCAACTTCTAACAAAGTAAGCGCTAACAAACTTGCTGAAGCTTTTATTTTTTTAATCTCATCTTTAGATTTCAATCTT
AGTTTAGTCAAAATTCAACTTCCTTTCTCTAAGTGTATCTATCATATTTTTATAAAGCCTTCCTTCATCGGTTTCGTAAA
AAGAATAAGAAGCCAAAATAGACTCTTTGCCTTTTTCCATTTTTCCTAAATAAAGATAATTAATTCCTTGTTTTAAGTAG
ATTTTTGATACAAGCTCACGCTCATAGGGGGTAGTAGAATCTTTATCGTAAAAACTACTAGGCAATAAAGATATTCCTTT
ATTAAAATATCTTTCCGCTTCTTCATAGTCTTTTTCAGAAAAGCTCAAAACTCCAAGATTATAATAAATTCCAAACATAT
ATTTTTGAGATTTATTGTCAAAAATTATCTTTTTTGAACTAATAAAATCTCTTTTAAGGAAATAATAATAAAATTTATAA
AAATCATACCAATCTTGTTTATTTTCAGAAAAATTATAAATTCTGAAAAATAAATCCAAGTCCTTTAAATCTGAATAAAG
TAGCAAATTCCAAGCCAAAAATTGAGCAATACTAGAATTATACTCAGTCTTATAAAATAATCGCCACAAATAAGATTTTT
TTGCCTCATACTTAGAATTTGCATAATTTAATGCAAAATAAAGTTTAAAAAATAACGGATCTTCCTTATAATTAGCTATA
ATTTCATTAGCTTTAAAATAATTTTTAATTCCAAAGTATATGTTTGCTAAATAATAATTTATTATCTTATTATCTTTAAA
TACCTCATTAGCCTTATTTAAATAAGAAATTGCTCTTTTATAATCATTCTCACTATTAGCTATGAGTGCAAGATTTAAAT
AAACAAGAACATTGTAATCAGGAAATCTTGTATAAAGCTTTAAATATTCATTCTTAGCATTCTTAATATCTCCTTTTTTA
AAATAAGCATCGGCAAGCAAAAAAAGTAAAGTGGGATCTTCTTCATTTTTAATGGACTTAAGATTGGAAATTGTATAATC
TAAATCATTAAGATTATATGAAATATATGCAAGTTCTTTTAAAAAACTTTTGTCTTCTTTGATTCTAAAAAGTATGCGCT
TAGCAGAATCTATGTTTTTTTTCTCTATATACAAAAGCATTGCATTTATTAAAAATGCATTATTTTTAAGATTTAAACCT
ATCTCTTCAAAAATACGAGCATCCTTTTCTTTATAGATTTTATCAATAAATTTGTTAAAATCTAAAATACCATTATCTGA
ACTTAAATTTTTAATAAAAACTTCATCATAAAGACCTTGATACTCTTCGCTATTTAAAAGATATTCATTTGCAATTCTAT
AAGCATCTTTTAAAAGCCCAATTTTAAGCTTAGAATAAACTTCCAAAGCTCTTAATTTCAAATTCCCCGGCAAAACTTTA
ACACCAAGATTTACTATTTCCCCCATAAGATGATAATCACCTGTATTTAAAGCCCAAAGTTTAGCTCTTTTAGCAAGGGC
TAGCCATTTAAATTCAGTATTAGCATAATATGATGAAAATAGCATTGCTTTTTTAGCATCAGCAAATTTTTTTTTATCAA
TATAAAAATCAATTCCCATAATAAGCTTGCTAAAATCTTTCTCACCTTTTAGAAGATATAAAATATTGGGATCGAAATAG
AAATAAAAGCCACCTAAAAAAACTGATAATAAGAATAATGAAATGAACACTAAAGTTTTATTTTTTTTCAATACAACTCT
CCATATTTTTAAGCAAAGCATCAAGTATACCATTTATAAACTTATAAGAGTTTTTACTGCCATATTTCTTGGCAATCAAA
ATTGCCTCATCAATTATAGCACGTTTTGAATTTTCAAAATTTTCGAACTTCAAAGAATAGACGCCCATCCTAAGTATTGC
AAGATCAACCTTATCCATGCGTTCTAAAGACCAATTCAAAGAAATATCCCTAATGAGGCTATCAATATGCTCTAAATTAT
TAAAAGTACCAATTACCAAAGAAGAATAAAACGACTTAATAGACTCATTTTCTATGTCTAAATCTTTATCTTCAATATTA
AAAATATCAAAAATATCGTCCATTGCGCTTTGATTAATATCAATGCTATAAATCTTTTGAAAAGCTAAAACTCTAACTTC
ATGCATTAAATCCATAATAAAATTATATAAATAAAAATATGTTTTATTTTAGACTAGAATCCAAGATTTGTATATTTGCA
GACTTGTTAAGCTTACCATACATATCTTGCTGTACTTGAACAACAATTTGCTGTTGTTGAACATTAATCATGTTATTTCT
TATTGCATCTTTGACAATCAAATCTGCAGTAGGAGACACTTTATCATTCAAACCTAAAAATCTCTGAGCATATTTTTCTG
TAACTTTAACAATATGAAACCCTTCCTTTGAAGCAATAGGCGAAGATATATCACCCTTATTAAAATTAAAAACCTCTTTC
ACAAAATCGGCTCCAAGAAGATTTTGAGCATTTTGATCACCTCTTGATAAAAACCCAAGATCACCATTTTTAGCCTTAGA
AGATTCGTCATTTGAATATTTTCTTACAGCTTCTTCAAAAGTAATTTTTTTTGATCTTATTTGGCTTAAAATATTTTTTG
CTTGATCTAAAACATCTGATCTTTTTTTATCTTTAGTAGAAAAAAAGATATGACTAACTCTTGAAATATCGGGATTTACA
AACTTAGTTTTATTAGCCTCATAATACTCAACAATTTCTTTCTCACTAGGAGTTTTAATTTCAGAAAACTTAGGCTGAGC
TTGCTTTAAAACAAGCTTTTGAGAAGACAGAGATCTTTTCATTGAAGACAAAAGCTCGCCCCAATTTGTACCTTGTTTTT
CTATCATTTGCTTGATTTGTTCATCAGTAAAATTCACAAGCCCAAATTGAGTTCTAATTGTTTGCATAACCTCATCATCT
GAGATTTTAATTCCTTGCTTTGAAGCCTCTTGACTAAAAAGAACATCTGCTATTAAAACTTGCAGAACTTGCTTTTTCTC
AGCATCAGTTAAGTCTCTACCTTGGGTCTTTTTAAATATATCAACCTTAGAATCAAAACCGGTTTTAGTAATAATTTCAT
TCTTATATAAATTAATAATAGCAACAGGAGTATTTTGAGCAAAAGAGCTAATCCCTACAGTTCCCAATATTACCCAAAAT
AAAAAACTCTTCATAACATAACCTCTTATTAAAGAATCACTTACCCACTAATTTAACAAAATTTTACATTTAAATCTAGT
TAATAAAACATTTTCATCTATACAAAAAACTAGAAATTCCTTGTCCGCCACCAATACAAACAGATGCTATCCCTTTTGTT
TTATTCTTCATTTTCATAGAGCGAGAAAGTGTTAATAAAATTCTTGAACCGCTAACGGCAAATGGATGCCCCAAAGCAAT
AGCACCACCATTTACATTAATAATATCACTAGTTATATTGTATTTTTTAAACAAGGCCTTTTCAATGCTTAATGCTTGAG
CTGCAAATGCCTCATTTACCTCAATCAAATCTATTTCGCTAGGATTTAAACTTAATTTACTAATAATGCCTTCAATAGCC
ATATAAGCTCCAAAACCCATATAAAGTGGATCAAGCCCCACGCTTTTAAATCCTCCAATATAAGCTAATGGACTTACCCC
CAAGCTTTTTACTCTTTCCTCACTTGCTAAAATTAAAAAACAAGCACCATCATTTAAACTTGAAGAATTTCCGGCAGTTA
CTGTGCCTGATTCTTTAAAAACAGGATTAAGAGATGCTAGCTTATTTAAAGTTAAATTATCTCTTATTTCCTCATCACTT
GAGATAGTTACGCTAGAGTTGGTCTTCTTATCAAAAACAGTCAGGGGATAAATTTCGTCCTCAAAATATCCAAGCTCTCT
TGCCTTTAATGCCTTTACATGAGAATTATATGCAAATGCATCTTGCATTTCTCTTGTTATTCTATATTTTTCTGAAAGAT
TTTCAGCCGTAAGCCCCATAGAAATAAAATTCAGAGAATCTATTAAGGCGTCTTTTTGGATTGAATCTTCAATTCCAAAA
TTACCAAATTTAAGACCGTCAAATCTAATCTTTCTAGGTAATAAATAAGGAGAATTGGTTAAATCTTCAACTCCTCCAGC
TAAAACAATATCATTGTCTCCAAGGGCAATAGAATTAAATGCAAGCTCCAAGGCCTTAAGCCCAGAACCACAAACTTTAT
TAACGCTAAATGCAGGCACAGTATCGCCTAAGTCAGACTTTAAAGCAATTTGTCTTGCAATATTTTGACCAAGTCCCGCA
GATATTACATTACCAATAATAACCTCATCCACTTTGTATAACTTATTTCTTTCAAGCAAAGCTTTAAGAACTTTTGAAGA
TTCATCAATAATATTTAAACCCTTAAAAGAACCTCCAAACTTGAAATTGGGTGTTCTAAGTCCATCAATAATAGCTACCT
TTTTTATCACAATTACTCCTAAAGTCTTAATAAACTTATTGAATTATACAATACAATAGATCATATAAAAACTAAGTTTA
TTTAATAAAAATAAACTATTTAACCTGAATTATTTAATAAACAAGCTAAAATGTTATAATTTTAAAATGCGGTTTAAAAA
AATATTTTTAATAATATTTATAATTTCTAATTTAAAAGTTTATTCTTATAATTATGCAATCCAATATAAAAATGAAGGTA
TTGACAAATATTATTTTGAAATACTAAATGATGGATTCGGATTTTCATTAAGCGATTTTTTTGATGACTTGAGAAGTGGT
TCTCTTATTTTTACCTATGTTTCAAAATACAATTTTATAATAAATTTAGAAGCACACATGTTAACCTATAGGGGTTATAA
AGACTCTCCGAAATCTTTAATTAGTAGAACAGACTTAATTGAAATAGGCTTCATGTACTATTTTCCAATTTTGTTGCTAA
TTAATGAAAAAAATTTTGGAGAAATAGACTTGGGAATTGGAGTTAAAAACTTATTATTTGGAGACTGGGGAGGGCATTTA
ATGCAAAGCATAATTCACCTCATTTTAAATCAACACCGTCCAATTCCAAGTATAAAAAGCTACGACAGCTACAATTATAG
AGGATTTTTAAGCTTTGCTCTAAATTACTCTTACATGAATTTTTTAAATTTAGAAAATTATATGGACTTATCTTATTTTG
CAGATTATTTTATTAAAAACAGTATTGGAATTACCTTAAAAAATGAAAATATTGGATTTGATATAAAACTTTATTCCCAA
ATTCAAAATCAAATCAAAAGCCTCAAAACATATTCAAAAACACAAGAAGCAGAAACAGGAATTGGAATAAATTATCAATT
TTACTCTAAAAATTTTTTCATAACCAATAATTTAAACATTAAAAATTTTTCAACCAAAGAAAATTTCTTAAGCGTTGGGG
GATTTGGAATAATCATTACACCTGAAGAATACAAAAAAATATCAGAATCAAATAATGAATTTAATGTTATAAGTAATAAT
TTTTACTTTGGATTTGATATTATGATCCCATTAAAAATAAGAAATTCATTATTTTATAAAATAAATGAAAACATCAACCA
TTACTTTTCAATATCAACAAATTATTACACTAATTATAATGAAACTAATAGCTTTACAAATCAATTATCATCAGGCATCA
TGTATGAATTTTTACCACAAAAAACATTCAATCCTTACCTAATTTCGGGATTATTTTTTGCCTATAATCAAAACAATAAA
GATATCAAAAGCATCTCAAGACCAATAAGAATAAAAAACATTCTTCAAGTTGGAATTGAAAATGAATTAGGATTTTTATT
CAAAATGCTAAAATACCGCAACACTGAGTATATTTTCAAAATATATTCAAAAGTTAACTATATTCCTATAGCTTATAACT
TAGATGAAAAAAAATTAGAAAAACATTCTATTAACTTTAATTATTTAGGAATTGGAATAGTCGTTAAATAACAACTAATA
CTGGTGATCTTTGTTAACAAACTTAGTAATGTGTGGCAAAAATAATATATCTGCCCTACCTGTAGGGCCATTTCTATGTT
TTGCTACAATAACCTTGGTTTCTATTGGTTCTATCTCAGCAGAAGACTCAAATTTAAAATCCTTATCCCTATGAAGTAAA
ATTACAATGTCAGCATCTTGCTCCAATGCTCCTGATTCCCTTAGACTAGCAAGATTAGGCTCACGCCCTTCCGTATCTCT
TGTAAGCTGAGATAATGCGACAATAGGAATCTCAAGCTCTCTAGCAAGCTCTTTGAGAGATTTACTAATCGAAGCAACTT
GTTCATGCCTTGGAAGATTTTTTGTTTCAAAAGAAATCAGACTGATATAATCAACAAATATTATATCTATACCATAAAAT
CGCTTAAGTTTTCTAGCTTGAGTTGCCAAAGTTAGCAAACTAATATTGGGAGTATCTTCAATATAAAGTTCAGAATCACT
AATTTCATTTATAATATCATTTAATGATTTTATCTCTTGTCCAGATAAAATGCTATTTTGAACTTTAAAGCTATCAATAC
AAGACTGAGAAGATATTATTCTTTTTATTAAAGCATCTGCTGTCATTTCAAGGGAAAAAAATCCTACTTTTTTCTTTTCT
TCTTTTCTTAATGCTATATAAGAAGCAATATTTAAAGCAAATGCCGTTTTACCGATGCTAGGACGAGCACCAACTATAAT
AAAATCACTATTTCTAAATCCCCCAATAAGAGAGTCGACCTTTCTAAAGCCACTTGGAATGCCAAAGTTTGCTTCTTTTT
TCTTCATGCTGCGCTCATATATCTCATTATGAACACGTTCTGCAATAACTTTGGCATGATAGAGGTTCTTACTAGAATAA
TCTAACTCAATTGAAAGAATTTTTTGTTGAGATTCTTCAACAATCTCATTAATAGATTTTGTAGAATCATTTATATAGTC
ATTAAGCTCTTTAGAAACATTTAAAATACTTCTGCGAACACTCTGTTCTTTTACAATTTTCGCATAAACATTTATAGTTC
TATCTGTTGGCAAATAAACTGAAAGTGAATCTAAATAATCAGGCAAATTGATTAAATCTTTTTTAATCAAAAGTTGCGTT
TTTGAAACATGCTTAGATACTTCTTCAAAAACAGTAATAGGATCAATATTTTCCCTTTTTTCATAAAGCGAAACCATTGC
TTTGAAAATCAACTTATGAGTTTCATTGTAAAAATCATCAGCTCTTACATGAAAAGCAATTTGCTCTATCTTATCAGAAT
TATAAAATATACTAGAAATTACCGCTTTTTCTGCACCATCATTAAAAAGAAGTGCAGAATTCGAAAAAGCTGCTAAAGCC
ACAAACTACACCTCTGCTCTTTCACCTTGCTCATCTGCTTTATTCAACTTTTTACTTAAAGACTTTTTATCCTCTTGCTT
TTTTTCTTTTTTTATCTCTACTTTAATAATAGAGCTAATACCTTCATAAAGCTTAATTGTCACATCATAAGTTCCAAAAG
TCTTTAAAGTTCCATGATGTATGTCTATTTTTTTTCTCTCTATATCAAAACCAAGTTTTAAAAGTTCATCAGCAATATTT
AAACTATTAATACTATGAAACAATTTGCCAGAATCATTAGATTTCATAAAAAATTCTAATTTAACAAGATCAAGCTTGGA
TTTCAGATCGTTGGCCATTTGTTTTTTTGCTTCTTGCTTTTTCAATATTGATCTTCTTTTTTGATTAAAAATCTCAATAT
TATGTTTATTTGAAAAAACTGCAAAACCCTTGGGCAGTAAATAGTTTCTTGCAAATCCATCTCTTACCTCTACGGTATCT
CCTTCTTTTCCAAGATTAATAAAATCTTCCTTTAAAATCACCTTCATAATTACCCCCAAATAATTATTTTTTTACAAAAG
GCAACAAAGCCATATATCTTGCCCGTTTAATTTCTAATGCCAAGCGTCTTTGATGCTTAGCAGAAGTTCCAGTAATTCTT
TTGGGTAAAATTTTACCTTGCTCGGTAATAAACTTTTTAAGAAACTCAAAATCCTTATAATCAGGATGTTTACCAGAATC
ACAAAATTTACATGACTTTCTCTTAAAAAATCTGAAATTTGAATTTTTTTTAAAGCCATCCTGCTGATTTTCAAATCTTG
AATCTCTTTGATTTGTATCTCTATCTTTATACATAACTTAAACTCCATTAAAAAGGTATATCTTCGCTAAATTTATCATC
AACAATATCAATATCCTTAACTACATCTTCTTTTTTATGATTTGTTAAACTATTAACATCTGAATCTTGCATTTGAATAG
TATTAGAACCTGAACTAAACATTTGCAAATTATCTACAAATATATTTACCTTACTCCTCTTATCACCCGTATTCCTATCT
TGCCAGCTTTCATATTTAAGAGATCCACTTACCACAACTTGTTTGCCCTTTTTCAAATAATCGTTGAGACTTTCGGCTCT
TTTTGAAAAAATAACACAATCAAAATATTGTGGATAATCAATCCATTCATCATTCTTCTTCATTCTTCTATTATTAGCTA
TAGAAAATCTAAGAACAGCCATGCCACTTTCTGTATAAGAAAGCTCAGAATCTCTTGTAAGCCTACCAGACAATACTAAT
GAATTAATATCAGCCATTAAAAACCCTCTTATTTTTCCTGAATATCTGTGCTTTCAGGACCTGTTGGTGTTTCAACTTTA
GAGGCACCTTTAAGACTGTCTTTGTCAATATTGTCTCTAAATTCTCTAAAATTTCTTCTTTTGATTTTTTTAGTATTGAT
CTTTCTAACTATTTTCACCAAAATCATATACCTAAGCAAGTTTTTAATTAACTTAAGCCTTGATTCAAGTTCTTTTAAAT
TATTGCCTTCCATACTAAACTCTATTATTTCATAACGACCTCTAGCCTGCTTTTTAATAGGATATTCTAAGGCTCTCTCT
CCAATAAAATTGCTAACAACATCAGTTGCACCAAAAAACTCTAAAGATTTTTTAACCTCTTCTAAAGAACCCTTATATTC
AATTTCTTCACTTTTAAACAAAAAACATGCCTCATATCTTTTAATCATTACTAAAACTCCTTATGGTCTATCGCATTGCA
AAATATGCAACAAAGGTTACTTAGTTAGTATATAAAAGAGACTAATTTTTTTCAACAATAAAAACTTTTTATAACATACA
AAATGTAACTGAAAAATAATCTTAAACCCTAATCTTCTTCTAATTCGCTAAGCTTATAGGTTTTTCCTGATTTACCTTGC
TTTTCAAGCTTTTTGTCTTCTTTCATTTCAATATAAGTTTTAAAACCTTTTTTTACATTATCAACTGCAACCATAACACT
AGCTTCAAAAAGACTCTTTGGAGAATAGGTATCAATGGCATTTTTAATATAATAAACATTAGATCCATAAAAAAGCTGAA
CCTTGCCATTAACAAGCCCTATTTTAAGAACTCCAGCCTCTTTAAGCAAATTATTATCAACAAGCTCAGTATTAACAACA
TCTACATGCAATCTTGTAGAACAAACATCAAGCTTTGTAATATTATCAAATCCACCAAGACCTTGAATTAAAAGATGCGC
AATTCCGAGACTCTCTAGCTTTCCTTCTTGGCCTTCAAAAAATGGATCGTCTGTAACAAATATCTGAAAATCAAAGTATC
TATAAAGCCAACTAAAAGTAAAATAATAAAGAGCAAAAAACATTGCCCCCAAAGGTAATACACTAATCCAATTTGTCTTA
GAATTTCCTTGAAGTATCCCAAACATAAAAAAATCCAAAAATCCAGTAGAAAAGCTATTGCCAATCGTAACATTAAAAAA
ATTAGCAAGCAACAATGCAAACCCCGAATAAGCGGCATGAACAAAATAAAGCAAAGGCGCTGTGAAAATAAATAAAAATT
CTAAAGGCTCAGTTATTCCTGTTAAAAAAGCTGTCAAGGCCCCAGAGAAAAGAAGTGCTGCAACCTTATTTTTATCTTCA
TGAACAATACCCTTGTAAACCCCTAATGCTGCTCCGGGCAGTCCAAACATAATAGATAGATAAAATCCACTGCTAATTTT
GGCAAAGCCTGATGAAAATTTACCAAGTGATGGGTCTAATAGCTGAGCATAAAATATATTCTTAAGACCTCTAACAGTAT
CGCCATTAACTATCTCCACTCCTCCCAAAGAAGTAAACTCAAAAGGAAAAGATAAAATAGAATGCAACCCCAAAGGCAAT
AAAAGCCTATTTAAAAATCCATAAAGAAAACTGCCAAAATATTCAAACCTAAAAACAAACAAACCTAAAGATGCAATTAA
ATCGTCAAAACTTGACCAAATCAAACAAAAAAACATAGCCAAAAAAACACAAAAGGGTAAAATTATTACTATAGGCACAA
AATGGCACTCTGAAAAAAACACAAAAGGTTTGGGTAGCTTCATATTATAAAATTTGTTATGCAAATATCCAACTAAAAGG
CCTACCGCTAAAGAACCTGCAATTCCCGTATTTAAAGTTTGAACACCAAAAAAATTTATACGCCCAACAGAAGACATTGT
CTCTGCTTCAACAAGCCCCGAGAAAGCCTCAATAAAATAATTTTCAGTAATATTAAATGTTAAATAACCAATAAGGCCTC
CCAAAGCCGCTGTTCCCTGCCCCATTCTTGCAACTCCAATAGAAATTCCAATAGAAAAAATTAAAGGCATATTGAGAAGA
ATAGCATTGCCTATAGCCTTCATTAAGCCTAAAACATTTTGAATAAAAATTTTATCAACATAAACAATACTAGAAGAATT
TGAAAATACAGATCCAATACCAATCAATAAACATGAAACTGGTAAAATAGAAATAGGCACTCGTAGTGCTTTAGAAAATT
TTTGCAAACTTGAAAAGTTAATTATTTTAATAAAATTAATCATGCTAAGCCTCTCCAATGCTAATTTCAGCAAACACTAT
TTTATTATAAAGCTTTTTTTGCAAAAAAAAACTTTACTTACTAAACAAGCCAAATAATAAGATTAGATAAATCAAGCAAG
ATTTAATTTGATCTTGAGAAAAACTTACAATTAAAGTAAGGTATTATATATTTTTTATAAATAAATGATAAAACGGAGGC
AAAGCTGTGCTTAAAGAAAACAAACTTAAAAATTGCTCGTTAAGCGATGTTAATACAAGCAAAATACCAAAAAATGAGCT
TTTTAGTTCAATCTCGCATCTTTTTGGAATTATTTTGTCTATCATTGGAACAACAATTCTTGTTACAATATCTACTTTTA
AGAAAAAAGATTTACATGTACTCGTATTCTTGATTTACGGATTTTCAATGACCCTATTATATGTAATGAGCACTCTTTAC
CACATATTCCCAAAAGGAAGCAAAATAAAAAAAATATTTAGAAAATTTGATCATATTTCAATATTTATTCTAATAGCAGG
AACATATACTCCTGCATGTGCAATCCTTGTGCCAAACAAATCAGGACTAATAATCTTATGCGTAGTGTGGAGCCTGGCTA
TAATTGGAATAATTTTTAAAATAATATTTACAAACAGCCCCGGATGGTTTAATGGATTCATATTTATAATCATGGGGTGG
ATTATCATTTTTAAAATTAAGCCCATTTATAAGGCCCTCAACGGAAAAGGATTTTTTTGGCTAGTTTTTGGCGGAATCGT
ATATACAATAGGCGGAATAGTATACATATTAAGTAAAAAATTCAATCCAACAATTAACATGAAAATGCATGATGTATTTC
ATATATTAATAATAATCGCATCAGCATCTCACTTTTGGCTTATGCTAAAATACATTTCTAATTTTTAATTAAATATATTT
AAAAGACCTTTCAAATCATTAAAAAGGCCTAAACCAAAAAGAAACAGCCCAAAAAAAATACCAAAGCTATAAAAAGAATA
AATGGTTTTGGCCTTAAATCTCTTTCCACGCAAAAGCTCAATAAAGCTGATAAAAATTTGTCCCCCATCAAAAATAGGTA
TTACAATAAAAAATAGATTCATACCAGCAAGAATTAAGCTCAAGAAAGAAATGCTATTAATCCAATACAATATCCCTAAA
GAATAAGATGAAGAGAGAATGCCTACAATTCCAACAGGGCCTGATACACTCTTAGAAGTATTTAAAAAATTTGTCATTAA
TAAAAAAATAGAATATAAAATGTCTTGCAAAGCACTTACTACCTTAAAAAAAGAATTCTTAATGGCACTTGAAACATTTT
CTACTTTAACTACCCTTTTTAAAGGTGGTGAAAAATATATGCCAATCATTTTATTTTTATCATGAAATACTAATTTAGAA
GAAAAAATCTCTCCATTTCTAGAAAACTTAATCTCCACAACATCCGAATTTAAATTCTTAAGAAAATAATCTAAATCTCT
TTTATTTTTCAAAATAACATTATCAATGCTGATTATTTCGTCACCCGGTTTCATTCCCGCAATCTTAGCAGGCGAATTTG
AAACCACATCTGCTATCACAAGATCAACCCAAGGGCCAATTTCTTTTAAAAAATCTTGCAAACTAATAGTCTCTTTAAAA
GTAATATTTTCTTTTTCCCTTAAAACATCAAACATAACTGTAGATTTTTCCTCAGGAATAACTTTTCTTAAATCAGAAAA
ATATTTAATTTTTTTATTATTAACCTTTAATATAACATCACCGTCTCTAAATTTATCTTTTAAAAAAGAATCTTTATTTA
AAATACTAACTCTTGAAGAATAATCAAAATATATAACACCCGCCATACTTATAAAAATGAAAACAACAAATGAAAAAATC
AAATTAAACAACGGACCTGCAAAATATATTAAGATTTTTTTAAAATGTGAAATTCCAAATAAAGAATCTTTATCTGCTTC
TAATTCTTTATTTGCCTTAAGCTCTTTTTCTAAGTGATCAAATCCCTTAAGCTTACAATATCCTCCTAGAAGGATTGGGG
AAAGTCTATACTCAGTATTATTAATTTTAAACTTTAATATGCTAGGACCTATACCCACAGAAAAAACTTCAACCTTAACT
TTAAAAAGTTTAGCAAATAAAAAGTGTCCTAGCTCATGAATAAATATTATAAAACTGAGAGCCAACACACTAAAAAGAAT
ATACATAATTTCCTCCAAAAATCACTAAGATAGGTATAAATAAAATATCGGGCCTGTTAAAAGAAAAGAGTCAATCGAAT
CAAGAGCTCCGCCTCTACCAGGAACGATTTTCCCAGAATCTTTTACTCCAGCACTTCGCTTTAATCCAGATTCAAACAAG
TCGCCAATAATGGTAAAAACTCCAATCAAAATGCCTAAAATAATAGATTCTCCATAACTTAAATTTATTAATCTAAAAAC
TACCGCAAATATAGCAGTAAGCACAGAAAACAAAATGCCCCCAAAAAAACCCATTAATGTTTTATTTGGGCTAATAATAG
TGGGACGATAACTGTTTTTCCCTAAAAAATAACCAAAAAGATATGCAAAAGTATCGTTTCCACTTACCATAGCAAAAAGC
ATTAACATTAAAAATGGTGCCTTGGGTAAGGTTGTAATAGAAACCGTAAAAGACATTAATACCCCAGGATATATAAGTAT
AAAAAGTATTGACGTTGCTTGAGACAAAAAGTTTCCAATCTCATGCTCTTTAATAAACACCAAATCAACAATCCAATTGC
TAAAAACTAACGCTATAAATAAGTAATATATTACATTCATGCCTAAATAAAAAACATTAAAATGAATATATGTTAAAATT
GGGGGAGCAAATCCTAAAAAAAAAGATAATATGCTCGAAAGTCCTGAAAATTTGAATTTTAATTTTAATAAATCATTAAC
TTCTTTTGCCGCAAAGCCACTAAATATAAAAATTAAAATATTAAGGAATAAATAATTTTTAAAATCTAAAAATATTAAAA
ATAAAATCAAAGGAACAAAAAATAGAAATGTTCCCAACCTTGCGAAAAAAGCAAATCTCTTAACCTTACTCAACAAATCA
TCTCCCAAAATTTCTTCTTCTAAATTGGAAACATTCCAAATCCTTACTATATCTAGTGTCATAATATTCAGGCCACAAAA
CATTTGAAAAAATTAATTCAGAATAAGCAATCCTCCATAAGAAAAAATTACTTATTCTAATATTTCCGCCTGTACGTATT
AAAAGATCAAGATCGGGTAGTTCTGGATTGTCTAAAAAACTGGAAAAAATATTCTCATTCAAAGACTCTAAATCAAAATC
ACTTGAAACAAATTTTTTAACAGCCCTAAGTATTTCATTGCGACCCCCATAATTGATTGCTAAATTTAAAATAAGGTTGT
TGAAATTTTTAGAAAAGCTAATAGAGTCTTTTATAGAACTTTTTACTTCCCCACTTAAAGACTCAATATCTCCTGAAACT
ATTATTTTTATTCCATTTTTTTCGTAAAAATCAAATTCGGCTCTCAAATAATTAGCAATTAAAAACATTAAATTTTCTAT
CTCACAATCATCCCTTCTCCAATTCTCAGTAGAAAATACATAAAAGGATAAATATTTAATACCTACCCTTAAAGAATACT
TAACTATTTCTTTTGCTCTTTTAAGACCTTCTTTATAACCTTCTAAAGAAGACAATCCTTTACCTAAAGCCCACCTTCTA
TTGCCATCCATAATAATTCCAACATGACTTGGAAGAGAACCTTTATTCATGGATTTAAGCTTCCATTATTTCTTGAATTT
TAGATTCTAAAATTGAATCTATCTTTTTAATATACATATCTGTAGATTTCTGAATATCATCTAAAATTCTTTTTAAACTG
TCCTCTGTAATTTCCGATTCTTTTTCTTGCTTTTTAACCTTATTGTTTAAATCCTGTCGTATATTTCTAGTTGAAATTTT
ATGTTCTTCTGCTATTTTTTTAGCATGCTTTACAATCTCTTGTCGCCTTTCACTAGTTAAATTTGGAACCTTAATTCTAA
TAACTGAACCATCATTTGAAGGATTCATAGAAAGATCAGAATTAAGTATGGCTTGTTCTATCTTATTTAAGATGCTTTTA
TCCCAAGGTTGAATAACAACAAGCCTTGCTTCAGGAATTCTAATACTTGACACTTGAGTTATAGGTGTTCTTCGGTCATG
GTATTGAATACAAATTCTATCAAAAATATTACTACTAATTCTACCTGTTCTTAACGTTTTATATTCATTATCAAGTGATA
AAAGAACCTTGTTCATCTTTTCATCTAGAAAAGCCTTATAATCTTCCATATAAACTCCTCCTTGCTGATAAAGAGCACAT
TATCTACCCTATTCTTAAATATTTAAACTCAACCATTTCTACCTTGCTTGAAATTGCTTTTGAAATTTCTTCAAGCATTT
CCTTTACAGTGATTTTATCATTCTTTACAAAACTTTGCTCAAGAAGAGAAATCTCAGCAAGATGTTTTTTGATTTTTCCC
GCAACTATACCCTTGATTATGCTTTCCGGCTTACCACTAGATTCTAATTGCTTAGTAAATATTTCTTCTTGCTCTTTAAT
ATAATTTGGACAAACATCATTATTTCTCAAATAAACAGGAGCAAACGCAGCCACATGCAAAGCTAAATCCATAGCAAAAT
CTTGAAACATTTTATCTTCGGTTTTAGAAAAATCATCTACTTTTAATTTAACTAAAACACCTATCTTGGATTGTTCACCA
TGCAAATAAATTTTTACAAACTCATTAGATTGAATTTCGGTAATAAAAATTTTTTTAACCTGAATATTTTCTTTTATTGT
AGCTGCTAAATTTTTAAGCTCTAACTCTTGAGAAGTAGTTAAAGAATCTATTCCACTTTCTACCAATTCCTTGATCAAGG
AATTACCAAAATTAACAAAATTGTGATTCAAAGCAACAAAGTCTGTCTCACAAGAAACAAGCAAAAGCCCAGCATGAATA
TTGTTTGAATATGAGAATACTCTACCTTCTTTTGCATCTCGGTCAAGTCTTTTCTCAGCAGATGCAATTCCCATTTCTCT
AAGTTTTTTTTTAGCCAATTCAAAGTCTCCACCAGCAGCGGACAAAGCTTTTTTACAGTCTCCAAAACCAGCATTGGTTT
CTTCTCGAAGCTTTTTTACATCTTGAGGACTAATACTGCCCATAAATTACTCTCCCCTTTCTTCAATAGAATCACTTTTA
TCATTTTTAATTTCAATTTCTTTCATCAAATCTTCTTCATTCAAATTTTCAATTATTTGAATACCAACCTCTTTATCACT
TTCTAAAATAGCATCAGATATTATTTTGGTAAACAAAGCAACAGAACGAATCGCATCATCATTACCAGGAATTGGACAAT
CAATAACATCTGGATTACAATTCGTATCAACCACAGAAATAATAGGAATTTTTAATTTTCTAGCCTCATTAATAGCTATC
TGCTCTCGCTTAGGATCAATGATAAAAATAGCACCGGGAAGTGTTTCCATATCCTTGATACCTGTTAAATTTTTAGCTAA
TTTTGATTTTTCACGATTAAGTTGTGAAATCTCTTTTTTACTTATCATATCAAAAGTTCCATCAACTTCCATCTTTTCTA
GCTTTTTTAATTTTTGAACAGATTTTCTAATCGTATTAAAATTAGAAAGCATGCCCCCAAGCCATCTATTATTTACATAT
GGCATATCACTTCTTCTTGCTTCTTGTTCTATGATCTCACTAGCTTGCTTTTTGGTTCCAACAAAAAGCACCTTTTTGCC
ATCTTTTATTACCCTTTGAACAAGCTCATAAGAATCTTTAATGCCCTGCAAAGTCTTTTGAAGATCTAAAATATGTATTT
CATTTCTCTCAGAAAAAATAAATCTTTTCATTCTAGGATCAAGCCTTTTTACTTGATGGCCAAAATGAACTCCGGCCTCC
AACAGGCTCTTCATCGTAACAATTGCCAAATCAACCTCCTATTATCCTTCTCTTTTACTCACCATGAAAACACACGGCGG
AAATTATCCCCTCTTTTATAAGAATATAATAAAACAATCCAATTAATAAGTCCACCTCATTAAAAATAAACTTCATTCCC
TTTAATAAAATTATCAACAAATTATATTAATAAAAAATATTAAAAGCAAAATTAATATCCAACTCTTTAAAAAATGATTC
TTTTACAAATCGTTCTTATTTCTTTCAGAGAATTTAATCAAACCTATTAAAATAACCGACCCCAAAATAGGAAACAAATA
AAGAATAAAATCTATTTGCCTTTCATAATAATCAGAATAAAAAAGGGGGATAAAAAACTGAAATATAATTCCACCTAAAA
AGCTTATTAAATAAACTACTATAAATTTAAAATTCAATATGTTTAAAAACGTAACAAAAAAGCTTACCAAAAAAGAAATA
ACAATGTTTGTTAAAATCAAATGAGAAAAAAATACTATCATGTTCCCCCTTAAAAAGAACTAATTAGATAAACTAAATCC
CGACAAATCCCCAAGATTAATAAGAACACTATAAGCATCATCAACAATGATGCCCACACCCATAACAAAAATTGCCAAAT
TATACTTGGGGGCAATATCTTTTGTAAAAAAATCCTCATTTATATGTTTTAGATCAATTGGCCTTTTCTCTTTATCTAAA
GAATTGGATTTTTTAATAGATTTTGAAAAGCCTACATATTCTCCTTTATCAATATGGGACCTATATATATTTTTCTTCTC
AAGAATAACAGATGAAGAAGTATTCCCATTTTTTACAGTAATGAAAGCCTCACCAGGAACATCCTTTCTTAATTCCCCAA
AATTTATTTCAAAATATAAAGGCAATTTACCATCTACCCATTCTTTATTTAATTTAAAAACAGGTTTACCCGAATAAACA
GTAGAACTTAAATTTATTTTATAAAACCCTCTATTATTAAATTCACTAACATTGTCAAAAACACCCTTTAAGGCTTCAAA
ATCTTTCTCTACGCTTTTCTGGAAACTACTTATGTGATAATTGGCACCTTCTGGATAAAATTTGTAATATATGTCAAAAC
CTCTTAATTTACCAGCTGCTTGATTAGAAAAATAACCCGCTGGTAAAAAAAAAGCTACAGAATCTCTTGAAATTCGATTA
TCAACCTTTTCTGGTGAAGGAAGTATTAAAATATTGTCAAGACCACATCCAAAAAACTCCATACAAAATACAAAATATAA
GATAAAAAAAATTATAAAACCTCCCCCAAAAATACAGATTAATTTTGCTTAAGTTCTAAAATTTTATTATTTGCCATATT
TATATATAAATTATTTTCATACGGAAACTTAACAATCTCTTCGTATACTTTCACAGCAAGCTCTTTATCTTTTTCCTCAA
TCAATATTGCCTTACTCAAAAGAGCTCTTACCTTTAAAAAGTCCAAACTAGTACTATTGATAAGATCTTCATAAACCAAC
AAAGCATCTTCTTTTAATCCCATTTTTTCATAAACTGTAGCTTTATTAAGAAAAGCAATTTCACTTTCAATGCATTTTGC
CTTAATAACAGCATCTAAATCTTTAATAGCCTCATCATACTGTGCTTGACTTTGGAAATAAACAGCTCTGGCTAAATAGA
ACCTTGAAATAAAATAAGATGAAATTTCTTTTTCCTTTGAAATAAGTTCCCTTATCCTAAGAAATATTTTTTCTCTCTCT
TTGGCATCATTTTCTTTTAAATAATCATTTAAATCTTTTTCAAGATTTTCTACTATTTCTCCCCCACTCTTTACATAATC
CTTGCCTAAAGAATTATAAAAAACAACAATAATAGACACAAACACAAAAATAATAGCAATAAAGAAAACTAAAAGATTAT
TTTTAGCCATTATTCATCCCTCTTTAGCAAATTCTCAAATGGCTTGTAAGATTCCTCATCATTGCCCTTAAATAAATAAG
AAGAAATTTCTTCTCTTGATCTTTGATTTTCATACTCCCTATAAGAGAGCAGCACTGATTTGTCTTTAGAATCAATACTT
GTTATTACCACTTTAAGCTTATCTCCAACGTTTAATTTTTCGAAAGTTTCTAAACTAGATTCTTTTGTATCCCCCAATTG
AATTTTACTAATAAATCCCATTATTTTATTATAAACTCTTACTTGAAAGCCTTTTGATTTTTTCTCTACAATCTCAACCT
CAATAGTATCGCCTTTTTTATAACTTTTAGAAAAATCTTCCCAGGGGCTCTCTTCTAGCTGCTTAATTCCTAATCTAACA
TTTCTCTTTCTCTTGTCAACCTCAAGCACTTTCCCATTCACTAAATCGCCTATCTTGAAATATTCTTCAGGATCAATCTC
TTCAAGCCAAGAAATATCAAACTTACTAACATAAGCATCTATACCCTCTTCAATATTTACAAAAGCGCCTGTTTTTGTAA
TATTAGTAACAACTCCTTGAACAACCCTTCCAATAGGATATTTCTCAGTTAATCTCTCCCAAGGATTCTCATTGATCTGT
TTAATACCTAGGGATATTTTTTGATTTTCTTTATCTATCTCTAAAATTTTAACTTCTACAATCTGACCAAGTTTTATTAA
TTCTTGAGGACTTTTTACTACTCTTATCCAAGAAAAATTACTTATATGTAAAAATCCCGACAATTCGCTGTCAAGCTCAA
TAACAGCCCCAAAGGGTAAAATTTTTACAACTTTCCCTTTTACAATGCTATCAATTTTATATTTATCATCTACAGAATCC
CAAGGATTTGCTTTTAATGCCTTAAGAGACAATTCCATTTTGCCTGTTTGTGGATTTATCTTAATAATTTTCAACTTTAA
CTTATCACCAACTCTAACAAAATCTTCAACATTTTCAACTTGATTAAAGGCAATATTTCTTTTATGCAAAATTCCTGTAA
CAAAATTTTTAATTTTTACAATCGCACCATATTCTGTAATACGCTCAACCACACCATCAACTACATCTTCTTCATTGTAA
GAACTAACTAGCTCTATTCTCTTAGCAAGATCTCTTTCTTTTTCTAGGGTGCGTCTATCAAGAATAAGTCTCAAGCCGTC
TGCTTCGCTTGCTTCAAGAATATAAAATTCAACAACAGCTCCTCTTTTTAATTTCTCATCCTTAGATTTAGAGCTTAAAT
AAAAAGGCATGAAGCCAGAAACATTTTCATTAATTTGAATCTTATAACCATTTGGAAGCTCAACCAACACTTTGCCTTTA
ATTATTTTTTTATTTTGAATATATTCATATACTTTATCTTGAAAATTTAAAGAATCAAGTTTTTCAACACTTAAAATAAG
ACCTAATTCTCCACCTATTCTTACAACGATTGCTTCAAGTCTATCACCAACTTTGGGAACATTTTCAAATTCTTCAATCT
TAATAAAGCCTTCCGATTTATAACCAATATCTACTAGAACATAATCCTTCATAATGTTAACAACTGCCCCAGAAACACGA
CTTCCAAGTTCTACTCTTTCAAGTACTTTCAAATAATTTTCTTGTAAATCTTTTTGATTTTCCATTCTCACCTCTCTCTT
ACTTTTTTCAAATTAAACTTTTCTATTATAATATTACACACATCGTCTAATCCTTTGTAGCTTGTATCAAGGTAAAAAAC
CCCTTTTGATAATTTTAACTTACCATATTGTTTTTTCTTGTCAACATCATCTCTTCTTTTAAGAGTACGCTCTAATTCTT
CTAAGGTCTCATTCCCATTTCTTTGCTTATATCGCCTCAAAGCTCGAACTTTAACAGAAGCATCGAGATATATTTTAAAT
TCAGATTCTGGAAAAACTACAGTAGTAATATCTCTACCTTCTATTATATAATTATCATCGCTAAATTTAACAACCTCTCT
TAATTTTTTATTCACAATGTTTCTTATTCCAACATAAGAAGAATAAAAAGAAACTTGAAAATCAATCTTATCGTTTAAAA
TTTGATTTTCAACATTCTCTCCATTAAGCAAAAAGGCAAAATTATTAAAACTTATATCATTCTCAAGAATCAAATTCAAA
AGACTATCCTCACTAATAAAATCGCAACTATTCATAAGAGATCTTTGAGCAATTAAAGTTATTATCCTGTAAAGATGCCC
AGAGCTGATAAATTTATAGTTCAGCCTTACGCCAAGCTCTCTTGCAATTGAACTTTTTCCTGATGCTGAAGGTCCATCAA
TTGCTATTATCATTTAATTTCTCCAGCCTGGATTTTAAACTATTTATCTTAGACAAAGGAACAATTTTTACTTGACCCTC
CTTTAAACTATCTAAATTAATATTGCCAATTCTAATTCTATGAATTTTTTTTAAAAAAATATTCTTGCTCAAAAACACTT
TTCTTATTTCTCTATTTTTCCCTTCATCTAAAATCAATCTAGCAGAATTTTTATTTAAAATTTCATAAGATTTTAATTTA
AAAAATTCTTTTTTTACCTTTATACCCGATTTAAAAGAAATAAGCAAATTTTCATCAATATCTTTTTTTGATTCAATAAT
ATATTCTCTTTCAACTTTTTGCCTTGGATGAATAATATCGTTTGCAAATTTACCATCATTGGTGAATAATAAAAGTCCAG
AGCTTTTGAAATCAAGCCTACCAATTGAAAACACACGCTCTTTAAATAAGGGCTGAACCAAAGATATTGCCAACTTTCTT
CCATCAACATCAAAATTAGAACATAAATAATTTCTAGGCTTGTTAAGAGCTAGATAAATTCTATTATTAATTTGAAAATC
TTTAAAAACAAAAATCTGTTTTTTATAAATTATTCTGTCTCCTAAAGTTACTTTATCCCCAAGCTTAGCAATAGTGTTAT
TAACTCTTATAAGTTTCTTTCTTATCAGTTCCTCGCAAAATCTTCTTGACCCCACTCCCTTTTCAGCTAAAAAAACGTGA
ACTCTAGGGGCTTTAAGTGCAATCATTAATTTTACAACCTCGATACAATACTAATTTATTATTCAAATATCCTAAATTTA
CAATATTAAGCATTTTACACTCAAGAGATACTAAAAAATAAGAAAATCTCTCAAAAGAATAATTATCGGCATTAAAATCT
AAAAGAGAATCAAAAATTACGCTACTCTCTTTATTTAAAATAGAAATAATTTTCATCTTTTTCTCAAAAATTTTCAATTC
ATATTTATTGTAAACAGCTTTAAATTTTTTATCACACAAAAAATTTTTATTAATAACTTTTTTCTTCAATGTACCAGACT
TTCTCTTCAAATTTTTCTTTTTATTATTATCATTAGCAGTAGCATTAATATTTTTAATAAAATTGCCACTATCGCCAAAA
ATAAACTCTTCAATAATTTTTGAGTCATAGAATTTAAAATTTTTCGCTTGGTTTAATTGTAATTTTTCATTTTCTCTATT
CTTGCTATAACATATTAATCTTTCCACAACTTTGCGCTCAGCTTTATCTTTGCATTCAAACTTCAGTGGGAATAAAATTT
GAGTTTTCCAATAAAACAAATTATTAGCAAGATAAAAAAAATCGATCAATCCCCTAATACTTATATTAAGATCACCTGAA
ACAACTATAAATTCTTCAATTATTTGATTTAAACTCAAAGTTCTCAAAACATGCCTATTCATACTAACATATTCAAAAAA
AAGCTCTATTCCGCCTGTAAAATTATCAAGGCTGATAGAGTAACTACCCAATTCAGACATTTAAATTTTCCATATTACTC
AGATTCATCTTCTTTAAATTCAATAAAATTATCATTCTCTTGATCAAAATTATTAAAAATTATTTTTCTAAGCCTCTTAT
CCAAATTATTTGCAAGTTCTACTTCTTTGCTAAGATACTCAATAACACTCTCTCTCCCCTGTCCCAACTTATTATCTCCC
AATGAATACCATGAGCCTGTTTTTTGTATTAAATTATGCTTAATAGCAGCATCTAAAATGCCAGCTTCTCTTGAAATACC
TTTCCCAAAATAAATTATCAATTCTACTTTACGAAAAGGTGGAGCAACCTTGTTCTTTACAATCTTAACTCTAATCTTAT
TGCCAATAACATCATCGCTTGAGCCCGATCTGGTTACTTGTTCGATCTTTCGAACCTCAAGTCTAAGAGATGAATAAAAT
TTTAAAGCATTCCCACCGGTAGTGGTCTCGGGATTGCCAAACATAACACCAATCCTAATCCTTATTTGATTAATAAACAT
AATGCAAGTATTGGATTTAGAAAGTATACCGGTAATCTTTCTAAGAGCTTTGCTCATTAGCCTTGCTTGAAGACCAATCT
GAGAATCTCCCATTTCTCCATCTATCTCTAATTTAGGGGTTAAAGCCGCTACAGAATCAACTACAATCAAATCAACACCA
CCACTTCTGATTAAATGCTCAGCAATCTCAAGAGCTTGCTCTCCGGTATCAGGCTGACTAAGCCAAAGTTCTGCAACATT
AACACCTAAAGCTTTTGCATAAACAGGATCAAGAGCATGCTCAGCATCAATAAAAGCAGCTATCCCACCTTCTTTTTGCA
CCTCAGCAATCGCTTGAAGAGTTAAAGTAGTCTTGCCAGACGACTCGGGGCCAAAAATTTCTATTATGCGCCCCCTAGGA
TATCCGCCAATGCCGAGAGCCTCATCTAATACAATAGATCCACTTGACATACTTTTTATACCTTGTCCAACAGGAGATTC
CCCCATCTTAATAAGACTTCCCTTTCCAAAAGCTTTTTCTATTTGAACTCTTGCAAGCTCAATAGCTTCCTCTTTACTTG
CCCTTTCTATGCCAACAACAGCTTTTTCTCTTTTTTCCTTTAACTTTGACATTCTTAAATTTTTCCTAGCTAAATTTTAT
GGGTTCTATTTTCTTTACAAAATATTTAAAATTAGTATTATTTATAACAAAATTAAGACTATCCCCTTCCCTAGAATCAA
GCAAATTTTCTCCAAAAGGCGATTTATATGAAATAATGCCTTCATCGGGGTTTGATTCCCAAGGTCCAAGTATTAAATAA
GATTCATCTTTGCCTGTAACTTCATTTAAAATGACAACCTTGGTCCCAAAACCAACAACAGAACTTTGAAGATCCTTAGT
ATCTATAACTTTTGCATTCTCTATTTCCAGCATTAAGGAGTTTAATCTTTTTGTCAAAAACTGTTGTTTTTCCTTAGCAG
AATGATATTCGGCATTTTCTTTTAAATCACCAAGTTCACGAGCTTTTCCAATTTCTTTTGAATTTTCTGGAATTTCAACT
TCCTTTAAATATTTAAGCTCTTTTTGTTTTTTATTCAAAGAGCTTAATATGGTTAAAAATCCAATTTCCATTCTCTCGCC
TGCAAGTTGCATCTTTTCATCTTCAAACTCAACCGAATCAAATAATTGTCTTATTATAGATTTAATCTCTAAAAGATCCT
TTGGGGGGAAATCTTTTACATAAAAACAAGTCATATAAACTCTTTTTGCAAGTTCTTCATCTCTCACGACCTCTAAGACC
GATTTAAGATATCCATCTTTAACTAAAAGATTAATTACCATTTTATAAATTCTTTTACTTGCAACAGAATTATTTTTATT
ATTAATTTTGATAACACTATCTGTTAAAATTTTAATCAAATTGGACAAAAGATCCGAATCCGAATAACTCAGCTCTATAG
AATAAGCTTTACAGTGCTTCAAAATCCAAATATAAGCATCTTTATAGATCTTATAATTTTTTATAACATAATTAAATAAT
TTTTCCACCTCTCTGGGATCTTCTTTGTAAAGTGATTCAACCAATCTCTTATTAACAGAATGAGGAAAAAGTTCTTTGTA
GTATAAAATCCAATTACTAAGTTCTTCTTTAATTAAAACAACTAATTCTTTTTTAATTTCTGCATTCAAAATTGAATCAA
AAAGATCCACTATTCCTTTTGGATACTCTTTTAAAAGAGATTCTAAATTAACATCTTTTTCTATATTAACTTTTGATGAC
AATTCTTCAGAAAAATTACCTAAAGATTTAAGAATAACGTAAGAACTTATAACATGATGATCAACCTTTGTAAAATTGTT
AACATAAATTAAAAAATAGTTAAGCATCTCTTCTTCAATATGCAAATCCTTAACAATTCCCTTAACATTGCAATAGTTTA
TAAATATCTCGTATCTTTTATAAAAATCTTTCTCAATCTTAAATTTATCATACATTTTTTCATTCAAATTGGAAGATCTC
TCATTATATATATAATAATCAAGCTTGCCAGAATCCATAACAAAATGGGGATTATCCTTTAAAATTTGCTTTGCTTTCAA
GCTCCATGAATTCCACGAACTTTGAGTCATCAAGCTTGGCACTAACTCTTTTTTTATTCCCTTTAAATCAATAGCTTTAT
AACTTTTTATAATAACCTTTATGGCCCACTCAATATCTTTTTTTACTCTATCTGCAAGTTCTTCTTTAGGTGTTACAGCC
TTTAATACTCTAATATCCTCTCTGCTAAGGGGAGATAAAGCCGACATGGCCATATCAAAACCAATAAAATGCCCTCTTTT
GGAAACAAAATCAACCGTAATGCCGTTATCATTTACATCTCTTACTATTCCAACAGACCAAGTCTGATGATAAACAAAAT
TACCCTTTGCAAAAAACAAATATTTTTCAAAGTCTAAATATACATCAACAAAATTTTTATCTAAGTTTTCAATATCAGAC
TTTACAAGATAATCCTCAATATTTTTAACATCTTTATATCTTTCTCTTAAAAATTTAACTAAATTTTCTCTTGCCTTATG
ATTTTTGTTATCAAGTTTTAAAATGCCTTTTAAAATTTCTATTGTCTCGTCAACATTGTCAGTCAAAGAATAATGATCAA
ATAAATCCTCATAAAGAACTATGGCCTTTTTAAATCCAAGATCTTTTTCAATTTTTTGCAAAATAAGCAAAAAAGAATCA
AAATCATCTGAAACATAATGAATAAGCTTGGCCCATACTTCTCTTATTCCTGACATTTGTTTTTTATCAATAAAACGATA
AATAGCTTTTCTAAAATAGAAAATTGATTTTTGCAAATCAATAGTTTCATAATAAGTAGCAAGTTGCCTAACAAACACAG
TGTCGTCAATATCTGCTTCAACAATTCTAGTCCAAATACCTGGAAGCTTATCATTTTCATTGTTCTGAGCATATATTTTT
GCAAGAGTATAAAGAGCGTGCTTATTCTCAGAAATTAAAAGCATTTCATTGCATATATGCTCAACAAGAGCCCATTTTAA
ATTTTGAGAAAACAAATCAATAACAGCAAGTAAATTCATATCATTTAAAGGTCGCCTACTATATATAAGCATTCCAGAAA
TATAAAGACCTGCTATGCTTTTTTTAACGTCCTTTAAATGCCTGCCACAAATATCAAGCACATCCTCTGTTAACCCCTCA
TCAATTATATTATTTATTAAATCATCCAATTCTTTTATTTTGGCAAGAGAATAATTATTAACAACTATTCTTGTCCACTT
ATCTTCTTGTAAAATACTATCTAATTTCTCTATGGTAGTAACATTAGACATCAAACTCTCCTAATATCGATTTTTTAGCA
TCAAGCAACTAATTTACATACTGTTGATAAATACCTAGGTCTATTTCTTTTATGTATAACAAAATCTCATCAATACGTGC
TCTATCTTCTTTTATCCTTACATAATGATCAATAAGCCAAAAATATTTATTAATAAGCCTTGGAAGCAATATGCTCTCAT
TTATTGATCTATAAGACTTTTCTTTAAGCTCATTGCGCAAACTGTAAACAGACTGCTTTAGCTGTCCAAGCTCTATAGGC
CTTAACTCTCTTTTAATATTAAAAACACCATTAAGAGAGCCATAAACAGGAATCCATTCTTTTATAAGATCATCTGAAAT
ATTTCTGTCAGACTTAATAAGATCTATTAATCTTAAAATCATATCAGACTCAAGAGAATATATATCTATCTTTTGAGGAT
TAATAAAAAAAGCCTCTCTGAATAATACTTTAGCTTCTTTAATTTCATCAACCAACGCATAAGAATCAGCAAGCTCTGCA
ACAACATCTGAGTTATCTTTAAAATCTCCTAATATTTGCAAAAAAACATTAATTGCTCTCTCGTAATTTCCCATACCCTT
ATAAGACTTAGCAATTTTTATTAAAAGGTCCAAATTTTCTGGATGCATTTTGTATATATTTTTATATATATAAAGACAGG
TCTGAAACACAAAATATTTTATAGAATTGCGACCTTGCAAAAAATTACAACCCATCTTTTTCAAATATCGTCCTGCAAAA
TTATTCCACTCTCTTATTAAAAATTCTGCCTTTTCATAATCTTGCCCTATTCTATCAAGGCTTTCAACTTGACCATTCCA
ATACACAGAACTTTTCAAAGCTGTTAGAATTTCAATATTATCAAAATCAAGAGAATGAGCCTCTTCGGATTTTACTAAAG
CTTCTTTGAAATTGCCTTTTCTAAAATCTAAATAAATCTCTTTAATCAATTCAACGATTCTTTCTGATGACACATTCCCA
CCATTTTAAACAATATATACAAACCCCCGTTACACTTTATATAATTATATCATTTATCAATTTTTAGTCAAACAAGAAAT
TAGGGCAAAATAACAATATTTCATTTATTATTCTTTTAAAATAAAATCTTATATTATAATATTAAAAAGGAAATTGTGGA
GTCAAATTCTAGCTATATGGAACCTAATAAAATTATCAACAAGTCTATTTATTACTATAATTCAAAAAAATATTCACAAG
CAATAAAACTCCTAGAAAAAGAAATTTTTTTCTACAAAAATTACTATTTGTATCACTATGTCTTAGGAATGTCTTATCTT
CGTATCGGGAACCTTGGCAATGCTCAAACATATCTTAAAAAAGCCTACACTTTAAATCCAAGCGAATCAAATATAAAACA
GGCTATTGCTATACTTTTAGTAAGCCAGGGCAAAGAAGAAAAAGCTATTCAGATATGGCTTAAAATGATAGAAGAAAATC
AAGAAGTAGATCGATCAGAGCTGTCTCTTGAAATTATTCGAAAAAATCCCATTAAAAGTTCTGCCTTTTTTAAAAATAGC
AACCTATATGAAAAATTGTTCCCAACAATTAAAGCAATACCCGATAAAAATTCAACAAAGTTAATCATAATAATTATCAT
AGGGGGGATTGTATTTATTTCAATGTTAGCAATCTATTTTATTTTCTATGAACAAAAAACAACAACATCCGCAAATCTAA
AAGCAGAAATAAACAAAAATTTAAACAATATTGCTGCCTACATTGATGACATTAAAATAAATAACAAAGAAAAAATAAAA
ACTGAAGAAGGCCAATTCATATTAATACTAACCAGCGAGGAAATTAAAAACTCTTTCGAAAAAATCAAAATTTATTTAAA
AAAGGGAAAAGATAATTTTGCAAGAGTAGAAATAAATAAAATATTAAATTCAAATGCATCAGAATCTATAAAGCTAAAAG
CCAAAAATCTTGCAAGTTTTATCTCAAGGCCAGATTTCATTAGCTTTAATGAACATCTAAACCTAAAAGATATTAAAAAA
GATCCATCAATATATTCAAACGTGTATGTAAAATGGGAAGGAGTAGTAAATAATATCGAAAAAAAAGATAACATAATTCA
ATTTGACTTTTATGTAGGATACAACAAAAATGTACTCTCAGGAATTATCCCAACAAAAACAACCTTTGATATTGATATTG
ATTTTAAAGACAATGTTGAAATACTTGGACAAATAGAATACAAAAAGAACAAACTTACCTTAAATGCAATAACAATTAGA
AAAATAGATAAAAATGCAAATTAATCCTAATATCTTTGCCAAAATTTCAAAAAATATTTAACATTTAAGATTAAAAAGGG
GTGCACAACAACTTTTCATTACATTTGATAAGATTTATTGATTCTTCAAAAGAAAGCAGCAACTCTTCTTTTTTTGTCAA
ATCTCTTACTTTCATTTTATTTTCTTTGTATTCTTCTTGACCAACAAAAACTAAAAATCTTATTTCTTTGCTTAAAGCAT
ATTCTATTTGTTCTTTAATATTTTTACCATTTTTATTTTTAAAATAGACTTCACAAGAAATATTTTTAACCTTGGAATAA
TCATGATTTCTAAATCTAGTAGCAAGTTCATAATAATAATTTTGCAAAGCACTATCTAAATTTACAATTAAAACTTTAGA
TCTAGCCTTAGTGACAAATATTTTAATATAACTAAACTTTTCAAGATCAATTATATCCTTTATTCTGTCAACACCAAAAG
ATCCTCCAACCCCTGAAATTTTTTGAATAGAGTTTGAGAACGAAGAAACCAAATTATCATATCTTCCCCCACTGCAAACA
CTACCCATATTACTGCCAAACACCTCAGATTCAAAAACAATCCCCGTATAATAATCAAGTCCACGCGATATTTTAAGATT
TAAGTTAAAAGAATCTTGAATTTTTAATAAACTAAGATGCTGAAAAACATCTTCTACTCTCTTGATAGACTCATTATCGC
CTAAAATACTTTTTAAAGCTTGTATTTTGTCTTTAAAAGTACCTTGCAAACTCACTAAACTTAAGATTGAATCTACCGCC
TCTTTTTCAATCTCAAGAAGCAAAGCTTCTTTAACCTTATCAATTCCTATTTTATCTATTTTGTCAATATTTCTTAAAAT
AAAAATAGATTTTTCTTTAAGTCCTAATTTTTCAAAAAAAGAATTCAATATACCAATATGAGAATAATGGATAATAAATT
TTTTATTAATGCCTTCTATAAAATTCAAAAAAATCTCTTCAAGTCCATAATATACAACAGAAAGAATCTCGGCATCGCCC
CTAAAAGTGTCCTCTCCAACTATATCAAAATCGAACTGCATAAATTCTCTGTATCTACCCTTTTGAGAATTTTCCCCTCT
GAAAACTTTTCCAAATTGAGAACGTCTGAAAGGAAGCTTTAAAGCAGAAATATTTGTAGCAACAAATCTGGCAAAAGGAA
CAGTTAAATCAAATCGCATGGAAACATCTCTGCCTCCATTATCCTTAAACCTATAAATTTGCTTTTCAGTCTCATCCCCA
CTCTTTTTTAAAAGCAAATCTGAATATTCAAGAACTGGAGTATCTATTAGGTCAAAATTATAAGAATTAAGAACACTAAA
TATTTGCCTAACAATATGAATTCGAATCAAAGAATCCTTTGGTAAATAATCTTTAAAGCCTTTTAAAGTTTTAATATCCA
TCACATTATACCCTCTGCTATATAGTAATTTACTTTTTCAGAATATAATAACATATAATAATATAGATGCAAAAAAAAAT
GAATAATTTTTTATTTCATATAGTCATAAAATGATTTAAGAGGTCCAAAATTCATGACCAAAAGAATGCTTAATAACACT
TATCGAATAAAAACAATATTAACAATATTCTTGGCTATAACTTTGTTAACTATTTACAAATATTTCACACTAATGGCCTT
CAATAACAGCCCAGACAACACAATATCTTTAAAGTCAAATGATATTGCCAAAAGAGGAACAATTTATGATAGAAATGGCA
AACCAATAGCATTCTCTTCAAAATCCTACTCAATTGGTACAAATCCTCAAAAAATAGAAAATATTGTAAGCACATCTGAA
ACTCTTGGCGCAATACTTCAAATTGATTCAAGAATTTTAAAGGAAAAGCTTTCCTCTAACAAAGGGTTTTTATATATAAA
AAGAAAAATAAAAAGAGAAGAATCAGATTTAATAAAAAGAATTCAAGCTGAAGGCAGGCTTTCAAACATCACTTTATATC
CTGATTACACAAGAATTTATCCCTTCAGGAATACCACAAGCAATATTACTGGTTTTGTAGGAACAGATAATCTTGGCCTT
GAGGGCATTGAATTTTCCCTAAATAGCATATTAGGAAAAGATAAAACCAAACAACAATTTTTAAATGAGGAGCCAGAAAC
AAACAACATCCACTTAACAATAGACATGGATATACAACAAGGTGTTAGCAAAATAGCTAAAAAATACTTTAAAGAAAATA
ATCCTGAAAGTTTAATTACCTTGGTAATGAACTCCCAAAATGGAGAAATATTATCCATGGTTCAATTTCCTCAATATGAT
GCAAACTTTTATTCTAAATATCCTGAAGAAATCCGAAAAAACCTTTCTTCATCTCTAACCTATGAGCCCGGAAGCATTAA
TAAAATTTTTACAGTTGCAATAATATTAGAAAGTGGAAAATTAAATTTAGAAGAAAAATTTTTAGACAATGGAATATATC
AAAAACAATTTCCATCAGGAGAAAAAATTACAATCAAAACATTAAATCCCCCCTATAAACATATCGACTCTACAGAGATT
TTAATTTATTCATCAAATGTTGGAATAGCTTACATTACTGAAAAAGTTAGCAATGAATACTTTTATAAAAAACTTTTAGA
TTTTGGCTTTGGGGAAAAAGTTGGAGTTCCATTTCCCGGAGAAACAAAAGGACTGCTAAATCATTATTCAAAATGGTCAG
GACGAAGTAAAGCTACAATTGGATTTGGACAAGAAATAGGAGTGTCAGCGGTTCAAATATTACAAGCTGCAAGCATACTA
AGCAATAATGGAATAATGCTAAAACCTAGAATAATAAAAAAAATAAGCAACGATAAAGGAGAAAATATTAAAGAATTTGA
TAAAGAAGAAATAAGAAAAGTAATATCCAAAAATTCAGCACAAAAAGTTTTAAAAATGATGAGAGAAGTTGTAAATAAAG
GTGGAATTCCAAATCTTAAAATTAAAAATCTTGACATTTCTGCAAAAAGTGGAACATCTCAAGCTATTGATAGAAAAACG
GGAAAATACTCAGAAGAAGACTATACATCTTCTATATTGGCAATATACCCCACAGAACAACCAAAATATATTATTTACAT
TGTATACAGATACCCAAAAAAAATAATATACGGAACAAGAATAGCAGCCCCAATGGCAAAAGAAATAATAGAATTTATTG
AGCACCAACAAAATACAATAGCATATAAAAAAATTAAAATGCCATCAAAAATCAAGATCCCTAAAGCTGAAACTAATTAC
AAAAATAAAACATACTTACCAAATTTTATCAACCTTTCTAAAAGAGAAGCAATAGACATACTAAAATACTATAAAAATAC
TATGAAAATAAAAATAAATGGCGATGGATTTATTTACAAGCAAAGCATATCCCCAAATACAAAATTAGAAGATATAGCAG
AGCTTGAACTGTATTTAAAATAATTGAGTTAATTAAATAAATAAATTTTTAATTTCATTTTTATAAAAATTTAAAATATA
GCTTCGCTTAATGTCCATTTTAATAGACATTTCTTTACCAACTTCAAATGGCTTTTCTAAAAGAGTAAACTTTAATATCT
GCTCAAAAGGCTTAAATCCATTAGCTTTATTGATTAATTTTTTTATTTCATCATTTATGGCCTTAAGAACAATATTATTT
GCAATAATTTGACGCCTATTATTAGCATCAAAAATTTTTTGTCCAACACTTTCTAGATATTTATTTATTTCTTCAAAATT
TGGAAGAATAAGAGCGCCTAAGAATTTTTGATCTTGCCCTACAACAACTGCTTTTTCTATTAATGCTGATTCTTCAAGCT
TAATCTCAATTGGAGCAGGCTCAACATTCTCTCCATTATTCAAAACAATTGTATCTTTTTCTCGACCAATAATTTGAACA
ACATTATCCTTGGATAATTTTGCAATATCACCCGTGTTTAAAAACCCATCAGAACCAATAATCTTACAAGTTGCTTCTTT
GTCCTTGTAATATCCAAGCATTACTTGAGGCCCTTTTACAAACAAAATTCCCTTTCCAGGCTTTTTAAGCTTATTCCCAT
CAATATCTCTAATTTCAGCAACAGTTCCGGGCAAAATTTTACCACAAGTCCCAATAATCACTTTTTTATGCTTATTAGAA
GCCACTCCAGGCGAGGTTTCAGTCAATCCATAAGCATTGGCAAGTTCAATACCAATTGAATTAAAAAATCTAACAGCAGA
CAATGGCATACTCCCGCCACCAGTAATCCCAACAACAAAATTATTGCCCAAGATCTTATTTATTTTATTAAAAATTAAAA
CATTCCCCAAAGCCTTAAAAGGAAATGCACAGATTAATCCAAATATTCCTAAAATTTTCTTTATAGGGAAAAATAAACTA
AACCCGTTGTCCGGATAAAGCCCCATTACCACCCTATAGCAAATATCGCTAAGAAATGCCGCTTTTACAAAAAAATGAAA
AATCATTCTAGAAATAAACGGTTTCTTAGAAACTTCTTTGTAAATATTTTGTCTTATTGCAATCCAAAGCCTAGGAACAG
CTGCAATATAATGAGGATTAACATTTTTAATATCATCAAGCATTGCCCTTGGAACAATGGTGGAAAATAAACAAACCATA
CCCTTGAGGAAAATATTGTAAGAAAAAGACCTTTGAAAGGAATGCCAAATTGGCAAAATGCACATAAATATTTGTCCCAC
ATGCGTATCAACCATTAAACTAAAACTAGAAACCTGATAAAGAAGATTGGCATGGCTGAGCATTACCCCCTTTGGGTGGC
CTGTTGTTCCAGAAGTATATATTATTGTTGCCATATCATTAGAATCAACTTTACTTGCAATCTCAATAATTTCTGAATCT
TTTCTTAAGTTATCTCCAAATAAAATACAATCGCTATAAGTATAAATTTCAAAATCACTATATTTTAATCTATCCTCTTG
GTTTAAATTTTCAATAATAATAAATATTGGCTTTACTGTAAATTTAATTTGAACAAACATATTAAGAAGATTTAAATTTT
CTAAAATAACTACACTTGGAAGAACGGAGTTAAAAATAATTTCCGCTTCAAAAAGAGTAACATCAGAACCCTTTGGAATA
TCAACGGCACCCAAAGATAAAATTGCAAAATCTATCACAGTCCACTCAGCCCTATTCTCAGAGCAAATAAATATTTTATC
TTGATGCTTAACATTGATTGACTTTAAAAAGGAAGCAAGCTTTAAAACATTGTTTTTTAAGTCGCCATAAGTAACGTGGG
CATATCCATTGCAAACTTTATACATTTGAGCAATTTTATCTTTTTGTTGATCAGCCACTTCAAAGAATGCCTTTGCTATT
GACATATAATCCCCCTTTTAACAAAGTTAACATGGTTTATTATATCATTATTAACCATAAATTCATAAAGATTATTTATA
AAGCTCTCCTGCTGTAAAAACATACAGAAATCGATCAATTAATAAAAACCTAAAAAATCAAAACAAAGTTTAAAAAAATA
TTTTAATAAAAAAATAATTGAAAATCTAGAAGTAAATTTCAATTTCAATATTTTAGCAAGTAATATTTTTTTCAAAATAA
CTAAAGCATTAAATATTATCCAATTATTTTCACAAATATAATAACAATGTTTAGGATCTATTTTATCACCTTTAAAACAA
TCAGTCACTCTTTCTAAAAAATCTTCTTATTTTTTCTTCAGAAATACAGGAAATATAATTTTCATAGGCTTTAAAATAAT
ATTTATCTGGTCATATTTATCTGATTTTGCTTGAATACGATGAATAAGCCTATAAAATATATTGACTCTGACTTTAATAA
TAGAATGAAAAGAAAAAATTTTTGTAGCTATTGAAATAAAATAGTAAAATTTATTTTGTAATAAATATTATTTATCATTT
AAAACAAAAAGCCCACAAACAAACTTTGATCGCGTGTCTATAATATTCTAATAACTTTAAAAAAAATTATTAACCACTCC
CTTGTTAACCAAAACAGCAAATAAAATTTTACCCTTAAAAATTTCTCAAAACAAAAAGATTAATCCCTTCTGTAGGGTAA
TAACGATTCAAATCATCCACAATATCCTTTAATCGCTCAACAATAGACTGATTGGAGGTATAAATAATCAAAATAAAATT
TTCTTCAGGCCAAACGCCATTACCATGCTTTTCTCCCTTCTTACCTTTTCCATAAACATTTCCTATCTTAGAATAATATA
TAGACTCTCCTAACTCTTGCTCTATTTTTTCTATACATTCAAAAACATCAAGCTCTAAAGATAAGTTAGAAACTATTTCA
ATCCTATAATTATAAAATTTAGTCATATCATTCCCCATCTTCTTCAAATAAATCATCATAACTACTTTTAGTTGAATTAT
TAATTTTGAATGATTTTTCAACATCTAAATTGGACGTCACTCTTTTTAGCCTGGATTTGAAACTTGAAACAATGTTGGAA
AAAATTTCAAAAAGCATGGGAATAAAAAATAAAGTAAGAAATGTGCTAGCTGTCATTCCGCCAATAAAAGTAAATGCAAT
TGGTTTTAGAAGTTCATTTCCACTTCCGCTAGAAAATGCCATTGGAATAAGCCCTATTATTGAGGTCAAAGAAGACATTA
AAATTGGCCTAAGCCTTGAACGACAAGATTCAATAATTGCTTCTCTTAGGCCAAATCCCCTCTTGATCAATAAACCAGTA
TAGTCTACAAGAACAATTCCTGTATTTACCACAACACCAACAAGCATAAGCATACCAATTGCAGCAAAAATAGAAAGCTT
TTCTCCTGCAAGAAAATGTATAAGCACAACCCCTATTGCCGTTAAAGGAATTGTAAAAATAATAATAAAGGGTTTTAAAA
AAGATTCAAATTGAGAAGCCATAATACCAAACACAACAATAATAGCCATCATAATGATTATTTTAAACTGATTCATGATA
TTTGAAAATTCATTATATTCTCCTTCAACCTTAAGAGTTATGCCTTCTTTATGGGGCACCTTATTATTAATAAAATCTAC
AACTTTTGCAGTTACTTGGGTTAAATTATCATCTGGAGAAATACCCGCATTAAGATAAATGGTTAAAGCTTGATTTTCTC
TGTAAATAGATTCGGCTTTATTGGTTTTTTCAAAGGTGGCTATTGATGAAAAAGGAATTTTAACTCCAGATGAATTTGTA
ATAAATATTTTTTCTAAATCTTTTAAATTTTTAACATCCATTCTATCAAGCTTAAGAACAATATCATAATTAAGTCCCTT
CTCCACATATTGTCCAGCAACAACACCATTAATATTGGCCTTCAACTCATTTAAAATGGTATTCATGTCAATGCCATAAT
TATAAACTAGTGCTCTGTCTATCTCAACGCCAATTTGAAGCTGAAAATCACTTATGCTAAGCCTTGGATTTACAAGTTCG
GGAATTTCCTTTTTTAACATGGAAACTAAAATTTTTCCATAATCTTTTATATATTCGAAATCATTGGCCGAAATTTTAAT
TTTAATAGAATCTCCACCACCTAAAGCATTGCCACTAATGGAAGGCTCAATATTAAAGTCAGGATAAAGATTACCAATAC
GATTCATAATTTTATATTTAATAGAATCGTAATCTACGCTTTGGGTTAACTTATCTCTTGATTCTTCTTTGAGAGGAAAC
AATACGTTGAAAGTTATTCTATCAGCACGCAAAGTAGCAATAATACTTTTATATCCTTTAGCCTCACTTTTTACAATTTC
TAAAAATCTATTAGAATAAAATTTTGCATATTCCAAATTAGTTTTGTGGGGAAAATTTAAATTAATAGTAATTGAGTTCT
CTTTCCCTCTAGTAAAAGTTGTCACATCTAACAACAATCCTAAAAGCAAGCTGCCAATAAAACTAAAAAAAACAATCAAC
CCAAAAATCAATTTGTGATTTAAAACTATATTTAATAAATTGATATACAAAAACTCTAAAAAATAATAAATACTAGCAAA
AAAGGCATCGATTTTCCTAATAAAAGCATTCTTAATATTCTTTTGGAAACTTGTGTATAAACCGACATAGTGGCTTGATA
AAACAGGAACCAAAAAAATTGCAACTAAAAGAGAAACGCCCAAGGAAATAACAATCGTAAATGTAAAGTCTTTGAAAAAA
TCTCCATATACCCCAAGTTCTGATTTGAAAATAAGAAATGGACCAAAAACACAAATAGAAGTAAAAGTTGAAGATGTAAT
AGGCAACATCATCTCCTGAGCTCCGAGAATAGAAGACGAAATAAGCTTTGCTCCTTTTTGCCTATATTTGTATATATTGT
CTATTACAACAATTGAACAGTCAACAACCATTCCAATCCCAAGTGCAAGACCCGCAAGACTCATAATATTAAGAGAAATA
TTTGCAAAATACATTAAAAAAAAGGTCAAAACAATTGCTATTGGAATAGAAATTCCAATAATTATTGTGGCCCTAAAGCT
TCTTAAAAAGAAAAAAATAACAAATATTGCAAGCATGGCCCCAAAATAGGCTGAATTTACAACCGTTGAAATGGATGCTT
TAATAAAATCAGTACTATCAGAAGCAATCTCCAATTTCATATCTTTAGGCATAGATAATTTCAATTTTTCTATTTCATTC
ATAACAACATTAGAAACTGCAATAGAATTAGCATCACTACGTTTTTGAACCGACAAAGAAATTGAAGGCAACCCATTATA
TTCAACATATTCAGACAAATCTTCAAAATCGGTTTTAATATTAGCAATATCTTTGAGTTTTATCTCAATAGGAGATAAAT
TTATGCCAGAAGAAATGTCGGGCATCTTATAAGCTATGACCACATTACCTATCTCTTCAATTGATTTAAATTTTCCAGAA
ACTTCAACCAAATATTCCAAGTTGTTCTCCAATATATTGCCAGCTGAAAGTTCCAAATTTTGGGATGCTATAATTGAAGA
TATTCTTGACAAAGAAAGCCCATAAGACTCCAGCCTGTTTTGAGAAACTTCAATTAAAACACGCTTTTTACTTCCACCAT
TAACAGTAACAATTGCAACTCCATCAAGCCTTTCAAGCCCAGGTTTAATGATTTCATCGGCATATCTTTTAAGCTCAGAA
ACTGGCCTTACAGAATTAATAACAATTTCCATTACAGGGATGTTTTTAAGATTGTATCTAAAAATTCTTGGGGTCTGTGA
TTTGCTGGGCAATGAAGATTTTACCAATTCAAGAGCATCTCGAATTTCATTTAAAACCAAATCTAAATCGGTTCCATGAT
AAAATTCAAGTGAAACGGTGCTGCTTTCTTTGGAAGATACACTATATATATTTTTTAAATTCTTTACCGAACTCAAGCCA
CTCTCAAGGACTCTAGAAACACTCTCTTCAACTTCTCTAGGAGAAGCGCCAGGATAAACAGTGTGAATACTTATTTGGGG
AATATCAATTCCCGGCAAAAGATCTACTTTTAATCTTGAAAAGGTATACAAACTTATCATCAATAACAATGAAAATAAAA
TCAACATTGTTATTGGTTTGCCAACTATTCTCTTTACCAACATAACACATCCCCCAACAAATTAAATATTGCTTTCGACT
GAAAGACCCTCTTTGGTATCTACCAAATTTATTAGAGATCCATTAGAAAGAGCAGACATGCCTTCTACTACAATTAAATC
ATTCTCTTTAACTTCGCCCGAAAGAGCTACAATGTTATCTATTTCAAAAAGCACTGTAATGGGTAACATTTGAACACTCT
TACTCTCTAAATCAACCTTAAATACAAATTTTTTGCCCTCTCTCTCAACAACAGCCTCTCTTGAAATCTTAATTACATCT
TTAAATCGCTTAGTAATAAGTTTGATTTTAGAAAACATGCCAATAATCAGTTTATCTAAATTACTACCAATAGGCGTAAG
ATATACTTCGATAGTTCGACTTTTAGAATCTAAAATGGGAGATATTTCTGAAACTTTAGCTTTAAACTTTTCATTAGAAT
AAGCTCCAACCTCAATAATAGCATCATTTCCAACTTTAATATTTGAAATGTATTTCTCAGACACATAGGTTAAAATTTGC
TTTGTATCTATCCTTCCCACTACTGCTATGTTGGACTGGGGATTAACTGTTTCACCAATTTTTTTTGTAATATTTAAAAT
ATATCCTGAGATTGGCGCTCTTACAGGACTTTTCAAATATACAGAACCAGGTCTTGAAGGATCAAGAGTTGCAACTATTT
GTCCCTTTTGAACATAAGCTCCAAGTTTTATTCTCAAAGAAGTTATTTTGCCCACAGCGTCTGGAAAAATATCTGCCTTA
ACTTTTGTATCTACATCTCCATTTAAAGACAAATAATCGCTCAAGATTCCCTTTTTAACTTTCATAGCAATTACTGGGAA
TCTATAAGGACTTTCTTTCTCCTTATCAATATTTTTGTCATCTAGCTTGTTATCACCAACACAAGCAACTAAAACTAAGA
ATAAAACTAAAAAATATTTTTTTAAATATAAATTAATATTAAAAATCAAATTCATCAAAATACCTCTTAGTCTAATGAAT
TTATTAAATTTTTATATTCAAGTATAGAATTGGCATAATTTAATTTATCTTCAATGAACTTTAAATCGCTCTGCTTATAA
ACAAGTTCAATATCATTTAATTTAGAAAGATCCATGACCCCGGAATTAAAAGCATTAAATGCCATTTGATAATTTTTATT
CGCTAATTCTACATTAATTTTAGAAGCATCAAGAATCGCTTTATATCTTCTAATATCTTTTCTTTTTTGCACAATACTAG
ATTTTAAATTCCTGATTTTACCTTCAACATTGTTTTGTAGTATTTTTAGCTGATAGTTGTTATCTTGTATTTTTGTAAAA
CTCTTTGAAAATGGAAATATTTCAGTTAAACCATAATTTAAACTAAAGGATGCTAAAAATCCAGTTGAAAAACCCTTGGA
ATTTTCATGAAATGATTTATAAGGAGAGTAAGAAAATGACAAAGAAAGGCTTGGCAAATAAGTATCTAACCAAAGCGAAT
CAATGAGCTGCTCGGTCATTTTTAAGCGCATATTCAAATCCTTAATCTCTAATGATTCATTAAAATTTAATGCCTCATTA
AATAGAGAAAAATCTATTGTTTCGTCTGGCAATTCTCCAATAATTTCAAAATCTTGATCATGATCTAATCCTATTAATAA
TTTGAAAATTTCTTTTGATTTTTCAAAATTAATAATCTGACCATCCAAATCTGGTTGAGATTTTTTATACTTAAGCTGCG
CATCAAGAAAATCTATTTCCGATATTAGTCCATTGTTATAAGCAATCCTAGCTTGTTCAAATTTAAGTTTACTATTTTGT
ATTTGACTCTCAAAAACTTTCAAAGTGCTCTTTAAAGCTATCAATTGATTGTAAGACTTAAGAACATTTAGCTTGATATT
ACGAACAGCGCTCTCCCTTTCTATTTTTGCGCTTTCATATTCCAACATAACAAGTTGCATTCTCTTTAAAACAGAAGGGG
ACAAAGAAAGATTAATCCCAACTCCAAACCCAAAACCCCAATAATCTCTTTCAAGCTCACTCAAAGCAGAAGGATTTCTA
CTAAGTGTAGAGCTAAGGTTAACATTTGGAACAAAAACATTCCATGCATTATTTTTATAAAGTTTTTTTATATTTTCTTT
GTACAAAGCATTTTCTGAATCCAAGCTATTTTCTAAAGCCATATTTACAGCTTGTTTGGGTGATATTTGAATAATTTCAG
CAAAAGAAAAAGAGACGGTCATAAAAATTAAAAAAATTTTTTTAATTTGAAGCCCCCTTATAATAAAAATCAAAACTTTA
AAGTTATAAAACTTAATTAATATTTTCAATTCATTTGATTAATTATTATAATATAATACAATTCTAAGTATGAACATTTT
CAAAATTTTATTTATCTTAAATTATGCTCTTATTTTTCTAATAAAAATTTACCAAAATACTTTATCCAAAATATTTGGAC
TACAATGCATATACAAACCTACCTGCTCAAAATATTCAATTGAATGTCTTAAAAAATACAATTTTTTAACGGCCTTAATA
TTAATAACACTAAGAATAATAAGATGTAACGCATTATTCAAAGGGGGAAACGATTTTATTCCTAAATACAAACCCATTTT
AGAATCCTTAAAAGAATTTAAAAAAAGATTAATCAAATAAAGTCTTATATTTTTCCGGAACCCACGTCTTTACAATCTCT
TTATTCTTTTCTACAAATTCAACTGCATTGCGATATTCTTTGCCTGGCTCTTTATCATTTCTATCCATTAAAGGCAATAT
CAAATCATCACCCCAATAAAAATGATCAAAAACATAATATGCATCAAAATCATCATTTTCAAGACCAAGTCTAACAAGAG
TATGCACGCTCTCAATTCCTCCCATAATTAAATCAGGATCATCAAGAAACTTAATATCATACCTAGAAAAAGCCCAATGA
GGCTTCCACAAAGGAACTAAAATCCACTCGTTTCTCTTTATTGAAGAATCCAAACTTGCAAGCATAACACTCTCACTTGA
AGGAACTAGCTCATACTCTTTGCTTAATCCATAATAATTAAGCGCTTGTTCTGTAACAATTTGAGTTCCCGCGCCAGCAT
CTATGCCAATCATTTTGTTTTTAAACTTATCACCTTTACCCTTAAGCTCACTAATGCTGGAAATTGGAACATAGCTTGGC
ACCACAAAACCCTGAATAGTTCCTTCATAATTTGCACCAAGATCAACAAACTTTGTTTTCAGTTTTTCATAATAAAATTT
ATCGGCTGTAGGAACCCAAGAAGACACCGTACCGTCTATCTTTCCAGATGCTAAGTATTGATACATTATAGACGTAGTAA
CTGAAAATATTTCTGCATTGTAGCCCATTTTCTCAAAAACAACCTTTAATACATTTGTAGCTGCTGTTTCTCCACCCCAA
TTCACATATCCAATTTTTACCGATTTCAAATTCTTTGAAATCTTTTTTTCATCACAAGATAAAAACATAAAAATAATAAA
AAATAAAAATAATTTATACATAAAATATCCTCCTTATTTATTATAGATTTCTAAGAATCTTTTAAATTTATTCTCTTTCT
TTCCACCATAATGATCTGTGTTTAAATAGCTAAATTTAATAAAGATAGATTGCATAATCCTGTCTAAAATAATAGCTATA
ATAACAACTGCTAATCCAGATATTAAACCTTCACCAAAATTTAATCTTTCTATGGAGTAAATCACAGTTCTGCCCAAACC
AGACGATCCAACCATTGCAGCAATTACTATCATAGATATAGCCATCATTATTGACTGATTAATACCTTCAATTATACTTT
GAAGAGAAAGGGGAAGTTGAACTTGAAAAAGAATGCGCAAATTACTACTACCAAAGGACTTAGCTGCCTCTATTACTTCA
TCTGAAACTTGAACAATTCCCAGCCTTGTATATCTAATAACAGGGGGCATAGCAAAAACTATTGTAGCAAAAATAGCAGA
AGCTGTACCCATTCCAAAAAAAGGAATAGCGGGAATCAAGTAAATAAAAGGGGGCATGGCTTGCATTAAATCTAGAATAG
GTTTCAAAAAAACATAAAATCTTGGGAAATATCCGCCCAAAATACCTATAGGAATTCCCAAAATAACAGAAACTAATACA
GAAACAAATATAATAGCTATTGTATCCATTGAAGCTTCCCAAAGATTAAAATACAAAATAAAAAAGAATCCGGGTAAAAT
TAAAAATATTAACCTCTTTTTTAAAAAAACAAAACTTAGCAAACATACAGTCAAAATAAAAAGAAGTGGATTAACAAAAA
GAAATAAATTTTTTAAATTTTCATATAAAAAAATTATACTTTTAGAAAAACCTACTCCATCAGAAATTGAAAAATTATCA
ACCAAAAAATCAAAAAAATTATCTATTTTTAATATAAAAAAATCTTTAGTCATAAATTCCTATCTTGATAATAAATAAGA
GATTTCATTTAAACTAATATATCCGACAACAGTTCCCTTTTCTTTTATTATTAAATAATCTTGCTTATTTAAATATTCAA
CAATTTTTTTTATCTCATCGTTTAGATCTAAATTTAAAGATACAAGATTATCATACCTTTTGTTAAGAGCTTTGTCATAC
AAACTAAAATTTTCACCTTGACATTTAATAATAACATTTAAGCCATTATCACCACCAGAGTTTAAATCAAAATCATCTTT
TAAAATATCTTTTATTTTTAAAATATTTAAAACAGGTAAATTTTTAATAAAATCAGATATAAAATCTGTACTAGGATTAG
CTAAAATTTCCAAAGGTTTGCCAACTTGAATAATTTTTCCATCTCTCATAAAAGCAATTCTATGTCCCAATTTAAAAGCT
TCATTTAAATCATGGGTAATAAACACAACTGTTTTTTTAAGCTTGGCTACTAGCCTCAAAAGTTCTTCCTGCATTTCTCC
TTTAATTAAAGGATCAAGTGCCGAAAAAGCTTCATCCATTAAAAGGATATCTGGATTAACCACCAATGCCCTTGCTATTC
CAACTCTTTGTTTCATTCCTCCAGAAAGCTCATTAATATACTTATATTTTGAATCTTCAAGCCCCACAAGATTTAATACC
TCAATAGCACGTTCTTCTCTAATCTTTCTGGGGATATGCTTAACCTCAAGTCCATATGTAACGTTTCTTAGCACATTCAT
ATGGGGAAAAAGTCCAAAATTTTGAAAAACCATTGCAAATTTATCTTTTCTTAAATTAGAAAGATCTTTACGATTTATAG
CATTCATTTCCATATTATTTACCAAAATAGATCCTGAATCTATTTTATAAATACCATTTAAACACCTGACTAAAGTAGAC
TTGCCACAGCCCGACATACCCATAATAACTAAAATTTCATTTTCATAAACATCAAGATTAATATTGGCATTTGCAATAAA
AATAGAAGATTCTTTGTAGATTTGCATTCTATCTTTGCCATCTTCATAGTCTTTTATAGCTCGACTTATCTGCTTTTTGT
TAACATAATACGAAAATACTTTATAACAATCTTTAATTTTAACAGCAACCCTACTCAAAGCAAACTCCTCAATAAGCCTG
CATTATGCTTTATAACACATCATTATAAATTATACTAAAATTATTAAATTTTTGCCGATCTGAAATAAAAAAACAAAAGA
TCCTTTAAAGGATCTTTTGTTAATACAATTTATACCAATTAAACTAGAATTTTATCTAAGCAATGACAAAACATATTGGG
GAACTTGATTAGCCTGCGCAATCATTGCCATTGCAGATTGTGTTAAAATACTATTAGTTGTTGCTGCTACAACCTCATCT
GTCATTGTAGCATCTTTTATTTGAGCATAAGATGCTTTTAGATTTTCAATTGCATACTCAGTACTATCCTTTATAGATTC
AAGTCTATTTTGGAAAGCACCTAAATTTGCCCTTTGATCACTTATCATTCTAATAGCATTTTCAATTTTAGCAAGTGATG
TATTAGCATCAACTGTAGTTGTAACATTAACAGGAGAATTAACTCCGCCTTGAGAAGGTGCTGTAGCAGGTGCTGGCTGT
TGAGCTCCTTCCTGTTGAACACCCTCTTGAACCGGTGCAGCCTGAGCAGTTTGAGCTCCCTCACCAGAAAAAAGATTTGC
AACATTAGCTGCATAAATATTTACAGCAATAGCTTCATCTTGGTTTGCTCCAACATGAACTCTTAAAGTCCAAGACGCTT
GAGACCCTGAAAGTGATGCTGGTGTGTTAATTTTTGCAGGCTGCATTCCAAGCTCTTCAGCTGTTCTTACATTTTGAGAA
GCAGATTTGTTTGATAACATGTGCATTTGGTTATATTGGGCTTGATCAGCAATTCTATTAATTTCGTCTGTAAGTTGCTC
TATTTCAATTTGTATAGAACCTCTGTCTGCATCTGAATATGTGCCGTTACCTGATTGAACTGCCAATTCCTTCATTCTTA
CTAAGACTTTTTCTACTTCATTTAAATTCCCTTCTGTTGTCTGAATAAAATTAATAGCCTTTGAAGTATTTCTAGAAGCT
TGTGACAAACCTCTTATTTGAGCATTAATCTTACCAGAAACTCCCATGCCAGCAGCATCATCAGAAGCTCGATTAATTCT
GTACCCACTAGAAAGCTTTTCTTGAGTTTTACTAAGATTAGCAGCGTTAATGCCATTATTTCTTGAAGCATTAATAGCTG
ATGTATTATGATTGATAATCATATATCATTCCTCCATGATAAAATTTAATTATTTGGTTTTGGCAAATCCTTTTGCCTGT
TAAAAAGAATAGCACAAAAATTTAAAAAAAAGAAACGCAGATAGCAATAGCATTAAAAATAATTATTATTATTTATTTCT
TTGATTAAAATCAAAAGCCTTTAATGTATTTTCTTGATCTTTCATGCGCTTAACGGTAAAATCCAAGGTATTAAGTTCAC
CTTCCACTTTTCTCTCTCTGTCTTCGTACTTCTTTTTATAATCTTCAACTTTATTTTTTTGATTAAAAATTTTCAAGTCG
TAATTCTTTATTTTATTATAAATAACTCCTCCGGAAGCCACAAGAGGCGACAGACAATCTCCTAGCATTTTAGCAATTCC
ATTATCATATACTCTGTCACCATTAAGATCATATAAAAAAAGCTCTCTAACATTATCAATATTATTACGAATTGATTCAT
CAAACTTTTTCTCATCAAGTCTTAAATATCTAGAAAGTCCACCAGAAGAAGAAATGGAATTTGTAAAAACTCCCATCTGA
TTAATTATTGAAAAATTAGGATCACTAGTAACATAAGGCTTAAAAATTATTGACTCTAGCTTGGACTTAAGATTTTTCAA
TAAAAATTCAGACCTTAGAATACCTAAATTTTTATAAGCCTCTTCTTTTTGAGAATCACTAAGATAAGTTAGCTCTTCAA
CTATATTAGACTTTTGATTATTAGGCTGATCTTCATTAGAGCTTACAATATTAATCTCAGCAAGAACCTCATTATAAGCA
CCAATAAAATCTAAAAGAACCCTCTTAATCCCCTCATAATCAGGTTCAATTTTAGCCTCAACCATATCACTTGAGGGTTT
TTTTAAACTTAATGTCACATTTGGAACCAAATCATTTATAACATTTGAATCTCTCTCAACATCTACTCCATCAAATTTAA
TTTTTGCATTTTCAGCAAAACTTTTAGCATTTATTGGTAAATGACCATCTCTATTTTTTGGATCAAAAATTTCAACATTG
CTAATCACAATTACTTTATTATTTGCTTTATTTTCAATATTTATTTCTTCCAAATTAGAAAGAGCTCCAACATCAACTTC
AACTTCTTCAAAATTATTTGAAATATTTATTAAAGGAAGCTCCAAAGAACCTTCCTTGCTACATATTTTAACCATATTCA
TTTGAATATATTTTTTTTCCAAAGGAGTTTTTAAATCAGATCCAAGATCAACTACACTATCTTCACTCTCAACTTTTGCA
TCCTTAAATGTAGCCCCTCCGGGATTAAAAATAATCTTACTATCAGGCTCTTCCAAGCCTGTATCAAAATACTTAACTTC
AAATTTAATCTTACTCCTAGATGTAATTTCAATATCTTCAGGAATTTCAATTGATACTTCTGAAAGCGGATTTAAAACAA
GACCATTGTTCTCAAAAGCAAGTTTATTGTTGCTGCTAGATTGATTTACAACAATATCTGAAAGATTAGGATTAAAATTG
GTTTTAAGCTCACTTAAAATTCCAATTTGCTTAGCAAAAGACAATCCTTCCCCTTTGATAACAAGCTTGTTTTCTTTGCC
CTCCTTTAAGGATTGCAAAACAAAACGACTATTTCCATTTTTATCACTTTTTACTATTTTTGCAGATAAAAAGCCCTTTC
CCTTGTTATTAATATCCTTCACAAGTAAATCAATGTTGCCATTACTTTTTACATTAATTTCTTTCTTGCCAACTAAAAAT
ATATAATCTCCCTCTGGGATTGTAACTTTTTTAGGATCAAAATTTGAAGACAAAAACACATCAGCTGACGCTATTTGATC
AACAATTAATTTATGAGTCTCATTCTTAGATCCATATCTAGTAGACAAAGTTAAAACTTCGCTATTACTAGAATTTCCTG
ACATTAGATTAAAAGGACTGTTAAGTGATGTAAGTTCTTTTGCAAGAGAATTTAAAGTAGAGATTTTTCTATTAATTAAC
TGCCAGGCACTTTTCTCTTGCTCTAAAGATTCAAGTTTCTTAAAAGAAGAATCAATTTTAGCCTTATCGGACTTAAGCAT
GGATTCACGAATTTCTTTAGTATTGTACTTACTCTCAAGTCCAGGAACAAAAAATCCTGATGCCAAAATATTGCCCTCCG
GGGTAAATTATATCATTAATAAAATTGAAAACAAAATATAATGTATAATTAAAAAATAAAATAAATTTTAAAAACATGAA
TTCTTAAGCATCCAAACACTTTAAAATAAAAAATATAAGCTTTAAAAAAGATTAATGCTTATAGTAAAATAAAATAAATA
AAAGGAAAATAAAAAATGCCAAATTTTTGCTTATTTAACTCAAAATCCGTTTTAACTGGAAATGATAAAATAGATAACTC
AGCGGTTCTAATTAAAGATAATAAAATTTTTGATATTGTAACGTCTGACAGACTTAAAAAAATGGATCTCGAAGAATACC
AAATGATTGACACAAAAGGCAATTATATAACTCCCGGTCTTTACGACAATCATATTCATGGATTTCACGGTCATGGGACA
GACCAGTGTTCAACAGAATCGATACTTAAAATGTCAGAACATTTAGCACAATACGGTGTAGTAGGATTTTTACCAACCCT
TTACCCAAGACCAATAGATGAAATGATTGAAACAATAAAAGCTTGCATAGCAGCAATTGGTAAAGAAAAGGGAGCTAAAA
TTTTGGGACTTCACCTTGAAGGACCATTTTTCTCTCCTGAAAAAAAAGGAGCCCATCCTGTTTCTTATCTTCATGAACCT
AGCATTGAAGTTATGCAAAAACTAATAGATGCAGCCGGTGGAGTATTTACAGGATCAAACGGCAAAAGAAAAACACATAT
AAGCACAATGACTGTTGCTCCTGAGCTTAAGGGTATGAGAGAGCTTGCAATATTTTGCCTTGAAAACAACATAAACCTTC
AAGCGGGACACACAAATGCAACATATGAAAACATGATAGAAGGATTTCAAGTTGGAATACTTCATACAACCCATTTTTTC
AACGCAATGTCAAAACTTGACCACAGAAATCCAAATGCAATAGGAGCGGTGTTAATACACGGCGATGTTTCTTGCGAAAT
TATTGCAGATGGCCACCATATACACCCAAAATTAATTTTAATGCTTAGAAAGCTTAAAGATATAAGTAAAATAGTCCTTG
TAACTGACGGACTTACTCCGAATTGTCAAACTTGTGGAAAACTAATTGCAAACGGAGACGAAGTTTATATTGCAGAAGAT
GGATTATTCCATAGCGTGAAAAGCAACACAATAGCTGGATCAACACTCACAATGATACAAGGTCTTAAAAATTTAATAGA
ATTTGGTTTCAGCTTAAGCGATGCTATTCAAGCAAGCTCTTACAATCCAACAAGAATTCTCAATATTGATAAAAAGGGCT
TAATATGTCATGGATATGATGCAAACCTTAATGTCCTAGATAAAGATTTTAATCTAAAGTTAACAATGATAGAATCTAAA
ATAATTTTTAACAATCTCTAATTTTAATCAATTTTAAGGAGATCTCAATGAGATTAATAATCAGACCCACATACGAAGAC
ATATCAAAATGGGCGGCTAATCATGTAGCACAAAAAATTAATGAATTTTCCCCAACAAAAGAAAATCCATTTATCCTTGG
ACTTCCAACAGGAAGCTCTCCGATTGGCATGTACAAAAACCTAATTAAATTAAATAAAAGTAAAAAAATTTCATTTCAAA
ATGTCATAACTTTTAATATGGATGAATACATAGGAATTGAAGAAAATCATCCTGAAAGTTACCATTCATTTATGTGGAAC
AATTTTTTTTCCCACATTGACATTAAAAAAGAAAACATAAATATACTAAACGGAAATGCTTCAAATCTCAAAAAAGAATG
CGAAGAATATGAAAAAAAAATCAAATCTTTCGGGGGAATAATGCTTTTTGTAGGGGGAATAGGCCCCGATGGTCACATTG
CTTTTAATGAGCCGGGCTCCTCCTTAACATCAAGAACAAGAATTAAAACTTTAACCCAGGATACAATTATTGCTAATTCA
AGATTTTTTGAAGGCGATGTAAACAAAGTTCCCAAAAATGCACTAACTGTTGGAATTGGAACGATCATGGATTCACAAGA
AGTTTTAATAATAGTAAATGGACATAACAAAGCAAGAGCATTAAAGCATGCCATTGAAAAAGGCGTTAACCACATGTGGA
CAATTAGTGCACTCCAACTACATAAAAATGCAATCATAGTATCTGACAAAAATGCAACTTACGAATTAAAAGTTGGAACA
GTAGAATACTTTAATGATATAGAAAGAGAAAACTTTAATAATGACTTAAAATAAATTGCTTAAAACTTTAAAGTAAAATA
CTAAATATAGAATTGAAAATCTTTATAAAGTAAAGGCTAATTAATCACTTCATTGTAAACTTTTGAAACTTCTTCCCAAT
TTAAAGCCTTTAAAAATGCATCAACATATTCAATTCTTCTATTTTGATATTTAAGGTAATAGGCATGCTCCCAAACATCA
ATACCTAAAATCGGCTTATAAGAATTCATCAAAGGACTATCCTGATTAGGCATTGAAATCACTTTAAGGCCACTCTCAGG
ACACAATACTAACCATGCCCAACCACTTCCAAAAATTTTCATTGCAGTATCTTTCAAATTGGCCTTAAGAACGTCTAGGC
TTCCAAAAGCTGCATTAATATCATCTTTAAACTTTTCAAAAAGATTGTCCTTGTTTCCTGGCCTTAAAGTCCTAAAATAT
AAAGTATGGTTAGAATAACCACCAGCATTATTTCTTATTAAAGTTTGAAATTCTTCTGGAAAATCATGAATATTTTTTAA
TATGTTTGACACATCTGTTAAATGAATTTTCCCCATTTTTTCCAAAATAGAATTCAAATTCATTACAAAACCATTATGAT
GCTTGCTATGATGAATTTCCATAGTTTTAGCATCAATATAAGGCTCAACAGCATCATAATCATAACCAAGTTCTGGCAGC
TTAAACATAAAAACCTCCTGTTTTAACTTTTGCCATGACAATTTTTATATTTCTTCCCACTTCCACAATAACAAGGCTCA
TTTCTGCCTATTTTAGGAGAACTTCTAACCACTTGAACATTAGAAGCGCTTTTATTCTCATTAATAACAATTCCAGAAAG
TTCTTTATGAATTGGTTTAACATTCCTAGACTTCTTTGTTGACTTAAAATCGGAAGAATTGCTATCCAATTTTAACTGAA
GAACACGCCTTATGGTAGAAACTTTAATATCTTTAATAAGCTCGCTAAATATTGAAAATCCCTCTTCTTTGTATTCTGTG
ATTGGATTTTTATTGGCATAAGACCTTAAATAAACAGCCTCTCTTAAAGAGTCTAAATTTGCAAGATGTTCCTGAAATTT
AAAATCAATATTTTTCAAATATTCATATCTTAAAAATCCATTAAAAAGATCTCTACCAATCAAATTTTCCTTTTCATCTA
AATTTGCTTTTGCTATTTGCATTAGCTTAGCCTTTAAATCAAGAGAACTAATATTTTCAATAGAACCAAGACTCTCAAGC
ATATAAGCAAAAATTGAATTTACTTCATTTAAAAAAACATTTGAAACCGTGCTACTTTTTGTCCCTTCAAGCAAAAAACT
AAGATATTCTTCTAAAGCAACAAGAATACGATCCTTAATAGCTGTATCTTCAAGAATGGAGTTTCTCTGAGCATAAATAA
AATCTCTTTGTTTTGTAATAACATCGTCATACTCTAACAAATGCTTTCTAATTTCAAAATTTCTGTCTTCTACTCGTTTT
TGAGCATTAATCAAAGATTTAGTTAAAAGAGAATGTGTAATAGGCTCTCCTGTTGCCATTCCAAGCTTACCCATTAATGA
TCTTAGGTTGTCCCCAGCAAAAAGGCGCATTAAATCGTCCTCAAGGGACACATAAAATCTTGAGCGCCCAGGGTCACCTT
GTCTTCCACTACGCCCACGAAGCTGATTGTCTATTCGCCTTGATTCGTGACGTTCACTACCAATAACATAAAGCCCACCA
AGACTTTTAACCTCATTATAGTCTTTCAGGTAATTTTCTCTCTCATTTTTAACAGCCTCTTGAAATTCTTCAAGGCTTAC
ATTAGTTCCGATTTTTTTTCTAACTCTGTGCTCAATATTTCCCCCAAGCTTAATATCCGTACCACGACCAGCCATATTTG
TTGCTATTGTAACCGCATGTTTTGCTCCAGCTTCAGCAATAATAAATGCTTCTCGAGAATGATTTTTTGCATTAAGAACT
TCATGCTTAATCCCTCTGCTTTTAAACATAGCTGATAAAATCTCAGATTTTTCAATAGAAACGGTTCCCACTAAAACCGG
TTGGCCTTTTTTATAAGTTTTGTAAACCTCATCTGTAATCGCATTAAATTTAAATTCTTCCGTATAATAAATAGTATCAT
CCTCATCTATTCGCGCTAACAATCTATTTGTTGGAACTACAACTACATCAAGATTATATATTTTATGAAATTCCTTAGCT
TCTGTATCAGCTGTACCTGTCATGCCAGAAATTTTATCAAACATTCTAAATAAATTTTGAAAAGTAATAGTTGCCATAGT
CTTATTTTCATTAGCAACTCTAACTCCTTCTTTAGCCTCAATAGCTTGGTGAAGTCCATCTGAATATCTTCGCCCTGTTA
AAACTCTCCCGGTAAATTCATCTACAATCTCAACCCCAGAATCACCAACAATATACTCTCTATTTTTTAAAAAAAGCAAA
TGTGCTTTTAAGGCCTGAGTCATATAATGAACATAATTAAAATTTGAATCAGTATACATAGACCCATTAATAATGCCTTT
AGAAACTAAAAGCTGTTCAAGATTATTAAGCCCTTTGGCAGTAAAAGAAATTCTTTTGGCTTTTTCATCAACAGTATAAT
CACCATCAAGGTCGTCTATTTCTAAAGGATAATCACCTGTTTTGGGATCCTTGGAACATTCTTTTAAAAAAGATACAAGA
GAATTAACTTCAAGATAAGCATTAGTATTGCCTTCAGTAGGCCCTGAAATAATCAATGGGGTTCTTGCCTCATCGATCAA
AATAGAATCAATTTCATCAATAATACAATAATTAAACTTTCTCAAGGATTTTTCATTCAAGTCATAACGCATATTATCTC
TTAGATAATCAAATCCAAGTTCATTGTTTGTAACATAAGTAATATCTTTAGCATATTGAGCCTTTCTTAACTCATAATCC
ATATTAGATAGAACAACCCCCACGCTAACACCCAAAAGATCAAAAACCGGCTTCATCCAATTGGAATCACGTTCTGCAAG
ATAGTCATTAACAGTAACAATAATAACCCCATCTCCTGTTAAACTATTTAAATACGCCGCTTGAACTGAGGAGAGAGTTT
TTCCTTCTCCCGTTTTCATTTCTATTATTTTGCCTTTGTGAAGAGCAAGCCCCGCAATGATTTGCACATCATAAGGCCTT
TCTTTAAGACGCCTTCTAGCAGCTTCTCTAGACAGAGTAAAAGCTCGCTCTAAAATATTCTCTAAAGAATTATCCGATTT
TAATTCATCTTTAAGCTTTTCTGTCTCCTTTGAAAAATCTTCATCTGCCAACAATAATGCCCAACGCTCAAGCTTATTAA
TATTTCTTAAAGTCGGAAGATAATCTTTTAAATCTCTTTTACTTTTTGAGCCAATAGTTGTCTCAAGTACTGCTTTTAAC
ATGGTAGGTATTAATTCTCCTAAATAATTGACTTAAAGTCATTTTAAATAATAATATAAAAAATATGAAAAAACACTATA
AAGCTCTCATATTAAGCCTGCTTTTTGCAATTATATCATGTAATACTAAAACTTTAAACGAATTAGGAGAAGAACAATTT
AAAATACCATTTGGAACACTTCCTGGTGCAATAATGCCTCTGAATAACAAATTTACAAATTCAAAATTTGACATCAAAAC
GTATAACGGGCTAGTGTACATTGCAGAAATAAAAACAAATAAATTAATGATTTTCAACTCATACGGAAAACTAATACAAA
CATATCAAAATGGAATATTTAAAACAAACCCCGATTTAAAAATAAAAAAAATAGATTTTGAAGGAATTCAAGCAATATAC
CCACTAAAAGATTTTATTATTGTCGCAGACAAACTAAATAATAAAAAATCAAAATTCAACCAAAAAGAGAATATTGCCTA
CTTCATGAGAATACTAATACTAAACAAAAACTCATCTGTAGAAATTTTGGGTCAAGAAGGTTTAAACGGAATGCCATTTC
CACAAATTTATGATGTTAATGTTGATGAAAATGGCAACATTGCAATAATATCAATATATAGCGAAGGATATATAATATAT
TCTTACAATAAAGAATTTTCCCCGCTTTATAAAATTTACGTCAACAAAAACCTGTTAAAAACAATAGACAATCAAAAGAA
AAAATACAATATTTCAATAGATAAGGTTTTTTTTGAAGTCAACAAAAAAACTCTTTATGTAAAAACTACTTACTATGAAA
ACATTGGTGACAATGAAAATATAAACGATCTTGGAATTAAAATTAAAGATCAATATATCTATAAAATGAGTTTGAAAAAA
AACAAAGAATTAGAAGTGATAAATAAAATTGCTCTTCCTAAAAACTTACTAGATGATAAACAAGAAAGCTTTATAAACAT
TATAAAAATACAAAAAGACAAAATAATAGCATCTACTAATATGAAAAATTTATCTAACAATTTAATATGGAAATTAGACA
GCAAGGGCTCAATTAAAGAACAAATAGCTTTAATTGAGCCTCCAAATTTAATGTTTCTCTCTGAGAGTTTATCTAAAGAT
GGAATACTTAGTATACTTTATGGCGGAAAAACTGGTGTTAGTGTTTACTGGTGGAATTTAAATGCATTATTAAAATTATA
ATTATAGTAGGGTTGGATTTGCAAATACAATGAAAAAGATTAATTGCAATCAAAAACTAGAAATCGAATACCAAAAAAAA
ATGAAAAAACATATCATTATTGGGATAATCTTTGTTGCAATTCTTTTATTTTTTAAAATTTTATTAATTCCCAGAATTCA
AAATCACGAAAATAATAAAAATAATATCAAAATGATAATAAGCTACAAGCAAGACAAAAACAGATTATCGCTAAAGATAA
ACATAAAAACAAAAAAAACTTCCAACCTGGGAAAAGCCAAACTAGATATTTATCTAGACAGTAAATTAATTGAAAGCAAT
TTGCTTTATATAAGCAGCAAAAACTTTACAACATATGCTAATATAATCTATCAAAATGAAAGTTTATTAAGTATAATATT
AAAGAGTAATGGCAATAATAATGTCTTTTATAGTAAAAGAATAAAACCTAGAGGTAAAATATGATACAAATATACTTCAT
GTCTGTTTCACTTAACATCTTAGGAGGAATAATACTTGCATTTCCAATATTAATAGAAAGAATAAGCTTTTTCAAAATTT
TTGAAGATTTTGTAAATTTAATAAACGATAATAAAAAGGTAAAAAGCATTTTTGGATTATTATTTTTAATAACCAGCGCC
CTTGAAATAATCAAGCCCTACAAATTGCCAATAATTGGAAATTTAATTCCAGCTGTAAGTTTATTTTTAATTGGATTCAT
CTTGTTCTTAAAACAAAAATTACCTACAGAAGTTCAAAATAACAAAAAATATGGAAAATTTAAATCAATACTTGAAAGCA
ATCAGCAAATAATTGGAATTATATCAATCACTATAGGAATAATTCATTTTTTAGCAGCAGAAATACCTTTATTGTAAGAT
ATTGAAAGATTAAAAATAAAAATGCAATTTTAAATAAAACCAAAAGCGACTTGACTTTGACATTAGCATTCTATATTATT
ACTATGATTTAATGTAAATTTTAATTACCGCCTAAAAAAGGCTTTAAATGGTATAAAGGAAGAAGGTATAATGATATTTA
GAACATATAAACATTTAAAACTAATAATACTGCCCATGTTAATGCTGAGTTGCGCTTTTTTTAAGAAACCACAATCTGTA
CATCAAGACAGCAATACTGGCAAACCAATAAGCGATGAAAAATTACATTTAATATCAGGCAAAATTTCAAATAAAAAATT
GCCAATCATAAATAGTAATCATGACGTAACTTGGATAAAAACAAAGGCAATGACAATCTTAGGCGAAGATGGGAAAGAAA
TACCAGAATTTAAAAACAAATTTGGATATTCTTATATAATATCTCCTGTAAAAATGGATGATAAATATAGTTATTACGCG
TCATTATTAATACTTTTTGAAACAACTAAAAATGGAGATGATGAATATGAAATTGAAGATGTTAAATTTGTAACAGCTGG
TTCCACCCTAGAACTTAAAAATTCTCTTTTAGCTGTTGAAAATTCACAAGAAGAAGGATATGTTACTGCATACCCATTTG
GAATATTGATGAGTGACGAGATTAAAAATGCTTTTAAATTAACATATAAAAATGGTCATTGGAATTATATGCTTGCAGAT
TTAACTGTCAAAAATAAACTTACTCAAGAAACTAAAATTTATAAAATTTCTCTTAATTCAAAATTAATTATTGAATTTTT
AAAAGAAGTGCTAAAAGAAAATTCTATATTAAAAGACATAGCTGGAGATTTATTTGAAGATATATAAATAAAAACAAAAG
GAAATATCTTATGAGCATTAAAAAATTTATTTTAACCTTGATAATTCTTTCTCTAGCTAAAAATAGCTTTTCTGAAAACG
AAATTAATATCTTCGAAAACGAAAATTATATTGTAAAAGAAAATATAAAAACAGAAATTAAAAAACTAAAACAAAGTTTT
TTACTTGCATCTGTTGATGTCGCCATTAGCCAACCCTACATGGAATTGGTAGATTTAAATGGAGAACCAATAAAAGAACT
TGAAGGGATTAGTTATTCATTTATAAATGTATTTTCAAAAATTGGATCTTCTGCTATTATTTCATTTGACCTATCAAACG
AAGCTTCCAAGAAATACAAAATCATAAAATTAGAATTTTTAAGTCCAGATAAAGGCAATTTTATTAACCAGCTAAGCAGC
CTTACTAGTGGAAAACAGCAATCAAAAAAAGAGCTTGCAAAAGACGCTTACTCATTTGGTACATTAAGAACTGAATCTCT
TTCAAAAACAATTGCAGAATATTACAAAGATAACAACTGGTATTATATTTTAGCAGCAATAACAGTAGAAAATAATATAA
ATAAAGAAACTGAAAAATACGAAATTAGAATTAACCCTAAAATATATAATGATTTTCAAAAAAAATTGAGATTACATTTT
AAAAGCAACCAAATAAAAAAATTTCCAATACCCATTATAGAATAAACTACAAATTAATAGAAAAAAGATTTTTACTTCTC
TAAGAGAGCTAAATGTATAATAATAAAACAATGGGTAGTAACAAAACAATAATAATAAATTTAAATAATTTAGAACATAA
CTTAAATTTAATTAAAAATAAAATTGGCGAAAAAGAAATAGTGGCCACCTTAAAAGGTGATGCATATGGTCACGGACTTA
TAAACATCTTTAAATTTTTAAAATCAAAAAACATAAATTATTTTGGACTTTCTAATATTGAAGATGCTAAAACACTTAAA
AAAATTGATAAAAATATAAAAATATTAATGTACATTAAGGTGGATAAAAAAGAAATTAAAAATTTGATTAAATTTGAGTT
AGTACCATTTGTTTCTGATTTTGAATATCTATTTTTAATAGAAAAAGAATGCGCATTGCAAAAAAATAAAATAAAAGTCC
ACTTAAAAATTGATATCGGAATGAATAGATATGGAATAAAAATAGATGATGCCCTTGAAATAGCTACATATATTCAAAAT
TCAAAATTTCTAGAACTAGAAGGGATCTGCTCACATCTCCCATCAATAGAAAACTTTAAAACCACACAAAAGCAAATAGA
GCAATTCTTATTTTTTTTAGAAACACTAAAACAAAAAAATATTCATCCCAAATTTGTCCATATTTCTAATTCAGGACACA
TTATTAACTACAAACTAAATCCACAATTTAATATGGTAAGACCAGGTCTTATTCTTTACGGTTACTGTCAATCGCTAAAA
AACAAAAAACCTGCTTTAAATTTTAAGCCTGTATTAAGTTTATTTTCAAAAGTAACATTTATCAAAAATGTCAAAAAGGG
TGAAAAAATTTCATATTCGGGTATATTTCAAGCCAAAGAAGATATGAAAATAGGAATTATTCCAATCGGATATTTTGATG
GAATACCTCAAAATATAAGTAATGATTTTTATTTTTTAATAAACAATAAAAAATGTAAAATAAGAGGAAAAGTTTGCATG
AATCTGACAATAGTAGAAATTCCCAAAGACCTAAAAGTTAAAACAGGTTCAAAAGTAGAAATTGTATCAGAAAAATTAAG
TATAGATGAAATGAGTAAATTTTCTAAAAGAAGTCATTATGAATTACTATGTAATATAGGAAAATACGAAAAGAGAAAAT
ACTTAGATTAAATTACCCAAAGAATCAAATTTTTGAAAATCTATTAAATTGCCTCTAGAATCATAAATCCACTTATAAAT
TGAAAATCCTCCAACATCATCTCTTAATCTCAAATCCGGACCATGATTAGACTGCTTTGATATTTTTCCAAATTTATTAT
ATTCATATTTATAAACACTAACTCCATGAATATCATCCTGCAACTGTCCCAAGCTGCCAAAATTTTTTTGAGAAATAAGC
CTATTTTGTTTATCATATTCATATAAATACTCAAAAACAAAATTACAATCAGCAACCAAAACTCCATCCTTAGAATAATT
TTTCTTTGAAATCATATTGCCATTAGAATCGTAACTAAATTTATACTTTGAAACTCCTTCAAAATCATCTATTGGATTAA
CAAAATCCCCACCAAAATGCTCTTGAGCAATCAAAAATCCTTCTTTGTCGTAAGAGTATCTATAAATCATCACGCCTTTA
ACATCAGCTATTAAATTAAAATTTTTATCAAAAAAAATATTTTCTATTAGATAAAAATTATCATCATATTTATAACTATA
AATAGCAATACCTTTAAAATTATCCATTATTTCATACTTTTCCTCATAAACAGTAGGAATATCTCTATTATAGTTTTTAT
TGATCTTATTACTGTAGTTTATTATTCTTTTTTCATTATTTTGGATATAAAAAATAGTCTTCTTCATGGCATACCCATTT
TGACTGATTGTTAAATTATTATTATTGTCGTAATTATATTCCTTGTAATAGCAATCTTTATCTTTAAAATAATATTCATA
ACGATAAATTGCTACATTATTTTCATCAGGAGTCAAGTTGTTATTAATATCATAATTTAAAATCTCAATAACTTTTCCAT
CAACATCATAATGATATATTTTAGTAGCTACAGAAAATGGATTTGAAACAGCATAAGCCGATTTATCAAGATATTCCTCT
TTAATAAGATTATGATTAGCATCATAAGTTAATCTAAACCCAAAAGTACCATTTTTTGATCTTACGATATAACCATTCTC
ATCGTAATACAAAACCGTTTTAACAAATTTGGTATGATCGTAGCTGATCTTTGTAAAATACACATTATTTAAATCTTTGA
TTTGAATCCCTGATTCATTAAATCTGTAAACACTAAACTCTCTCTCATTGTCGTATAAAAAATGATAATAAGAAACATCA
TATTTATCTCTAACCATTTCATTAGATCTATTATAATTAAAAATATTTTTAATCCTGCCATCACTCATATACTCTATATG
TTCAATATAAACACCATTATTGTTTTTAAAAGCAAGTCCCCTATTTAGAAATATGCGCCTTTCGCTGCGCTTGGATCTTT
CTATTTTAATTTGGCTTGCATTAAAAAAAGAAGGCATTAAAATACTAAGCTTACCAATATAATCAACTAAAATAAGATTA
TTATTGCGATCATAAGTAAATTTATATCCGTACTCTTCCTCAGACTCTTCTTTTGTAATCTCATATTTACCCACTATACT
GTAATTAACAGAATAATCTGCAAACCTATAGTAAACTTCTTTTGAAAAAAGAGGAGCACTAATAAAAAATATTATAAATA
ACATGAATAAATTCCTTGATAAATCAACCCTATTTTGATAGATTTTATTATACAATAAATCTATCAAAAGGAGCTTTAAA
ATGGCTAAAATTTCTAAAAACGCTCAAAGAGTGGGTTCAAAAGAACTAATAAGTCGATGGGGAGGAAAAATTATAATGAA
ATCAAAATTTGAAAATGGGAAAATAAAGCATTATGCAGAATGTCAAACTTCAAAAAATACAGCAAGAAAGCCAAGGGATT
TATTTTAACAAATAAATCCGCTTACTTACAAACGCTATTTTTTTTGTATCCTATCACTAAATTTGACCCAAGCTTCATCT
TGCTCTTGTTTTGTATAGCTCTTACTTGCCACTTGCTTAAGTGCTGTGCCCTTCTTGGGGAAAGAATTTCTAACTTGCTC
TTTTATTTCCTCTCTTTGTTTTCTAATTTTTTCCAATTGTCTTTTAACTCTTTCATTTGAATCAAAAAGACCGCTTCCAC
TTTTATTCAAACCAGCTCTAAAATCCAATCTAGACAAAGCCTCTTTATAACTTTGATGTTTACCTGTCAAAAACAAAACA
ATTCTTTTAAACAAGCTTAAATCTTTATAAGCCGCATTCAAAATCGAATACAAATCAAGTTTATATATTTTATATAGAGG
CAACAATTCATTACTATTCTTAAAATATTTTGCTGCTTCAACTTTAATCAAATCTTTAAGATGAACCTGAACGCTTTGTG
TTTTACAAATTCTCCTGTAATGAGAAACAATAAGGTCAAGAAACTTAACTTTATTTTTTAAACAATACTCATTCATAACA
TATCTAGATACCAATCTACTTAGAACTTCTTCTAAGCCTTCTTCTGTAAAAATAGAAGAAGGATCATCCCCAAAGCTAAG
AATTTTAAATATACTAGCCCTCAATTCACTATTAAGAAATTTCAAAACCTTTTCATATTCTTCTAAAAAAAACTCATATG
CAAAAGGCTTGTACAAATAAAAATTTTCTTTTACTTGAAATATTTTTGGCAAAATATCATGAATTTTAGATTCAAAAAAG
TACATATTAGCAACTAATAAAAAATTTTCAGGATCGTTTAGCCCTTCAGAATAAACTTTTAAAATCCCAAAAAACTCTTC
TGTATCAATTGAGCCTTTTTTAAACTCTAAAGTCTTTTCAATTGCTTTTAAAGATTCATCAATTTTAACAGCTTCTATAG
CCTTAAGCTCTTCTAAGTCTTTTTCATTTTTAATAAAAAGATTAAGAAACTCTAAAAAAACAAAATAATTTTTTGAAAAA
GTAATTCCTTTTTTGCCAAGAACTTCATCCTTGATTTCAATTATGCCAGAGAGAATCTTGGAAATAGCACCAATAATATT
CTTACCCTCTTCTAAAGTTTTCTCATAATCAATAAGCTTTAATCCTTTTATTCTAACGAAAACATCTTTTACAACATTAT
TAGAAGCAATATTAAAAAATATTTTTTTAACAAACTCAATAAAATATAAAGCCCTGCTCGATGGAATTATCAATGATTTC
CAAACTAATATTTCTTTCAATTGTGATTTTGTTTCAAAAAATTTATAGTTAATATCTGAATCTGTAATAGTTATAAATTC
ATTCTTAAAAACCAACAAACTAGATTCTATATTCTTAACAGTAAGCAAAGAACTAAAAAGCTCTATTCCTATATAAGTTT
TCAAAAATAAATCATCAATAGAATAATAATAAAAATCATAACTGGCCTCATCGGTCAAAATTATACTGTCTGGCAAAAAT
TCTCCATCAGTTGCTATTCTATTAGTAACTATTCCTCTTTTAACTTCATAAAGTTTGCGAAATAAAAAATCAAGCTCCCC
TTTTAAACCTCTTATTTTTACAGAATGCTCTTCTATAAAAGAAGAATAATCTATAGCTTCCTTTTTATAAGACAAAAGAG
TTTTCAAAATTGATTTTTGGGTATCAGAAGATATTCCTAATTGAGAAATCAAAATATCTACTTCTTTGCTACTCATATAA
AAAATTTCTGGTAATTTTTTCATATTGTTCCTTATGTTACATTTAAATAATAAAACATATTACATTAAAAATATATTAAC
AAGTCAAAATTAAGATCAAATAATCAATAAAAGTTAAATAACATTAAATTATATAAAAAATATAAAAGCAAAAAAATTAA
AGAAATGCCCCTACCAAAAACCCCTTTAAATTTAACCACTAAAAATAAAACTAAAGTTATAAACACCATTATACTAAAAT
CTAAAATATAAATATCTTGCAATAAGATAGGTCTGAAAAAACTACTACTAGCTAAAATAAATCCGATATTAAAAATATTA
CTACCAATAATGTTGCCAAATGCAATGTCTGATTCTTTTCTAATTATTGCAAAAAGAGATACAACAAGCTCGGGAACACT
TGTCCCAAAAGCTACAAGTATAATTCCAATCAACTTTTCACTAACATTAAAAACATTGTTGGCAATGTAAAGAGCTCCAT
CTACCAATAATTTCGATCCCAAATAAAGAAAATACATGCTAATAGCAAAACTTAACAAGTTGAAAAATATAAAGTTAAAA
CTCTGATTTAAATTACTTGCACCTTCTTGGAAAGAATTTTCTAAGCTGGCATACGCTTTTTCTTCTTTATAAAAAAGCAA
CAAATAGGATAAAAATAAAATTAAAATACTAAATGAGCTAAAACGATTATAAGGTGTTACAAAAAAAGAGTAAGATCTAA
AATCAAATGAAAGCAATAAAAGAAGAAACATTAATAAAAACAGAAACATAAAAGAAAGCTTAAGTCTTTTAAAATCTGCC
TTAATCTTTAAAAAGAATCCTGCTAAAGGCAGAGCAAGCAACATATTAATAATATTGCTACCAATAACATTAGAAACAAC
AATTTCGTTTTTACCCTTAAAAGCTGCCACCAAACTTGTAAAAAGCTCTGGAGCACTTGTTGAAAAAGATACTATTGTAA
CTCCTATTAAAAGTGTTGGAACTTTTAAATAAGTAGCAATGCCAACTGAACTTTTTAAAAGTAAATTACCACCAAGATAC
AATAAAAAAATCCCAAATCCTACGTAAAAAAATTGAATTAAATGTTGCAAATAAATCTCCTTTACAAGAAACAACAATTA
AAAAGAATCTAAATATTCTTTTAAACTACCTTTAATCATATAATAAACATTAGATGCATTCCAAAGGCTAAAGCCACTAC
CAAATGACTCTTTAATTCCTTTAAGCTGAAACTTTAAATACTCTAAATAAATCTCGTCATCCACCAATCTTTCTTTTCCT
AATAAAAAAGCTTGAACATAAGGCCTAATAACAACCCCATCTAAAGAAAAAGCAAGCGCTCTATCACTTCCCTCTTTATA
AATCCTATAAGCTCTTTTTGTGTAATAAAAATTGCTTGGCAAAAAATCATCAGTATAATGCGAAGGATAAAACATAGGAG
ATATGACGTCAACATAATCTGATAACATTGAAATATTTTGCCCAATACTATTGGTAGGAAACCAGCCATTGTATCCATAA
ATATCAACAGAAATAGGAACATAAAGCTGTTCTCTTGCCATAATCAAAAAAGATTCAAGTGCATCAACAGGTTGCATCTC
ATACTTATTCATTCTTGAGATTGCAAGAGACACAGGCCCATCTGATGGAAATCTAATATAATCAAATTGTATCTCATCAA
CTCCAAAAGATTGAATTTCTTTTGCGATAGAAATATTATATTCCCAAGTAGTAGGAGAAAAAATATCTACCCAATGCTCT
ACTTGTACATATTTCACAAGACCACTAGAATCAACTTTTTTAATCAAATGAGCCCAAGGTTTATTGGTTTTTTTATTCCA
AAGGGCGTGTTTAAAATTATCATAATAATACAATTTTGAATCTTTAAATACAACACATCTAGCAATAACATAAATTCCAA
GCTCTTTTGCTTTTTTAAGAATATAAGGAACATCAATAAAGTTTTTAACAGATCTCAACTTATTGGGCAAAGAAAGCTTA
CTAGAATAAGTCAAATTACCATTATCATCTTTAAAATCAATTACAACAGCATTCATACCTGAATCTTTAATAAATTTAAA
TCTTTCATCAACTGCCCTCTTATTACGCAATGTATATGCTGTTAAATAAATAGACCCTTTATTTTTAGCAAGCTGCATCC
TTTGTGATTTTTCAAAAAAATCCTGATCCTGCAAAGATAATTTTCCAATAAATACCCATTGCCCATTAATATAAGAATAA
AAATGATTGTCATATGTTCTGACTAAAATTTTTTCTACATTCTTGCTAGATAAGTCTAAAATACGTATTATTTGCTTTTT
GAAAGGAAAAGATATTTTTTTAATAAATCCACTTTTCTGACTAATTAAAAAAATATCTCCATAAACTCCAGAGGAAAAAT
ATAAATTATTTGTCTCTTCTTTTGAAAATTCAATAGCACTAATAATATCGTAATATCCTGCACCTAAATAAATCTGCGGA
ATCAAACGATTTAAATTTTTAAAACTAATAGCTCCATTAACACTAAGATAAATACCATGAATCGCAGTTCCAATAGCAAT
ACGCTTGTAATCTCCTTGAGAAAAGGCACTAGATGTAATATATGCACCGCTATTAAATTTATCAATTCCTACTAATTTTC
TAAAATTTTTTGAATAATCATAAGAAACATAAAGATTGTTACTTGTAGTCAAAAATGAACTTGAAGAATAAACATCCTCA
TAAATAGAAGTAATTCGACTAGGAACAAGCTTATGAAAAGGGTAAACCCACCTAGAATTTATCCCATTGACTTGAACTTT
GGTTATTTTCCCATTAACATTTTTACTTAAAAATCCTTTATGAACAAAAAATAAACTATATTTTTTAAAAAATTCTTCAT
CGGTTAATGAATATATACTAAAAACCTTGAAAACAGAAAAGAAGAAAATAACTACCCAATAGATAAAAATTTTCATATAC
ATTAATACATGATACTTGCAAATGAAAAAATATTAAATAACAGTGATTTTTATTTGCACAATTAGATCTCAATTAAATTT
AAAAATACCTAAATTTTATAACGACTTTGCTCTTAAAAATCTTAAGCCCTGCCATAAAGCCTTGTAATAAAACTTATATT
TTGACTCAAAGTAGCATCTAAATCACTTTCTAATAATCTAAAAATACAATTATCTAAAGTGCTTTTTGGGATATTTGCAC
TAAATTTATCTCCTAAATTAATATAATCTTGCATTGACACTATCACATTATCAGAAACACTACCCATAGCACTTCTTATC
ATGTCCCAAACAACAAAATTTTCATTTGTATTTAAATAATCAAAAATGTACTTTTTATGCAAATCATCTAAAGAATTAAT
AAACTCTCGTATTGTATCATTATCACCACTTCCTGTGTAAACTATGCAATTTTTAATATAATTATGAGGAAGATTTTGAT
TGCTTGAATCAAAATCAAAGGCAAGATTCATTATTTTCATTCCTGGAAAATTAAAAAAATCTCTTAGTCTTGAAACATCT
TCAAGATCATTTTGAAAATCTTCAACCCAAATTTTTAAATCTTTAATTTCATTTAAAATAAAATTGAAAAAATCTCGTCC
TGGCGACTTTACCCACAACCCATTAAAAGCATAAGACTCACCCGCACTAACTTCCCAAATAGAAACAAAACCTCTGAAAT
GATCAATTTTAATTATATCTGCATACTTTCTTAAAACCCCAATCCTTTTTGCCCACCATTCATACTTAAATTTCTTTAAA
ACATTCCAGCTATAAGCTGCACTATCCCAAGCTTGCTCTTGTTCTAAAAAATAATCTGGAGAAATTCCTGCAATCTTATC
TTTGCTTGCATCAAATCTTAGCTTAAAATATTTTTGGTATGCCCAAACATCAGCAGAGTCATATGCTATAAAAAAAGGCA
CGTTCATAATTAGCTCAATCCCCTTATCATTTGCATAGCGCTTTAAAGCTTGAAACTGTGAAAAAAAGAAATACTGCAAT
ACCTCTTGCACTTTAATCTCTTTTGAAAGGATATTTCTCAATTTAAATAAATCTTTTTCATTTCTTTTAAGAATTCCTCT
ATCAAAAAGAACATTAAAAGCATTCTTTGACTCTTTAAAAAAATATTCTTTAAACGCAACAAAACTTGCAAAATCTAAAA
GCCAATAAGAAGACTTTTTTTTAAATTTTTCAAAGCTTCTAACCTCATCAGCCGAAGCTCTATTAATAAAATTTAAAGCG
GCTTCTTTAAGAAATTTATCTTTAAAACTTATTTTTTTTAAATCAGAATACCTGGTTTCATTTTCTTTTAAAAGACTTAA
ATCTGAATCTATAAATTTGTCAAGGGCTTCTAAATCAATATAATAAACATTGCCAGCAAAAGCCGAAAAAATTGAATAAG
GGGGAGATCTTGTAAAATCAATAGGAGAATAAGCAAACATTTGCCAATAACTTTGAGAAGATGCAAACAAAAAATCTATA
AATTTATAAGCTCCTTTCCCTAAATCTCCAATGCCATATTTAGATGGTAAAGAGCTTATGTTAAGCAAAATACCACTTTT
TCTTTTTAAGTTTAAATTAATCCTTGTTTTTTTATATTTCATATAAAACCTCTATTAATTAATAATTCAAATAAATTCCC
ACTGTGTTATAAATTATAATAAATATCAGATCATAACAACATATTAAATAGCAATTTTAAAAAAAATTAGAAATTAAATA
CTTTTATGATAAAATCTATTAATGAATACCAAGGCGACTACACCATTGTTGTTATTATTTTTAATTCAAAGCTTAGCTTT
TTCTTCTGAAATCTTTGAATTTAAATACATTAAAGGTTCAAAGTTTAGATTAGAAGGCACAGATAATCAAAAAATATATT
TCAATGGCCATTATAATTCAAGCTCTAATACCAATATTCAAATTTCAAGTGAAATAAAAGACATAAAAGAAAACTTTGCA
AGCATTAAAGCTTTTTTTAGAATCTTAAAAAGAGAAAATATTAATGAACCTTACCTATTAAATGAAGAGTTTGAAGAAAT
CTTCAGCGTAAATAAGCAAGGAGAATATACAATAGGAGCAAATCAAAAAAGACCTTCTGTTAGAGGTATTCCAAGATTCC
CAAAAACACCAATCAAAATAAATGAAAAATGGTCATATCTTGCAGAAGAATATATAGAAGCGTCAAAAATAGACAAAAGT
ATAAAAGATTTCGTTGTAAAATTTAATGTTAACTACGAATATAAAGGCAAAGAAGAGCACAATGGCAAGCATTACCACAT
AATTCTTTCGAATTATGAATCACAATACAATGTAAAAAACATCTCTTTCTATCAAAAAGTAGACCAAAAAATTTATTTTG
ATAATGAAATTGGCAATACATATAAATACAGCGATAAATATATATTTGAAATAAATCAGAACAACAACCAACATTTTAAA
ATGATTGGAAACTCTCTTGGCAGAATAGTTTCAATTGAGCTTCCAAATGATAATCTTATTGAAACTGAGGTTGAAAATTA
CATCCGAGAAAAAAAAATAAAAGCTATTGAAGTTGAAAAAAACAATAAAGGTATTAATTTAAGCTTTGACATTGAATTTT
ATCCTAACTCATTTCAAATACTACAAAAAGAATATAAAAAAATTGACCTTATAGCCAAACTTCTTGAAAAATTTAAAAAA
AATAACATACTAATAGAAGGACATACTGAGCAATTTGGATTGGAAGAAGAGATGCACGAGCTATCTGAAAAAAGAGCTCG
TGCAATTGGAAATTATTTAATAAAAATGAAAGTAAAAGACAAAGACCAAATACTATTTAAAGGATGGGGATCTCAAAAAC
CAAAATATCCTAAGTCCTCCCCATTAAAGGCTAAAAATAGGCGAGTAGAAATTACAATATTAAATAACTAACTTAAGATG
TATCATCTTTTGTTCTTTTTTTCTTTTTTTGTCTGACAACTAATACACAAAAAAGCATAAGGAATAGCTAAAAGTCTCTC
CCTAGCAATCTCTCTTTCACAAGCCAAACACTTACCATAAGAATTTTGAGAAATTCTATAAAGAGCTTGATTTATTAAAT
TCAACTTTCTCTTTTCAACAAAACCTAACGCTTCAAGATTATTTCCATCCATATTATCAAAAGCAATATCGGCAACATCC
TTTGGATACATGTCATTATTAATTATTTCTTTTTTGCTATTTTCTACAGACTTAATAGAATCTAATATCTCTCTTTTTTC
AGCTGAAAGAAATTTTTTGATCTCTTCAATAAACTCATGCTCAGAAACAGCTTTTTGCATGATACCTCCCTATAAATTAC
ATTTTTAAAAAACTTCGTGTAATTATATACACAATTTCTTATAATGTAAACAAAAAATAATGCTTTTATTCTTAAAAAGA
ATAATTGAAATGATATGTTTAATCATGTAAAATTTATCCTATTAGAGAAAATTATGGAGGTTGTCTTGAATATTAAAGAA
GAAGCTATTGAAACTGAAGGAATTGTAAAAGAATCCCTTCCAAATACCATGTTTAGAGTAGAGCTTAAAAACAAGCACAT
TGTACTTGCCCATCTATCTGGCAAGATGCGAAAACATTTCATAAAAATAGTTCCTGGTGATAAAGTAAAAGTTGAGCTAT
CTCCTTATGATCTTACAAAAGGTAGAATAGTGTACAGGGAAAAATAAAATTAAACCCTTTTAAAAAATTTTCAAGTGTTG
TAAATATTTATTTTTTAGATCAAATCATCTTTTAAGGACACAACAAAATTCTTGTGAATCCAGCCTTGAAGTCCATAACT
TGTTTCAATAAGAACAAAATCATCTTTGCTGTCAAGAATATAAACACTTGCATTTCCTTTTAAAAATCTCCAACTCCTTG
AAAAATTGTCAGGAACTTTATAAAGAGAGACTAAATCACCCTTAATTATTCCTACTTCAGATTGTTGCTCATAATAAAAA
TAATATGTTTCAAATATAGTAAAACAAACCGCAGAAAAAAGTAAAAATATAATTATTTTTTTCAAATTTTTTGCCAAAAA
TCTATAAGAAATAGATACAACTAAAAAATTAATCAAAAATAAACTGATAATAAAAAAAATATTAGAAAAAATAAAACTAT
TGTTACGAACATTGTCTGTAACTCCATTTTTAGCTTCAATCAAATCAATAACTTTATAAGAGGTTTCATTATTCGGAGAA
GCCAAAAATGCCTTATAAGCTGAATAAATAGCATCAAAATCTCTATCCATTTTACTTAAAACAAGGGCTCTATTTAACCA
AAGTCCTGAATAATTTGGATATTTTTTAAGAATGTTATCTATCTTGATAAGTGCAGCATCATAATTTTTAGTATTATAGT
CTTCAATCAAATCATTTACATTTTTCTCCGACAATAAACCATCATTTACAGCATTTAAACTAATGCCAACAGCCAATATT
AAAATAACCAGCCCAAAACTTGATGCTGCAAAAAATTTTTTATAGTTAATTAAAATAATTAAAGATAATAAAAATCCTGG
AATTAAAAGTAAATAATAGTATGAAACAAAAAATAAAAAAGTTTTATTTTTATAATTCAAAATATCGGCATAAGATAATA
GTTTAAAATCAGAATCTACATTATTTTGTGCTCTATTTATGCTGTTAAACTCTCCTGAATATTCATACTTCAATTTTTTC
CCTTTAAGGGTATAAACTGTATCATTATCAGGATTTAAATAATTAAAATCACCAATATTTAAAAATACACTACCTTTAGT
GTCGGGCTTAACTGTATAAATTTGAGAAATACTACCCTTATATCCATTTTTAGAAGGTTTAAAGCTATAATTTTTCTTTT
TATTAAGAATTTTAGAATTATAAGTTTCAATCTCTGGAAAGTAAAAATGTGGAAAATTCCCTTGACCTGTAATTTTTATT
AAAATAGTAAATATATCTTGCTCAATTGTCGAATAAGTTGGAGTCTCATAATCAATTCTAAAAGTTCCTACTGCTAAAGA
TTTAACCTCTCCAGGAATCGGTTTAACTTTTAATAAAAGCTCAGGGGCATTCCTAACAAGACCAGAACCAATATTAAAAG
AAAAACTGGGAATCAAAACATTTTTTGAGCCCTTAAGAGGAGTTAGTATAAAGTTATAAAAAGGTACATCTAAAATCTCT
TTATTATGAAAAGTTCTATATTTAATATCCCCAAATATAGGCATCTTTTCAACCATTGCATCCTTAATAGCAGGCAAAGA
TCCAGACATTTCATTAGAATTGCTATCTGAAAGCCAATTTGAGCGCAAAATAAGTCCAATACTTTGATATTCATAAATTT
CTTTCTTATCAAGATCCCAATACAAATCAACTGGCAAACCAAAAGAATTTATTTCATCAGCTCTTAGCACACTAACTTCA
ACTTCTGAAGATATATAAAAATCACCCTTATAAATTACTTTTAATGGAGGAATTTTAATAAATCCCAAACTCTCAAAAAG
ATATTCAACCTTGATCTCAATAAAAGAAAAGTTATTATCGGTTGTTCTAGATATTGATAAAACATTGGAATTGGATTGAA
CTTCTTTGTTTATTTCAACTTTTAGCAAACTTATGTCAATATCTTGCAAAGGATTATTAAGTCTTACAATCTGAATAAAT
TTATCGCCCTTTAAAACTTTAATATTTTTAACAAAATCAATGCCCGTAAGCGAATAAAGTCTTGCGATTGAAAAAAAATA
AATAAAAAATATTACCAATCTTCTTTTGGAACAGCTAGATTCTCGTCTATTTTTCTCAACCATACAACCCTCTCAAGATT
TTCAATATACCTTAAAAAATTTTCATTACTTTCAACAAAATTTTTACCTTTTTCTACACTTAAGGAATTCAAACTATCGC
GCACCGCTCGTTTTTTTATTATTGCAAGTTCAAGATTATATTTAGCATTATAACTGCCAGGATTAATCTTTAAAGCTTCT
TTGAAAGCCACCTCGGCCTTATGATACAGCCCTTGATTATAGTATATTACTCCTTCGTTATAATTGACATTAAAATTTAA
AAAAATATCATTGGTCTTCTTAGCGTAAGAGAATATTCTAAGAGAACTTTCATACTCACCCAAAGAATAATATACAACAC
CAAGATTGTAATATCCCCAAGCAGAATATTTTTCATCCTCTACAAGATTATAATAATTTGAAATTGCATTTTGATAATTT
CCTCTAACATATTCGTAATTACCAATAGCCATTAAAGACATGGATTTAACATTTGAACAAGACAAAAAACCTAAAAACAA
AAAGCAAAAATATAAAATTGCTAAAAAGTTTCGTCCCACTTTATCATCCTGACAAACAAATACATAAAAATAAACAACAA
TGAAATAACCAAAAAAATTTTATATCTTGATACATCAACAAGTATAATGTCGTTTGACGTTCTTCTTATTATACCATTTC
TTATATCATTGACAACAAAGTTAATCCCTTTTAAATACAAGTTATAATATGATCCCTTAAGAGAAGAGGCCAGAAGAAGT
AAATTTTCCTCATTTATCCCAGTTTTAACAAGATTTCCATTTTTATCTTTAATGCTTAAATTTTGATTAAATAAAACGGG
ATTACTCCCGCCAATCCCAACCACAAAACTTTCCAATTTTAAATTATTGACAAATTTAGAAAACCTATAATAATTATTTT
CCCCCCAATCATCGCCATCTGTTAAAATAACTAAAAAATTATAATACGAGTCATCCGGCACATTAGAGATTACACTAAAA
ACAGCATCTCCTAAAAAACTTCCAGGAGAGCTTATTAAATCAGGCTCTATATAATTTAACATCTTGTTTAAACTGTTTTT
ATCCTTAGAAAAAGGTAAAACTAATATAGACTTGCCTTTAAAAATAGTAAGGGAATATTCTGCATTCTCAAAATTACTTA
AAATTAAACTAATCATATTTTTAGCACTCTCAAGTCTATTAATAATTTTACCTTCATCTACACTTAACATGCTACGAGAA
ATATCAAAAATAAAAGAAATTCTCAATTTATTTCTCTCATCCTCAACAGCTCTTTGCCCCCAAGAAATATCCAAAATGGA
TAAAATTAAAAAAATCAAGCTAAAAATAAAAAACATTGACATTAGAACTTTTTTAATGTAGTAATTTTGAATATAAGAAT
TGTCCCCATACATAAAACTTAAGGTTTTAAAAAACGGAATATTTCGTCTAAAATCAAGCACACATACAAAAAAAATAAAC
AATAAAACTAAAAAAAAGTATAAAGCACTATAATTATTTATACTCATAGTATCTCTTTTAAGAAAATTTTTGAAAAAATA
AAATAAACAAGCAATAAGCAAAACGCTAAAACTAAAAATTCTTTATAAATATCTTTATTGTCCACAGCTATTTTAATTTT
TCTCTCCAAATTTTCCTTTTTTGAAAAATCTTGAATTGCAAATTGAAAAGAAAAATCATCATTAACCGAATAAAAAAGCC
CCCCCGTTTTATTTGAAATCTCCACAAGCATACTAGGATCATAAACCTCTTTAAAACTTCCCTGATAAAATTTTCCAGAT
CTTAATTTAAACTCAACACTAAATTCTTCAGAACTTCCAATACCAATAGAATAAATCTTAACATTTAAACCTTGAGCAAG
ATTGATCACTTGATCTTTATAAATCTCATCTGAATTAACAACCCCATCTGTTAAAACCACTATTGATCTTTTAAGAGCCT
CAGAATGCTTTAAATGAGACAGCGCAATAGAAATACCTAGCCCTAAAGCAGAACCATTGCCAAGATCCATAATATAAATA
TCATCTAGCTTTTTATTAAAAAATTCCCTATCTGTTGTTATAGGCACTACTATTGAAGCATCTTTTGCAAAAGCTACCAA
GCCAATATTATCATTTTCACGTTGAGAAATAAAACCTCTAATCAATTCTTTTGAAAATTCAAGTCTATTTTTGGAAGAAA
ACTCAACAGCCCCCATACTAGGCGATATGTCAAGAACAATGACAATGTCAGCACCAGCACTAAGATGTATCATCTTCTTT
TTTGAAACTGAAGGACCTGCTAAAGCAAACACCATAACCATTGCAGCTAAATATAAAAAAGAGTAAGTAAAAAAATACAT
CAAATTTAATCTATAATCCTTAAGTTTTAAAGAGTTGAAATTGCCGTAAAGCGATATTGGAAACTTTATCTTGCCTCCTC
TATTTTTTAAAAAATGATTAAAGTAAATTATTAAAGGAAAAATTACTAATAAAAACAAATATAAAGGCTCATTAAATGTT
AACATTAGCACCTCTATTAAATTCTTCAAAATTCGATGCTGCCGTTCTTAAATCCTCTAAAACAAACGACAAGCTATCAA
ATACCAAATCAACACCACTAAATTTACTAAAATCAGAAAGTCTTAACGTATTAATAAAAATTGATCGAATCTCGTAAGGA
ACCTTAAGATCTTGCAAAATTATAGAAATTTCTGTTGTAGTGATTGCATTAAAATCAAAACCTGTTTTTTTAGATAAATA
AACTCTTAAAGAAGAATTTATTAAATTATAAAATGCACTTTGATCCCCACCATCTCTAACGTATTTAGACAAAATAACAA
ACTGCCTCTGCAATACTTTATAAGGCTTTTTAAGTCCGTGCTTAACTATCAAGTAAATCAAAAGCCGATTTAAAAGCTTT
AAAAGCTTAACAACCAAATAAGGAATCAAAAACAAAACAAAAATGAATAAAAACAAATAGGTGCTTGTCCCAGGAATAAA
TAAAACACCTTCTATATTTTTAATTTTAAAATCAGAATTATTAGATACTAGCTTATCTGTATTGATTTTTATATTCTTTA
GAATAACCTTGTTTTTCTTACCATTGCTAATTACATCACCAATATAAATAGAGGGAAGAGAGCTGCTTCCAATATAAAAA
GAAACAAAATTGACTATTATTTCATTTGTTGTGTTATTAAAACTAATCGAATTTACTTCAACAAATTCATCTTTAATATT
AATATCTTTAAAATCTACAGGGAAAAACTCTTCACCATTATTTAAAATTAATGAAACTTTAAAATCAACAGAATCACCTA
CATAATAACGAGTCGGCATAAATATTTCATTTTTTATTTCATAAGAATACAAAGATAAGGTTAAAAAAAGAAAAAGATTT
GAAACAGCTCTCTTCAAAATCTATTGTCCCTTTTTAAGAAGAATTTTAAGTTTTTTAAAAACATCTTCTTTAGTATCAAT
CTCAATAAAACTAATATTTTTTTTAATACATTCTTTTTTCCATTTTATTTTATCAAGCGTCCAATAGTTTTTATAACCAC
TTAATGTTGACTTGCTAAACCCTGAAACTAAAAAATTTTCTCCAGTTTCAATATCTTCACAAATTAAAGTCCCAATTTTA
GGAAAATTTTCATCAAAAAAATCTGAAATTCTTATAGCAATAACATTGTGTCTCTTGCTTAAAACATTTAAAGATTTAAA
ATAAGCATTCGCCTTAAAATCAGAAATAATTATAACTAAAGATCTTTTTTTATAATATTCTGCCGTATTTTTAAAAATAT
AGGCCAAGCTGCTACCCGGTTTAAGATTTCTATTAATTGTTTCACTTAATATCAATCCTAAGTGTGAATGACCTTTGCTA
GAGGGTATAAACTTGTCTGTTCCACTTGAAAAAAAAGTAACACCTATTTTATCATTATTAAAAAATGCCATATGTGCAAA
AATAGAAACCAACAAATCCTGAACATCCTTTTTGTTTACCTTGTCTCCCAAGCTCATGGAAAGTGAATTATCAACAAGAA
GATGAAGATTCATTCCCCTATCCTCTTTGAAAACCTTTGAAAAAATGCTGTCGGCTTTTGAACTCACATTCCAATCAATA
AATCTAGCATCATCAGAATCCTCATACGGTCTAAACTCATGAAATTCAAGGCCAAGACCTTTAAAAATTGAACGATAACC
ACCAAAATTAAGCTCTGAAAGCATTTTCCTTGAAAAGAATTTTAAAGCTTTTATCCTAGTTTTAGTACTACTACTTATCT
CATTATCTTGTATCATTTTAAAATCATTTCCTAAGGAAGCGCTACAGCGGAAAGAAGCATTCTAATAATATCATCAATGC
TCATTTCCTCTACCTCTGCCTCATAAGATGGTGTAATTCTATGCCTTAATACGCTGTAAGCAACAGCTTTGACATCTTCT
GGTAAAACGAATATTCGCCCCTCATAAAGAGCATTAACACGGGCGCACTTTAATAAACTAAGAGAAGCTCTAGGAGATGC
TCCAAATTCAATATATTTGGCAAACGGATAAGTTTTTTTATCCCTCTCGCGAGATGCTGAGATTAAAGTAACAATATAAA
GCATTATCTTGTCATCAACTTTTACTCTACCAACCGTTCTCTTGATATCAGCCAAAGAATAAGCATTCATCACCTTTGCA
ACTTTAATATTCTCAAGACGCCCATCTACTGAAAATATTTTCAAAAGCCTTACCTCATCTTGCACTGATGGATAATGAAC
ATTAACTTTTAATAAAAATCTATCAAGTTGGGATTCTGGCAAATTATAAGTCCCCTCTTGCTCTATTGGATTTTGAGTGG
CAAGAACAAAAAACGGATCTGGAAGTCTATGAGTTTCGTCTCCAAGAGTTACTTGTCTTTCTCCCATAGCCTCAAGAAGA
GCAGACTGAACTTTTGCAGGAGCCCTGTTGATTTCATCTGCTAAAATAACATTTGAAAATACTGGACCTTTTCTAACTTT
AAAAGTGCCTGTAGCACTTTTATAAACCATATTACCAGTAAGGTCAGATGGCAAAAGATCTGGGGTAAACTGTATGCGCT
TAAATTCAAGATCAAGAACATCAGATACAGTTTGAATTGCAAGAGTCTTGGCAAGACCCGGAACCCCTTCAAGTAAAACA
TGCCCATCTGTTAAAAGACCCATTAAAATAGCATCTATCATTTCTTTTTGACCAAGAACTCTGGTTGCAACCTCTCTTCT
AAATTTATTTATCAAATGTAATGCATTCTCTACTTCTGAATCTATCTGAAAACCACTCTTCATAATACTCCTAGTCAAAA
TCACTCTAAAATATAAACTGAACTTAAACGATAATAATATTATCTGTAAAGCAAAACCAAATTTCTATCTACTCTTAATT
TTGAATTTAAAGACTTTACTTCTATTTTACTAAATAAATTTTTAATTTGATTGACTTCAAGGTTAATTCTATCAAATTTA
CCCTTATATGCCATAATCAATCCCCCACCCTTTAAAAGATTTTTTAAAATTAATGCATATTCATGCATACTTCTAAAAGC
TCGAATTGTAATAAATTCATACTTCTTTTTTTCTTTTTCAATCTCATATTCTAAAATTTTTACATTTTCTAAATCAAGTT
CTAATTTTATCATTTTTAAAAAAGTAGACTTTTTTTTACTTCTCTCTAAAAGATAATATTTTCTAGAAGTGTCAAAAATA
GCCAAAATAATGCCCGGAAATCCAGCACCACTTCCAACGTCAAGAACTTCAGAAGGATTAATCTCTTTAACAGTAGACAA
TCCCAAAAGAGAATCTATAACGTGTAGATTAAGAATAGAATTAAAATTACTATTACTATTTGAAATTAAATTAAATCTAG
TATTTAAAAGTAAAATTCTCTTTATATATAAATTTATCTTCTGAAGATCTTTGTAAGCAAACTGAAAATTATGTTCTGAC
AAAGCAAATTCAATATCACTTATCATAAAGAAAAATTTATAACTACCTTATTTTTAGGATTTGAAAAATATATTAACAAA
ACAGTAATATCTGTACTTCTTATTCCAGGAATTCGACTTGCTTGAGCAAGAGTAGCTGGTTGAATCTTGGAAAATTTTTC
TCTAGCTTCTCTTGAAAGGCCTTCAACAATCTCATAATTAAAATCAAATGGTAGCTTGACAAGCTCTAGATTATCAAGCC
TTTTAATTAAATCCTTTTGTCTATTAATATAGCCTTCATATTTAACATCTAATTCAACTTGCTCTAAAATTACTTTTGAA
TCACTTAAACTTGGATCAATCTTTATAAGATTATCTAAACTAATAGAAGGATCTTTTAAAATATGATAAAAATCTTTACT
AACATGTTTTTTTAATTGTTCATCAACAACATCTTTTAAACTAAGGCGCCTTTGCTTTAAAAGCTCCTTTATCTCTTCAA
CCCTGCTCTCTTTAAAAAGATATCTTGAATATCTCTCCTCATCAACAAGCCCAAGATCATATCCAATCTTAATCAAACGC
TTGTCACTAGTATCATGCCTTAAATTAAGTCTGTGCTCAGCTCTAGAAGTAAACATTCTGTAAGGCTCTTTAGTGCCTTT
GGTAACAAGATCGTCAATAAGAACTCCAATATAAGAGCTAGTTCTTGTTAAAATCATTGGCTTTTTATTTTGAAGTCTAA
GAGCAGCATTAATTCCAGCCATTAACCCTTGAGCTGCTGCTTCTTCATATCCTGAAGAGCCATTAGTCTGTCCCGCTATA
AAAAGCCCTTTGACTCTTTTACTCTCAAGATTTGGGTAAAGTTCAATTGGATTTATATAATCATACTCAACAGCATAACC
GGGCCTTGTAATAACAGCATGCTCAAGGCCTTCAATGCTGTTAATCAATTTTTGCTGAATATTTTCAGGCAAAGAAGAGC
TAAGACCATTAAGATACATTTCTTCAGTATTAAAACCTTCAGGCTCAATAAAAATTTGATGCCTATCTTTATCTTTAAAT
TTTACTATTTTATCCTCAATAGAAGGACAATATCTTGGACCATTACCCACAATCTCACCAGAATAAAGAGGTGATAGGTG
CATATTCTCGCTAATTATTTCGTGAGTTTTTTTATTAGTATAGGTTACATAACATGAAAGTTGAGATTTATCTAACTTGC
CATTTGAAAAAGAGAAAGGAATAATGTCTGAATCTCCAAATTGAACCTCCGTCTTTGAAAAATCCACACTTTTTTTATGA
ATTCTTGCTGGAGTGCCCGTTTTAAGCCTACCCATTTCAAATCCAAGACCAAGTAAAGTTTTATCAAGCCCATAAGCAGA
AAATTCAGCAAGCCTACCCATATCAGCTCTATACTCGCCAATAAATATTTTACCTCGAAGAAACGTCCCTGTTGTAAGTA
CCACAACGCTTGATCTAAACTTATTGCCTCTCTCTGTAACAACACCTTCAATTTCATTTCTCATTGAATTAAGAAGAAAA
TCAACAACTGTATCCTGAAAAAGATCTAGATTGTCTTGACGCTCTAAAGTTTCTTTAGCCTTGGTTTGGTACATTAATTT
ATCAGCTTGAGCACGTGGTGCTTGAACTGCTGGGCCACGACTTTTGTTTAAAACTCTAAACTGAATCATGCTAAAGTCAA
TAATACGACCCATTTCACCACCAAGAGCATCAATTTCTCTAACCATATTACCCTTAGCAAGCCCACCAATAGCAGGATTA
CAAGAAAGCTTGCCTATTGTATCTAAATTTTGAGTAATCATTAAAGTTTTAAAATTCAACCTTGAAAGAGCAAGAGCAGC
TTCAATCCCCGCATGCCCCCCTCCAATAACAATTGCGTCAAAATCCATATTTATTTCCCCAAACAAAAATTCTTAAACAT
ATTGTCAAGAACATCTTCACTACTAACTTCTCCTGTTATTTCCCCTAAACAGTTGATAATCTCATAAGCATCAAATGCTA
ACATATCATAACTTACTTGGCGATCAATTTTACTAAGTAAATCTAAAATCAAAGCATAAGCTTTCTCTAAAAGTTGCATC
TGACGACTTGATGATATTATTATATCATCAACTCCAATCTCGACTCTCTCATAAGAGATTAAAGCCCTTATTTTGTCATA
AAGGATATCTATTCCTTCTAAATTTTTAGTACTAATCATTATTAAATTTGAAGAATTTAAAACCTTTGAGCGAACAAATT
CTTCAGTGGACTTATTTATCTTTAAATCTATCTTATTTAAAACAAACAATATTTTACTATTAGATTTATTTGAATCAATA
AATAAGAAATCATCTTTTGTTAAATTTGAACTAACATCGATCACATAAATCACTAAAGATGCTTCCTTTATTAAAGAGTT
ACTTTTCTCAATTCCCAATCTCTCAACAAAATTGTCAGCATCTCTTAGTCCTGCTGTATCAAAAAGATTAAATAAAATAC
CATCAAGCTCAAAACTTGCCTCAATATAATCTCTTGTAGTGCCTGGATATGAAGAAACAATTGATCTATCTTTTTTGAGA
AATAAATTAAATAACGAAGACTTTCCAGCATTAACAGAACCTGCTAAAACCAAAGCAACACCATTATCAATTTTTTCATA
AACCTTATAAGAATTAATTAATTTTTTAAGTTCAGCCTTGCTACTTAAAATTAAGTCAAAAGGAATACTAATCTCATGAT
CATCAACCTCATAATCAAGATAAACACTAACAGCTGATAGAAAATTTAAAATACTTTTTTTTATTGCATCTATTTTAACA
AACAAAGCTCCAGAAAGTTTATTAACTGCAAGAGAATAAGTTTTATTGGTTTTGGCAAAAATAATCTCATGAATTGCCTC
TGCCTTTGTAAGATCAATTTTCTTAGCAAGAAATGCACGTAAAGTAAATTCACCAGGTTCAGCCATCCTAAACCCACTTT
TTAAAAACAAATCTATAATCTTTTTAATTCCAATCACAGAACCATGCGCCATAACTTCAATAGCATCTTGCCCTGTAAAG
CTTTTTGGTGCTCGATATAAACAAACAACAACTTCATCTACCTTGCAACCATTCTCACTATCTAATATATAACCGTAATG
AATCGTATTCCCAGATGCTGAATTGAGAGCTGAATGATTTGAAAAGATTTTAGAAAATTTAGATATAGAAGAAGCACCAC
TGCTACGAATCACACATAAAGCACTACTTAAAAAAGGTGTTGCAAGAGCTACAATATCATCATCTCTCTCAAAAAACTTA
CTCATACTTTAATGTATTATAACACAATAAAAAAGACAAAATTGATTTGTAAATATGTTTATAATAGCTTATAATTAATT
TCATAAAAATGAAAACAAAACTTGAAACTGAACTAAAAGAAGTCTTAAAAAAAGAACTTCTCTTGGTAGAAGAAATATAT
AATTCATACTTAAAAATAAAAGAATATATCGACAATAAAAATGAAATAGGACTTAAAGAGGTCGCAAACAAAACAAAAAT
ATTGCTTGAAAGTTTTAAAGAAATTGAAAGCAAAAGAGATGAAATTTGGAAAAAATTTACCAAAAATGAAAACTTTAAGT
CAACTTACGAAGCTGTAGAAAAATTGACTACAATTTACAAACAAGAAATATACGACTATCTACACAAATTGAAAATTGGA
ATACTGAATATCAAAAATTTAAACTACATAATACAAAACTATGTAAACACGTCCCTTGACATGTTATCAATAATATTCCA
AGATATCCAAGAAAGTGTAGAAAATGTAACTTATAAAAACCCTTACGGGCCAAAAATTGGACGCTCAAACGAAGCTTCCG
TTTTAATAAATAAAAAACTTTAAAGGAGTTTAGAGTGGATTCAACATTTTCAGGAATAGAAATTGGCAAAAGAAGTTTAT
TTGCACATAAAGATGCTATGAATACAGTTGGGCACAATTTATCCAATGCTACAAAGCCTGGATATTCAAGGCAAAGAGTA
ACAATGAAAACCGAAATTCCTCTTTATGCTCCACAATTAAACAGAGCCAAAAAACAAGGACAATTGGGACAGGGGATTGT
TGTTCAATCTATAGACAGAGTAAAAGATGAACTACTTAACACAAGAATCATTGAAGAATCGCACCGACTAGGATACTGGA
CTTCACAAGACAAGTTTATATCAATATTAGAAGATGTTTATAACGAACCTGAGGATCAATCAATAAGAAAAAGATTAAAT
GATTTTTGGGAAAGTTGGCACGATCTGGCAAATCAACCACAAGGTTTAGCAGAAAGAAAAATAATTCTAGAAAGAGGCAA
GTCTTTTTGTGAAGGAATAAGAAATAGATTCCATTCGCTTGAAAGAATTTACATAATGGCAAACGATGAAATAAAAATTA
CAACGGATGAGGCAAACAATTACATTAGAAACATTGCAAATCTTAATAAACAAATTTCAAAATCTCAAGCAATGAAAGAC
AATCCAAATGACTTAATGGATGCAAGAGACTTAATGGTTGAAAAATTAGGCAATATAATAAGTGTATCAATTGAAAACAA
ACAAGATCCCAATGAATTTTTAATCCACGCAGAAGGAAGACATCTTGTACAAGGTTCAATTGCAAATGAATTCAAACTAG
AAGCTACAAACGGGCCCACCAGAACTAGATGGAACATTTTATGGGCAAATAATGACAAAGCTTACCTTAAAACGGGAAAG
CTGGGATCTTTGCTTAACATAAGAGATGAAGAGATTAAAAACGAAATCAATGAACTAAATAATATAGCTGCCAACATTAT
AGAAATTGTTAATGAAATACATGAAGCAGGACGTGGAATGGATAAAAAAAATGGAAGAAGTTTTTTTTCTCAAGAACTAA
AACTAACTGATGATCGAGGTAGATATGATACTAACGGAAATGGTCAGTTTGATTCCGTTCATATTTTCAAAATTAACAGC
ACAAATGAAATATTTCCAGAAGAAAAATTGGGATTTTACGGAACTCTTAAATTTGAAGCTACAAATAGTAATGAAATTGT
AGAAATACCCTACAATGCTCCAGATACAGTTCAAGATGTAATAAATAGAATAAATAATTCCAACGCACAAGTTACAGCAA
GAATTAACTCAGAAGGCAAGCTTGAAATCAAAGCAGTTAAAGAACAAGAAGATGAGAATATAACATTTAAAATCAAACAT
ATAGAAGATTCTGGATTATTTCTAACAAAATATACAGGAATATTAAATGCATCTGGACCTGAGGGAGCTTATGATTATAA
AAATATTGACACAACAGACAAATTGGCGCCTAAATCGACTTATTCAATCTCTCCTCTAAAAAATCCTGCAGCATGGATAA
AAGTTGCAGACATAATAGACTCAGATCCTTCAAAAATAGCATCGGGAATTAAAAATCCAACAAATGAAATATCTATTGGA
GATAACCAAGCAGCACTAAGAATCTCCTCTTTTGGAAATTCTCAGATTATGATTGGCAAAAATTTAACATTAAATGATTA
CTTTGCAAATACAGCATCAAATATAGCAATAAAAGGACAAATTTCAGAAATCACAAAAGAAAGCCAATCTCAAATATTAA
AAGATTTAACAGATTTAAGAATGTCTATTTCTGGAGTAAACAAAGATGAAGAACTTGCAAACATGATCGAATTTCAACAA
GCATTTATTGCAGCAAGTAAATTTATCACTGTTTCTGTTGAACTAATAGACACAGTAATAAATAAAATGGGAGTATAAGC
ATGATAAATAGAGTAAGTCATCCATTAACATATGAAAATTTCAAAACCTCTTCAGCAGAGCAAGAGTCTAAAATTACAAA
ACTTTTAGAAAACTTATACAAAGGCGGCAAAAGGATTGTAAAACTAAGAAACGATCCAACAGGCGTTACTCACACAATAA
GACTAGATAACGACATATTTAAGCTTAATGTATACATAAAAAATATTGACACTTCTAAAAGCAACCTGAGATATACGGAA
GGATATTTACAGTCTCTTACAAATATTTTAACACGAGCTAAAGAAATTGCAATTCAAGGAGCAAGCGGAACTTATGAATC
AGATGACAAAAAAATGATATCAAAAGAAGTAAATGCCTTGCTTGAAGATGTAGTTGCAATAGCAAACGCCAAAGGGCCTG
ATGGATACAGCATATTCTCGGGGACTAAAATTGATAGCGAGGCGTTTAAGGTAACTAGAGAGAATAAAATAAGCAAAACA
AGCAAAGACGGTGCGGGCCCCCAAATAATCAAAGTAGAATACAACGGCAACCAAGCTGAAAAAAAAACAGAGGTATACAA
TGACATTCATATGTCAAATAATTACCCTGGTAATGTAATATTTTTCTTACAAAATCAAAATATTATCTCATCAATAAACA
CTAATGGATTTGCCGTAAAAGAAAATACAAAAATTTATATTGACAATATTGAGATAGGACTAACAGCAGGAGATACTGCT
CTTGACATCGTTGCAAAAATCAATGAATCTTCAGCGCCTGTTGAAGCAAGCATTGATCCCGTTTTAAACTCATTGTCTAT
TAAAACTACAACTCCACACCAAATTTGGATAACAGAAGAAAAGGAATCAAATGTTTTACAAACACTTGGAATACTTACCA
AAAACAATGATACCAAACTACCTCCTTACAACCTTTCTAGTAGCACAGAAGTTAGAAGTAGGTCTATTTTCGATGCGCTT
ATTGAGCTTAGAGACACACTTTACAATAACAAAGAAGAGCTTGTTGGAAGTAGAAGTCTGGCAGAAATTGACGAAAGCTT
AAAAAGATTACTTATATCCGTTGCAGATCTTGGAGCAAAAGAAAATAGACTTGATAGAAGCTATGAAAGAATAAGCAAAG
AAGCTGCAGATATGAAAGAAGATATGATTCAATATACAGATCTTGATGTAACAAAAGCAATAACTAATTTAAATATGGCA
AGCTTAGCTTATCAAGTGTCTATAGGAATCTCTGCTAAAATAATGCAAACGACTTTATTAGATTTTATAAAATAAAATGA
TAGATGAAAAAAGTATAGAATTTGATTTTCCCGAGGGAATACTTGGATTTGAAAATATTAAAAAATTTATAATAAAAGAC
TCTAAGTATAAGCCTTTTTCTATTATGCAATCCATCAATAAAGACGTAAGTTTTTTGGTGACATCTCCTTTCAATTTTTT
AAGCGAATACTTACCAAATATCCAGGAAAAAGATTGGTCGGACATTAAAGCAAAAGAAGAAGATGAAAAAGTTATACTAT
GCATAATCAATATGCATGTCAATGATTATAAAGACATTACAGCTAACCTAAAGGCACCAATCATAATAAACAAAAAAAAA
TTACTTGGAAAACAAGCTATATGCACAAATGAAAAATACTCACTACACCATAAAGTTTTCAAGGAATAAAGATGCTAGTA
TTGTCAAGAAAAGCAAATGAAAGCATTAAAATAAATTCTGATATTGAGGTTTTAATATTAGAAATAAAAAAGGATGCTGT
TAAAATAGCAATTAAAGCCCCTGAAAACATTAAAATATTTAGATCTGAAATTTATGAATTTATTATAGAAGAAAACAAAA
AATCACTACTAAAAGACAAACACAATATAAGCAAAATTAAAAGCCTTTTTAATCATTATTTCAAGAATGAAAATTAACCT
CTGCATCACTTTGTCTTATGTAAAGAGGTCCCGACAAAATATCATCACCTTTTCGATTTTTTAAGTATTTAGCTACCCCA
AGTTCTGTTAAAATTTTTCCAAACGAACTTAAATTTTCAATGATTTTAAATTTATAATTGCACTCTTTGCAAACATCTTC
AAGATTGTTCCCAATAAGCACTGAATTTGGATCAATCTGATTCAAATATTCAAACAAATCTTTCTTAGAAAAACACAAAA
TCTTCCCTATCAATTTGCAATTTTTATAATTCCCAAGAAAATATTTACCTGCAGTAAAAGTTAATACAACTGCACTGGGG
TTATTTTCAACTAAATTTGCAAAAACATCTAATGTGGAAATATTGACAAAAGGAATAGAAAGACCTAAAGCAAGGCCTTT
GACAAAACTTAAACTAATTCTAAGACCAGTAAAAGAACCAGGACCACAAGAATTTATAATTAATTCAATTTGATTAAGAT
CGATATTATTTTTAATTACAAAATCATTGAAAATTTTTGGAACACTAAAATTTAAATTTGATTTAAGTTTAACCAATGAA
AAATTATTATTATTAATTCTACAATAAACTATTAATGCTTTATATGAATATTCAAATGCAAGTGTATTAACCATTAAGTT
CTACAACCCTGCCTGAACCTACTATTTTAAAAGTTAAAGAAAATAATCTATCTTTTGGAACAATGCTCAAAGCAATTTGT
GGCCATTCAATAGCAATAATCGAGTCAAGATCCATAAGTATTTCCAATCCCCCAACAAGCTCAAATTCTTCCAAAGAAGA
CACCCGATATAAATCAATATGATAAAATTTAAAATTTACAAAATCATAAACATTAACAATGTTATAAGTTGGACTTGTAA
AATAAGAAATTCCAAGGTTAAGGGCAAGTCCCTTTAAAAAACTAGTTTTTCCAGATCCCATGTCACCACTTAAAACAAAT
ATTTTACCAATTGGCAAAGGATAAAAAAAAGATTTGGAAAAATTTATCATTTTTTTTTCTGACTTAAATTCTAAAATCAA
GGAAGCTTACCTTTAAACTCCAAATCGATTACACGCCTTTTAATTGCAACCATTAGTTTTAAAACAGGATAATTTAAAAG
ATCTATAAAATCAATAGTGACATGCTTTTCTCCTAAGGGCGTAGCTTCAATTACAAACTTGACTTTTTTGATTTCTAAGA
TATCATTATACTTATAAATAACATCAGCAAAATATACATTTCTATAGTATATAAAACTCTCTTGCTTTTCAATATTATTA
AGAGAAATAAGCTGCACAATAATAGTCCTTAAAATAAATTAAACTCCCAAAAAGCCAACATAAGAACATTTTTATTTAGC
GCTATTTTTCAAGGCGGAATTTTTATTCTTAACCTCTGAATTGCTTTTGGCTATCATTGACTAAAAATATTCAAATTCCT
AAATTTTATGAGATGTCGCAAAAAAATAACTCTAATTCTTAAAATTAAACCTCCCAGGAGCTTTGATTTTTCATCTTCTT
ATTTCTAAAACAATTTTTTTAAAAGCTTCAACATCCTCAATTGCTAAATTAGACAAAATTTTTCTATTAATTTTTATATT
AGACTTCAATAAACCCTCGATAAATCTTGAATAAGTAACCCCAGTATCACTTAAAGCAGCCGAAATTCTTGAAATCCACA
AGCGCCTAAAATCTCTTTTTCTAACTTTTCTATCTCTTGTGGCATACATCATACCTTTTCTCAAGGTATCCTTAGCTTTT
TTATAATTGCTCTTTTTTGTACCCCAAAATCCTTTTGTTTTTTTTAAAATTCGCTTACGCCTTGCAACGTGAACTGTGCC
GTTTTTAGCCCTAGCCATATCTATCTCCTAAAATTATTTTAACCATAAGGTAATAAAGTTTTAATTCTTTTAACTTCAAA
ACAAGAAAGATTGCCCGATTTCCTTAAATTTCTCTTGCGCTTAGAAGATTTTTTTGTCAAAATATGCCTTAAATTTTGTT
TTTTATACTTAACTTTACCGTTTACAGTAAAAGAATACCTTTTTTTTGCACTTTTGCGTGTTTTCATTTTATTTGCCATT
TCTTCCCCTTTGATTTAATATTTATTTTTTAAACTTAGGCGCTACAATCAAAAACATTGTTTTGCCTTCCATTTTAGCCG
CAGATTCCAAAACATAATTCACATCCCCTACTTTTTCAAGAATGCTATTTAAGATACCATATCCTAAATATGTGTGAGCA
AGTTCACGACCTCTAAATCTTATTGTAACTTTAACCTTATTGCCATCTTTTAAAAAACCTAAAATGTTTTTTGATTTAAA
ATCAAGGTCATGAGCATCTATCTTGGGCTGCATTCTGACTTCCTTAAGCTTAATTACTTTTTGATTTTTCTTTTGCTCTT
TTTGACGCTTTTCTTGATGGAATTTATATTTTCCATAATCAATAATCTTGCAAACCGGAGGAGATACATTAGGAGAAACC
TCAACCAAATCAAGTCCAGCTTCTTTTGCTTTTTTAATAGCATCTTCAATCGATAAAACCTCTTGTGTTCCATTTTCAAA
AATAACTCTTACCTCGCGAGCCTTAATTCTGTAATTAATTTTTAATTCCTTGTCATTTGATCTGGACCTATCCCTATCTC
TATTGGCATTTCTATTTATCATCTAAAAAATATATACTCCTAAATCAATTAATAATTAACATTAATAATTAATTTTATTA
TACATTCACTAAAAAGTAAATTCTAGGAATAATGTTTACAAAAAGTAATAAAATCAATAATATTGATAAAACAAATATCC
AAATCACACAAGTTTTTAGTCAATCAATTGATTTAAAAAACGTTTAAAAGTAGAATTGTACTTACAATGAGTTTATTTTT
ATTAACAAGTCTACCACTAATATTAAAAATTTATATGAATATTCGGCTAAAACAAAGTCAAACAAAAAATACCCAAGCCC
ATGTTTTAGCAATATTTCTTGCAATAACAATGTTTTCTTTTCTTTATTTAACTAAAGAATTTATTCTATACAGATCATTT
GAATTAGATTACACATCAAGAATAAGCCTGGGGATTTCAATATTTATCAAAGAACATTTATACTACTATATATTCCCACT
ATTAATATTTATATTTTTCTTTACTCTAAATGAAAATTCTTTATTTAAAAAAAAAATAACAATACTTATATATTTCACAT
TTGGACTAATATTTTCTAAAAACTTAGAAATAATAATTCTAAATAGCAAAATTTTTGGAATTTATGAATATATAGAATTA
CCAATACTTAATGCAATAGAACTAATCTTTTCGGCCATAATTTTTGAAAAGAAAATTAAAAAATGCCAAAAATACTCGGC
AAAAGAATACAAAATTATTCTTTCTCCTATTCTATTTTTAGGATTATTTATTGCAACTTTAAAAACATTAATTCTAACCA
ACATGAGCATCTATGCACTAATAATACTTGGTTTGGCTTTAATATCTATGACTATTAACAATAAATATACTGAGAAATAA
AATGTCTGGCCCTAAAAAACTTGCTATAATAGCGCTCTTAGTAATTTCAATACAAGGATGCAAAGAATCTTCTATTATTG
AAAAACAATTTAATTATGCAATAATTTTTTCAGATGCAACTGAATATTTTTTTGAAATTCAAAAAACTCCATTCATAAAA
AACGAAATACTATTTATAAATGACAAAAATTTAGAAATTATAAAAGACAAGCTTAAAACAACAAAAAAAATACTATTAAC
TCATAAATCAAATAATGAAATTCTAAATAACGAAATTCTAAAAGAGAAAATTTTTTATCTATCAAAAATAAAATTTTCTC
TAAAAAAATCTATTGACTTTCTGCTTAACGAAAAATCAATAGATTTGCAAAAAACATTACTATTTAGAGACAAATCTCTA
AATAACGAAGACCTTGAATACTTGGAAAAAAAAGGCAAAGAAAAAAATGTCAATATTACTCTAATAAACGAAAAAAACAT
ATCCTATATTCAAACATTCATTACTTCTCAAATAAAAACAATAATATTATTCTCTTTAAGGGATAATAATATTATTTTAA
AAAAGATACTAAATTCGCCTTTTTCTAAAAATATAAAATTTGTATTAATTGGCAATACAAGAAAAGACTTAAAAATTATT
AAGCTAAAATATATAATCACCCTTAAAGAGCCTGATTTGATAAAAATAGCAAAAGATGTTGAAAAAGATTTTCAATATGA
ATTTAACATTTATAAACAATGAAAATGATTAAATTTAAAACTAATAATAAACCATACAAATAAATAATTATAAATAAAAT
TTAATGCAGCAATAAAAGATCTTTAAAGCTATTATATACTGCAACAGCAACATCATTAACAGAGCAATTTTTAATCCTTG
CAATCTCAAGGCATACATATCCTAAAAACAAAGGTGAATTAATTTTGCCTCTCAATGGCACTGGAGCTAAAAAAGGGCTA
TCCGTTTCTATTAAAAGATCATTTATATTTAATTTGCCAACAAGAATTCTTAAAGGTTGTGCATTTTTAAAAGTTATATT
GCCCGAAAAAGAAACTTTAAATCCCAAATCAATAAATTTTTTAGCATGCTCATAAGTTCCTGAATAACAATGCAATATAC
CCCTATTTAAAAAATTTAAAGACCTTACAATATTATAGACATCATCATAGGCATCTCTTATATGTAAAATAACTGGCCTT
TTATATTTATCAGCCAAATACAATTGCTCTTCAAGAGCTTTAATTTGAAATTTCTTGTTATCTGCTTTAAAATAATCAAG
ACCCATCTCCCCAACGGCAACAACATTTTCACTAATCAAAATTTTCTCAAGCTGTTTAATATCATCTTTAAAATGATCAC
TTAAATTTAAAGGATGGATACCTGCTGTTAAAAACACATTAGAATACGGGTTTAAAAGATCTTTTCTATCATTAAAATCA
CTAGGATGCAATCCAACATCAAGAAAATAAGAAAAGCCGTTTTTAAAACATTCATTAATAATGTAATTGACATCCAAAGA
TCTTTTCTTTAATTCATAAAAATGAACATGAGTATCTATTAATTTATCAAAAAAAATAGATTTTTCGGTTTCAAGCAAAG
AATCCATCATTCCATTTTTTTCCTAAGAGCCGCAAGGTAGTCAATAACAACAATATTTTTCATACCAAGCTGTAAAAAGC
TTGATAAAATATCAACAGCATTTCCAATCTGCCCCAATGCTTCATAACATTCAGCAGCATTAACATACAATGCTGAATTT
TTAGGATTGTTTTTAATTAAACTTTTAATAGCTATTAATGCTTCTTCATATTTACCTTGTTCCTTTTGAATAAGAGCAAG
TCCAAGTATGGCAAACATATCAAAATCAACATCAAGAGCCTTTTTATAATAAATTTGAGAATTTTCATAATCATTTAAAT
AGCGATAAGCATCGCCTACTCTTGTAAGAACCAAATTATTTTTTGGATCTTTTTCGATAATATCAAGCCAATATTTTAAA
GCCTCTTTGTACTCTTTATTGCCTCTATAACAATCAGCAAGTCCAAAAACAGCATAAAAATTGCTAGGTGAAATTTCTAA
AGCTTTTTTAAAAAAATAAATTCCTCTGGTAAATTCCCTTAGCTTACGATAACAATTACCAATTGAAGTTAATACTCTAA
CATCAACTTTAGATTGATTTAATTCATACATTTTAAGCCAATACTTTAAAGCCTCTTTATATTCTTTAAAGTCATAATAC
AAATGGCCAATACCTACAAGAGCATAATCATTATCAGGCATTAATTCCATTACCTTAAGATAAGTTTGCTTAGATTTTTG
AAAATTTTTTAGCTTCCTGTAAGATGCCGCGACTCTTGTTAAAACCGTTATATTCTCAGGATCATATTTTAAATATTCTT
CCCATATGTCTGTGGCTTTTTTATAATTATCTAAATTTCTGTAACAATCTCCAAGTCCAAAAAGAGCATAATTATTGCTT
GGATGCTTTACAAGACATTTTTGATAATAAACTATTGCTTTATCGTAATTATTCTTCTTTCTTTCAATGTCTCCAAGCCC
AACAAGAGCATAATTATTCTCATTATCCTTTTCAAGGATATCAGAAAATAAACTTTCTGCCTCAGAAAGTCTTTCTTCTT
TGATCAACTGATACCCTCTTTTTGATTTCTCAGTGACATCAAGAAGTTGATCATCAGAAATGCTCGAGAGATCTCCTAAA
GCATCCAAAATTTTTTCATTTAACATAAATACCCCTTTTAAATCGGTTTATCAAAGATATAACTTCAACTACCTCAAACA
CACCGCAAATAATAATACGTAAAGCTCAATTTATATATAAATACAACAAAACCTAATTTAACTTTAATATCCAACTTAAT
AACATTTATTATATAAAAAAACATGAAAAAATATAATTGATTTTTTTTAATCACGCTTATTCTATTTATTTAATAAAAGC
AGTTTTAAAAAAGAATGTTAAAATAAAACATAAATATGGGAATCCACACAAAACTTATTAAAAAGTCTAACAAAAAAATC
TAAAATTAATATAAACTATTACTATCTTTCAGGAGAAACCATAATGCTTTTAGAAAAATTAAATTCAGCAACAAGCAAGA
TTAAATTGATAGAAGAAAAATTACAAGATATAAATCTAATTAAAGATCAAAAAAAATATTCAAAAATAATAAAAGAATAT
ACATATTTAGAAAAAATAAATACTAAAAAAATTGAATACGAAAAAATACTAAGCCAAATCAATGATACCAAAACCATCTT
GGAAAAAGAAGATCAACAAGAAATGAAAGAGCTAATAAAACAAGAACTAATTGATCTGGACAAAAAAAAAGAAGATCTTG
AACATCAAATAAAAATACTACTTTTGCCTCAAGATGAAAATGATAGTAAAAATATAATAATTGAAATTAGGGCTGGAACA
GGTGGAGAAGAAGCTGCTCTTTTTGCAAACAATCTTTATAGTATGTATATAAAATATTCAGAGAAAAAAAAATGGAAAAC
AGAAATTATAAACTTCAATGAAACAGAACTTGGGGGATTTAAAGAAATAATCTTTGAAATTAAAGGAAAAGATGTATTTA
AAAAATTAAAATACGAAAGCGGTGTTCACAGGGTACAAAGAATCCCCATAACAGAGTCTAACGGAAGGCTTCAAACTTCA
GCTGCTACTGTAGCAGTGCTACCTAATATTGAAGAAACTGAAATTGATATCAATGAAAAAGATTTAAGAATTGATGTTTA
CAGATCATCTGGAGCTGGTGGGCAACACGTCAATACAACTGATTCTGCAGTCAGAATAACGCACCTACCAACAGGAATTG
TTGTACAGTGCCAAAACGAAAGAAGCCAGCATAAAAACAAAGATCAAGCAATGAAAATATTAAGAGCAAGGCTTTATGAA
TTTGAAGATTCCAAAAAACAAGAGCAAAGATCAAGCAATAGAAAACAACAGGTCGGCTCAGGAGATAGATCTGAAAGAAT
TAGAACCTATAATTTTCCTCAAAATAGAATAACAGATCATAGAGCAAACATCACTCTTTATAAATTAGAAGAATTTATGC
AAGGAGAACTTGACCCACTTCTTGATCCTTTGATGATAGCACTTCAAGAACAAGAATTAAAAAGCAATAGCATATAGCAA
TGAATATAAACGAAGTTATAAATTATGCTAAAGGTAAAAATTTAGATACAATAGAAGCACTACTAATACTTGAATTAATT
TTAAAAACCAAAAAAGAATTAATAATTGCAAATATAAAAAAAAGCTTAACAAAAAAAGAAAAAAAACTTTTTTTTGATCA
AATAGATAAAATAGAAAAAGGAATTCCTATTCACTACATACTTCAAAAGAAAGAATTTATGGGAATTGAATTTAGCCTAA
ACAGGCATGTATTAATTCCAAGATTTGATACAGAATGTTTAGTAGAAGAAGCCTTAATTCAAATCCAACAAAACGGTTTT
AAAAAAATATTAGACTTATGCTGTGGTAGTGGATGCATAGGGCTTTCGATTGCCTATTACATTAGAAAAAAAGTAATACT
CTCGGATATTTCAACAAAAGCTTTACAAATAGTTGAAAAAAATACAAAAAAGCTCAAACTTGAAAAATTTGTAGAAATAA
TTCACTCTAATTTGCTAAAATGTATAAAGGGAAAGCTTGATATAATCATTACAAATCCTCCTTATTTAAATAAAGAAGAA
TTAGAAATAAAAAATAAAATAAAAAAAGAACCCACAAAAGCTCTTTTGGGATTTGGAAAAGATGGGCTTAATATTTCTAG
AAAAATATTAAACCAAGCAAAAGAAAAGCTTAACCCAAATGGACTAATAATAATAGAATCGGCTCCTTGGCAAATAAAAA
GCTTGAAAGATTTTGCAATCAAAAAAGGATTTTCACATTTAAAAACAATTTACGATCTTGAAAAGAGAGCAAGGGCGCTG
ATATTGGGACAAATAGATGATACAAGCATACGAAATTGCACATTTAATCAAGATAAATGATCTTGAAAAAGCTAGAAATA
TTTTTAAAAAAACTGTTGAGAATACTTACAAAGATGAATTTGAACGAAAAAGCATATTCAAAGCTCTAGAAATAGCAGAA
CAGCTCCACTATGGCCAATATAGAGAAAGTGGAGAGCCTTACATTATTCACCCAATAATGGTTTCATTATTTCTTGCCAA
ATTTCAACTAGACTTTAAAGCAACTATTGCTGGACTACTGCATGACGTACTTGAAGATACAAATGTTGAAAAAGAAGAAA
TAGTAAAAGAATTTGACGAGGAAATTTTAAGCCTAATCGACGGTGTAACTAAAATTCATGATTTGCATAATAAAACAAGA
AGCATAAAAGAGGCTAATACTATCTCAAAAATGTTTTTTGCAATGACACATGATATTAGAATAATAATAATAAAGCTGGC
AGATAAACTTCATAATATGACAACTCTCTCTTATTTGCCCAAAAACAGACAAGACAGGATTGCAAAAGATTGCCTTTCAA
CTTACGTTCCAATAGCAGAACGCCTTGGGATCTCATCTCTTAAAACATATCTTGAGGATCTTTCATTTAAGCATCTTTAT
CCTAAAGATTATAAAGAAATAAAAAATTTTTTATCTGAAACAAAAATAGAAAGAGAAAAAAAATTATACAAAGGCAAATT
ATCAATAGAAAAAGAACTTCAAAAAAGCGGAATTGAAGCAGAAATTACAGTAAGATCAAAACACTTTTATTCAATATTTA
GAAAAATGCAAACAAGAACAAACAAACTTACTCAAATTTTTGATACTCTAGGAATAAGAATAATTTGCAAAAAACAAAAA
GAATGTTATGAGATATTAGAAATTGTTCACCGGGTGTGGAAACCAATCCCGGGAAGACTTAAAGACTATATTGCAAGCCC
AAAAGAAAATAAATATCAATCACTACACACTACCGTAAGAATACCTGAGGATAACCAGCTTATTGAAATACAAATTCGAA
CAGAAGAAATGGATAGAATTGCCAATTATGGGGTTGCAGCCCACTGGATATATAAAGAACAAATTGAACTTAAAGCTGAT
GATCTTTCATTTATAAACCGAATAAAAAAATGGCAACAAGAATCGGCCAACAAAAGTCAATATTCAATGAATGACATACA
CAAAGAGTTGTTAAATACATTCATATATGTTTACACCCCAGAAGGAGAAGTAGTAGAACTTCCTTTTGGATCAAATTCAA
TTGATTTTGCATACATAATCCACACAGATATTGGAGATCAAGCTCTTTATGCAAAAATAAACGGAAAAATAAGCTCAATC
ACAAAACCGCTTAAAAACGAACAAATTGTTGAAATATTCACATCAAAAGACTCAAAACCGGATGTAATATGGCTAAACAG
CGTAAGAACAAAAAAGGCCCGATCAAAAATTAGATCATGGCTTAACAAAAATGACAACACAATTTTTGTAGACAACAATA
TTATTGCTTATCTTGTTGGAGCAAACAAAGAGCAAAGAAAGCTTTTCAGCTTATTTAAATCTTATACCAAAACCAAAATA
AAAAGAATTACAATAGACCCTGAATGTAGTCCAACAACAGGTGAAGATATTATTGGAATAATACATAAAGACGAAATAAT
AGTGCACAATGAAAATTGTCAAAAGCTTAAATCCTATAAAAAAACCCAATTGATTGAAGTTGAGTGGGAAGCAACACCAA
CTAGAAAAGTGCATCACATTATTTTACTTTTAAAAGAGCTTAAAGGAATATTTAGCTATCTTGAAAACATTTTCACACTC
AATGACGTAAGACTTATTAGCGAAAAAATAGAAGACTGCGGAAATGGTCATGGAATAACAAATATAATAGTCTCATCAAA
TGCTAAAAATATAACAAAAATTATTTCTGCTTTAAAAGAAAACCCAAATATCTTACAAATAATGCAAATAGAAGAAGACA
TTAAAAATTATGACAATTAATATATTGTTATTATTGTTATTGCTTAGCTCAACAGGCCCCACCATTGTGCCAAATAAAAT
GGAAAAAAATGCATTCAATTCAAGCAATAAAATTACAAACATAGAAATTGAAAAGAACATAAAAACGCACATTAGAAAAA
TTCATCAACTAAATGAAAGACAAGAAAAAATAATAAACACTTTTAATTATATAAAAAAATATTTTAATACAAATGAAATT
AAATATATGGAATATTCTTTACAAGAAATTGGATTTATTGGGTATTCACAAAAAATAATACATTCTAAAATCAAAGGGAA
AAATGCAAATACTTATAATATAATTGCTCCAATTAAAATACAAAAAAATTTAAAAAATAATTTAGCAATTGGAATTGCAA
TTGAACTTTTAAATAAACTTAAAAATACTAATCCTGAAAACAACATAAATTTTTTTTTTGTTGAGGATGATTCTTTAGAA
CAAAATACAATAATTAGTAGCAGAATTTTACTTAGTAATAAGTATTTGGGGAAAAATACAAATACAATATACCTAATGTT
AAACGAAAATAAAATAAAAAATAAAATTTACTTAGAAAATGAATCTTTCATAACAAATTCAAAAACAAATTTAGGATTTT
TAAAAGCTATTATAAAAACTTTTGAAAAGAATAAACTTGATTTTAATACAGCAAAAATAACTGAAAAAAAATCAAACAAT
TTGTACAATCTATATCGTGATGAATCTATACCCCTTTTAATAATAAATAATAATTTAAACCCTATATTAACTCAAAATAA
AAATACTATTTTTGAAATTTACAAATCAATCGAAGAAACATTAACTAATGAGTACAAAAGTAAAAATACCGATGAAACAC
ACTATATTGTAATTGATACGCCTTTTAAAAAAATAATAATTAATGAAATTGCTTTAATAGCATTAATTTACATTTGTTAT
AACTTAATTATAATTGTATTTATTAGAAAATTTAAAGAGGCCGGAATAGTTATGAAAAAAGTAAAAAATAATTATTACAA
ATTAGTAAGATTGTTTTTTACTTTGTTTTTAAGCACTTACATATCCTTATTGCTTACAAATAAAATATTTGCAGGCTATG
AAAACACAGCGATTTACAGCATAACAAATCCCAAATATCTAATAACTTTTTTTGCAACTTTGCTCATACATAATCTTTTG
TCTCTTTTTACATATAATTTCACAATATATTTAAATTACAGACAACTTAAATACCTAGCAATATCAACCTCTATTATTGA
ACTAATAATATTAATGTTTATTAAAATAGAATTTATCTTAATAATTATCATAAAAAGCATTTTATTATTAATAAAGCCAA
ATAAAAATACCATTATTCGAAAAATAGTGATATTAATCATTTGGATAATCAATTTTGTATTAATAACATTAATACAAAAT
ACTACATCAATCAAAAATACACTTACACTAAGCTATATAATATCAACTTGTCTTTTCTCTACCATATTTATTAATATCTC
AGAACATTTAAAATCCAAACTCCCAAAAATTAAACAAAATTTAAAAAAAGCTGAAAACTTTGGTCTTGTAACTTTTTTTT
TAATAACCACAATCATAATATCCAGCAATATTGATAAAAAAGAGCATGAAATACAAATAGAACAAACGGTTAGCTTTCCT
GAAAAAATAAACAAAATAAAAATTGAATATCCAAAAGATAAAAAACATCCTATCCAAATAATTTCAAATGACTTTAATCT
AACTTTACAAGCAAACGAAAAAATATTAAAAACTAACATTGAAGTCGATGATGAGCTAATGAATATTGATTTTAAAAAAA
TAGATATAGCAGAAAGAGCTGTTTATAGTATCGATTTGGTTACTCAAAAAATTGCAAATCAAATCGAGCTGCATTTTAAA
AACGCATCTAAACTAATAATTTATCAAAGCAATACTCCTTATAAAATATTGGCTAATAAAATTATCTTTACGCTTAAAAA
CATTAACTCTAAAAAAACAACAATTGCATTTACTCTTAAATCTCAAGATGACATAGCATATGAAGCATTTGCAAATATTT
ATATTAAAAAAAATCAAATTAAAATTTACAATAAAACTAATAATACAGAAGAAAAAAATATAAAAATAAATTATTCTTAC
AAAATAAAATATTCAGGAATATTACCTAAAGCAGAAAAATATAAAAATCTTGAATACTTTAAACTAAAAGATGATAAAGA
GATTGAAAATCTAAAAAATTTAAAATTAAATTAATCTAATAATCTAAATTATTAACAATCTAAATTAATTTTCAAAATCA
ATCCTTTTTTTCCTATTAATGTAACTTTGAAAAGCATAATCAATTAAATTATCCACCAGGTCTTTAAACTGAAGACCATC
ATTGCTGCACATTTTAGCAAACATAGATATATCGGTAAATCCTGGAATAGTGTTTATTTCATTAAGATAAATAGTTCCTG
ATTTTTTTTCAACAAAAAAATCAACTCTTGCCATACCTCTGAGTTCTAGATTCTTATAAGCAAGAAAAGCATATTCTTTA
ATGCTTAATAACTGATTTGTCTCAAGATGTGCAGGAATATTAAAAATAATAGAATTTCCAGGAATAACAGAATATTTAGC
ATCATAATCATAAAATATAAAATCTTGCACAACAACTTCCCCAGGAGAAAATATTTTCATCTTTTCATTCCCAATAATAG
AACATTCGATTTCTCTAGCCTCAATAAACTTCTCTATTACAATAGTAAGGTCATACTTTAAAGCTTCTTTAATAAAAGAT
TCAATCTGATTTTCGCTGTAAGCTACATTTATTCCAATTGAAGACCCTAATACTGCAGGCTTAACAATAACAGGATAGCC
TAAAGTCTCCTTTACATTTCTTTTTATTTCTTCTTTGTCTAAAAAATAATCATGCTGTCTAAATCCAATAAAAGGCACCA
AAGGGATATCAAAACTTTTAAGCAAAAGTTTGCAAAAATACTTATTACTAGAAATGGCACTCCCTATAATACCAGCACCA
ACACAAGGAATGTCCATAACCTTTAAAACCCCTTGAATAGCGCCATCTTCACCGGTTCTTCCGTGAACAACGGGAAAAAC
AACATCAATTTCAAGATTCTTATTGTTTGAAAAAATTCCAAAACCTGGCAATAAACTAACAATAGGTAAAACATCTGTAT
TAATGGGCTTGGGAGGATCAGAAACAGAATCTAATAAATACCAAACACCTGTACACTTATCAATATAAACAGGATAAATA
TTGTATTTATTTAGATCCAAAAGGGCTAAATAAATACTATAAGCAGATTTGCAAGAAATTTCATGCTCAAAAGAAACGCC
ACCAAATATCAACATAAGATTTTTTTTCAAATCACTTCTCCTCTTCTGATTTTTCTAAACTTAAAATAGCATTTTTAACT
ACCTCTTGTTCATTCCAAAAAATTTCTCTATTTTTATAAATTATTGAACTTTCATGACCTTTGCCCAAAGCCACAACCAA
ATCTCCTGCCTTTGCAAGACTTATTGCTTTTTCAATAGCCTGCTTTCTATCAGCAATAAAAAATAAATCCTGATTTTCAA
CTTTATTTACAATTCCTTTTGCAATGTCTTTAATTATACACATACTATTCTCGCCTCTTGGATCTTCATCGCAAAGTATT
ATTAAATCAGAATAAATATCTGCGATTTGCCCTTGCAAAAATCTTTTTTCAACATCTCTTTCTCCTGCAGAGCCAAAAAC
AGAAATCAATCTATTGGTAGTAAATCTTTTAAAAATAGGAAAAAGTTTGGAAAAAGCACCGGGAGTATGAGCATAATCAA
TTATTACAGAAAAATTTTGCCCCAAATTAATACTATCCATACGCCCATCAAGACTTTTAATGCAGTCAAGTTTATCAACA
ATATCTTGAATATCGTTATTTAAAATTTGAGAAACTAAAATAAGAGCAGCCATTACATTCTCAACATTAAAACTCCCCAG
TAGGCTAACATTAGCAAGATATTTAACCCCCTTGTGATAAAATTCAAATCTAGTAGAATCGGTTTTCTCATCAATAAAAC
TAACAAAAAAATCCGCTTTACTGCTTTTTAAGCTATAAGTAAAAGATTTCTTAATAGCATTCTTAAAATCAGAAGAATAA
AGGTCATCAAGATTAATAACCCCAAAACCAGCATCATCACTAACAGACCGAAAAAGACCCAGCTTGACATTCAAATAATT
TTGAATTGTGCCATGAAATTCAAGATGCTCATGTCCAATATTGGTAAAAACAACTGCAAAATAATTAACATCAATAAGCC
TTGCTGTTTCAAGGTCAAGCCCATGAGAAGTAGATTCAAGAATTGCATATTGAGCTTCATTTTTAACCATGGTGCTTAAA
AATGAATGTATTTCCGTAGACTCGGGAGTTGATTGTCTGTAAGGATTTTTAATCAAGCTTCCACTCCCATCATCAAAAAA
TACTGTCGATATAAAACCTACTTTAACACCCTTTTTTTTAAAAAGAAGATATATATAATAACAAACAGAACTTTTCCCGT
CAGTGCCAGTGACTCCAATAACTTTCAATTTTTTTGAAGGCTCATCATAAAAAATATTTGAAAAATTAGACATAAATTTT
CTTATGTTAAAGTCATCTACCTTAATATAAGTAACATTAGGACTGTAAAAATCCACATCTCGTGAACACACAACAACATT
ACTACCCTTTTGAATTGCAATTTCAATAAAATCATGCCCATCAAAATGAATTCCTGGAAGAGCAAAAAACACAAACCTGG
GCAAAACCAATTTAGAACTATAAGTAACTCCTGATATTTCTAAATCAAGAGAACCTTTTACACATTTTATTAAATCTTGA
TCTAACTTTAATAAAACTTCATTAAGTTTTTTATTCATACATTAAAATTTTACATAAAACTAATAAAAATAGCTAAGAAA
TTCAAAATTATGCTTCAATAGAAAATATATTTACAATTTTCTATTTTTTTAATAAACTAAGCAATGTTACAAGGCGCTGT
ACCCAAGTGGCTAAGGGAGAAGTCTGCAAAACTTTGATTCGCCGGTTCGATTCCGGTCAGCGCCTTCTAAGGTCAAGTCA
AAAATATTTTTATACTTAAGGACATAACTTAAAGCATTTTTATTAAAGATAAATTAAAATAATACATATATGCTAGAATT
AATCATAATACTACTATTTATAATATTATCTGCTATTTTCTCAGCATCTGAAACAGCTTATACTTCATTAAGCATAATTC
AGATACAAGACATAAGAAAAAAAGGGAAATCGGGAATATCGGTGTACAATTTGGTTCAATCTCCTTCAAAATTAATTACT
ACTATTCTTATCGGCAACAATATATCAAACATTGTAGCAAGCACACTTACAACAAAATTTGTACTTGAAAAATACGGAAA
CAGCGCACTTGCAATATCAACGGGCCTAATAACAATAATCGTTCTAATTTTTGCCGAAATACTTCCAAAACAAATTGCAA
TTTTAAATAATGAAATAATTGCCCTATCTACTTCATTTTTTTTAAAGCCATTAATTTTTATATTTACTCCACTAATATAT
ATAATAAACAAAATCATAAAAAAAATATTAAATCTCTTTAAAGTTAAGACTAGCTCCCAAATGACTAAAGAGAGCATAAA
AAATATGCTCTCTTTAGCAGGAAGTTTAGGAATTTTAAAAAATGACTCTAGAATATTTATGCAAAAAATGTTAGATATAG
ATCAAGTAAGAGCTTCTGAAATCATGACCCACAGAACAGGGGTTTTTTCACTCTCAAGCTCATCAAAGCTAAAAGATGTA
ATCAAATTGATCAAAGAAGAAGGATACTCTAGAATTCCTATATACAAAGGACAAAGCAGAGAACAGATAATTGGGATTTT
AATAGCCAAAGACCTCATAGAAGTCAATAAAAAAGATATGAATAAAAACGTTTCTCAATTTATTAAACCAGCTGTATTTG
TACAACAAAACAAAAGGATAAAAGACATACTAGATATTATGAGGAAAAAACAAAAAATAATGGCAATCGTAATCGATGAA
TATGGTGGTTTTTCAGGGATACTTACAATAGAAGACATAGTAGAAAAAATTTTTGGAGCAATATCTGACGAATACGACAT
TAAAGAGGAAAAGCCTCTGATTACCCAAATCAACGACAATACTTACTCAATACTTGGAGAAACTACTTTTGACGAGATTG
AAGAGGCAATTGGGATATCCATTAAACATAAAGAATATACAAATACAATTGGTGGATACTTAATAGATCTGCTTGACAAA
ATACCAACAAAAAACGAAACCGTAAAAACAAATGATGGAGAATATTTTATTAAGGAAATTCAGAATAATAAAATTGAAAC
AATAACCTTTATCAAATCTAAAAAGTAGTGACAAAATTCGCTTACTAAAAATAATTTAAAACATTAGGAGAAGCAGATGT
TTAACATAAAACAAATTTTTAATAAAACTTATGAATATTTAATAATTATTATTACCCTGATACTAATATCAATAATAGTT
ATTGCAAACATATTCATAGTAGGGCCATCAGAAGAGGCAATTGTACTTCGCCTTGGCAAGCTTAACAGAACTCTTGATTC
AGGAATACACGTCAAGATTCCATTAATTGAAGAAAAATTTATCGTACCTGTAAAAATAGTCCAAGAAATTAAATTTGGAT
TTCTAATATCTCCAAGCGATATTAGAGAAAATGATAATGCAAACGACGAAAGCAGGATTATTACTGGGGATTTAAATATC
ATAAACATTGAATGGTTAGTGCAATACAAAATAAGAGATCCTTATTCATTCAAATTTAAAGTAGAAGATCCTGAAACAAC
AATTAAAGATATTGCAAAGTCATCAATGAATAGATTGATTGGGGATAATACTATTTTTGAAATAATAAATGATAACAGAG
TGGGAATAACAGAAGGCGTAAAATCTTCTATGAATGAAATAATAGACAATTATAATTTAGGCATTGATGTAGTGCAAGTG
CAAATTAGAAATGCCCTACCCCCAAAAGGAAAAGTTTATGAAGCTTTTGAAGATGTAAACATTGCAATTCAAGACAAAAA
TAAATACATAAACGAAGGGAGAAAAGAATTTAATCAAATAGTTCCCAAAATCAAAGGTGAAGCATTAAAGGTTATTGAAG
AAGCTAGAGGATACAAAGAAAGCAGAATAAACAATGCATTAGCAGACACAGAAATTTTCAATGCCATATTAGACGCTTAC
TTAAAAAATCCCGATATCACAAAAGAAAGACTTTACAATGAAACAATGAAAGAAATACTTGAAAACAAAGATAACATTGA
ATTAATTGACAAAAACTTCAAAAATTTTCTACCATTTAAAGAGGTAAAATAAATGAAATTTATAATAAATCTTTTATTAT
CTACTATAAAGATTATAACCTTTACAGTAATAGTTTGCTTGACTATTTTGTCTATTTTCCAGCCAATTTATATTTTGAAA
GAAAATGAAATTTCAATAACCACTCGACTTGGAAAAATTCAAAGAACTGAAAATTTAGCTGGACTTAAATATAAAATACC
ATTAATTGAAAATGTGCAAATATTTCCCAAAATCATTCTTAGATGGGATGGAGAACCTCAAAGAATCCCAACAGGAGGGG
AAGAAAAGCAATTAATATGGATTGATACAACTGCTAGATGGAAAATTGCAGACATAAATAAATTTTACACAACAATAAAA
ACAATGAGTAGAGCTTACGTTAGAATTGATGCAGCAATTGAACCTGCTGTTAGGGGGGTTATTGCAAAATACCCTTTGCT
TGAAATTATAAGAAGCTCAAACGATCCTATTCAACGTTTGTCTAATGGAATACTCACCCCACAAGAAACAAAAATTAACG
GTATTTATAAAATAACAAAAGGACGAAAGATAATCGAAAAAGAAATAATTCGTATAGCAAACAACAATACCAAAGATATT
GGAATTGAAATTGTAGACGTACTAATAAGAAAAGTTACTTATGACCCAAGCCTTATTGAATCTGTAAACAACAGAATGAT
CTCAGAAAGACAACAAATCGCAGAAGAACAAAGAAGCATAGGATTAGCTGAAAAAACAGAAATTCTTGGAAGCATAGAAA
AAGAAAAACTGAAAATATTAAGTGAAGCAAAAGCCACTGCTGCAAAAATAAAAGCCGAAGGGGATAGAGAAGCCGCAAAA
ATTTATTCAAATGCATATGGCAAAAATATTGAATTTTACAAATTCTGGCAGGCATTAGAAAGCTATAAAGCAGTATTAAA
AGATAAAAGAAAAATTTTCTCAACAGACATGGATTTCTTTCAATATCTTCACAAAAGAAATTGAAAGTTTATTAGTATAA
ATTTTTTCTTTAAATACCTGTAAAATATATATTATAAATCTATTATTATAGATTAAATAATAATGCAAATCTTTATTTAA
ATTTTAAAAAAATACCCAAAAAATATTTTACTACACACCTTGAAAAATTAATTAAATTTTTAGAAATTGTCCATTTTAAA
GCCTAAAAACTAGCTATGAATCATTTTTTTAGCACTACATTTGAAGGCTAAAATTTAAAAAGAGTTGACAAACATATATA
CTTATGAAAAAATTAAGGTACTAGAATAAAAATGCTGCTGTAGCTCAGTTGGTAGAGCATAGGACTGAAAATCCTTGTGT
CAGGAGTTCGATTCTCCTCGGCAGCATGCATTTATTTAAATTACAATTGTCGCTGTAGCTCAGTTGGTAGAGCATAGGAC
TGAAAATCCTTGTGTCAGGAGTTCGATTCTCCTCGGCGACATTTATTTAAAGATTAAAAGGATCTCAAAGTGATACTTAA
AGAAATAAAGCAAATAAAAGATCTAAGCGAACAAGACATAATTTTCTCAAGAATAGGAAACTTATCAAAACTTGGCACAA
GAATAAATGAAAAAATCATTAAAATACTTTCCAAAGGCAATACGCCATACATTCCTGTACTTAAAAAAGAAGAAGATGAA
TCATATGAAAATCTTATAAAAAAAATAAATGAAGAAATTTTAAATGATGATCTTAACTATTTAAGAGAAAAGCTAATAGA
TAGTCTAAAAGATGTATATAAGCCCTTTAAGGAAGACGATCCAATATTTATTACCAAGGGCAAAAAACCACTCATGAAAA
TAAATACATTGATGGAGACTGAGCCTAATCAAATTTATTGGAAAGAAATATTGGAAGGAAGCTTTAAAATACTTCCAAGA
CATAAAATAACATCTTTGCAAAAAATTTTATTAGAAATATATCATTATTTTGATGTTAAAAAGCTTAGGACAAAAGAAAA
CCTTAAAGATAAAAAAACTTTAAAAAAATTATATTTATATTCTGCTAGAAGAGACTATGAATTTTTTAAAGGAAAAGTCA
AAACAGAAGGTGATTCAATACTACTACATTCAGTCGATACAACAATTTACTTTTTAATTACAATTGCAAATTTAAACAAA
ATAAGGTCTTTGAAAAATGCACCTCGTTCAACTATTAAATTTTTTCTTGATAAAACTGAATATAACGAATTTACAGAATT
TTTTTATGCAGAAGACATGATACTACAAGCCGCACTTGGATCATTGCTACACTCAATAGGATTAATGCATATAACAATAT
TGGAAAATATGGGGAATAAAATAAGCCTTAAAGACAAAAATTTTAAAGAACATCACAAATTAAAAATAGAGCACTTGGAA
AAAAATATTAACATTGCTAAAAATTTGTTTAGAATAAGAGAAGATATTTCAGCTATTACAAAAATGATAATCAATGGACA
AAAAGACTACCTTGATGCCACTGGACATCCACAGCTAAAAATCAACAAATTTATTCATGAACTTGTTAGAATTTTTTGCA
TAGTAGACACTTACGATGAATTGGTAAATCCAATAATAATTAAAGAAAGTGCTAACCCTTTAGAGACTGTTAAATTCTTA
ATAGAAAATAGTGGGAAATACTACTGGAACAGAAAAGAGCCAAAAGAGCAAACAAAAAACAAAAAATTTGACATTAAAAT
GCTAGAAAATTTTTTAACAATACTTGCACCTTTTGATTATGGGCAAATAGTAGATGTAAACAAAAAAAATAATAATGAAA
ATCTTTTTCAAGCTGCTGTTCTGGAATACAAAATGAGCATTGCGCCAAATCTATCTATAATAAACAAAAAAAACCAGACT
TACAAAATAGAAGAAATAATAATGGATCTTGAGAACAAAGAAATTTTAATAAAAGATGCAAATGGAAATTATAAAAAAAA
TCCGTTAAACAATGTGGATGATTTTGTAATAAAAAACAGTATTCCAGAATTAAATAAAAATGAAATTCAACTCATTCCCT
TTAGTTATGAAAAAAAATAAATCCTACAATATTTTCAAAAAAATAAGTTTTGACCCCCCATACCTTTTTAAATTATAAAC
TGAAAATTTTGATGTATTTATCTCCAAATCTTCATTAGAAGGATAATGCATAATGATGCTAACTTTATCATTTAAAATTT
TACCCTTTAAAATAATCTCAAGCAAATTAATCTTATTTTTATAATTAAACGGGGGATCAAGATAAATAAAATCATAAAAA
AGATCTTTTTTACTCAAAAAATCCTCTGCTCTTTGAAAAAAGAATTTATAAAATTCCTCAACAAAACTAAAATTCTCAAC
TAATGTAATTTTAATTTTTCTATTACATTCAACAAGATGAGCAAGACTAGCCCCCCTGCTAAGAGCCTCAACAGACATTA
TACCAGTCCCTGCAAAAACATCCAAAAATTTTGAATTAACAATATCCTTGAAAATAATAGAAAAAAAGGCTTCTCTAACA
AGAGACATCACAGGACGAACAGAGCCATTCTTGGGAAACAAAATCTTTTTACCTTTATATTTGCCCGAACTTACATACAT
AAATAAAAATTTTAAAACAATTTTAAAAAACAATGAATATATAAAATTAAATTTTTGCTATAATCTTATTTTAAGAGAGA
AAAATATGAAAGGCATTATTCTGGCAGCTGGGTATGGAACAAGATTTTTACCAATAACAAAAACAATTCCAAAAGAAATG
CTACCAATTTTAAACAAGCCAGCCATAGATTATATTATTCAAGAATTTATCGATTCAGGAATAAAAGATATTTTATTAAT
AAGCTCAAGAAGAAAAAAAGTTCTTGAAGATTATTTTGACAGAGAAATTGAACTTGAAAATATTTTTTTAAAAGAAAATA
AAAAAGATGAATTAGAAAAGATTAGAAGCAAAAAAATCAACATAAGCTTCATAAGACAAAAAGAAATGCTAGGCACAGGA
AATGCCCTACTTTATGCAAAACCCTGGATAAATAGAGAGCCTGTAGTTGTAGCTTACCCTGACGATCTTTGCATTGGAAA
TCCACCATTAAGCTTGCAATTGATCAAACTTTATGAAAAAACTGGAAAGAACATAATATCTATCATTGAAAATCCAGAAA
ATATAAATAGATACGGAGTAATAGATCTCTACAAAGACGAAATCCATGTAAAAAACATTGTTGAAAAACCAAAGATTGGA
AGTGAGCCTAGTAATAAAGCATCTATTGGAAGATTTTTGTACAATTATGAGTTTTTTGAACATTTAGAAGAAGGATTCAA
ACTACATAAAAAAGGTGAATACTATCACATTTATGCTTTAAAAAAGCTAATGGATCAAAAAAAAGTATTATATAAAAACA
TTGAAGGGAAAAGAATTGACATAGGAACTCTTGAGGGTTATCTAGAGGCAATAATAAATTCTGCCAAAAAAGATAAAAAA
TTAATGGGAATTATCAAAAAAGGAATAAATGAAAACAATTAAAAAGGATTCGGAATTTTATGATTCCCTTGCCACATTAA
AAAAGTATATAAACAAATATATAGAAGAAAAAGTTTTAAAATATAGCATTTCTTCCCAGCTTTACAAATTAGAAAAACCT
GAAATAATTGAACTTATAAAAATTAGCAATGATTATGAAAAAGAAAAAAATGCATTTAACACTTCACTTGAAGAATGCTA
CTACAAAAACACTCAAAATGAAGCAATTAAAAAATGGATATTAGAAATAGTAAGAAACAAAAATTTTATTCAAATAAGCA
AAGAAGCCAATCTCAACACCAAAAAACTAGGAACAACATACAAACTAAAATCTAGCAACTTTTTAAAACTAATTGAAATA
CAAAATAGCCCTTATTATTCTCAAGAAAAAAAAGACATTTACAAGCAAATTATATTAAATTTTTCCAGCAATATTAACAT
TGACAGCCTAGAACAAACAATAGATATTCTGGTAGCTGTAAGAAACAGAAATAAAATTAAAATATTAAATATTTTAAATA
AAAATTTAAAATATCGACCAGAAAATCAAAAAGTTTTTAAATCAAGCTTAACCAATAAAGAAAGTAGACTAATAAAATTA
AAAAGAATGCTAATACTTACATATTGGCCAGTTGGATGTTTGAGCAAAAATATTTTTATTAAAATTTTAATAAAACATTA
CAAATACTTGGAAGAAGAAATTCTAGCGCTAAAATACAATGAAATTTTAAACTACTTACGTGCACTAAAAACTTTAAGTC
TTAATGAAATTTTTTATAAAGGTTCGAGTAAAAATATTAGCTTTAATTATTTTTTTAGCGATTTCACACAATACGCCCCA
AAAGATTTTCAAGACACATTAAAGTGTTATTTATATGTAATTGAAAAAACAATAACAAAAAAATATTTAACTTGGTTTTT
CAAAGACAAAATATCTAATAATTGGGAATCTTTCATAGATGCACTTGAATACATTGAAAAACATAAATTAATCAACATAA
AAGAAAAAATAAAAGAAATTATAACTGCAAAATTTCAAACAGAAGATTTTTTTATATCTTTTGACAAAACAAATTTCAAC
CCATACGAAAGCTCAATCTTTAAAGAAAGATACATTAAGAGTGCATTTTTAGAAATTATTATGCATTATGTCAAAAAAAA
TTCTCAGAATATAGAAACTTATGGCTGGATTGCATTCTATATTTATGCTGATAATAAGGATAAAAAAATTTTTTGTCAAC
GCATGAAAGAATTTTTCAAATCTAAAACCTTTGAAATACAAAATCAAATATTTGTATATTTTCTATCTTTTTACCCAAAT
ATTGAATATAAGCATTTCAAATTTATATCAGACATACTACTCTACCTTGACGAAAATAAAATTACAATACCTAAAAAAAT
AATAAAAATACAAAAAATAAATCCTAACCAACTAGATTACCAAAAATCATATCTTTTAATAAAATCACTAAAAACAAGAT
CAAGGATTTTAAAAATTATTATCAAAAATATAAGATTTAATCTTATTGAAAAACTGGAAGATGAAAATGAGAAAAAATTA
TTACCTGCAATGTGCTATTTAATATATTGTGAGAATTTGGTAGAATTAAAAAACAATAGAAAGATAAAATCTAATGAAAA
AAATAGTTTATTAGAATTTATTTCTTTTTTCAAAACAAAATTGAAGCAAAAAATAAATTTTAAAAAAGAACTTATGAAAT
CTAAAGGCATTTAATCTAAAATAAGTATAATGGGAAAAGAATGAGGATTTATTTATTTTTAAATAAAAATTACAAGATTT
TTATTTTATTTTTAATTTTAATATTAAATTCAAAATTGGCATATTCTCAAAGGCTAATTAGAATTGGCAAAGAAGAGATG
AAAAACAAAAATTATATTCAAGCAATCGAAACACTAAGTGATGCTATTAAAAAATACCCAAAAGTACAACTCGGCTATTA
CTTTTTATCAATAGCATACAGAGAAAATAATCAACTAACAGAAGCAGAAGGAGCATTGCTCGATGGAATTGCAGTAGGGG
GTGAAATCGACTACATACTATATTATGAATTAGGCAACATAATGTTTAACAGAGGGGAAGGTTACTATCCTTTAGCAATA
AAATATTATTCTAATTCTATTAAAAGTAGACCTAATTATGACAGTGCGCTACTAAACAGAGCTAATGCCTATGTTCAACA
GGGCAAAATAACTTCTAAAGAAAAAGAATACCAAAAAGCTTGGGACTCTTATACTATGGCTATCCACGACTACTCTCAAT
TTATTACCCTTAGATCAAAAACAGAAAAAAAAGACAGCATTTTGCTTATAATAAGCTATTTAAGAAATGAAAAAATTAAT
CTTGAACAACTTGACAAAAGTTTGAAGGGGCGAACCGAGCATATTGTATACGCAAAAGAAGATAAAAATCAAATACTTAA
AGATAGTTTTAAAGACAACCTAGAAACAAATTCTTTAATTGAGCTAGAAAAACTTAATTGGCAAGAGGAGTTATACATAG
ATGAATAAAAAACATACAAATTTTTCGGTATTATTGCTTTTAATTTTCTTACTTATCTTATCATTTGGGGGCTTTGGTTA
CTATATATATCAAAGCAAATTAAATGACAAAAATCGAGAAATAATGCTAAACGAAGTTAAAAATAGCGTAATAGATCGAA
ACTATAAAAAAGCATATTCTGTTGCAAAACTTCTGCAAGACAAATACCCCCAAAATGAAGACATTGCAATGCTTACAAAT
ACACTAGCAGAAATTGCCAACAGTAGTCCTTTTGAATCAAAAGACTTGCAAAGAGATTCTGCTAATCAAATCTTAGACAA
GATCAAAGGTCAAGACAATACAAAAACAAATGTAAACGAAAATTTTGATATAGCATTTAATAATAGATACATTAAAGACA
GCACAATAACAGAAAACTACTCTGACAGAAACGATGATGTTGGCATTGAAGATGAAGACATATCTGAATTTAAAAAAAGC
AAAATCCCAGAAAAAATAAAACCAAATACAAACCCAAAAGAAGAAGACCAAATAATACAATCTCCAAATCCGAAATTAAG
TGTTAATGACCAAAAAAATTTATTTAATTTGGAAAAACTAAAAAAAAATTTAAGTGGAAAATCAAATAGTGAAAACATTT
TAAACAATTCTCAAAAAATAGAAAATGATAAGCAAAACACAAATTTATCCAAAGAAAAAAATTCGGAGAATATTTTAAAA
ACTCCGGACAACAGTAAATATTCAAACAATAACAATACTACATCTTTAAAAAAAATTCCTTCAAATTCCCAAAAAGAAAG
TGAGCTTTCTCCACCCAGTCAAACAATAATAGGGAAAATTTATAGGCCATATAGCTACTTAATAAAAAAAGAGCTCTATG
AAATATTAGACAATATTAATACCGGAAGAGTCACACTTGGAAAAAACAGATTAAAAGAATTAATTAAAAAGGGTCTAAGC
AACAAATTTCAAAAAGTAAATGAATTGATTGAAAATTCAAAAAATAAAGAAGCTTCAAATTTACTATTAACCTTAATAAA
AAAAGATATTGAACCAAATCTCATCAATATACCAAAAGATCCTTACAAAAAAGAAATTTTTCAATTAGATAAAGAAGACA
AGAAGCCTCAGCACCCGGGAGACCTTAAATCTAAAGTTCATTCAATAAAGCCCATTGATCTTGAAAATACAAAATCACGC
CAACAAGCCATTAAGGATCTAAACGAATTCTTGAAAAACAATCCCAATGACGCTCAGGCCTCTAAAACTTTAGCTCAAGC
TAATAAAATACAGCACCTGGAGGACCTTAAATCTAAGGTTCATTCAATAAAACCCATTGATCTTGAAAACACAAAATCAC
GCCAACAAGCCATTAAGGATCTAAACGAATTCTTGAAAAACAATCCCAATGACGCTCAGGCCTCTAAAACTTTAGCTCAA
GCTAATAAAATACAACACCTGGAGGACCTTAAATCTAAAGTTTATTCAATAAAGCCCATTGATCTTGAAAATACAAAATC
ACGCCAACAAGCCATTAAGGATCTAAACGAATTCTTGAAAAACAATCCCAATGACGCTCAGGCCTCTAAAACTTTAGCTC
AAGCTAATAAAATACAGCACCTGGAGGACCTTAAATCTAAGGTTCATTCAATAAAACCCATTGATCTTGAAAACACAAAA
TCACGCCAACAAGCCATTAAGGATCTAAACGAATTCTTGAAAAACAATCCCAATGATGCCCAGGCCTCTAAAACTTTAGC
TCAAGCTAATAAAATACAACACCTAGAGAACCTTAAATCTAAGGTTCATTCAATAAAGCCTATTGATCTTGAAAACACAA
AATCACGCCAACAAGCCATTAAGGATCTAAACGAATTCTTGAAAAACAATCCCAATGACGCCCAGGCCTCTAAAACTTTA
GCTCAAGCTAATAAAATACAACACCTAGAGAACCTTAAATCTAAGGTTCATTCAATAAAGCCCATTGATCTTGAAAACAC
AAAATCACGCCAACAAGCCATTAAGGATCTAAACGAATTCTTAAAAAACAATCCCAATGACGCCCAGGCCTCTAAAACTT
TAGCTCAAGCTTATGAAAACAATGGAGATTTGCTAAAAGCAGAAAATGCATACGAAAAAATTATCAAACTCACAAATACC
CAAGAAGATCACTATAAACTTGGAATCATTAGATTCAAGCTTAAAAAGTATGAACACTCAATAGAATCATTTGATCAAAC
AATAAAACTCGACCCAAAACATAAAAAAGCACTTCATAACAAAGGAATAGCTTTAATGATGCTAAATAAAAACAAAAAAG
CAATAGAATCTTTTGAGAAAGCAATACAAATTGATAAAAATTATAGCACCGCCTACTACCAAAAAGGAATAGCAGAAGAA
AAAAATGGTGATATGCAACAAGCATTTGAAAGCTTTAAAAATGCCTACAATCTCGACAAAAAACCAAATTATGCATTAAA
AGCCGGAATAGTATCAAACAACTTGGGTAACTTCAAACAAAGTGAAAAGTATTTAAATTTTTTTAATGCCAATGCAAAAA
AACCTAACGAAATTGCTATTTACAACCTATCAATAGCAAAATTTGAAAACAATAAACTTGAAGAATCTCTTGAAACAATA
AACAAAGCCATAGATTTAAATCCAGAAAAAAGTGAATATTTATATTTAAAAGCATCTATAAATCTTAAAAAAGGAAATTA
TCAAAATGCTATATCACTTTACAGCTTAGTAATTGAAAAAAACCCTGAAAATACTTCAGCCTATATAAACCTGGCAAAAG
CATACGAAAAATCAGGAAATAAAAGTCAAGCAATCTCAACTCTTGAAAAGATAATAAACAAAAATAATAAATTAGCCTTA
AACAATCTTGGGATACTTTACAAAAAAGAAAAAAATTATCAAAAAGCAATTGAAATTTTTGAAAAAGCAATTATCAATTC
AGATATTGAAGCAAAATATAATCTTGCAACCACTCTAATTGAAATTAATGATAACACAAGAGCTAAAGACCTTCTAAGAG
AATATACAAAATTAAAACCAAACAATCCAGAGGCCTTACATGCACTAGGAATAATAGAATATAATGAAAATAACAACGAT
CAAACACTAAGAGAACTTATAAAAAAATTTCCAAATTACAAAAAAAATGAAAATATTAAAAAAATAATAGGAATATAAAT
TTCAATGAACAAAATAAGATTCTTAGATAAATACTTGGTTCAAAAAATAGCAGCAGGAGAATCAATAGACAGGCCATGTT
CAATATTAAGGGAACTGCTAGACAATTCAATAGATTCTGGAGCTACTAAAATTGAGGTTTTTCTAGTAGAAGGGGGAATT
CAAAAAATCTTAATAATAGATAATGGAAGCGGAATAAGTAAAGAAGATTTAAAAATCTGCTATCTACCACACACTACTTC
AAAAATATCATCGGAAGAAGATTTAAGAAAAATAGAAACTCTAGGCTTTAGGGGAGAGGCTCTCTCTAGTATTGCAATTT
GCTCCAACATTTCAATAACAAGCTCAACAACTAGCAATGAAAGCTATCAAATAGAAGTAGAAAATGGAATTGAAAAATGC
TTTAAAAAACAACCCGCCATAAACGGAACAATAGTAGATGTCACAAAAATATTTCACAACTTCCCAGCAAGGAAAAGATT
CTTAAAGCAAGAACCCATTGAAACAAAAATGTGTCTAAAAGTTTTAGAAGAAAAAATAATAACCCACCCCGAAATCAATT
TCGAAATTAATTTAAATCAAAAGCTAAGAAAAATTTACTTTAAAGAATCGTTAATTGACAGGGTTCAAAATGTATATGGA
AATGTAATAGAAAATAATAAATTTAGGGTCTTAAAAAAAGAACATGACAATATAAAAATAGAAATATTTTTAGCACCAGA
TAAATTTTCTAAAAAAAGTAAAAGACATATTAAAACATTTGTCAACAGAAGACCTATCGATCAAAAAGATCTCTTAGAAG
CAATAACTAATGGACACAGCAGAATACTTTCTCCTGGCAACTTCCCAATATGTTATTTATTTTTAGAAATAAACCCTGAA
TATATTGACTTTAATGTACACCCTCAAAAAAAAGAAGTAAGATTTTACAATCTTCCATTTTTATTTAAACTAATATCTGA
CAATATTAATAATTTTTTTGATAAAAACATAAATAACTACCAAGACATAATAATAAAAAGACAATTAACAGAAGATGATC
ATTTAATAGAAATGACAAACCAACCAGAAAACTTTAATAAAATCAACACATATGATATACCACAAAACAATAATTTAGAA
ACAGAAGATGTAAACGAGCCAAACAAAAACACAACACAAAGCAATATTGACCTTAAAAGGTACAATTCAATTATACAAAA
TAGACCAACACTCAGGGAAAACATTGGAAACATTTTCTCTGACAATTTTTTAGAATTTGAAGAACCTCTAAATAAAAATG
AAAAAGAAGAAATAAAATTTAACTATATTGGACAAATATTCTCTGAATTTTTAATCGTTGAAAAAATAAATGAAATTTAC
TTCATAGACCAACACGCAGTTCACGAAAAAATAATATATGAAAAACTTAGAAATTCAAAAAAAAATGTTCAAAAACTTCT
AGTACCAATTGAATTCACAGTAGTTGATAAAAACATAGAAGAAATTATAGATAGTGAGATTGAAGAATACAAACAAATGG
ACATTATAATCTCTAAAATAGGCCCTAAAAAATATCAACTTGAATCTATTCCTAATATTTGTAGTCAATATGAAAATACT
CTTATTAACTTTTTTCAATCAAGAAGAAGCAGGACAATAAATTCTCTTGAATCTGACTTATACGCAACTATTGCCTGTAG
AAAGGCTGTCAAAAGAAATGACATGCTAAGCGCTGAATTTAGTAAATTTTTAATAAATGAATTTTTTAAACTAGAAATCA
AACATTGTCCTCATGGACGAAAAATTTATTACAAAATATCTAAATTTGAACTTGAAAAAAAAGTTGACAGAGCATAAAAT
AAAACCAGAGTTCCCATGATGAAAAAAATCAAATCAGAAATCAACTTGTTAAAGATAGAAAAAGACAAAAATTTAATTGA
GCTTGGAAAAATATTAAAAAATAATAATATAGTAGAATTAAAAAATTTAAACCACTATCCCAATTTAAAATTAGTAGAAA
AAGAATTGTATCAAATGAAAAGCAATTTAAGCAAATCAGAAGAAAATGAAAACATATTAAAAAATTTAAACAAAAAAATT
TATATTCTTAAAAAAGAATATAAATCTACTAGTAAATCATATAAAAAAAACCTTAAAGAAATTGCTAAAACAATAATCGA
AATTTATCCTCAAAATCTAGAATTAATATCAAAATACAATATGAATTTTTCTAAATTGAAACTTGAAAAATATAAAAAAA
TAGAATTAGCAAGTGATCATAAAACAAAAAATTATTTACAAAGAATAATGCTTGAAGTTAGCTCAACAATAAACAATATC
ATTAATATGATAAATGTATATAAAATATCAAAAGAATTTGAAAAGCAGGTATTCACAAAATATTACCCTTCTGAAAACTT
TGAAAGCATAATGAATGAATTTTCATTAAATAAAAAGTTAAACAATGTAATTGTTAAAGAATTTAAAATAATAAATGAAA
TCAAAACAAATCTAAAAAACATAAAAGAAGAAATAAAAGAAATAATATCTACAAGCAAAAAAGAAAAAATATACAAAAAG
AATACAATAAAAAACGAAATCAATGTTATTACAAAAAACAAAGAAAACATTTTAAAAAAAATTGCTGAAGAATTTATTGA
AATCACAAAAAAAGATAAAATGACAGCCAAAACCAATGCAATCAGCTCAATAATTCAAAAAATAGAAAAAATAAACCAAA
AAATATTAAACTTAAATAATGATTTAATAAAAATAACAAAACAAGAAGAAATAAAAAACATTCAACAAAAGATACAAGCT
CTAACAAAAGAAAAAAATAAAATTAATAACAAATTAGACGCATTAACTTCTAAAATAGAAGTTATTCAAAATGAACTTGA
CAATGAATAAAAAATAAATATAATAAATTAAAGCTAAGGGCCCATAGCTCAGTTGGTTAGAGCACCCGACTCATAATCGG
TAGGTCCCAGGTTCAAGCCCTGGTGGGCCCATTTTGATCTTTTCAGCCAACTTTAAAAAAAAGATTTGAATTTTTTTCGA
CATAATAAAAACTTATGTAATTATCAAATGCTTTATCAATCTCTAGAATATCTATTGAATCAATTCTAACAACTGAAGAG
ACCGGATGTAGTTTGTCTTTATAAGTTTTAACAAAAAATACTTTGGAATTGCTTAACTTGTTCAACATTTCCATATCTTT
AGACTTATATACATAATTGTGAACATCATCTAAATCATATTTTGACATACCCAAAGAAATAACAAGCTCTCTATTGTATA
CTCTCATGCCCTTATCAAAAAGACGAACACATGAGGTAAAATCTTCAAAAGTTTTATCAAAAAAATTAAACCTCAAATCC
TTACAATATAGAATATCCTTTCCAAGGCTAGAATCAATAAAAAAAGAGCTATAATTATTATTAATCACTTGAATAAACTC
ATTAGTGTTCTTATTCTCTATTGATAATTTAAAAACATCTTTTGAATTTATAACTTTAATTGCAAAATCAAAACTCATAG
AGTAATCTACGCGATTTTCAGTAAAATAATAATTTATCTTATAATCAAGCTCTTTTATCTCCGGATAATTTATGTCGCAA
GAACAAGCAAAACAACAAAAAAACAATATTAATTTAATTTTTAATCCGCTCTGCATACTCTTTAGTTTCAGAATTAATTA
AAACCTTATCTCCAACGTTAATAAAAAGTGGAGCTTTTACTACAAGCCCTGTATTAAGAGTAATATTTTTCATTGCATTT
GTTACAGTATCACCTTTAACAGCCGCCTCAACTTCTACAACTTCAAAAGCAATCTTTGGAGCCAGCTTAATATCAATAAC
CACATTGTCAAAAGTTACAAGAGAATAGATTTCAGACTCCTGCAAAAAAGGCACTTTATCTTGTAAATTAGCACTTTCTT
TTAAGTCCAAACTAACTTGATCATAAGTTTCTAAATCCATAAAAACCAAAACGTCTTTATCTTTGTATAAATACTGAGCA
CTAACTTCATAAATTTCAATAGCTTCTGCGGTATCTGCCCCTTTTAAAGTTTCTCTAATGACAAATTTGTTTTTTAAGTT
CTTAAGCTTTAACCTTACTATCGCCCCTCCCCTACCTGTTTTTGAGAATTCTCTTTCAAGAACAATATGGGGAGCCCCTT
TGATAAGCAAAAAAGAACCTTTTTCAATCTCACTAGATTTCACTACTGCCATTTAAATACCTCGCAAAACTTAACATATA
AATCTAGTAGTAATTTATACCAAAAAATTAAAATATTTGCTATTATTCCTCAATTATAACTTAATCAATAAAGTTAATTT
GTAATTGACTTATTTTAAATTAATGATATTATATACTTAAACAAAGGAGTTTACTTGATGAAAAAAGTTATTATCTTAAT
TTTTATGCTATCAACAAGTTTATTATACAACTGTAAAAATCAAGACAATGAAAAAATTGTATCAATTGGAGGATCTACAA
CTGTAAGCCCAATACTAGACGAAATGATTTTAAGATATAATAAAATAAACAATAATACTAAAGTAACATACGATGCACAA
GGAAGTAGTGTTGGCATAAACGGGCTATTTAACAAAATATATAAAATAGCAATATCATCAAGAGATTTAACAAAAGAAGA
AATTGAACAAGGGGCAAAAGAAACTGTATTTGCTTATGATGCTTTAATTTTCATTACAAGCCCTGAAATAAAAATTACAA
ATATTACAGAAGAAAATCTAGCTAAAATACTAAATGGAGAAATTCAAAATTGGAAACAAGTGGGAGGTCCTGATGCTAAA
ATCAACTTTATCAATCGAGACTCTTCTTCTGGTTCTTATTCGTCTATAAAAGACCTACTTCTTAATAAAATATTTAAAAC
TCATGAAGAAGCTCAATTTAGACAAGACGGAATAGTGGTAAAATCTAATGGAGAGGTAATTGAAAAAACAAGCCTTACTC
CCCACTCAATAGGATATATAGGTCTTGGATACGCAAAAAATTCAATAGAAAAGGGTTTGAATATTCTTTCTGTTAACAGC
ACATATCCTACAAAAGAAACAATAAATAGCAATAAATACACCATTAAAAGAAATTTAATAATAGTTACAAATAACAAATA
CGAGGATAAAAGCGTAACTCAATTTATTGATTTCATGACAAGCTCAACCGGACAAGATATTGTTGAAGAACAAGGCTTTT
TAGGGATAAAAACATAATTAAATTAAAGAAAAAAAAACTTGACTTAATCTTAAGTCAAGTAATACAATTTAACACTGGCA
TGAGCTTTAAGGGATTCTTTTAAAAAATGCATCTGAGCTTAAAGACAAAAAGAAAAATAATTGAAATTATTTTCAAATCT
TTTATTCTTATATCTGCAATAATCAGCTCCCTATCAATATTGTTTTTGGGTTTGTTTATATTAAAAACTGGAATAATGCC
ATTTCTTAATAACAAAATTAAAATTTTAAACTTTTTATTCAGCACAAATTGGGATCCTACTAGCAATTTACAAAAATCTT
ATGGTATTTTGGCATTCATTATTAATTCCTTTTTAACTACACTTTTTTCTATTTTAATTGCTTTACCAATTGGATTGGGA
TTTGCGATATATTTACTTGAAAAAGCAAAAGGATTTTATAGACAATTTTTACAAACAGTAATAGAGCTTTTAGCAGGAAT
CCCTAGTGTAGTTTACGGATTTTTTGGAAGCACATTTATTGCAGCTTTAGTAAAAAACATTTTTCAAAGAGAAGACAATT
TGGGATACAATTTAATAAGCTCATCACTCATATTAAGCATAATGATAATCCCCACAATAATTAGCGTTTGTTATTCATCG
CTCAAAGCCGTTCCAAAATCATATAAATTTGCATCTCTTGCATTAGCAGCAACAGACTGGCAAACAATATATAATATAAT
AATACCATCGGCTAGTCGAGGTATTTTAGCAGGAACAATATTGGCAATAGGAAGAGCTATTGGAGAAACCGTGGCAGTAT
TAATGGTCGGAGGAGGCTCTCCTCTTTTTATAAAAAACATATTTTCTCCTATTAGAACACTAACTGTAAACATTGCTATG
GACATGGGATACGCCTCGGGTGTTCACAGAGAAGCTCTCTTTTCTACAGCTCTAGTATTATTGCTATTTTCAATAATTAC
AAATTTACTCAAAAATTTTATACTATCTTCCAATAAAGGGTTAAAGAAAAAGTGACTAAAACTCAAATCAATAAATTAAT
TAATAAGTTCTATTTCTTTATAATCAATTCTATTGCATATTTTTTAACAGCGGTATTAATTTTTCTAATAGCATATGTAT
TGTACAACTCTTTATTTTATTTCAAAAAAAAACAAACTTTATTTTTAAACAAAACTCAAAGCTTTGTGCCATTTAAAACA
GAAGACGGCAAAGAAATACAAATTGCTTTTATTGTTAACAAAAATATCAACACAGACAAAATCTCAATAGAAGACATTCA
CAACATATATAATAATAAAATTTCACACTGGGGAAGCATTTCAGATCAGGGAATTGACATTATACCTATTGCAAGTTCAA
TTGACAGCATATCTAACAAAGCTATTCTAAAAACACTAATCAAAAATAATGTATTTAATAAAAGATACATAAAAATCGAA
CCATCTACCAAAAAAATACTTCAAACCATAAACAGCACAATAGGCTCTGTAGGCTATTTAACAAAAAAAGAATTTGAATC
CCTAGATTTTAAATTATATCCCAATATTAAGGCTTTAAAAATAAAAACTATGTCTGTCCTAATAAGTAAAAAAACTTTAA
CAAAAAATGAAAATGAAATAATCAATACATTAGGTATTGATGAAGTTGAAAAACTTATTAAAGGCAAAGAAAAATGGGTT
AATTTAATATCAAAAGATATTAAATTAAAAATAATAAAATATCTTGATCAAGAAGAAAATATAATACAAACTATAGAAAA
AACAGAAGGCGCACTAGCAATTGTGCCTTGGCATTATTTTCAAAATTTTAAAGCACCCTTTATTAAAATGCATTATGTTG
ACAAAAGTAGTCCTTTAAATTTAAATTTCATATTATCTATTCCAAGAGATTCTGGCGCATATGGTGGAATTTCTTATTTA
ATATTAAATACTTTTTATGTAATAATATTAACAACCGCTATTTCAATATGTATTGGAATAGGAACTGGCATAATGCTTGC
CGAATACACTTCTAATAAAATATTTTACAAAATACTGTCTATGAGCGTTGACATTCTCTCCTCAATTCCCGCAATAATTT
TTGGACTTTTTGGACTGATTTTTTTTGTGCCAATTTTTGGAATAGGAATACTCTCAGGAGCAATAACAAGCTCCCTAATG
ATATTGCCAATGATTGTTAAAACAACCGAAGAAGCATTTAAAACAATCCCAAAATCATACAAATACGCTTCATTCGCCTT
AGGGGCAAATAAAACAGAAACTATAATTAAGGTTATGGTTCCAGCAGCTATTCCTGGAATACTAACAGGAATAGTTCTTG
CAATAGGAAGAGCTTTAGGAGAAACGGCTGTATTGCTTTTTACAATGGGAACAAACTTGGGGCTTGCAACAAATTTAAAT
GAACCTTCAAGAACATTAACTGTACACTTACTAATGTTATTTCAAGAAGGACACCTAGACAAAGGATTTGGAACAGCCTC
AATACTTGTTATTATGGTATTCATAATAAATTTAACATCAAAATTTTTAATAAACAAATTATATAGGATTAAATAAGTGA
TAAAAGAAAAAGATACACCAAAAAATGAAGTTATAATAGAAACGGAAAATCTAAATCTATTTTATACAGACTTTAAAGCT
TTAAATAAAATAAACATGAAAATACTGAAAAATAGTATTACCGCCTTAATAGGCCCATCTGGCTGTGGAAAATCAACATT
CTTAAGAACTCTCAACAGAATGAACGACCTTGTTGAGGGCATTAAAATAGAAGGCAATGTAATATATGAGGGGAAAAACA
TTTATTCAAATAATTTCGATATCCTGGAGCTTAGAAGAAAAATAGGAATGGTATTCCAAACCCCCAACCCATTTTTAATG
TCTATCTATGACAATATAAGCTATGGTCCAAAAATACATGGAACAAAAGATAAAAAAAAACTAGACGAAATAGTAGAGCA
ATCACTAAAAAAATCTGCACTCTGGAATGAGGTCAAAGACAAACTTCATACAAACGCCTTAAGTCTCTCAGGAGGCCAAC
AGCAAAGGCTCTGCATTGCAAGAACTCTTGCAATAGAGCCCAATGTAATACTGATGGACGAACCTACCTCTGCTCTCGAT
CCAATATCAACAGGCAAAATTGAAGAGTTAATAATAAACTTAAAAGAAAGTTACACAATAATCATTGTAACTCACAACAT
GCAACAAGCCGGAAGAATATCTGATAGAACCGCATTTTTCCTTAATGGATGCATTGAAGAAGAAAGTTCAACTGATGAAT
TATTCTTCAATCCTAAAAATACTAAAACTGAAGAATATATCAGCGGAAAATTTGGATAATTTTAACCTAGTGAAACATCG
AGAAACATCATTAATGTAAAACCAATAACACCAAATATGCTTGGCACTTTATTGTCAATGTCTTTTCTCTTAGCTTCAGG
TATTAATTGTTCAATTGACACATAAATCATAGCTCCTGCAGAAAAAGCCAAAGCAAAAGGTAAAATTCGAGTAAAAGAAT
AAACCGCATAAGCACCCATAAGCCCCCCCACAATTTCTACCAATCCTGACATTTGACCATAGTTAAAGCATTTTGCCAAA
GCAACATTACCTCTTCTTAAAGGCAGAGAAATAGCTGCTCCTTCGGGAATATTTTGAATACCAATACCAAGCGTAAGAAG
CATAGCCCCAACTAAAGTTTGAATATCTGGATTAGACGCCAAGGCTCCAAAAGCAACTCCAACAGCCAATCCTTCTGGAA
AATTATGTAAAGTAACAGCAGTAAAGAGTAAAAAATCTTTTTTACCATGTTTAGTTAAGTCTTCATCAATAAAAGTAAGT
TTATCCAGATCTGGAACAAATACATCTACAATATATATAAAAAATGCCCCAACAAGAAATCCAAAAACAGCCGGCACCCA
AGTAATGTATCCAAGCTCTTCAGCTCTTTCTATAGCAGGCTGAATAAGCGAAAAAAAACTGGCCGCTATCATAATGCCAG
CTGAAAAACCAAGCATAGCGTCCATTATTTTATTATCTACCTTTCTAAAGAAAAAAACTGCTGCTGCTCCAAAAGCTGTA
GTAAACCAAGTGAAAGTAGAACCTAAAAGTCCCAATAATACAGGATGCAAAGTCAATAAATAATCTAAAATTGATTTTAT
CATAAAGCCTCCTATTAAAACAAATCAACAAATAATAAGTAATTTACTCATCAATCAAAATAGCTTTTATTCTTCTTATA
CCTGAAGATGAGGATTGTTCTTTTTGTATTTTAAAAGTACCAAGTTCATTGGTATTCTCTACATGAGGGCCTCCACAAAC
TTCAAGCGAAAATCCATCTATCTCATAAACGCTCACCAAATCGTCATATTTTTCTCCAAAAAGAGCCATAGCACCTTTTT
CTCGAGCTTCACTTAATTTCATTATAATTTTTTTTACAGACAAAGAATTTTTTATCTGTAAATTAACAATCTCTTCAACT
TTTTTTATCTCATCATCCGTCATCTTTTCAGAATGAACAAAATCAAACCTTAATCGCTCAGCAGTAATATTGCTTCCTTT
TTGTCTAACATGATCGCCTAGTACTAATTGAAGTGCCTTATGCAGCAAATGAGTCGCTGTATGTAGCTTAGTGGTCTCAT
AAGTATAATCGGCAAGCCCACCTTTAAAGACTTTTTCACCCCCTTTCTTTGAAGTCTTTTGATGCTTCTTAAAATGCTCA
TTAAAACCCAATTTATCAATGTTAAAGCCATATTCAATAGCAAGTTCTTCTGTTACTTCGTATGGAAAGCCATAAGTATC
GTATAGTTTAAAAGCAATATCACCAGGAATAGTCTTGGAAGGCAAATTTCTTGTTATTTTAATAAATTCTTGCTCTCCTT
GAGATAAAGTTTTAAAAAACTTTTCTTCTTCTTTGCTTAATTCCTTTTTGATAAAATCTTTTTTTTCTGTTAGCTCATTA
TAAAAAGATCTATAAATAGCTTCTACAGAATCAACAAGATCAGCTAAAAAATGGGATTTTATCCCAAGTTTCTTTGCATA
TCTGATAGATCGCCTTATTAGTCTTCTTAAAACATATCCTTGCCCCAAATTGGAGGGAAAAACAATAGAACTATCAGCAA
GAATAAAGCAAGCAGCTTTAACATGATCAGAAATTATTCTAATACATCTATCATCATCTTCTTTTTGTCCATAAATTTTA
CCAGAAATATATTCTATTCTCTTTATTATAGGCATGAATGCATCTGTATCATAAACTGAAGATTTGCCCTGCAAAAAAGC
AATTGTCCTCTCAAGTCCCATTCCCGTATCAACGCATTTTCGACCCAATTCTATGTAATTACCATTTTCATCTTTATTGT
ATTGCATAAAAACATTATTCCAAATTTCAAAATACTTACCACAAGAACACGTAATATTACAGTCAAGAGAACACTTAGAC
TTTCCAGTATCCACATATATTTCAGTATCTGGCCCACAAGGCCCTTTAGATCCAACAGGCCCCCAAAAATTATGATCCTT
AGAAAGATAATGTATTCTATCTTTGGAAATACCCAAGCTTTCCCAAACTTTAGCAGTCTCTGTATCGCGCGGAATCTCTT
GATCGCCTTCAAATACGCTCACATAAAGACTGTCTTTTGGAATATTTAAATAATCAGAAGATGTCAAAAATTCAAAACTA
CACTTTACAGAATACTCTTTGAAATAAGCTCCAAGAGACCAATTTCCAAGCATTTCAAAAAAAGTTAAATGGCTTAAATC
TCCAACCTCATCAATGTCGCCTGTTCTTAGGCATTTTTGAACATTAACAAGCATATCTCCTGATGGATGCACTTCTCCAA
GAAGATATGGGATAAGGGGCTGCATGCCGGCTGTATTAAAAAGAACTGTAGGATCATTTTCAGGAACTAATGATTTCCCC
ATTATTTCAAAATGTTTTTTTGATTTAAAAAAATCAATATATTTTTTACGCAACTTATTAAGTGTCATTAAATAAATTCC
TCATTTTTTCTATATATTATTAAATCGCCTTTTAAAGTTAAATTTTTAATATAATTAACAAAAGCTGTTGTCATAGTTTT
TAAATCTTTTTTACTTATTTTTCCTAAAAAAGCTTCTTCGTCTAAAATGATTTCTTTGCGCCTTTTTGAAACATTTGAAA
GCATTTTATCTCTAACCTCATCAGCTTTATCCTTAATAATAATTGCAATCTCTTTGTCTGTAAACTCTCTTAAAATATTA
TGAAGGTCATTATCCATTATTCTCAATATTACATTGATATCAAATATTTTTTCTCGAATTTCACTGTCCACAACAGGATT
TAAATCCCGCATATTAATATTATTAAGCAAATTTTTCTCTTCATTAAAATCCATATAGCTTAAAATATCAACAAGTATCT
TAGATCCATCAAGTTTATCTGTCTTAAGATTCCCCTGCATCTTAAATCTATCCTTAAGCTTATTTGAAATTGCCTCTATT
GTCTCCATGCTCAATTGCCTTGGTTTGACAAGATCTTTTACAAATTTTCTTCTATCTTCTTCTTCTAGCATTGAAAAAAC
ATATTTTTTTTGATCTTTATTTAAATAATTATATAATATAACAAGCGTTTTAATATTCTCATCCTTAATTAATGCCCAAA
GTTGTTCATGCTCAATTTGAGACAAATAATCAAAAGGAATAAAAATATCATTACCAGTAACTTTTTTATAAATTGATTTT
GCCTTAGATTTTCCTAACGTTTTATTTAATAACTCATAAGCAAAGTTATCATCAACCTTAACATACCTTTTTTGATTTCT
TAGTAACTCTTCAAATTCTTTAATAATATGCTCTTTTTCTTCTGGAGCAATATAGCTAATCTTTGAAATTTCTCTGGTAA
TTAAGATTATATCCGAATCATCAAGCTCAGACATAATCTTAGCAGATTTTTCAAGTCCAATAGCCAAAAAATATTTTGCA
ATCTTTGTGACCTTACTCTCTTTGCGAATAAACCCTGGTTTTAACTCATTAATATTGTTGGATTTAGGCTCGACAGGTGT
TTTATTTTTATTGCCCTTAATAAGGCTTATCCAAGATCTAAGCATAGAGCCTTGAATCTCTGAATCGGAAAAATTTTTAT
TTAAACTTAAAGTATCAATTTCTTCAACGGTTTTTTTGCTTAAATTTTTAGCATTTTTATACTTGGAAAGCCTAGGATCC
TGCATAACTTTCATCTCTTTTAATGTTTGTAAGAACTAGTAAATTGGGATGCTCTTTGAGAAGTCTGGCTGGACATTCAT
TAATAGAACTATTAGAAGCTAAAAAATTTTCTAAAGCACGCTTTTTATCAACACCCATAAATAACAAAACAACAGCTTTT
GAACCAAACAAAGATTTCGGCGTTAAGCTTATTCTTTTGCTTGGGAATTTGGGAGAATTGTATTCATACTGATAACCTTC
TACATCTGAAAACAACAATTTTCTTGAAGGAAAAAGCGATGCTATGTGGCCATCCTCACCAACAGAAACTATAATAAAAT
CAAAAATATTAAACCTAGAATTAAATTCAATATTATAGTCATGAATAGCTGTGGCTTCGTCTATTTCGCTATAAACAAAA
GCATGAAATTTGGAAATGCTTATTAAATTTTTATCAACCATTTTAGAAAAAAAATTTTTATTTAAAAGATTATAATTACT
ATTCTCATCATTTAATGGAACACACCGTTCATCAACTAAAAAAAAATGCGATCTTCTAAAAGAAAAATTTTGTTTAAGAA
AAACGCTTAAAAAGTTAACTATACTTCGACCACCACAAATTCCAATACTTGTATATTTATCTTTATCTACATTCATATTA
AAAAAATCAAAAAATCTATCTTTTAAATAATTCTCTTCATCAGAATATAAAAACTCCATCTAACTTCCCTTAATACATAT
TAATCTAAATAATAATAAATAGTTGAAGCAATCCTTAATATTTCTTTAGGATAAAGCTTTGGGTTGCCAAAGATTATATC
AACTAGAAAAAATTTAAAGTATTCTTGATTTGCATTTTTAATTTTATCTAATTTGGAACCAAAATGTCTCGTAAATTCTA
AAGCAGAAAGTTCTGCATTTCTTATTGAACCTGCTAGAATTTGAAAATTTGTATCATTAATTCTATTTAAATAATATCTT
AAATCTCTATTACTGCTAATTGGCAAGCCTTGATTATAAAACTCAATAATATTTTTTTCTACTGTTTTCATTTTTTCAAT
ATCAATTGTATTGGCAATTAAAGCAATATACATACATATTTAATAAAAAAGCTTTAATCTTAGATAAATTTAAATTATTT
GCTTTAATGCCGTCATTAATCGAATCACTATTCAAGTCATAATGCAAATTACAACTTACAGATGCCAAAAGGATTTCTTT
TTCGCTTGTGCCCTTAGCCTTAATACAATTGCCATTTTTAATGACAATTCCTTTTACTCTGCAAGAAATTATAATTGAAA
ATGACAGAAAAAGTATTAAAAAAAATAAATCCTTTCTTCCAGGCATATAACAATTCCTCCTAAAAAAGAATAAATAATTG
TTAAATCAGCTCGTTTATTCTAACATATTATATAATGTTAATGAATCGAAAAATATCAATAGCCCCAATGGTAAACATTA
CAGACGAGCATTTCAGATATTTAATAAGACTTTTATCAAAAAAAGTTACATTATATACCCCAATGATTTCTGCAAAGTCA
ATAATTATGGGTGATGTAAAAAAAATTGTAAAGCAAAACCCCTTAGAATCTCCAATTGCAATTCAAATAGCAACAAACTC
CAAAAATGATGCCCTTAAAGCTATTCAAATTCTTGAAAAACACTTTAATTTTGACGAATACAATCTTAATGTTGGATGCC
CATCTCTAAAAATCCAAAATGCAAATTGTGGAGCTTGTCTAATGGGCAATGCTAATCAAGTAGGTGAAATTTTAAAAACG
ATGAAAGAAAACACAAATAAGCCTATTTCAATTAAACATAGATTGGGCATAAGGCCTTTATCTAGTGATTACAAAAATGA
AAGTTATTCTGAGGTAAAAAACTTTGTCAAAATAATCTCAGATTTTGGTATCAAAAATTTTATTGTACATGCAAGGATTG
CAATATTAAAAGGATTTTCTCCTAAAAATAATAGGAATATTCCAAAATTAAGACATGAATTTGTATATAAGCTGAAAAAA
GAGAATAAAAATTTGTTTATTGAGATAAATGGAGGAATCAATAACTCAGAGCAAATTAAAAAACACCTATCTTTTGTTGA
TTCTGTCATGATTGGGAGAAGTGCGTTTGAAAATCCATACTTTATTGCAAACGCCTCAAGAGAATTTTTAAACGAAACTG
ATGAAATTCTTACAAGAAAAGATATATTGATGCAAATGGTAGAATACATTAAAGAATACGAAAATTATTTGTCGATCAAT
ATATTATTCAAGCATCTTATGGGAATAGTATTCTCCAAAGAAGGAGCTAAAAAATTTAGACAAAATTTAACAGCACCATT
TCCAAAAAACTTAAAAAAGCATGAAATATTGCTAAAAGCTATAGAAACATTGCCAGAAAAAATACTAAATTCTAATTCTT
AAAAGGAATATAATCAAAGCCTGTATACTTAACCAAACTTTTAGGAATTCTAACTCCTCCCTTTTGATCCTGAAAGTTTT
CAAGTATAGAAATAATAACCCTTGTTGTAGCTATTGCTGTTCCATTTACCATGTGTGCAAATTTATTTTGTCCATCTTGA
TCTTTGTATCTAATCTTAAGCCTTCTTGACTGATAATCTGTACAATTTGAAGTTGAAGTAACCTCCCCATAACCACCTTT
TCCGTCTCTTCCAGGCATCCAAGCTTCAATATCATATTTTTTATAAGCTGGAGAACCAAGATCAAAAGAACAAATATTTA
AAACCCTATAAGGAATTTCAAGCTCAGTAAAAATTTGCTCTTGAATACTTAAAAATTCATCATGAATAACTCCAGATTCT
TCTGCTTTGCAAAAACAAAACATCTCCACCTTGCTAAACTGATGAACTCTATAAAGACCTTTTGAAAGCTGACCATATGC
TCCAGCTTCTTTTCGAAAACAATGTGAAAACCCTGCCATTCTTATTGGCAAAGTGAGATCTATTATTTTATTATAATAAT
AACCGCCAAGCGTAATTTCAGAAGTGCCCACAAGATATTTATCTGTATCTTCAATCTTATAAATATTGCTTTCGTTGCCA
CGAGGATTAAAACCTATTCCATCAACTATAAACTCTCTTGCAACATCAGGAGTAATAAAAACATCAAAACCTTTATCTCT
TAATTTATTTAAAGAGAAATTAATAAGAGCAATTTCTAAAAAAACTGCTTCATTTTTAAGATAATAAAATTTACTCCCGC
TAATCTCACGTGCTCTGTCAAAATCTAGAAGATCTAAATCTCTGCCAAGCTCTAAATGATCTTTTGGCTTAAAATCAAAC
TGTGGAACAACTCCAACCCTTTTTATTTCAAAATTATCTTCTTCACTACTGCCAATAGGCACATCAGGTGACAAAATATT
GGGCACTTTCTTATTTTCAAGGTCAAAATCAACAGATACTCTTTCAAGCTCTTCTTCTAGATCAATAAGCTGTTTTTTCA
AAATCTTTCCGGTTTCTATTAAAGAGATTTTTAAAACTTTATCAAGATTTTCTTGCATTTTAGAAGAATTTTCATTTCTT
TTTGCATTAAGCTCACCAATTTTGGTAATTAGTTTTTTTCTCTTATCATCAAGATAAATTAACTTATCAATATCTAAAAC
AAGGCCTCTTGCTTTAATACTTCTCTTAACAAGATCAAGGTTATCTCTAATAAATTTCAGATCAAGCATCCTATCTCCTA
AGATATGTCTTAAGTAAAATTTTTAAACAAAATTACAAATAATATTAATTCATATTAAGGTTATTATATAATATCTTATA
ACAGGATTAGAATAAATATTGCAGGGAGAAATCATCGCATGCTAAATCCAAGAACAATAAAAACAACTTTTATGTTAATA
TCTACATTAATGATTTTTAACGGATGTACAAAAAAATTAACCAAGATCAATTTTAAAGATATTAGCTTAAATAGCAACAA
AATGAATTCTTTAATAATAAATTCAATAAGCTCAAAAGAAGAATCACAATTTTATGAATACAATATTAGAATACCCAAAT
TAATAATTGAGGGAAAAGAAAAAGGAAATCTTGAAGAATTGAATAATGAGATTAATGAATATGTGAGCCAAATTGTAGCA
AGACTTGACATTGTTAGTAAAGAGCTTAAACCTGAGAATAAAAAATTCAGCTTAAAAATAAACTATGAAATTTACCATGG
GCACAATATTTATACAATAATACTTATTGCAACCCAAGAAATTAATGATAGCCCCATTACAAATTACAGAAGTTATTACA
TTCAAGATAAAGGAAATTATATTCATAATATTGACGACATAATTAAAACAGATGAAGCATTCCCATTTTTTATAAAAAAA
ATTAAAGAAAAAATTCTACCTAACGAATTATTATTTGATTTACAACAAGCAGTAATTTACTTTGAAAACAAAAAAATTAT
TATTAAATTCCCAGAATACACATTTAAACTAGATGACACAGAGGAGCTGCCAAACATATTTGAATTTAATGAAAGTGAAA
TAGCACAATTTGTAAAATAAGGATTAAAGACATAAATGAAAAAGAAAAAAATTTTCAAACTAATTTCAAAAACTTATTTA
GAAGAACATGATGCAGAAGGATATTATTTTAAACATGAGAGTGGTCTTGAAGTATTTCACTTAAAAAGCGATTCTTTTAA
AGAAAATGCATTTTGCATAGCTTTCAAGACAATACCTTCAAACAATACTGGAGTTGCACATGTTTTAGAGCACACAATTT
TTTGCGGCTCTAGCAAATATAAAATAAAAGATCCATTTCTTTACCTATTAAAAGGAAGTCTAAACACATTTTTAAATGCA
ATGACATTCCCAGATAAAACCATCTACCCAGCAGCATCAACAATTGAAAAAGACTATTTTAATTTATTTAATATCTATGC
CGATTCTATATTTAACCCATTGCTTAAAAAAGAGTCATTTATGCAAGAAGGATACAATATAAATCCAAAAGATTTTAAAG
TATCTGGAATTGTCTTTAATGAAATGAAGGGTAGCTATTCAAATAAAAATTCTCTAATAAATGAAATAGTAAGCAGTTCT
CTTTTTGAAGAGGGTGCATATAAATACGATTCAGGCGGAATCCCAACAAATATTATTGATCTCACCTATGAAAGTTTTTT
AGATTTTTATAAAAAATATTATACACTTGAAAACTGCAAAATATTTTTATGCGGCAACACTCAAACTGAAAAAAATCTAA
ATTTCATTGAAAAATACATAATAAGGCCTTATAAAAAAGAAAAAAGCAATGTCAATATTAACATAGAAAACGTTAAAAGA
TGGGAAAAGGGGAAAAAATTAACATATAAAATTCCTAAAGAAAACGATAATTCTCTTGGGGTATACACAATAAATTGGCT
TTGCACAGAAATTAATAATATTGAAGACAGCATTGGTCTTGAAATTCTCTCAGAAATACTCTTAGACGATTCTTGTTCAT
TCACAATTAATATCTTAAAAAGTGGGATAGGAGAAGATATAGCCCACATTAGCGGAATCAATACAGATTTAAAAGAATCT
ATTTTCTCATTTGGACTCCAAAATGTCGTTGAAAACAAAGAAAAAGAATTTAAAAATTTAGTTTTCAGCGAGCTTAAAAA
TTTAGTAAAAAATAAAATTCCAAAAGAATTAATAAAAGGAATTCTTTTTGGCTACGAATTCGCTTTAAAAGAAGAAAAAG
GACAAAATTTTCCTATCGCTTTAATGATAAAAAGTTTCAAAGGTTGGCTAAATGGACTACATCCAATCAAAACATTACAA
ACAAGCTACTATATAAATGAAATTACAAATAAATTGGAAAAAGGAATTTATTACTTCGAAAATTTAATTGAAAAATATCT
AATATTTAATAATCATTATACATTAATAAGCTTTATTCCATCACACGATACAGAAAAGGAAATGGAAGAAGAAATTGAAA
AAAAATTGATGGCAAGGGAAATTGAAATTAAGCAAAATCCAGAAGAATTTTTACAATTTAAAAAAGACTACAATCAGTTT
AAAAAATACCAAAATAAAAAAGATTCTAAAGCAGATATAGCAAAACTTCCCTTGCTAAAAATAGAAGATTTGCCAAAACA
AATAGAAAAAAGTTTGGATCTTAATGAAATAAAAGAGCTAAATCTACATTCTTTTAAGTTTAAGAGTAACAATATTTTCA
ATGTAAATTTATTTTTTAAACTAAATTTTTTAGAAAAAGAAGATTACATATACCTATCTTTATTCAAAAGAGCTCTTCAA
GATTTATCTACAAAAAATTATTCTTACATAGACATTAACAATAAAATCCAAAATACTTTAGGGCAAATAAATATATCTGG
AAGTTACGATGAGGATATTGATGGAAACATTTTAAATTCATTTAACATTAGCTTTAAGTCTTTTAACAATAAAGTTAAAG
AATCATTTGAGCTGATAAAAGAAATTTTAATTAATATCAACTTTCATGATTATGAAAGATTAAAAGAAATAACATTAAGC
TTGAAAAATGATTTTAAATCCTTATTAATCCCTAAGGGACATCTTTTAGCAATGTTAAGATCCAAATCAAAACTAAAATT
AAATGAGTATTTAAAAGAATTGCAAAATGGAATAACAGGCAGAGAATTTTGGCAAAAAGCAAAAACCGATACAGAATCTT
TAAAAGAAATCGCAAATAAATTAGACAATTTAAAAAATAAAATAATTTTAAAAAACAATCTATCTGCACTAATAATGGGA
AATACTGACGACATTCTTAAAAACTTAGAAAATGAATTTTTCAATCTAAAAGAAAGCCTAGAAGAGAGCAATCATTACAA
CGGGTTGCTCAATCTTGACGCAAACAGCAAAGCATTGAGAGAAATAATAATTATCCAATCAAAAGTAGCTTTTAATGCTA
TATGTTTCCCCAGTTACAAAATCAACGATGAGAATTATCCAAAAGCAAATTTTCTAGAGCATGTATTAAGAAGTGGAATT
TTTTGGGAAAAAATAAGGGTAATGGGGGGTGCATACGGAGCAAGTGCATCAATCGCCAATGGAATCTTCTCTTTTGCGTC
CTACAGAGATCCCAATTTCACCAAAACTTACCAGGCTTTCGAAAAATCTTTAGAAGAATTAGCTAATAATAAAATGACAG
ATGATGAGATTTATACCTATTTGATAGGTTTAATAGGAACTAACATCTATGTAAAAACTAAAGCTACAGAAGCTTTGCAA
AGCTATAAAAGAAAAATGCTAAATATTAGTGACAGCTTAAGACAAGATATTCGAAATGCCTACTTTACAATTACACCGCA
AGATATTAAAGAAATATCCACAAAGATTCTAACACAAATAAGACAACACAACAGCATTGCATCTTTGGTAAATAACCAAA
TATACGAAGAAGAAAAAAACAACCTAGAAAAATTAATAGGAAAAGAATATAGCTTAAAAAAGATTTATTAATATTTTCTC
AAAATTTTATACAAAAAAGCCAATTTTTAGGACTTTTTATACCTTTTATTAAATTTATCAATTCTTCCTGCTGCATCAAC
AAACTTTTGCTGACCAGTATAAAAAGGATGGGATTTGCTTGTAATCTCAACAGTAATCAATGGATATTCCTTTCCATCAA
TATATTTAATAGTTTCCTTTGAATTCAAAGTAGACTTGGTTAAAAACATTGCTCCATTTGATCCGTCTTTAAATACCACT
AAATTATTTTTAGGATGTATATCTTTTCTCATAAAACCTTCCTCTTAATCTTCAATAAAGTTTAATTTACATTAGAAATA
ATGTCAATTTATTTAATTACCATTGCTCATTGTCTTCAAGAAAATTTCATTGTTTTTGCTTTTTTTCATCTTTTCTATCA
GAACTTCAACTCCCTCATAATCATCAACACCTCCAAGTATTCTTCTAATAAGCAAAATCTTAGAACGCTCCTCTTCACTA
AGAAGCAATTCTTCTTTTCTGGTACCTGACTTTTTAATATTAATAGCAGGAAAAAGTCTTCTGTCTGCCAAACTTCTATC
AAGAATTAATTCCATATTACCGGTACTTTTAAATTCTTCAAAAATAACTTCATCCATTTTACTACCAGTATCAACCAAAG
CAGTAGCTATAATAGTTAAACTTCCCCCTTCTTCTATATTTCTAGCAGACCCAAAAAACCTCTTTGGCTTATGAAGAGCA
TTAGAATCTACCCCACCCGATAAAATTTTACCAGAAGTTGGCATAGTTTGATTATATGCCCTTGCAAGCCTTGTAATAGA
ATCAAGCAAAATAACAACATCTTTTTTGTTTTCAACAAGCCTTTTAGCCTTTTCAATAACCATCTCTGCTACCTGAACAT
GCCTACTAGCCTGCTCATCAAAATTAGATGCAATTACTTCGCCTTTAACGCTACGAATCATATCTGTAACTTCTTCTGGC
CTCTCATCAATAAGTAGTATCATTAAAATAACATCTGAATAATTAGTAGTTATTGCATTAGCTATTTTTTGAAGCAGGGT
AGTCTTTCCCGCTTTTGGAGGAGAAACTATTAAAGCCCTTTGCCCCTTACCTATAGGTGAAAAAAGATTAATAAGCCTTG
TAGAAATATTGCAATTTTCATATTCAAGATTCAATTTCACATTGGGATAAAGAGGAGTTAAATTATCAAAAGGTATTCTG
TTTTGAGCAAACGTAGGATCTTGATCATTAATAGATTTAATTTTAACCATTGCAAAAAATCTCTCACCATCTCTAGGCGA
TCTAATTTGGCCATATAAAATATCACCTGTCCTTAAATTAAAAAGTCTAATCTGAGAGGGAGAAACGTAAACATCATTGC
CTCCAGAAAGATAAGAATTTGATGCAGTTCTCAAAAACCCATAACCATCACTAAGCACATCAAGCACACCTGTAAATAAA
ACATCAATATTATTCTCACTTAATATTTTCACCAATAAAAATATTAATTCGGTTTTTTTCATTGTTACAGCAATAGTATG
ATTGGTCCCAAGACCTTCAACAATTTTTCTAACCTCTGTAATTGGCTTATCATAAAGTTTTTCAATCTCTACATAATCTT
TACCATTAAAAAATTTGATGATATTACTTTGCTCTAAAGTTTTAATATTATTTTCTAAACCTGAAGAAGGAATATCATAA
TCAAAATCAGGAAATATTACCCCGTTTGAATCCTTTACGCCACTTAAATCTGCAGATTTTGTCACGCTAGATGCAGAATC
CTTTTTAGCAACAACTTTAACCACTTTTTTTTTCAAATTATCTTCAATCTTAAACTCTTTAGAAACATCCAACCGCCTTA
TTTCACCTTCTAAATCAAATCCACCATTTTTTTTATCCATATTTTCCTCTACGAATTAAATTTTTAAGAAAGGATTTTAT
AAAAATCTACTTATTATTAATTAATAAAAAACACTGACCCTATTGCAAAGTATCTTTTATTTGTGAAACGGTGAAAGAAA
ACAAATCTACAATTTCATTAGACTTTATCATTTCACACTTACCATCAAAAATTATATTATCATTAATAAATATTTTTTTT
GTTTTTACATCCCCATATATTTTACAACCACTGTTTAAATAAACCTTACTAGCAGCATCTACATTGCCCTTCAAAATTCC
TTCTACTATTAATGTATCGCAAATTACCACATTGGTAATAACCTTACTATTCTTGCCAATAAAAAGCACACCCCCTTTTG
AAGATATTTCACCTTCAAAAGAAGAATCAAGATACAAAGTTCCTTCAAATTTTAATTTTCCTCTAAAAGTTAAACTGGAG
TCTAGCTTACAATCCCATTTATAAGAATCTACGATATTAACTGGCATTTAACCTTTGATACCCCACACTCTCTCTTTCAA
ATCTTTGCCTGGACGAAAATACGCAACGTGATGATCTAGGACCTTAACATACTCCCCTGTTTGAGGATTGCGAGCATTTA
AGCGTCCCTTTCTTTTTCTAACTTCAAATGTACCAAAAGATCTAAACTCAATAACATTATTCGAACAAAGATTACTTTTA
AGCTCTTCAAAAAAAGCATCTATTACAAGTCTTATGTATTTTTTTTCTAATTTCAGATTATTATTTTTAATATTCAAAGA
TATTTGATCAACAATGTCTGACTTAGTAACCTTTGGTCTTCTTGAAAAAGACATAAACTAATTTCCTTACTTTAACAGCA
AAACATTTAAACGAGATTTTTTTCTAGCAGCCTTATTTTTATGAATTATTCGCTTTCTAGCAGCAGTGTCTAGTTTTTTT
GCAACAAATTTAAAAAATTCAATAGCTTCGTCTTTCTTACCCGCTTTTATCATGTTGATACAGCGTTTTTCTATTGTTTT
TAATTCACTTTTTACACTTACATTTCTAATCTTTCTTTTTAAATTTTGACGAGAGCGCTTCAATGCAGATGCATTTTTTC
TCAAGTTATACTCCTTAATAATATTATTAAACAATAGCTTTAATATATCAACTAATTCAAATATAGTCAATCAAAGATTT
AAGTTAATTTAGTACAATAGTTTTGATTAATATATTCAAAAACCTTTTGCATAGAATAAGAAATTTTTTTATTCAAAATA
TATACCTTTTTTGTCTGATGATTTTCTTTGTATAAAAAGCATAAATAATTTTTATTGTTAAATTCAAATTCTCTGGCAAT
AAAAATTTTTTCAAAAAATTCATAAAAATAAATTTCACTTTTAAAAATTTTTCTTTCACAGATTGAATCTTTCCTAAACT
CATAAAATAACACTATATTGCTAATAACTGAAAAATCCCCCAACAAAACTTTAATATCAATAAAACAAATAAATAAAAAA
ATAAATATATTGCTTAATGAAATGTAATAAACAAATAAAGCAATCATAATACGAGCTAAAAACATAAAAAGATAAGTACA
AGATAAATAATATCTTATTGGAAAATTTTCCAATTTTGGGACAAACAGATCTTTTCTCTTAATTTTAAGCTCTTTAAATA
ATTCACTTGAACCGTTGCCTGTCCAAAAACAAACCTTAATCTTTTTTTTATTTTTTAATTGCAAAATCAAAACATTGTCT
GATAATCTTTTTTCAAGCGAAATAATATCACTAAAATCAAAATTATAACTTAAAAAAATACCCTTATAATAAATCTTAGA
TCCCTTAAAAGAAATAGAATAAAAATATCTTAAATAAAAAAAAATTACAAAAAAATTTACCAAAAGAAGTGCTAAAACAA
AGTAAAAAAAACTTGCGTCATAAAAACCCAAATAAAGCAAACAAATCACAACATTAAAAACAAACAAACTAATTAATTTT
ACATTATTAAAAAATAAATCACGCATAATATAAAAATAAATCTACACATTAAATTTAAAAAAGATTACATCTCCATCTCT
TACAATATATTCTTTGCCTTCAATTCTAACAAGTCCTTTCTCTTTTAATTTTTGAACACTTTGAAATTTAAATAAATCCT
CACAAGAATAAACTTCTGCTTTAATAAAACCTCTCTCAAAATCACTGTGAATTATTCCAGCAGCTTTGGGTGCTCTCATG
CCCTGCTTGAATGTCCAAGCTCTAACTTCTTGCAAACCTGCTGTAAAATAGGTTCTAAGGCCCAAAGTATAATAGGCTTT
TTTAATTAAATTGCCAAGACCGCTATCATTTATTCCAAATAATTTTAACATTTCATTTTTATAAGATATATCCTTTATTT
GGGCAAGTTCAGCTTCAATTTTGGCACATAAGATTAAAAAATCATTTCCTTCTTTCAAGGCAATATTTTTTACAATATCT
GTATATTTATTGCCGCTAAGTGAATTTTCATCAACATTGCAAACATACAAAACTTTTTTAAAAGTCAAAAGATTTAATGA
TCTAATAAAGTTGTATTCAAAATCATCAAATTTAAACTCAACAGCAGGATTCATATTGCTTAAATGGTCTTCAAGTCTTT
TTAACATTAAAACAATTGCCTTAGAAGATTCACTAATTTTCTTATCAGTGCTTTTGGCATTTTTTTCTTGTTTTTGAAGG
CTTTTTTGAACAGTTTCAAGATCAGATAGACAAAGCTCAACATTAATTGTAGTTATATCTTTCTCAGGATTAATATCGTC
ATTAATATGAATAACCTCTTTTTCTTCAAAACATCTTACAACATGAACAATAAGAGAAACTTCGCGAATATTAGCCAAAA
ATTTATTGCCAAGCCCTTCGCCTGTTGATGCTCCTTTGACAAGACCTGCAATATCCACAAATTCCATAACAGCAGGAATA
ATTTTGCGTGGAATAATGCACTCTGAGATTTTTAAAAGCCTTTCATCGGGAATCTCTACTATTCCTATATTTGGCTCAAT
GGTACAAAAAGGATAATTCGCGATCTCAACATTAGATGATGTCAAAGATGAAAATAAAGTAGATTTACCCACATTGGGAA
GTCCCACAATCCCCGCATTAAGTCTCATAGCCTAAACCTCTAATAAAATCAAAAAGAAATCTAATTAATGAAATATGCAA
ACTCCCCTCTTCCTGTCTGTTGATTTATATTTGCTTCAACAGATAAATTAAAATATTTATTAGGTTCTTGAGGGCCTGGA
TAATAATATTCCAACAAATAAGTGCCCGTTTTTTGTTCTAAAATTAAATCATAAACTTTAGATACACCTTCATAAGATGA
AAAAGGAATTACAGCACCGCCTGTTTCATTAACTAAATACTGAAGCTTACTATTAATAGGATCATTACCAAATAGTATTA
AGTAAAACCTTATATCATTATTTTTATAATAGCTTACTATTGTATCTAAAGAGTACTTTTCAAAAGCTTTACGATTTAAA
ATACCACCACTAAAATAAACTACTGCTCTTCTTGAGCTTTTTGACATAAGCCCAGAACCTGCCAACTTCAAACTAACGTC
TGTTTTTACAGCATCTGTACTATAAGGACCAAGAGAACTTGTATTTCTAATGCTGTTTGTTAAGCTTTCAATATTATCTA
TAATGGGCACACTTGTTGCATTTATAAAACTAAAGTTTTTATTTTTTGACAACTCTATTAAAGAATTTAAACCTACGATT
TGATCTGTATCATATTTTTTCATATAAGAAGATTTATCAAAAACAACTGCTATATTAATGTCTTTTGAAGCATTTACATT
ATATGCTACCTTAGGATTGACAATGTAATAATTTTCATTTGAAATTGAAAAATTTTCACTTTTAAGCCCAACAACTGGTA
ATCCGCTTTTACTGCTAACATTAAGCTCAACGTAAATTTTAGGCCCTCCAAGCCTAATTATTCTTCTAACATCAACATTT
AAACTATCATAAAGGCTTGCATCACTCTTGTAAACTGAAACCTTGGCATTATTAAAATCTGAGACAATCATCTGATTATT
GGCATCCAAAATAGATGAAGAAATTTTAGAATTCATTTTATCTGCTTTTAAAATTTTTGTAATTGTCTTTTTAGCAATGC
TATATTTATAAACACCATCTTTTGAGGATACTATAACATTATTACCTACAAAATCACTGCTAAGCCCCTCTATTCCCTCA
ATAGAAGTAAAAACTGAATATAAATGATTACCACTAGTATCAAAAACTTCAATGGTATTTCTCAGAGAATCTGCAACATA
AATGTTTTCATTCAAATAAGTAACGCCTGTGGGACCTAAAAGGCCCTTATAGCCTGAAGTTCTAGAACCAAAATGCAAAA
TAAAATCACCCTCAAGTCCAAATTTACTTACTCTTTTATTTCCCCATTCACTTACATAAATATAGTTTCTCTTATCAATA
GTCATATACTGAGGAGCAAGCAATTCGCCATCTTTTGTGCCTTTCTTCCCAATAGATTTCCTTTTAACTCCAAGAACTTT
GTCATAAACACCAATTTCATCACTTGAATAAAGAGTCACATAAAGCAGATTATTAGCTTCAATAACATCATAAGGTGATT
TTAAATAACTAAAGCCATCTTTAACTAAAGCATTAACATTATTATTAACATCAAAATACAATATTTCATTGCCTACAAAG
TTAGCAGCGTAATATCCGCCGTACTTATCAGCCCTTAAAGATGTAATCTGATACCCATGTGGCCTTTTATAAATAGAATT
ATCAAGAGAAGCAACTTTTACAAGTTTTTTAAAATTAAGTTCATAATTTGAAAAAATACCTCTCCTTTGCTCAATAGTAG
AAATCAAATGTCTAAGATAGGGAACCTTATAGCCTTGATCTTTTAAATTTCTCCATTCCATTAAAGCTTCTTCAACATAA
CCCAGTCTATAATAAACATTGCCAGTCCAAAAATGATAATCAAGATTATTAGGATCAAAGCTTAAAATTTTTTTAAAAGA
TAAAAGAGCATCATCGTAAATTCCATTATTATAAGAATTAAGAGCCCATTTAAACTCTTCTTGAGCATCTTTATTAGTAA
CTATTCCTTGGGCATGCAAACTAAAAATATTTAAAAAAAACAAACCAATAAAACCAAAAATTAACATAATCCCCTTTACT
CTTTAAACACCTATTATAAGCATAACTTTTCCAAAAAATAATACAAAAAAATTAATACTATCATATAAAATTATTAATGA
TAATGTTAAATATATTACACCATTATGTTACTAATAATAGTAAAAAAGAGGAAAAATGAAAACTAGATGCTTTTGCTTAG
CCGCATTTTCAGGAATTCTTACAACACTTGCAATTCCAAATGAAATTAAAGAAACCGGATATTCAATCCTTGGATTTGTT
GCTTATGTACCACTTTTTATAGCCTTAAACAAACTAGAAGATAAAAAAGCATTAATGGGACTGACGGTATTTTACTTTAT
AATAGCCAACAGCCTGCAAAATTTTTGGCTTGGGTTTTTTCATGCATTTGGATGGATTACATTCATTGGCGTGATAATAG
GGTACATTCCATATTCACTAACTTTAGGCTATTTCCTTTATTACTCTTTAAAAAGCTTTAAAAATAAAACGATGAGCATA
ACAATGCTTTTTACATTTTATGATTACTCAAGATCAATTGGATTTTTAGCATATCCCTGGGGGCTTGCAGCTTTCACCGT
AAATAACTTCAACAATTTAATTCAAGTAGCAGACATTTTTGGTGTATTTTTTGTATCATTTGCAGTCTACTTTTTAAACT
CGGAAATTGCAGACTTTCTAATCCACAAAAACAAAACAAATTTGCTAAACATAGCATTTCCAACATTGCTAATAACAGCA
TCTTTTACTTACGGAATGATCAAAAAAATTGAGCTAAAAAACTTATTAGCAAAAGAAATAGACAGTCTAAACATTGCAGC
TATTCAGCTTAACACTGATCCATGGTTGCCAGGAAATGACAAAAAAGGAATAAGAGACTCTATTGAAATTACAGAGCAAG
CCTTAAAAGAAAATCCAAAAATAGAATTTGTAATCTGGAGCGAAGGGGTACTAACTTACCCTTTTAGCAAAGAAGATCAG
CACTTTAAAAGCTCTGATTTGCACAATGAGCTTAAAAATTTTATAAAAGAACACAAAATCCCATTTGCCATTGGGGCTCC
CTCAAATTTGGACAAAGCCATGGGGATTCAACAAAATTCTATTTATATGATAGAACCAAACCTCAACATTACAAACATAT
ATTCCAAAATATTCTTAGTCCCTTTTGCAGAAAAAATTCCATTTTACGAATATAAATTTGTAAGAAACTTTTTTTTAAAA
AACTTTAGAATCTTAGGACAGATTGAAGGAAATAAAATCGAAATATTAAAATTGAAAAAGTTTAAATTTGCTCCTTTGAT
ATGCTATGATGATGCATTTCCAGAGCTTTCAAGGTTTTACAAAACCCAAGGCGCTAATATATTAGTAAATTTTTCAAACG
ATTCTTGGTCAAAAACAAATTCAGCAGAATGGCAACACTTTGTTGTGGCTAAATTTAGAAGCATTGAAAATGGAATCAAA
ACTATTAGAGCTACAAACTCAGGAATTACTGCAACCATCAACGAATATGGAGAAACCATTAAAAAATTGGAAACTTTTAA
AAAAGGATACCTATTATCAACTGTAAAACTGTCCCCAACGTTTACAACCATTTATGAAAAAATTGGAGACTTGTTTATAC
ATATATTAGCGATGATGTTTTTAATCACAACACTAAGATTTCAATTTATGGAAGATAAAAACCAATTATTATCATCCTCT
GTAGTAAAAATTAAAGTTTGACGTTCTTTCCAAAATGGAAAATTTTTAGTAACATCATTTTTTTTGGCATTAACATTAAC
AGCAAAAGAAGTATCGTTGGATTTTGAAATTTTTAAAGACTTTAAATCGTAATAATCATCAACTGATAAATACTCTAACT
CATCAGCATCGGCCTTAGATGAAGCACTTGATAAAGTTGATATAAAATCATTTTTTGATTCAAATTGACCCATAACGTTA
ACTTTATCCGCAATAACTGAATCAAACAAATCAAAGTTCCTAGAAATTAAAGCTCTTGCAAACTTTCCAAATTGAAACTT
AATAATTTTATCTTGATTTTTGCTTCTCTCTCTTTGAGCAATATATTCTATTTTAGGAGCATTTGTAAAATCATTGATTT
CTATTTTTTCGTGCACTATTCCAGGTATCTCCTCAAGCTTAATATCCTCAAGCATAACAACCTTGGGATTGTCATCTTTA
ATCCTAGCATCAAGCTCTTTAACTGCAAGCTTGATATCAAACCCCTTTTTCAAATCTGGATAAATCTTTAAAGCTTTTGC
TTGAAAAAGCTTTCCTTTTTTAATTTTACCAACGTTTATATATCTTTGACCAACCTCATAATAAAAAATAGCAAGCTCTT
TTTGCTTATCAATATAAGAAGAACTACCTTGAGCAAATAAATTCAAAAAAACAAAAGAACATAAAATATATAGAAGAAAT
AATCTTCTCATAAGAACCTCCATTAACACTCAACCTTAAAATAAAACAAAAGAATGTCAATCTACTATAAATAATTATAA
TACAAGTTTATCTCTAATTAAAGAAATCACTTTATTCCTATCTTCTTCACTAAAAATATTTATATTATCGTAAGAAAATT
TTATTTTTGACGACAAGTTGTATTCATCATACCACTTTAAATATTTCCTATTAAGACCCTCAAGATAATCTCTGGGAATA
TTCATTTCAAAGCTTCTATTTCTATTTTTAATTCTGCGCTCAACTTCATCAATACTACAATCAAGATAAACAAGCAAACT
TGGTCGCTGAGAATGTTCAAGCATATTATCAAGAAGATCGATATATATTTTATATTCCTCATCAGAAATATGCCCATCAC
AATTTAAAAGAGACGCAAACACACAATCACCATAAATAGATCTGTCTAATATGCCCCCTTTTGTTCTAAATACACCTTTT
ATTAATTTAAATCTCTCATTAAGAAAATTAATTTGGACTGGAAATGCCCATCTGGATTTATCTTTATAAAATTTGTCTAA
TACAGCTAAAGTAAAATCATTATTTAATTCACTGTAAAAAGGAACTTCCAACTCCTTTGATAAAATATTTCCAAGAGTAG
TTTTTCCTACCCCAATTAAACCTTCTATTACAATCACCAAGTCTACCTCCAAAATAACTTAAATAAATTCAAATATAAGC
TAAAAAAAGAACTACTAACGAACAAAACTTCATTAATGAAAAAATCCAATGTAAAAATTTTAATATAAAATAAAAAATCC
TTAAACAAATTTTAGAAAAGAAATTCATAATTTAAAAATTAAAATTCTTAAATTATTGACATTAATCTTAATTAAAAATA
AGATATTAAATATAATTTTAATAAAGCTTTTATTAGAAAAATTAATTTTTTTTTAATAAAAGAGACTAAAATAAAAAAAT
TCTAACCATCTTGCAAAAAATAAAATAAAATTTAATTAAAAAATTTAATATTATTCAGATTAAAAAATCAAAAATTAAAA
CTTCTTAATAAAAAATAAAATAGTTATAAAGATAAGGAGATATAATTATGAATTATACAAAATTCCAAGAATTTATATCG
GAATTTTTGGGAACATTTATCCTATTGGCTCTAGGAACTGGATCTGTTGCAATGACAGTATTATTTTCCTCAAGTCCCGA
AATACCAGGAGAAATAATAAAAGGAGGATATACAAATATAGTATTTGGATGGGGATTGGGTGTAACGTTTGGTATTTACA
CAGCAGCAAGAATGAGCGGAGCACACCTAAACCCAGCTGTTAGCATAGGATTAGCAAGTGTTGGAAAGTTTCCCGTTTCA
AAACTTTTACATTACATTGTAGCGCAAATATTAGGAGCTTTTACAGGTGCATTAATGACACTTGTCGTATTTTATCCTAA
ATGGATAGAAATGGATCCTGGCTTAGAAAATACTCAAGGAATAATGGCAACTTTCCCTGCTGTTCCTGGATTTTTGCCTG
GATTTATTGATCAAATTTTTGGAACTTTTTTGCTAATGTTTTTAATTTCTGTTGTTGGAGATTTTACAAAAAAACACAGC
GACAATCCATTTATTCCTTTTATTGTAGGAGCAGTGGTTTTATCAATAGGGATAAGTTTCGGAGGAATGAACGGTTATGC
TATTAATCCTGCAAGGGATCTGGGACCAAGAATTTTGCTCTTATTTGCTGGATTTAAAAATCACGGATTTAACAATCTAA
GTATAGTTATTGTACCAATAATTGGCCCAATAATTGGAGCAATTTTGGGAGCTACAATTTACGAATTTACACTAAAAAAT
AACAAAGACTAAAAGAAAAAATATTTATCTTTATTAAAGGAAAAAGGAAAAACTATGAAATACATTTTATCTATTGATCA
AGGTACTACTAGCTCGAGAGCAATGGTATTTGATAAAAATGCAAACATAAAGGGGTTTGCTCAAAAAGAATTTACTCAAA
TTTATCCACAACCAAGTTGGGTGGAACATGATCCTACAGAAATATGGGGCTCACAACTTGGAGTTATAACAGAAGCTATG
GCAAATGCAAGAATTTTGCCCAATGAAATTGATGCTATTGGAATAACTAATCAAAGAGAAACTACGGTTATATGGGAAAA
AAATACAGGAAAGCCCATCTACAATGCAATAGTATGGCAAGACAGAAGAACTGCAAAAATTTGTGACCAATTAAAAAAAG
AAGGAAAAGATAAAATTATTTTGGAAAAAACAGGCTTGGTGCTAGATTCTTATTTTAGTGGAACAAAAATAATGTGGATA
TTGGATAATGTAGAAGGTGCCAGACAAAGAGCCGAAAATGGCGAATTATGCTTTGGAACAATAGATACATGGATATTGTG
GAATCTGACTCAAAAAAAAGAACATGCAACCGATTACTCTAATGCTTCAAGAACATTATTATTAAACATTAAAACATTAG
AGTGGGATGATGAACTTTTAAGCATATTAAATGTTCCAAGGGCAATTTTGCCTGAACTTAAAGAAAGTTCTACAATATAC
GGCAAAACAGACAAAGCACTATTTGGAGCAGAAATTCCTATTGCAGGAATTGCTGGGGATCAATTTGCAGCAACATTTGG
ACAAGCCTGCCTTAAAAAGGGTATGGCCAAAAACACTTATGGAACTGGCTGCTTCTTAACGGTTAATATAGGAAAAGAAC
CAATCATTAGCCACGATAAGCTTTTAACTTCAATTGCATGGGGAAGAAAAAAATCTGTAACCTACGTTCTTGAAGGAAGT
GTTTTTATTGGAGGAGCTGTAATCCAGTGGCTAAGAGACGGTCTTGAATTTTTCAGAAAAAGCTCAGATGCAGAAGCGTT
GGCAAGCTCTGTCTCAGATAATGGTGGAGTTTATTTTGTGCCAGCATTTGTTGGGCTTGGTGCACCTCACTGGGATTCTT
ATGCAAGAGGAACAATCATCGGAATAACAAGAGGCTCAACAAAAGCTCACATTACAAGAGCTGCTCTTGAGAGCATCGCA
TTTCAAAGCTTCGATATACTAAATACCATGAAAAAATCCATTCCCAACTTTGAAATTCAAGAATTAAGAGTAGACGGGGG
AGCAAGTCAAAACAATCTATTAATGCAATTTCAAGCTGATCTTTTAGAATGCAAAGTTGTAAGACCAAAAATAACAGAAA
CAACCGCTCTTGGCGCTGCTTATCTTGCAGGACTTGCAACGGGTTATTGGCAAAGTGCCGAAGAAATCGTAAGCCTTTGG
CAAGTAGACAAGATATTTGAACCTTCAATGCCAAAAAATCAAAAAGAAAAGCTTCTTGAGAATTGGAACAAAGCAGTTGG
AAAAGCAAAATCCTGGATACAGAATTCTCATAGTTCATAAAAGTTCAAAACAAAGCTTTAAGATTATAACAAAAATATAC
TGGTAACAAAATTATGCATAATTTATTTGATTTTTTGAAACTAAAACAACATATAATAAAAATGTTTGGCAAGCAAATAA
ATCAACTATACAAACAGCTCTTAATTAAATTTTTTCATCTACATCTATTAATATTGTGCATGTATTCAAAAAATAAACTG
TCTAAGCCTTTTGAAAAGGTAAAATTCATTGGAGCAATACAAAAAATGATTAATAATATATTAAATCTAAAGAAAAATCA
CAAAAAATTGAAAAATTTACCAGTGCAATTGGTCTATAGTGCTATTCAATAAAATTAAAACAAATGGTCTTTTCGAATTT
CTTCAATCTAGTATTTAACTAAAAAGAAAAGAAATTAACCAAAATGGAGGAATATTTAAATTTCATGAATAATAACAAAG
AAACAAAATTAAAAGATCTTGAAAATCAAGAATTTGATCTTATAATAATTGGAGGGGGCGCAACAGGTCTTGGCATTGCG
GTAGACGCAATTACAAGGGGGTATAAAGCAATACTTATAGAAAAATTTGATTATGCAAAAGGAACTTCCTCTAGATCAAG
CAAATTAATTCACGGTGGAGTAAGATATTTAGCCCAATGGAATATTTCTTTAGTTAAAGAAGCTTTGCACGAAAAAGCCA
TTCTTGAGAAAAATGCACCCCATTTAATTAACGAATGTGCACTTATCACGCCTATTTATAATGTTTTAGAAATACCTTAT
TATTATTTTGGATTAAGTTACTACCACAATCTTATGGGTAAAGAAAAAACTACTAAATACAAAACTAAATTACTATCCAA
AAAATCTACCATTGAAAAAGCTCCCAATATTAAAACAGAGGGCCTTAAATGCTCTGTTCTATATTACGATGATTCATTCG
ATGATGCTAGAATGGCAATAACATTGTTGAGAACTTTTACCGAAAAAGGAGGGATTGCCCTTAACTATACAGAACTTAAA
AAATTCAACAAAGAAAACGGAAAGCTTTCGGGAGTTCTCATACAAAATAAATTGTCAAAAGAACAAATTTCATTAAAAAG
CAAATGCATAATAAACGCAACAGGAATATTTTCAGATGAAATAAGAAGGTTGGATGATGAAAAAGCCTTAAACATCATTA
AACCTTCCCAAGGTAGCCATTTAGTAGTCAAAAAAGACAAATTTCCCAAAAATCATGCAATATTAATACCTAAAACTAGT
GATAATAGGATTTTATTCGCTATTCCTTGGTATGATAGTGTTGTTTGTGGAAGCACTGACATTCCAATAAAAGAGATAGA
AGAAGAACCCAAAAGATTTGAAGAAGAGATTGACTTTATAATAAATAATTTAAATAACTATTTAAATATTAAAATAGAAA
AATCAGATGTAAAAAGTGTATATACCGGAATAAGACCATTAATAATGGATCCAAAAGCTCAAGGAAACACTTCAAAAATC
TCAAGAAACGAAAAAATATTTATATCAGATTCAAATCTTATTACAATAGCGGGGGGAAAATATACCACATATAGAAAAAT
GGCGGAAAAAACCTTGCTTAAGGCCATAGAACAAAATTTAATACCAAATCGTGCACCAACTACAGAAGATTTAAAGTTGC
ACGGCTACCTTAAAAAAGAAGAAGCAATGAAAATTCCTGAACCTTTTAGAGCTTATGGCAGCGACTTTGAAATTCTAAAA
AATATGGAGGGTTTTGACAAAAAAATACACGAAAACTTGGATTTAAATGAAGCTCAAATAGATTTTTCAATTAAATTTGA
ACAAGCCAAAACTATTGAGGATGTTTTAGCAAGAAGAACAAGATCACTACCTTTAAATCCTCAAGCTACAATTGAGGCTG
CTCCAAGAGTTGCTGAAATAATGATGGAAAAATTAAATAAATCTGAAGAGTGGAAAAATGAACAAATAAAAAACTTTTTA
GAAATAAGTAAAAAATATTTAATTTAAAATTAATTTTTATATTAAACAAAGGGATTGTTTAACAATCCCTTTTAATTTTA
AAACCTAAAACATTAAAAAGTCTTAAACCCAATTCACATTAGCAAATTCACAAGCAAGCCTTGAATCTCTTCAATGCTAT
CCAAAAGTTTAATCTGAGTCATTTGATTTTGTAAAACAGAATAAGCAAGTTTGTCTAACTTGTCGTTAATAATCTTAATA
ATTCTATACTTGGGGCGCTTGGGATCTCCCAAATTTCCCCCTTTTTGCTCTTTCAAACAAACAGAAGATGATATAATAAT
GGATATAAACTCTGAAATAACTTTTTTGTAAAAAATAACATTTTGTCTGGAAGGCTCACTCAAAAGTCTCTCACCAGTCT
CATTAATTCCATCTAACATACTTTTAATTAAATCAAGATTAAATTCTCCATTTTCAAGTAAAATAAAATGCTTATCCTCT
TTGACACTTTCAGCCTGAAATATCGAAGAAAAAAGATTGTTCTTATCAAAAGACACCTTTTTGCCACTTTTTTTATAATC
TTTTGAATTAAGATTTAATGCCCCAGCAATTAAATTATTTACTTTCATCTATTTTGTTCACAACACTTGAAAAATATTTA
TCATCTTTACCTTCTAAAAGTTGAAAAGACTTTTTTTCTTCTTGATGCACCTTATTGATTTCAATTAAAAGATCTTCATT
AACCTTGTAAGAACCAGTATAAAAAAATGTATTTCTTTCAGGAGCTCTAAGATACTCAGCGCCAATATCCATATACCCAT
CAATAATAGCGCCCTCTTCAACTTCAATTGACTTACAAGAAATATTTCCAATAACACACCCTGATGCAAATATTTTAATC
TTGCTTTTAGCATAAATATTACCCACAACCATTCCAGAAATAACAAGTTCATTAGCATCAATGCTAGATTTAACTCTACC
ACTCTCCCCAATAATTACTCTTTTAGTAGAGCTAATGGTGCCTATAAAATCACCATCAAGCCGAATAAAATTATTTGAAA
CTAAGTCTCCTTTAAAAAAATCACCAACGCCCACTATTGTTTTTATTTCATCAAAAATAAACAAAGACGGGGCTTTTCTT
TCTTTTTTTACAGTCAAAAAATTTAACATCTATTTTGAAGCTCCTGTTGCTAAATTTAAATACATATCGGGATTAATAAC
TTGAGAACCTACACGAACCTCATAATGAACGTGTGGACCTGTTGCATAACCTGTCTGCCCCATAAATCCAATTATCTGCC
CCTTTTTAACATAAGACCCTTTAGAAGTATTAAGCCGCGACATATGCGCATAAAGAGTTGCAAGTCCATACTTATGCTTA
ATTTGAACAAAATTACCATAGCCCGCTGACTGATAACTTGCCCTAACAACCTCCCCATCAGCAGTTGCAACAATAGGAGT
TCCAATTCTAACTCCCCCAAGATCTATGCCTTTGTGAATATACCATTGCCTAGTAAAAGGCTCAATAGCAGGACCAAAAT
GCAAAGTAATAATTCCAGATCCACCCGCAAGAGGCCAAAGAGAAGGAATATCATTTAAAAGCTTGTCTTGGGCTTGCAAG
ACCTTAACTATGCTTTTAAGAGGAGGAATTGAACTTTCTATTTTGCTTTTAATATTTTTAAGATCACTAAGCTCTTTTAT
TGAATTAGCTTCTAAAATTTGCAAATCAATAAAATCAGAAAGATCTCCATCTAGTTTATTTTTATTTAAATCAACACCAT
TAGAATTGATTTTTAAAGAGGTTTTAAGTTCATCTAAAACTTTAGAAAAATTTTTTGCAACAGAATTAATTTCTACAACT
GTATTTCTAAAATCTTCAATCTCAGATTCTGCTAAAGAGTAATTTTTCTCTGTAGACTTCACAATTGATGAGAGAGTAAC
ATAATTAACAGCAAGTAAAACAAACCCTATAAAACCGCCTAAAAAAAAAGTAGAAAAGAAAAATAAAGTCAAAAAAGAAA
TTTTAATATTTTTGACATTCCCTTTAACATGGGGAATAACAATAAAACTAATATTTTGCTTAAAAAAAGAATGTATGGCT
TTAAGGGCTACAAACAAAGAATTATAAATAGCTAAAAAAAACTTTAAAATTCCTTTAAAACCCAAAATAATCTTAAATCT
AATTCTTTTCTTCATAACAAACCTTACTAAAAATTACCATGATCAAACAAGAAAATTAAAAATTTGTTTTAACACCTTAG
ACAAAAATCCAAATTTTTTCGATAAAAACCTGGTACAAAAATACTTAACAAATACACAAAATTAAAGAGAATAATACTTA
AAACCAATATAATTATACAATTAAACTCATAAATACTTTATTATTATATAGATGAAAACACTATTTTTTGCAACAACAAA
TGAAAATAAAATAAATGAAGTAAAAAATATATTAGATATACCTAATTTAAACTTAATAGTCCCTCAAAATTTTAACATAA
AAGAAACAGGAAAAACATTTAAAGAAAATTCTTTACTTAAAGCAAAAGCACTGTTTGAAATTTTAAATAACAATCAAAAT
GTTTTCGGAGAAGATTCTGGGCTGTGCATTGAGGCACTAAACTTGGAACCTGGAATTTACTCTAAAAGATATGACACTTA
TAAGCTATGTAAAAAATTAAGCACTAATGAAAAAAATCAACTAATTTTAGACTTAATGAAAAATGAAAAAAACAGAAAAG
CATATTTTATATGCAACATAAGCTATATATCAAAAAACGGGCAAATATTAAATTTTGAAGGAATTATTAAGGGAAAAATT
GCCTTAAGTTTAAATGACAAGAAAAACTATGGATTTGGGTATGATTCAATATTTTTAACTAAAAATAATAAAAAGCTTAG
TGATCTAACACTTGAAGAAAAAAACAAAATATCCCACAGAGGAATAGCATTTTTAAAATTTAAAAAATTTTTACTAAAAT
CTTTATTCAATAGTTAAACTTAAAGGCTTTTTATATATAAAGTTTAGACTTTATTGTAAAATAAAAAGCACAATGTTTAT
AAAATTTCAACTTATTATTTCTTTTCAAACAATAAAAAAAGAAAGAGGAGAATTTAGTGATAAATAGAAATGAAATCAAT
GAGAATGATAAATGGGATTTATCTTTTCTATTTGCAAATGAAGAAGAATATGCAAAAACAATCAATGCTATTGAAATTAA
AACCAAAGAATTTAAAAAATATGAAAAACTGGAATTAAATTTTGATTTATTTAAAGAAACTTTAAACAAATACTACGAAA
TCATGGAAGATTTAGAGAAAGTCTCTTACTATGCAATGCTTCAATTAGAAACAGATGTAACCAATAAAGATTCAAATAAA
ATATATTCCATATGTGTCAATTTAGCTACAAAAGTATCTAATACTACCTCATACTTTATGCCTAAAATACTAAAAACAGA
CGAAAAAAAAATTCAAGCTTGGATAAATGATCCAGAGCTTAAGGATAAAAAAATTGCAATTGAAAAAATACTAAGAGAAA
AAAAACATATTTTAAGCGAACAAGAAGAAAAAATACTTGCTAACTACACCCCTCTTTACTCATCTTATCAAAGCATATTC
TCAGCATTAACAAATGCTGATATGGAATTTGGAGAGATCAATAAACACCCTTTAACCAATTCTACCTACACACTATTTTT
ACAAAACGAAGATCAAAAAATACGAAAAGAAGCCTTTTTAAGATTTTATCAAAAATACAAAAATAATGAAAATACACTTG
CCAATCTTATTATTTCAGACTTTAAGAAAAATCACTTTATTGCAAAGACAAGGAAGTTCCAAAATACTTTTTCAATGCAG
CTCTTTTCAAACAACATTGATAAAAAAGTTTATACAAATTTAATCGAAACTGTCAATGAAAATTTATCTGTGCTTAATGA
CTATTATGAGTTTAGAAAAAAAGTCTTAAACCAAGAATATCTATATCACTACGATGTTTACGTACCATTAACAAAAGGAA
TAATATTTAAAAATTCATTTGAAGACGCTTGTGAGAAAATATTAAAATCTTTAGAGGTACTAGGAAATGAATATACAAAA
ATCTTAAGAAACGGTCTTTTAAAAGAAAGATGGGTTGATAAATACGAGAATACTGGAAAAAGATCAGGGGCTTTTAGCGC
TGGATCATACAACGGAAAGCCTTATATACTTCTTAATTACAAAGACGAATCAATAAGAGATATGTTTACGCTTGCACATG
AAGCAGGACATTCAATGCACTCTTACTTTAGCATAAAAAACAACCCATTCCCACACTATAATTATTCCATTTTTGAAGCA
GAAATAGCATCAATAATCAATGAACAAATATTGGCAGAATATTTGCTTAAAAACGAAACCGATACTAACAAAATAAAATA
TATAAAACTAACACAAATTGACGACATGATTTCAACATTCTTTAGACAAACAATGTTTGCTGAATTTGAGTACATTATTC
ATGAAATGATTAGTAAAGAAGAACCTGTAGTAAAAGAAACACTAACAGAAACTTATATGAATTTGTTAAAAAAATACTTT
GGACCTAGTCTAAAATTTGATGAATTAAGTCCCCTTGAATGCCTTAGAATTCCCCACTTTTATTCACCCTTTTATGTGTA
TCAATATGCTACAGGCATTGCAGCTGCTCTGTCAATATATAAAGGCATTAAAGAAAATAAAAAAGATGCAGTAGAAAATT
ATATAAAATTTTTAAAAACAGGTGGTTCTAAATATCCGCTAGATTCCTTAAATATTACCGGAGTAGATTTAACAAAAAAA
GCAACAATAGAAAACACTATTAACACTTTCAAATGCAGACTTGAAGAGATAAAGAAAATATTCCAATAAAAGGAGATTTA
CTGTGAAAAATATCAATTTGATTTTAGCTTGGCTTGTACATATTTTTACAGCATCTGGCTTGATTGTAGGACTTTACTCA
ATAATTTCAATTGTAAACGGTAATTATTCTCTTCTTTTAAAGTTAACAGTAATAGGGCTTATCATAGATGGAATTGACGG
AACTATGGCAAGAAAACTTAAGGTTAAAGAATTAATACCCGAAATTGATGGCACTCTACTTGATAATATTACAGACTATA
TAAACTATACATTCATACCCGTTATATTTTTTTATTTAGGAGAATTTATTGAAGAAAAATATAAAGTCGCCATTTGCATC
GGAATTTTACTCTCATCAGCATACCAATTCTCAAGAACAGATGCAAAAACAAATGATAACTACTTTAGGGGATTTCCTTC
CCTATGGAATCTCTTTGTGATATTAAACATAATCTTTAAAATGGAACAAATAACAAATCTTATTACAATGTCAATATGCA
TTATAACAAGCTTTATTCCAATAAAATTTATTTACCCATCAAAAACCAAAGAATTAAGGAAAATTACCATACCAATAACA
ATAATAAGTTGCCTAATATTTGTTGTATCAATATTTTCAGAGCTGTCCACAACAGCGTTAAAAATGGCAAAAACGGTTCT
TATCCTTTACTTTGCATATTTAACTTTAGCAAGCATATATTTAACTTATAAAACAAGAAATAGATGACAAAAATGTATAT
AAACACAATAATAGAATATATTGATTCAAACATAGCTTATTCCCCAATAGTATTTTTTTCGTTACTAATTTTAGCAGGAC
TTAATGTTCCTATTTCTGAGGATGCAATAGTACTAATGGGTGGAATTTTATCTAGTCGAAAAAATGAATATACTATATTA
ATATTTTTAGGAATTTTTTGGGGAGCCTATCTTGGAGACATAATATCTTTTTACATTGGGAAATTAATGGGAAATAAATT
ATTTAAAAACAAAAAAGACAATAACCTGCTTGACAAAATAAATTACTATTATGGTCAATATGGGGTATTAACTTTATTTA
TAGGAAGGTTTATACCCTTTGGAGTTAGAAACGCAATATTTATGTCAGCAGGAATGGGAAATATGAAATCTAATCTATTT
ATTGTTTCTGACTTCTTTGCAACTTTGCTCTCAATAGTTGTTTATTTTACTCTAAGCTTCAAACTAGGTCAATCATTTGA
AATAATATTTTCAAAAATAAAAATAATTATATTTGCAATATTTATCACTGTAATAGCAACAACAATAATAATCTACGTAA
TTAAAAAAAATAAAAAAGTTGACAAAAATTTAAAATAAAAAATATAATGGTTAATAGTGCTGTGGTGGTGGAAGTGGTAG
ACACGCTAGCTTGAGGGGCTAGTGGGCGCAAGCCCGTGCTGGTTCAAGTCCAGTTCACAGCATCAAAATTGTTAGCAAAT
TATTAAATAAAATTAACAAAAATGCAATCTAAAAGAATATTAGAGAATAAGTTGTTATGAGTTAATTTTCAAGAGGACAA
ATGTCTAAATACGAATTCATAAAAATTGAAAAAAAATGGCAAGAATTTTGGGATAATAACAAAACATACAAAGTAGAAGA
AGATCCAAGTATTCCCAAGGAAAAAAGATTGTATATACTTGACATGTTCCCCTATCCTTCTGCCAACGGGCTTCATGTTG
GTCATCCAGAAGGATACACAGCAACAGACATATTTGGAAGATACAAGCTTTTGAATGGATTTCATGTACTTCACCCAATA
GGATTTGATAGCTTTGGACTTCCTGCTGAAAATTACGCAATACAAACAGGAACTCACCCTCAAAAAAGTACAGAAGAAAA
TATTAATAAGTTTAAAAAACAAATAAAAGCTTTGGGGTTTGCCTATGATTGGGATCGAGAAATTAGAACACATGAGGAGA
ATTACTATAAATGGACACAGTGGATTTTCCTGCAATTATATAAAAAAGGGCTAGCTTATGTAAAAGAAATGCCTGTATGG
TACTGCCCCGAGCTTGGAACGGTACTAGCAAATGAAGAGATTATTCAAACTTCAGATGGACCAAAATCTGAGAGAGGATC
TTACAGCGTCGAAAAAAAATATTTAAGACAGTGGGTTTTAAAAATTACAAAGTATGCTGAAAGATTGCTAGACGACCTTG
AAGAATTAGAATGGCCTGAATCTGTAAAAGAAATGCAGCGAAATTGGATTGGCAAATCAACAGGAGTTGAAATTGAATTT
GAAATTGAAGGCCACAGCGATAAAATTAAAATCTTTACAACAAGGCCAGACACAATCTTTGGCATCACATATTTAGTGAT
CGCACCAGAAAATAAACTAATAGAAAAAATAACAAAGAACAACTTTAAACAAAATGTTTTAAAATATGTAAAGCACGAAG
AACTCAAAAGCGATCTTAATAGGACTTCTCTTGAAAAAGATAAATCGGGAGTTTTCACAGGATCTTACGCATTTCATCCA
ATAACAAATGAAAAAATTCCAATTTGGGTTGGAAGCTACGTACTAGGAACTTACGGAACCGGAGCTGTAATGGGTGTTCC
AGCACATGATGAAAGAGACTTTCAATTTGCCAAAAAGTATCAATTAAAAATTTTACCCGTGATATCAAAATCGGGGAAAA
ATGAAATATTAGAAAAAGCATTTGTTGATGATGGAATTTCAATAAATTCTCCCAATGAATTTAATAATCTTAAAAATTCT
GAAGTAAAAGACAAAGTAATAAAATGGCTTACTAAAAACAAAAAAGGGAAAGAAAAAGTTGCCTACAAGCTTAGAGATTG
GATTTTTTCAAGACAAAGATACTGGGGAGAGCCTATACCCATTTTGTTTGATAAACTTGGAAATGCAATACCTTTAGAGG
AAAATGATCTTCCCTTAAAGCTTCCAGAAATTGCAAACTATAAACCTTCTGGAACAGGTGAATCTCCTTTGTCAAGAATT
AAAGATTGGGTAAACGTAAAAGATATGGGCTTTACAAGAGAAACAAACACAATGCCTCAATGGGCAGGCTCTTGTTGGTA
TTATTTAAGATACTTAGACCCCAAAAACTCAAAAGAGTTTGCAAACAAAAAAAAAATTGAATATTGGATGCCAGTTGACC
TATACATAGGCGGAGCTGAACATACAGTATTACACCTGCTTTACTCAAGGTTTTGGCACAAGGTTCTTTATGATCTAGGA
TACGTAAATACCAAAGAACCTTTTAAAAAGCTAATAAATCAAGGCATAATAACATCATTTTCTTATCAAAAAGAAAATGG
GGTTTTAATACCCAATGACCAAGTTATAGAAAAAGACAATAAATTTTTTGACAAAAAAGATAACAAAGAAGTAACCCAAG
TAATTGCCAAAATGTCAAAATCTTTAAAAAATGTAATAAACCCAGACGACATCATTAAGGAATTTGGAGCAGACTCAATG
AGAATTTATGAAATGTTTATGGGACCACTAACAGATTCTAAGCCTTGGAACACTAAAGGCATTATTGGTGTTTTTCGATT
TTTAAACAAAATTTGGAACTTAAGAGAAAAAGAACTATCAAAAGACAATCCTCCAAAGGAAATAATATCTGAACTACATA
AAGTAATAAAAAAAGTCACAGAAGACACAGAAAAACTAAATTTTAACACAGCAATCTCCGCAATGATGATATTCATAAAT
GAACTTCTAAAGTATGAAAAAAATTATTTAAACATATTTAAACCGTTTATCATTATTTTATCTCCCTATGCACCCCATTT
AGCAGAAGAGTTGTGGGAATATATTGGAGAGCTTCCTAGTTTATTTAAAAATTCAAAATGGCCAAAATTCAATGAAAGCC
TTATTATTAAAGATAAAAAAGAAATTGTCTTACAAATAAATGGAAAAATAAAAGACAAAATTTTACTAAACAAAGAAATA
GACGAAGAAGAGCTAAAAGAAATAGCAATGGAAAATGGCAAAATAAAATCAAACTTATTCAATAAAAAAATAGTAAAAAT
AATTGTAATTAAAAACAAGCTTGTCAACATAGTGATAAAGTAAAAAAGAGGCATTATATGGACTTTGAAGGTCTAAGCAT
TAGATATAAAGGAATTATATTCACAATATTTATCTTAATTACTATTTTTTTAGGATTTTTTTTAAAAAATCTTAAATTCG
ATGCAAACATCTTAAAACTTATACCCAAGACCAAAGAAACTGAAAGCTTAATAGACATTGATAAAAGTAATTCACTTTTA
TCTACAATAGTAATATTTCAAGATAAAAAAAATATCTTCAATAAAAAAAATTTTGAAACAATAAACAGCGTAATCAGTGA
AATAACCAAAATTTTAAAAGTATCTCCAAATGCCGTTACAAGCATATTTTCTTATTTTCCACAATTTAAAAAAGAAATCT
ACACGGATAAAGATATAGAAGAAATAAAAAGCAAAATAAAGTCAACTCCATTTGTAAAAAACACATTCTTAGGCAACTCA
GAAAATTTAATATACTTCATAATAATCCCATCAGAAAGTGACCAAATCAACTTCAGTAGAAATTTAAAAACTGAACTTGA
TGAGATGGAAAAAACAATTAAAAAATATGAAACTGACGATTTAAAGTTGTATCTTACGGGGGATTTAATAGTAAGAGAAA
AAATCTTAAACTACATGGTTGAAGACTTCAAAATCTTAGGGCCTCTTGCTACTTTTGTAGTAATAATTTCACTCTATCTT
ATTATAAAAAATCTAATTGGAGCATTAATTCCTATTTTTATTGCATTATTATCATTGATTTGGACTTTTGGAATTAAAGG
GCTTGTACAATCCCCTATTACAGTGCCAGAAACTTCAATGATTGTTTTACTTATTTCAATCGGATGCGCCAATGCTGTAC
ATATAATAAATGAAATATTTAAATTAATAAAAAAAGAACAGCTCTCAAAAGAATCCATAAAAGCAACAATTAAAAAACTT
AAAACACCCATCCTGCTAACATCTTTTACAACTGCATTTGGATTTTTATCTCTTACAACCTCTTCAATTAATGCCTACAA
AACAATGGGTATTTTCATGTCAATTGGAGTAATTATCTCAATGATAATCTCGTTAACCGTTTTACCTGGAATAATAACAT
TAATCCCATTTGCAAAAAAAAAGTCTTTTGAAAAAGAAAAAGAAAATAAACTAAATAAAATATCCTTCCTTGAAAGACTT
GCCAAACTAAATACGCAAATAACAAAATCTATATTAAAAAGAAAATATACATCCTCTATAATGGTCCTCATCATACTGGG
AATTTCTTTTGTAGGTCTTTTAAAAATCGAAATCAATTTTGATGAAAAAGATTACTTTAAAGAAAGCACAAGTGTAAAAA
AAACATTAAACCTAATGCAAAAAGAAATGGGGGGAATATCGATTTTCAAAATAGAAATTGAAGGCAGGCCCGGTGAATTT
AAAAATGCTAAAGCAATGCAAATATTAGACTTAATTACAGATAAGCTTGATGCATTTTCTGCAAAAACTCAATCTAGTTC
TATTAATGGCATTTTAAAATTTACAAATTTTAAAATTAAAAAAGAATCCCCACTAGAGTATAAACTGCCTGAAAATAAAA
TTATACTAAACAAACTAATAAATTTGATAGATAAAAGCGATTGGACTAAGGACAATAAAAGAATGTACATTAACGATGAC
TGGTCATTAATATCTATCATAGTAAGAATTGAAGACAACTCAACCGAAGGAATAAAAAAATTTGAAAAATATGCTATTAA
CACAATTAATGAATATATGAAAAATAATAAATATCATTTCTCAGGTGTTTATGATAAGGTATTAATAGCTAAAACAATGG
TAAAAGAACAGGTTATAAACATTATAACAACTCTTGGATCAATAACACTACTACTTATGTTTTTCTTTAAATCTATAAAA
ACCGGAATAATTATTGCAATCCCAGTAGCATGGTCAGTGTTTTTAAACTTTGCTGTAATGAGATTATTTGGGATAACCTT
AAACCCCGCAACGGCAACAATTGCATCTGTAAGCATGGGAGTAGGAGTAGATTATTCAATTCATTTTTTCAATACGTTTA
TTTTACAATACAAAAAAAATCAAATCTACAAAACTGCACTTCTTGAATCAATACCCAATGTATTTAATGGAATATTTGCA
AATTCTATTTCTGTTGGAATAGGATTTTTAACTCTAACATTTTCGTCTTATAAAATAATATCAACTCTTGGAGCAATAAT
TGCTTTTACAATGCTAACGACATCTCTTGCATCACTAACTCTTCTTCCATTATTAATTTATTTATTTAAACCTAGAGTAA
AGCTAGCCTCAAACAACAATTTTAAAAAATTAAAACAATAATTTAATGACCTCGCGCATATTATCTACAAGATAAAAATT
AATTCCGCTCTTAATGTTAGTAGGAATCTCTTCTAAATCCACTCTATTTGCCTTGGGAACAATAATATGCTCCACGCCAC
TGCGCTTTGCTGCAATTATTTTTTCTTTAAGGCCCCCTATCATCATTACATTCCCAGTAAGAGAAAGTTCTCCTGTCATA
GCCAAATGGGGTCTAACAACCTTATTAAGAGCAAGAGAGATAAAAGCACTAGCTATTGTAATTCCTGCAGAAGGCCCATC
TTTTGGGGTAGCTCCTTCTGGAATATGTAAATGAATAATATTTTTTTCAAAAAAAGATTTACTAATACTTAAATCTCCTT
TAATGCTATTAACATAAGTATAGGCAATATTAGCAGATTCTTTCATAACATCCCCAAGTCTACCTGTTAATTTAATTCCA
CCCACCTTGGATTCCGTCTTTACAGTCTCAATCATCAAAGTTGAACCTCCATAATTTGTCCAAGCAAGGCCCATTACCAT
CCCTGAATACATAGCATTAGGCATGCTTTCTTTTCTAAAAACAGGCACACCAACATATTCTTCTAAATTGTCATTGGAAA
TTTGATAAGATTTAACCTCAGTATTCTCAATAAGCTTTCTAGCAACCTTTCTTACAATTTTGTTTAAATATTTTTCAAAA
TTTCTCACTCCATTATCTCTTGCATACTCTTGGGCAATTTGAACAAGAGATGAACTTTGAAATTTTAAAGAATCTTTATC
AACTCCGTTTTCACTTAAAACTTTGGGAATTAAATACTTTCTTGCAATCTCTATTTTTTCGTTATCAATATATCCAGAAA
TTTCAATAATCTCCATTCTATTTAACAAAGGTCTTGGTATTGTTTCAACAGAATTAGCAGTTAAAATAAAAAATACATTC
GAAATATCAAAAGGAAGATCAAGATAATGATCTCTAAACCTAACATTCTGTTCAGGATCTAAAACCTCAAGAAGAACCGA
AAAAGGATCCCCATAGCTTGAAGCAGAAATCTTATCCACCTCATCAATTAAAAAAACAGGAGAATTTGTCTTGGTAATTC
TTAAGCCCTGAATAATTTTTCCAGGCAAAGCACCAACATAAGTTCTTCTGTGTCCCTTAATCTCCGACTCATCGCGCATT
CCACCAACAGAAAACCTAAAAAACTTGGTACGCAAAACCTTTGCAATAGCTGCCCCAATAGAAGTTTTTCCCACGCCAGG
AGGTCCCACCAAAAGAATAATAGCCCCCTTTTGAGTCTTTCTTAACTTAAGAACAGAAATATATTCAATAATTCTATCCT
TAACTTCGTTCATTCCGTAATGAGTTTTATCTAAAATTTTTTTAGATTTTTGCAAATCTAATTTATCAAAATTAATTTTC
AAATCTCGCCAAGGAAGCTCAGTAATAAGCTCAAGATAATTTCTAACAACAATGTATTCAGCCGAACTTGTTTCAAGAAG
TGAAAATTTTTCTAACTCTTTTTCAACTACCTCTAAAGGCTCTCCCTTCAACTCTAAAGCCTTTAGCTTGGTTTTAAGCT
TTTCTAAATCGCTGCTTTTTTTATCTCCTATGCCAAGTTCAGCTTTAATAGCCTTAAGCTGTTCTTTTAAAAAAAACTCT
TTTTGCTGTTTCTCTAATCTCTCTTGAATGCCCTTGGCAATTTTATTTTGAATTTCAATTAAATTAAGCTCTTCATAAAT
CAGTTCTAAAACTTTTTTAAGCCTATCTTTTACATTCAAAGTTTCAAGAACTATTTGATGATCATTTTTTGAAGACGAAA
TAGTGCTAGCCACAATATCACATAGTTTTCCCTTATCTTCAATATTAACCATATTTAATTGAACTTCCGGCATTTTCCTA
TGTGCAAATATTTCTTTAGTTCTAAGCAAAATACTACCGTAAACTGCCTTTGATTGAATATCATCTTTTCTAACTGGAAT
TTGCTTTAAATAGTCAATCTCAATTATGGGAAACTTATCATTAAGAACAACTTTAACAAATTTAATCCTATCAAAAGTTG
AAACAAATATATTGTAACCACCATCTGGAAGATTAATTTTTTTTATTATCTTTCCAGTAACTCCAACAGAATAAATATCT
TTACTATAATCAATAATTAATTTCTGTTGAGCATTATTGTTGTTTTTTTCTAAAAATTTATCATTCAAAACAAATAAGGC
AATGATCCCATTGCCTTTCATAGCATAATCGATTGCTTTCATATCAGAATCAGAGATTAAAACAATCGGAATAAACATCC
CTGGAAAAACTGGATGAGAAGGAACCGCTATTAAAGGCACTCTTGCGGGCTTATTAGAATGGGGTAAAATCCCAGCTACG
GCTTTTTCTTTTTTTTTATCTCCTGACCTAGCTTTTTTAGATTCATCCATAAAACTTGAAATCTCCTAAGCTAATTATAA
CAAAACAAATATTTTATGGAAATTCATTTAATAATAATTTTTTTTATTATAAAATAATAAAATGAGAATTTTAACAGTTA
AAATTATGACCATTAATTTGGATTATAGTAAAAATTACAATCCGCTAAAACTATACCATTCGATAATAAACATAATAACT
ACTACTTAAAATTAATTAATCTATGGTGAAGTTAGTAAAGAATAATCCTTGAAAAATCGATTAAAAATGAATTCTAGAGA
AGTAAATGAAAATTTGGAAACAAAAAGAAACTAATATACAGACCCAAGAATTAACTCGCATTGCTAAGCAATATAATATC
AATACCTTTGAGGCAACTTTACTTATAAATCGAGAAATCAAAGAAGAAGATTTTATGTTTTTCCTTGAAGACAGCGTAAA
TTTATTACACAACCCATTTTTATTAAAAAATATAGATAAATTTATAAACAGAATTAATAAAGCAATCAAAAATAATGAAA
ACATATTAATCTTTGGAGATAAAGATGCTGATGGAATCACAGCAACAATAATAATGTACGAAACTCTTAAAGATTTTGGA
CTTAATGTGAGCTATAAAATACCTTCAAATGGAGAGTTTTATGGACTTTCAAACGAATTAATCAACACAGCTTTAGAAAA
AAAAATCTCTTTAATAATAACTGTTGATAATGGTATTTCTAGCATTGAAGAAATAAATTATGCAAATTCAAAAGGAATAG
AAATAATAATAACAGACCATCATCTTCCAGGCGAAAATTTTAAAACTGAAAACATAGTTATAAATCCTCACCTAAAAGAT
GACAAATATCCATTCAAAGAAATAGCAGGATGTTGTGTAAGCTTTAAAGCTTGCCTTGCTCTTAGTATGTCCTTTACAGA
CCTTTATTCTAAAAACCTTGTATTTTTGTTTTTAGAAAAAACAAAAAATGAAATTATTCTTCACGCAATAGAAATAAACA
ACTACATTCTAAAACAATATCTAAGATTAAATAATAAAAATGATCCCCTAATTAACTCAAATAAACTAGAAAAATTTGTA
CAAAACAAATGTATAATAATCTTTAACAAAGAAGATCAAAATGAATTATTAAATAAACACTTCGCAAAAAGCATAAACAT
AAACACAATTGATATTAGTGAAAATTTTATAAAAAAATACCCAAACTTTATAAAAAAAACATTAACAGACTTAATCCAAG
CAACCAAATATTTCAAATACAAAGAAGTTGAGATTAAAGACAAGCTTTACTACATATTTTACAACGTAATTTTTGAAACT
AACAAAAATTTGCTCCAAAAATGCCTAAAAAGACTTAGTTTTGTTGCAATAGGAACAATAGCAGACAATATGCCCATTAT
TAATGAAAACAGAATAATCCTAAAAGTAGGACTTAAAGAAATCGCACTAAGAGAGAGAATGTCTATTAATTATCTATTAA
AAGATGCAAACATATTAACAAAACCAAATATAACTTCAACAGATATTGCATATAAAATTGCACCAATACTAAACTCAACA
GGAAGGCTTGAAAAAGCAGATATTGCAATAAATTTTTTACTAACTAATGACATTAATCAAATAGAAAACAAATTTAAAGA
AATAAAAGAAATCAACGAACTGAGAAAATACAAAGAAGAAAAAGCTTGGAATTCGCATAATAAAAATACTATTTTTAAAA
ATGATAAATTCATAGTTTGCTATGATAACAATACTCCAAAAGGAATAAGTTCTAGAATTGCAACTAGACTTTCTTCTTAC
TATCAAAAAGTTGCTATTTTTTTAACAAAGCAAGATAACATTATTAAAGGATCAATTAGATCAAACAATAAAATCAATTC
AAAAACACTAATATCAATAATACCTTCCCATTTAGTAATAAATTCGGGGGGCCATAAAGCTGCAGCTGGATTTACGCTGC
ATGAAAATTTACTCGAAGACTTTATTAAAGAATTAGAATATGCAACTACAAAAGTTGAATATGAAACTACTAATGAAAAC
GAATCAATACCAATAGATGCTATTCTTCCAAAAAATTTAACAAAAGATTCTCTTTTCAAAACAATAGAAATATTTGAACC
TTATGGCTATGAATTTAGAGAGCCAATATTATTAATGAAAAATGCTTACCTTCAAGAACTCAAAATAATTGACAAAAATC
ATAGCTCAAAACATATAAATATGCGAATTAAATCACAAAACGATTATTATAAAGCTATTTTTTTTAACGGAACAAAAAAA
ATAGAAGAATTGGATATAAAAGAAGATCAATATTTAGACATCATTTTTACAGTTAATGAAGATTTTTATTATCCTAGAGA
AAAAATTTTGAAAATCATAGACATAAAAAAGAATGCTCAAATCAATGTATAGAATACAAAAAGCCCTACTTATACTGTGT
ATTCTAGGAATAGAAAATATAAATTCAGAAATAATAAATACTATTCCTAAAGTCCAATATAAAAAAGAGGCATTTCAAGG
AGATTACATATACTTTGCAAGTAATCAAAACTTTAAAAGTTTATCACTTTTAAGCACAAATAAAAATCCAATCATAAGCT
CTTCTCCGTTTAAATTTACAGTAGGAAGTAAAATTTACTACATAGCACTTATGGGAATTACACCAATGATAAAAGAAGGT
AAAAGAAAAATTCAAATAGAATTTGAAAATAAAAGCTACATCAAAGAAATAGAAATAAAAAAATTTCACTTCAAAAAAAC
AAAAATTAGTTTTAATAAAGAAAAAGCCAAGCTTATCACCCAAAAAAAATCAACAAAACAAAAAGAACAGGCTTTGGTTT
TGTGGAATATTATTGGCAATACTGGAGACACAACAATATACCACTACGATGCTTTAGTCAAACCAATAAAAGATCAATAC
ATTGTAACAAGCCTATACGGAGATTTAAGACTTTACATGCAAGGTGACAAAAAAATTTCAAATTATACAATGCACAATGG
AATTGATTATGCCCCATTTAAAAGAGAAAATACTCCGATTTTTGCTGCTGGCAAAGGAAAAGTTGTGTTTGCACAAAATA
GAGAGCTAACAGGCAATACCCTTATAATACAACATTTACCGGGAGTATTTACAATTTATCTTCACCTCTCAAAATTGGGA
ATAAGTGAAAATAAAATAGTTAGTGCTGGGGAATATATTGGACATACTGGAAATACAGGCCTTTCAACAGGCCCTCATTT
ACACTTTGAAGTAAGAATTAATGGCATAGCAATAAACCCAGATTTCCTTTTAAATGGCATGCTTATTGACAAAAATAAAA
TAATAAATAATATTAAAAGAATAGAATAAAAGGAGGTGATTTTTTGGTAACAGTCACTGTGGACAAAAATGAAAATCTTG
AAAAAGCATTGAAACGTTTTAAAAGAATGATTGAAAAAGAAGCAATTATTCGCGAATGGAAAAGAAGAGAATACTATGAA
AAACCATCCACAATACGTGTAAAAAAGGAAAAAGCTTTTAAAAGAAAACAGGCAAAAAAAGTAAGAAAATTAAAACAAAA
AACTAATAGATAGATCGCACAAGAGATGTTCAAATGGATATCTCTTTATTTTAAATTAACACCTCTCTTGGCTTTGATCC
ATTAACAGGTCCTACATATCCCATATCTTCCATAATTTCAATAATTCTAGCTGCTCTGTTGTAACCTATCTTCAGTCTTC
TTTGCAGATAAGATGCTGAGGCTTTTCTTGTGGTTTTAACAATCTCAAGAGCTTCATCAAACATTGGCTCATCAGAAGGT
CCAAGAGCAACCAAATCTGGCTCTTTTACACTATCAATAAATATTTCATCATCAATATAATTTGGAGAACCAAATTTTTT
AACCTCTTCAACAAGCCTGTAAACTTCTCTTTCCTTTAAAAATCCACCCTGAATTCTTTGAGGAAAAGGATTTAAAGAGC
TAATATAAAGCATATCCCCCTTTCCTAAAAGTTTTTCAGCACCAGAAGATCCAAGAATTATTCTCGAATCCATAGAGCTG
GCCACCATGAAAGAAATCCTTGAAGGAAAATTGGCTTTTATTACGCCCGTAATAACATCAACAGAAGGTCTTTGGGTCGC
AAGAACCAAATGAATCCCCACAGCTCTAGCCATTGCAGCAAGTCTAGAAATTAAATTTTCCAAATCCTTTCTTGCAGAAA
GAATAAGATCTGCAAATTCATCAATAATTATTACAAGATATGGCAAAATCATTAAATTCAAATTCTCATCTTTTATTTTT
TTATTATAAGAAGAAATATCTCTTACCAATAAATTATCAAGAAGCACATACCTTCTCTCCATTTCATCAAGACACCATCT
AAGAGCCTCTAAGGCTCTCTTTACATCTGTAATAACTGGAGTTAATAAATGAGGAATATCATTAAAAAGTTTAAGCTCAA
CTATTTTGGGATCTATCATAATTAATTTCACTTCATCTGGAGATTTTGAAAAAATAATTGAAGCAATTAAAGAATTCACA
CAAACAGATTTACCCGCCCCAGTTGCACCAGCTATTAATAAATGTGGAGAATTAACAAGGTCAAAAACAATATTTTCGCC
ACTAATCTCCTTTCCAAGAGCAAAAGGAATTCTAAAATCACCTCTAAATTCCTTGCTGTCTATTATCTCTGAAATTAAAA
TAAACTCACGCCTTTTATTGGGAATTTCAATTCCTACAGCTTCTCTGCCAGGAATTGGAGCAATAATCCTAACCCTAATA
GCCGCAAGCCTTAAGGCAATATTATCAGAAATAGAAGTAATCTTAGAAAGCTTAATTCCCTTATCTGGACGAACAGCATA
CATTGTCACAACAGGGCCTTTAATAATATCAATTAATTTAGCATTAATATTAAACTCTTTTAATGTCTCCTGGAGAATCA
TTGATTGCTTTTGAATTTCTTTATCATATTCAATATCCTCTACATCATTTTTAATCTCTTTCTGATCAAAAACTGAAATA
TCAATAACGTAAGAATCACTTTTTTTATTCAAAGCTACATTTTCGTTATAAGTATGAGAAATAGCGACCTGACTAATTAT
GCCCTTAGTTCTTATCTCACAGGCTTTAACCTTTCCACTAATAACTAACTTATTATCCTCAAGATTGTCTAAATATTTAT
ACTCACAAGACTCATCAATTTCATCTACATTTTTATCTAAATTTAAAGCATTCTCATTTAAAATATCCTTATTTAAAGAG
CTTGCTTCTTTGAGATCTGAGCCTTCAAAAATAGTTTTGTCTAAATTAATATTGGAAGGCTTTTTATTGTTTCTTAAAAA
GGCGCTAAATGACCATAAAGCCTGATATTCTTCATCATTAATAATATTCTTTTTTTCATCAAAAACTTGAGAATCTTTAA
GATCATCTACAGAATCTCCATAAACTTTAATATCTTTTTTTACATCCAATGAATTTGAAAAGGGAAAATAACTTAATATA
TTTTCAAACAAAATTTTAATCTTAAACTCTAAAAATTTAAAAGTATCTAAAATAAAATTAACATCCTTAAAAAAGACATA
ATTTAAGTAAATCCACACAACAAATTCTAAAATTAAAAGAGTAAAAATAAAAAAATTCCCCAATACTATACCAAAATTAA
TAAGAAATATCTTAATAAAATAAGATTTTTCAACATTAGAATTAATTTTTATTAAAAATATTAAAGTAAAAAACAATATT
ACGGTATAATTCCAATTAAATATAAATCGTTTAGTAAAAATATGTTTTTTATAGGCGTACCAATTAACAATTGGATATAC
TATTAAATAAAATGACAAAAATGAAAAAACATTAAGAAGTATTTGCCCTAGTAAATTGAAAACAAAAAATACAAATACAT
TGCTCAAAGGGGTTAATGCTACAAAAAGAGAAAAAGAAATAACCGAAAGCATGAAAAAAAACAAAAATTGAAAATACTGA
TAAAAATCTTTCATATTCTAACAAAATAACAAACTATAATTGAAAGTGCAAATAAATATATAGAAAAATAATACAGTTTT
TTGTTATTAAGCATTTTAAAAAAGAAATTTATTGAGAAAATACCAACAACAAAAGCAACTAATGCTCCTAAGTTTATTTC
AAAAAAATTTAAAACCATAAAAATATCATAAAATTCTTTATGTTTTAATAAAATCGCTCCAAAAACTATTGGAATTAAAG
ATAAAAATGAAATTTCAAATGCACTTTTTCTATTAAATCCAATAACCGATGCCGAAAAGATTGTAATTCCCGAACGAGAG
ATTCCTGGAAGCGCACCCAAGCCTTGCATCAGCCCCATAAAAATTCCTGCTAACAAAATATTACCTTTAAAATCAACTTT
TAAAAAATTAAATTCTAGCATCAAGATTAAAATCCCTGTTATAATAAAATTAATTAAAACGAAAGACAATGTAAACATAC
TCTCGTATTTTGAAATAAAAGTCCCAACAACTCCGGTAACAATGGTTATTATCAATATTAGCAATATTAATTTTAAGTTT
GTTAAATCAGATTTAACAGTTTTTCTTAAAGAAAATCTAATAAAAGTTAAAAAAAGCTCCAAAATCCTTTTACGATAGTA
AATAATAATCACCAAAACTGTTGCAAGATGTAAATAAATATCAAATATTATTGAGAGCTTTAAATTTATAAAATGCCTAA
AAAGCAATAAATGTCCCGAACTAGATATTGGTAAAAACTCTGTAATGCCTTGAATAATGCCCAAAATAATTGCACTTAAA
ATATTTGTCATTAAATGCTCCAATATTAATTTTTGGGAAATTCGCCCATAATTTTAACTATTACTGAATCTATTCCCTTC
TTTTCATACAAAGCATCATAAAATACCGAATAAACTAATATTTTTTTAATATAATTCCTAGTTTGACTAAAAGGAATTGC
CTCAATAAAAAGCTCTTTTGACAAATGTCCATAACTTTTCTCCCACTTTCTAACATTACCAATACCCCCATTATAAGACG
CAAGAGCCTTATAAAGACTGCCAGTTGTAGATATTCTTTTTTTTAAATAATATGTTCCAATTATTATATTATCTTTTGGA
ATCTTTAAATCATAGTTAAAATACTTAAGTTCTTTAGAAATATCATTTGCTGTTGATGGCATAACCTGCATAAGGCCAAC
AGCACCCGGTTTTGAGACAGCATTTTTTTCAAAGCTACTCTCTGCTTTTATTAAAGAAAATACAACACTAGCTTCAAGCC
CTCTCCTTTTAGCCCAATATTCTATCAAAGATCCATACAAATAAGGATAAAGTCTTTTATAGTCATTCTCCATTAAAGCA
GATTCATCTTGATTTACAAGATAATTAATCACAAGAGTTGCATCGTAATAATTTTCACTCTTTAAAAGTTCATCGTATAC
TTTTCGATAAAAATCAAGTGAAAATTTATATCCATTCCTAAAATCCTCAGAAATAAACCCTCTAACATAATTACAAAGAT
TGAATTTTAAAAACCCTTCCAAAAAAATCTCATAATCGGATTGCTCATACTTAATATCAGACCCACCTGTAAAAAATTCA
TCAATATTTTGATCTAATAAGTACCTGCTCATAAATGAAGAATAAGACCATTTATCATAATTAACAGCAGAATGCAAAAG
ACTCTTGTATTCTCCGCTTACGTTAGGTTTAATTAATTTATGATATATAAGCCTTGCATTAATAAAAGCAAGCTTAGACA
AAACAGAATTAGAAATAACTTTTTGAGCATTAGAATAAAGCTTATAAAGATTGCCATAGTCTTCAAGCTGAATTGATTCC
AAAATATACTCTTCTAAAATCTTAATAAAAGTAGAATTTTTTTTATCGCCCTCGGTATAAAACTTGGGTAAACTTTCGGC
AAAATAATCCCTTGCGCTCTTAGTAAAAATTAAATTGCTAAAAGCAGTATTAAGCAAATCAAGCCTGTTAATCTCATTGT
TAAGATTTAAACCTTCAAGATATTCTTTTAAAAGAAGAAGTCCTAAATTATTTTTCTCTCTAAGGTTTAAAATACCTAAA
TAATAATTTTTATATTTGCTCTTTATTTTACTAAAAAATGTTAAAGCATTTGAAACTTTGCCAGAACTAATAAAAGCCTT
ATAAACATCACTTAATACAATGTTATTGTCATAATAATCATTTAAACCATTTTTATTTAATATATTTATTGCACCATTAA
AATTGCCATTTGCCACTTCATACTTAAATCTAACAAGATTTAAAAAATTTGCACCAAAATACCTAGACTTATTTTCAATA
ATAAAATAATCATAAGCTCTTACATGTAAATAATTTGCAGGTAAGTTCTCAAAAAGCTCATTAAAATAAATTTTTGACTC
ACTTACATTAGAAAGATTAAGATAAAGAACTGCTTTTAATAAAATATTTTCATTTTCCTGATAATCAGAAAATTTCATCT
TATCAAGCTTATTTAAAAGACTAAGCGCCTTATCGTTTTTCTTTTGCCAATAAAGACTTTTAAAGTACCCCAGTATAATA
AATTTATTATTTTCGTATTTTTTATAAAGCTTCTCTCCAATCAATTCAGATGCAAAATACTCTTTTGCTGAGTTAAAATA
TTCAATAAGCTTAATCCCAGCAAACTGGGATGCAATGCTATCTCCATTAGCTATGGCCTTTTTCATATACTCTACAAATT
TCTCTTCAAATCCTATTTTTTTAAATAAATAAGCAACATATATGTAAGAACTTGGATCTATGTTAAAATGCTTATCAAAA
TTTTTTTTTGTATAATCAAAATTCCATAACCAATTTAAATTATTTAAATCAAACTCTTTTGAATGCGCCTTAATAAAATT
ATTGTCTGAGATTTCTTTTTTTGCAAAGCAAGAAACTAAACTTAAAAATAAAAAAAGAAAAAGAAAATTTTGTAATACAC
AAGAACTTCTATTAAACATATTGATCTTTTTCATATCTCTTAATTCTATTTTTATCATATTCAAAGTAATATGAAACAAA
ATCTCTAGGTTTTAAAATTTTTGAAAAAACTAAAAACAAAGAAAAAAATATCAAAAGAAAAAGAGAAATAAGACTCAAAT
ATAACATAGGAGAATGAACCATTCCCTCACTTGAATTTAATTTAAAATTGTTTTTTACCATATCATTCTCAAAATCTTCT
CTAAGATCTAGTTCAACATCTTCATCTGAAGTATCTATTAACTCTTTATCAATATCTGCAATAATGTCTTCAACGCTTAA
ATCATGCAAATCTTCTTCTTCTAAAGAAGATTCTTCTAATTTTTGAAGCTCAAAATTATTAAGATTTAAAGACTTCTCGT
CAATATACTCAACTTTTTTATTTTCTAAATTAAGCTTTTTAGAATCAACAAGACTATCGTCATAATTATCATCAAAATCT
TCAAAATCTGAAACATTTGTCTCAATTTTTTGGTATTCTTCGGTTTTTAGATCTAAAGAATTAATAGTAGGCATACTTAC
GTCAGAAACATCTTTTTTGACAAAATCATCTTTTTCTTCAAAATTTAAATCAAATTCAGAACCCAAATTTTCAACAGACA
AATCACTGCCAATGTCACTTTTAAAATCATTCAAAGGGTTACCCCTATTAGATCCTTTTAAATTTTGATTAAAATCTACA
AGGCTTAAATCAAACTTCGATTTATCTTGAATCCCATCAGATTCACCATAAACATAAAGTATTTCATCCACAACTTTAAA
ATAAACATTGACACTCAAGCTTTCCTTTTTTAAATTATCTAAGAAAAAAGAACCAACCAAAAAAGGATCTAAAAAATCTT
CATATTCACTAACATATAAATTCAACTTAATACTGGTATCACCTGCAACCTTGCCCAATATTATTCTCTTAACAGAACTA
TCATCTAAATTTAAAACCGGATAATACTCATTATTAGATAATTTTATCGCTAAAAACCCTTTCAAAAATCATAACCTCTT
TGCTTTGTTAATTTTATTGAAACCAAACTTACGCACTAATTATAGTTATCATTATTATTATAACTATAATATAATATAAA
TAATGTGATATTCAACTTACAAATTACTTTTATTTTAAGTAAATAACTTTTATTAAAAGTAACTATGATGATGCAAATTA
ATGGGATATTTTTAATTTAGGAGCAATACGAGTGTTGTCACTATTTATAGTAATCTCTTCATTGACAGTATTTATTTTAG
TGTTTTTATTTTTTAAAATAGCATTAAAACTTACAATAGGTAAAAATATAGGGAAAATCAAAAAAGATGATGAGAGAACG
CGAAAATTAATCGAAAGAGCAATTTCCCTATTAAAAACAAATCCAAACGAAATAGGTGCCCTTGAAATTTTAAATAATTA
CTACTATAAAAATAAAGACCATGAAAATGGCATAAAATATGCAAAAAAATTATGCCAATTAATAGAAGATAACCCAATAA
ACCAAGAAATAAACACATTTAAAGCTTTTTTAAGTTATGGATTTTATAATCTTAAAAGAAATTTTAACAGAGAAGCCTTA
GAATATTTAAGAAAAGCTTTTCTGATTAAAAAAACAGATGAAGATGCAAATTATTATCTTGGTGTAGCATTCTTAAAAAA
CGAAATGTATAAAGAAGCTCTATACTATCTTAAAAAAGTCCACAATTTTAATAAAAATAATAAAGATGTCCTAAAACACC
TGGGAATAACTTTATTTAATCTAGAAAGCTACAGACAAGCTGTTATAATATTTAACAATATAAAAAAAAATATACAAGGC
GACATTGAAGCTCTTTTGGCATATGCTAAATCTTTATCAAAAATGAATCAAGATCATCTAGCACTAGAGATTGCCAACAA
AATAAAACAAAAAGATGGAATGATTTATGAGGCTTTATTGATTACATCTGAGATTCATTCAAAAAATAAAGAATTAGAAA
AATTAGAACAAAATATTAAAGAAATAATAAAAGTAAAACCCGACTTGCCTAAAAAAACTTTCCTTGAATTATTTTATAAT
CTTGGAGAACTTCAAATCTCTGTTGAAAATTATCAAAAAGCTACAGAAGCTTTTACCAAAGTTGAAGAGATTGATCCAAA
TTACAAAAATATTAAAGAAAAATTGGAATTTAGCAAAAGGTTAAACGAAAACATAGCCCTAAGAATATATTTGCGCAGTT
CAAAAGAAAATTTTGAAAAAATAGCAAATGAAATTATTTTAAAACTATATTTAAATAAATTTCAAATAAGAGATTCTAAA
ATAAATGAAGTAACAACACAATTTATTGATATAAGCTTTCACTTAGCTAACAATCAGTGGGAAGAAAATTTAATAGTGCG
TTTTGTAAGAACTGAACAAGATACTTTTGGTGAATTATTCTTAAAAGATTTCATTTCAAAAATAAAAGAAAATAAAATAA
AAGGACTCTGTATTGCTCCATCAAAATTCTCTTTAAAGGCTAAACAAATGATTGAAGGAAGACTTATTGATCTAGTAGAA
GGAAAAAAACTAGCTCAAATACTTAAAAAAATTAACATATCCAAATACACATGAAAAACATTATCTTAAATATTTCATAG
GATTTTCAGTTTTACCATTTTTAAAAATGGTAAAATGCAAATGATTGCCCGTACTATAGCCAGTGCTTCCCATATAACCT
ATTACCGCTCCCCTTGAAACTTTTTTTCCAACCTTAACAGCAAAAGAATTCAAATGTGCATATAAAGTTTGGAATCCGTT
GCTGTGAGAAATGACAATATATTTTCCATACCCTCCCGCATTAAATCCTGCAGTTACAACAACACCTTCTCTTGAGGCTT
TAATAGGCGTATTAGCTAAATTTGCAATATCTATTCCATTGTGAAAACTAATAACTCCTGTAAACGGATCTGGTCGATAG
CCATACCCCGAAGTAATAACACCCTGCACAGGATAAATAAAAGTCTCCCCTAATACCTCTTTTAAAAAATCTTTGGGCAA
TCTTCCCCCAGGAATAAACAACTTTTGCCCTAAAAATAAAACTTCATTATCAAGATTATTAGAATCTAAAATATCAACCT
TGGGAACATTATAAGCACTAGCTATAGATGAAATAGAGTCATTTTTTTTAACAATATAAACAATTCCTTTCATATTGGGA
ACTTTAATAACTGAATTTGGCTTAATATTTCTTACATCTTTAATTTCATTAAAAGAAATTAAAGTTTCACTGGTTATTTG
ATATCTAGCTGCAACATGCGAAAGCGTTTCTCCAGGCTTAATTTTATGATCAAATACCTTTAATACAAAATTTTTTTTAA
ATCCAGGAACATTTGCAGAAACATTGGATTCAGGTAAATAACTACTAATTTGAGTTATATCTTGATCACTATAATATAAA
AATGTATCAATAAAATAATCTTTGGGCAAAGAAAGCCTATTTAAAAAAACATACGAGCCATAATAAGAAAAAATGTTAAT
ATAAAATGTTAATATAAAAATAAAGATTATTGCATTAAGCTTAAAAACAAGTTTATAATCGAATCTTACACTAAAGATAT
CAAAAACTTTATCTCTCAAGCTCTTGTAATAATATTTATATTCATAATGATTAATATTTTGTATTTTAAGCTTATAGAAA
AATAAAGAAACTTTTTTAAAAAAATTGATTTTTTTTTTAAAGAAGTTCTTAATCTTAAAAACTTTTTTTCTTCTTTTACC
AATATTAGAAATATTTGCAAAATCTTTTAATTCAAAATTAACACTCTTTTTGCTATTGAATAAAAAATTTTTTTTACGTT
TTTCTACCCTTTGCTTTTTTTTTGGTATAATCATAACATGCTATTTCATTATACAATAGAAAATTGCATTTGAATGAAAG
CATCGTTTAAAAGTTATGAGAATATTTAAAGCTCACAAATATGAACTAGCGTCGATTTTAGCCGCTTGCTTATTTTTAAT
AACCTTAATAAAGTTATTCTTATCATTTTACATAGTAAAAGGCGAATCAATGACCCCAGCAATATTTGAAAAAAATTGGA
TTGTAAATCACAAGTTTGCATATGGACTTAGGATTAAAAAGCACCAAAAATACCTTTTATTATGGAAAACCCCCCAAAAA
AATGAAATGGTGCTTATTAAAGATCCCATAACAAACAAAATTGCCATTAAAAAAATTTTTGCAATTCCAGGAGAAAAATT
TAAACAAATAGAAAAAAATACAATATGCATACATGATTTAAACTTTAAAATAGATGAAAATATTTTAAAAAAAAATACCA
AAAAAATTCCTGAAGACCACTATTTAGTTATAGGAGAAAACAAACAGATCTCATTAGACTCAAGAGATTACGGATTTATA
AAAATTGATAATATATTGGGAAAAATAATTTATTACTTTTAAAAAATATCTTTGTTTCTTTGAGTTTTTAATCAATAATA
CTTGTAAAAGTGTTTGAAAGACTTTCTTTTGCTACATTATCAGATGAACTTGTAATTTTTATTTCAATAAAATTAGAAGA
ATTGGTCTCTAAATCTTTAGCATTAACACTCAAAATACCACTTTCATTTAAAGTAAAAAGTACCTCAATTTTGGGAATTC
CTTTTAAAGCTTTTTGAATATTGCCAAAGGAAAACCTACCTATAGAATAATTTAAAGAGGCTTTTTTGTATTCACCTTGA
AGTATGTGAATCTCAATTTCATCTTGATAATCATTAGTAGTCGTAAATAGTTTGCTTCTAGAAATTGGCAAAGCAGTATT
TCTCTTTATTAGAGTAAAAAATTCATTATCCTTTATCTCAAGGCCAAGAGAATAAGGAGTTACATCCTTAAACTTAATAA
CAGAATCATTTCTAGAAAGACTAAAAGCATGAATACCTGCGCCAATAGCTACAACTTCATCTTGATTTAAAGCATCTAAA
ATTGTAGCAGAAGGAAAGGATTCCTTTAAAACTTTTTCAATCAAGGGGATCCTTGTTGAACCACCAGAAAGTATGATTTT
TGAAACACTACTAATATCAACCCCAGAATCAGCAATACATTCCATAGATAACTGAATAGTTTTGTCAATATATTCACTTA
TCATTGAATTAAATTCATCCCTTTTAAGATTATAATTCAAATGCTTGCCATCAAGAAAAAGCAAAGTAATGTCGACCTCT
TCCATAACAGATAAATTTTTTTTACCCTCTTCAATTCGCTCTCTTAACTGCTCTAGAAGAAAAATATCTTCTAGATTAAA
ATCAGGATATTTATTTTTAAAACTATCTAAAACATACTTTTCAATGATTTTATTAAAGTCATTACCTCCAAGTCGACTTT
GCCCTTTGACCGAAAGAACAGTATAGGTGTCGCCTTGTTTTTCCATAAGAGTTACATCAAAAGTTCCACCCCCAAGATCA
TAAATAAGAAAAATTCCATCAATCTGTCTTTCAAAGGCATAAGCAATAGCAGCTGCGGTTGGTTCATTAAGTATGGCCTT
ACAATTCAAACCAGCAAAATTTGCAGCCTCAACAACACATCTTCTTTGAATCTCAGAAAAATAGGCAGGGACTGTTATTA
CAGCATTTTCAATCTCTTCATCTAAAAATTTTTCAGCGTTCCTTTTAACACTAGCGAGCAAATGTGCTGAAATATATTCT
GCTTTATAAAATTCACCATCTACTTTATAAAAATTATTAGAGCCTATATTGGTCTTAAAATTATAAAATGTTTTTTGAGG
ATTAACTAATATTTGATTTTTAGCGGCACTTCCAACAAGAACATCCTTATCTGAGAAAGAAACAATAGAAGGGGTTATTC
GCTCACCCCTTTCATTTAATATTATCTTAGAACTAACATCAAAATACGATGCAACAGTATTTGTGGTTCCAAGATCAATA
CCTATCCATTTTTTCATGAACACCTCCCCTATGTATTGAAATAATCAACTCAACCTCACCTAAATCTAACTTAAACTTTT
TAGCAATAGCTTCAAAAGACATACCTTGTTCATGAAGTAAAATAATCTGATTGCGAACATTATAACTTTCTTTTATTATA
TTTTTTTCAATAGTAGGCATAGAATAATCCAAATTACTTTTATAAATTCCATCACTTTTCGATCCAAAACTAGAAGGGCT
ATTGCCAGGAATAGAGCTATTATTAAACCCTAACAACCTCTGGTCAAGAATTTCAATTCTCTCATCAACCTCTTTGATGA
TTCTATTTAAACTTTCAATTTTTATTTCAATAATATTTATATTTCTATCCGTAGCCTGATTAATTTCAATAATTGTTTTA
TCTACCTCACTTTTAAACTTTCTAAGTATGCTATTAGATTTTATTTTCAAATTAATATACACATGAAAATATATAAAAAT
AAATATAATTAAAATAAGATAAAAAACAATAAACATATAAAAACCCTAAAACATTTTATCTCTTAATATTAACATTTTTA
CCAATTTTAGGATCTTCAAATTTATCAGGATATAAACTAAGCATCACCTTCTCTTCATTTTTATTTTTTTTAACTGGAAA
CGAAAGCAAATAATTATCCCCTACTTTATTAACTACACATACATTGCCAACCTCAGAATCAGTATGACAATCTCTTAAAA
ATCTAAATCTAGCATTTTGATTAATTTTTAATCTTTTGTGCTTTTCACTTTCACTTAAAAATTGTCTGGCTTTAAAAGAT
CCAACAACAGACATTTTAAAAACTTCAAATGTATCCATATACAAATCCTTATATTAAAAATTATTCACCTAGACTTAAAA
GGAATATAGGTCATAACTTTAATATAATTATCATCCTCTATAAAAGTAACGTTGTTATAATCTTTTGAAAGCTCATAGAA
AGCATTCTTAATATAAAGCTTAACGCCTGAACAAGCTATATTTTCAACAGAAACTTTACCCTCTATCTTAGTATTTTCAA
GCTCATTTTGCAAATTAATTCGCTTAGCCTCTATCATTTTTATTTCCATTCTAAGAATTTTACTCTCATTAACAAATTCA
TTGTAACTATCAATCTTTAAGGATTTTTCTGCCTTATCTGTAATGAGCACAATATTCTTTTTTAAAGCAACAATATCTTT
AGTTAAAACTTCTAATCGCTTTTCAATCTTTTCAAGATGACTAGTAAACCTAGTTAGTAAATCTTTAATTTCAGGATCAT
AGCCAACATCAATACAGGTTTCACAACTTCTATCAGAGCCTATAGAATAAGCCCTAACCTCTTCTTTTGCACAAACATTA
GAACCAACTATTTTTGATTTTTTACCAATACAAAGAACTCTCTTTTTAGAAGAAACTGAAGAATTAACAATACCCCTTAA
AACTTCAACTTCCCCACCACAATTTAAGGTGACATTTTCTAAAAACTTAGCCCTAACATTACCCCGTGCATAAATTTTAG
AATCACCCTTACCATTTACACCGCTATGAAAAATAATAGACCCATCCGTTTTTAAATTGCACCGACCCACTAATCCTTTC
ACTTCTATTCCACTTTTGGCCATAATATTGTATCCATCTAAAACATTGCCCTGCACAAGAACCATTCCATTATTTACTAT
ATCTCCAGTAGCAGGTCCAACATCACCTTTGACCAAATAAATATTATGAACAGATATTACACCATCTGAAACAGACATAT
ACCCATTGCATTTTGCCCGAATTTTATAACCATCTCTAAAAGTATTCTCGCCCAAAATAAAATCAATATCCTGCCCACTC
TCTGATTTTAACACTTTACCAAAAACGGTATAACCATCTACACCTTTGCCAAAAGGAATAATTCTGGCCAACTCCTCGCC
TTCAATTACATTTCTAAATCCTATGCTTGAAACCTCATACTCACCAAACCTATTATTTTCATCAACAATAAAATCAATAT
AAGAATCCTTACCCTTTACTGGCTCTAGACCCCTTGCAAGTTCAACAGGCTCGCCATAAACAGGATAATCTACAAATTTT
GCTACTTTATCCTTAAGTATTGCAATATCTATTACTCCATATTTTCTAAGAATATTGAAAATATCTTGTGCAAAAATTTC
AGCTCCATTAATTCCAGGCGCGGTAAATTCAATGGTAACCGACATTGAATTTTCTGATATTTGAACCATCATTGTAACAT
TTTCAGAAGGATCAGATTCAAAATCAGCAATTTTTTCATAATATCCACTAGCATTCTCAACTATACCTTTCACAATGTCT
TTATTGAAATTTTCAATATTGCTATGCAATTCTAATTTAAAAATAACATCTTGATACTTAATAGGAATTCCTTGTCCTTT
TGGTGAGATAACCTTTAGAAATATACCTTTTGAAGATTTCCTGATAAAAAATTCACCATCTGATGAAATAACTTCTTTTT
CACCTGAATCATTTTTTGAATCAAGAGACACTTTAGGCTTGCTAGAAGAATTCCTATAGGCAACTATTTTCCATTTTTTC
TTCCCATATCCCAATATACCATTACTACCTTTTAACAAAATCTCATAGTCTAATTCTTTATAAGGCACCGAGAGCTCCAA
AGAAGCATCATTTAAGGCCTCTTCAAGAGTATCTGCTTCTATTTCCATTAAATCAACATGACTTTCTCTTTCTAAGTAAG
ATCGCATCTTATCACAAAGTTCAGAAAAATTTATAGCCCTGTCATCCATATTTATTCCTTCTTGCTCATTAAAGTTTTAA
TAGCATCTGCAACAACTTTTGGATCATTATCTTCAATAAATGACATTTTTTTATTTTTGTCACTCCCCCTACTCACGTCT
TCCGTCTCAAATTTATACTTTTTAACCTCTTCTATAAAATCACCACTACTACTGATATTTTGAGAATTCTCATAAAGAGA
ATTTTTATTTTGAAAATCAAGATTCTCTTTAAAATCTTTATCACTCTTCTTATCATCTTGAGGCTTATTTTCCATATTGC
CAGACAATTCCGTTGAAAAAAGATTCGACAAATATTTCTTAAAGATATATTCAATTAAAAGTCCAATAACAAAAAAAAAT
ACAAACTGCAATAAAGATCTCACTAAGATTGTAAAAAATGATAAACCACAAAACAATCCTAAAACTGCTGAAATAAACAG
TGCTGACACACTAGCTAATAAAATATACTTCAATTCCCTGCTTATAAACATAATGTCTTATTCCACACCAAAAAATCTTA
ATATAAAACCTATAACCCCTCTTCTTTTTCTATTATCTAGAGAAACCTCCTCAAGGGTGGCAACAATAGAATCAAGACAA
TAGCTAGCTTTGCTATTTGGATTTACCAAAACAAAAGGTTTTTGCTTAAAAACAGAACTTCTAATATTTTGATCCTCATA
AATATGACCCAAATAATCAATATTTAAATTTAAAAATTGCCCTGAAATATCTATAACCTTTTTAGCAACTCCCTTGGCCT
CGCTAACATTAGCTACTCTATTAACAATAAGCCTTAAATTTTTCAAATTCTCCATCTTATAAGACAAAACCTTAATTATT
CCATAAGCATCAGTAATCGAAGTGGGTTCTGGAGTAGTAACAATAACAACATCGTCACTAGAAAGCAAAAATGAAATAAC
TTGTCTTGAAATTCCGGCACTAGTATCTATTACAACTATATCATATTCATATATTTTTAATAATTCTTTTATAAATTTAT
TAACATCAACATCAGAGAGATCTAAAAGCTCCATTGTACCAGAAGCACCGGCCAAAAGATCAATATTGTACTCGGTCTTT
GTTATTACTTCTCTGATGTCACGACTTTGAGCAATCATATGATATATACTATACTTGGGAATAACTCCAAGCAAAATATT
AACATTAGCCATTCCAATATCAGCATCAAGTATTAACACCTTTTTACCAAGCTCAGAATATTTAAGAGCAAGTCCAATTG
CAATATTACTTTTACCAACACCGCCTTTGCCACTACTAACAGCAATAAATCTTGTTTTGCTGTTTTGAACTTTCTCATCA
ACTGAAAAATTAAATTTACCATTTAATCTCATCATATCTCTTAAACTTTGAGCTTGATCTTCCATTATAACTTTCCTTAA
TAATAAGATTTACTTTTTATCTTCTTAATAAACTCTGCATCATCGCTTATTCTGTATCCATTTATTCTTCTAATAAAAGT
AAGTGGTTCTGCAACGCTGATATTATGAGGAACAATTTGCCCATCCGTAACATAAGAAACTACCTTCTTCATTTCATAAA
TCAAACTTATCAAATTTCCAACACAAGTGGTTTCATCCACTTTGGTAAAAATCACAGTTTTATAATTAAAAGGAGAAAAT
TGGTGAAATATTTCTTTGACATCTGATGTTTTTGTGGTAGAGCTGACAGCCAAATGAAATTCAGCATCCCTTCCACAAGC
ATTAAGAAGCTCCTTCATCTCAGCAAGCTTCATGAAATCTTTGGGACTTTTACCAATTGTATCAACAAGTATAAGATCGA
AATCCTTTGAATCAGTAATTTCATCTTTTAAATCTTTAAAAGACTCAATTGCTCTAACCGGAATACCCATAATATCACCA
TAAGTTTGTATTTGTTTTTTAGCTCCAATACGATAATTATCAATAGTAATAATTTTAATATTTAAACTCTTAGATTCTCC
ATTAATACCATAAATTGCTGCAAGTTTTGCAATTGTGGTAGTTTTTCCAACACCTGTTGGACCAACTAAAATAAAAACTC
TTTTCTTAAGATTATCAATAATAGATCCTGAACATTTAATTGTCTTTGCAATATATAAAACAACATCCTCTCTAACCCTT
TCATAATCATCAAGATCTGACAAACTAAATTCTCTCTTAATAAACTCATTAATGTCTTTAATATAATTTTCAGAAAAATC
ATTTTCTCTTAAAATGTCTTCAATTTTTGTAATTGTTGGATGATTAATATTTTCTTTTTTATGAGCAAGTTCTGTTTTAA
GAGACTTAACTTCTTTAAGCACATCTTCAATTGAAGAATTTTCTTCTCTTTTAATACTTTGAAGAATCTTTCGCTTTTCA
TCTTCAACATTAATTTGTTGATTACCAATGTCATATCTAACATAACCTGAAACTTCAACCCAATCTTTGCTAAATAAACC
TAAAATCCCCCCATGGGGAACGGTTTTATAAGTCATAACCCTAGCATTCTTACCATATTTTTTCTTAATTATTTCTATGA
CTTCATTATAAGTTGGACCTTTTTCTGTAAAATATTGAACCATATATTATTCTTCAACCTCTACTGTTTTAAGAACATTA
ACTTTGATATTTTGGGGAACCTCTAAAACAGACATAACAACAAGATCTGGAATCTCTCTACTTGTTATCACTTTTATTAT
AGGTCTTGACGATTCGCTTGAAAGAACAACTGGATAAAAACCTTCTGCTTGAACTTCGTTTACAATTTTGAAAAGTTCAT
AAATAAATTTAGTTTTTAAATTAGGATCAATTGAACTTATAAGATCATGATTGGATTCTACACGAGAATCAATTATCATT
TGCTCAAAACTGGGGTTTAAAGTTATTACATTAAGCTCAGAATTTAAATCTAAATATCCACTAGTTATTTGCCTTCCAAC
CGATTGCCTACATTTCTCAATCAAGAAAAATATATCCTTAGTAATACTTGTGAAATCTGCAATTGTTTCAAAAATTGTAA
CTAAATTGCGAATTGAAACCTGCTCTTTTAAAAGACCTTGTAAAACCCTTTGAATCTCGCCAACCGAAAAATTCTTAAGA
ACCTCTTCAACAATAGCTCCGTAATCTTTTTTAAAAACATCAAGAGTATTTTGAACATCTTGACGAGTCAAAATTTCATA
AGAATGTCTTTTAATAAGTTCTGTCATATGAGTAGCAATAATTGAAGGAGGATCTACAACGGTATATCCTAATTTTTCAG
CAGTTTCTCGCCCATCATCATTTACCCAAAGAGAAGGAAGTCCAAATGAAGGATCTTTAACAAGATCTCCATCTATTCCA
GAATCAATTCCAACATTTATCACTAAAAATTTGCCAAGCTTAATCTCGCCTCGCCCAACTTCAACTCCTCTTAGTTTAAA
AGAATAAGCATTGGGCTCAAGTCGCATATTATCAACTATTCTAATCTTGGGCACAACTATTCCAAATTCAAATGCAATCT
CACGCCTTATCTTAACAATACGATCAAGCAGCTCAGAAGTTTTTGTATCATCAACTATTGGAACAAGATTATATCCAATC
TCAAGAGCTAATGGATCAAGCGGAACAACAGGAGCAACATCTTTGTCTGAATAAATTGACGCCTGCTCTTCTTCAAGTTT
CATTTTTTTATCTATTTCTTCTTTTTGTCTTATTCCTGAAAGAGAATAAGCCAAAAATGCAATTGACAAACTTAAAAACA
TAAGAATTAGGGTTGGAAATCCCGGAAGAAAAGCTAAAAAAAGCAAAAACCCGGAAACAATCCAATAAATGCCTAAATGA
TTTGTGAATTGCTCAAAAATCTCGCCGCCAAAACTATTTTTTGAAATCGACCTAGTAACAATCAAGCCTGTAGACGTTGA
AATTAAAAGAGATGGCAATTGAGACACAAGCCCATCACCAACTGTCAATGAAACATAATTGTTAAGAGCTTCGTTAAAGT
TAAGACCTTGCAAAGTTATTCCCACTAACAAACCACCAAGAATATTTATAAGAGTTATTAAAAATCCAACCTTAACGTTT
CCTGATACAAATTTAGAAGCTCCGTCCATTGCACCATAAAAATTGACTTCTGATTGTAAATCGTTTTTTTGCCTTGTAGC
CTCTTCTTCTGTCAAATTTCCAGAACTGTAGGCAGAATCAATCGCCATTTGCTTGCCAGGAAGTGCATCAAGAGCAAACC
GAGCTGCAACTTCAGCTACCCTTGTTGCTCCCTTGGTAATTACAATAAATTGAACAGCAATGATTATTATAAATATTATA
AATCCAATAACAAGTCCTTGAATTCCAGAACTACCCACAACAAATGTCCCAAATGTTCTTATCATTTGCCCATCAAAATT
TATACCTTTGGTTAAAATTAACCTAGTAGAAGAAATATTAAGAACGAGTCCAAAAATAGTCATCACAAGCAGCAATGTGG
GAAAAACAGAGAAATCTAGAGATCTCTTAGAATAAAGAACAATTAAAATAATTAAAAGACTTATTACTAAATTAACCGTA
ATCAAAACATCCAAAATAACTGCAGGAAGAGGCAAAATAAAACCGGCAACAACAAATATCAAACCGACCGAAATTATTAA
ATCAGACTTATTATTAAGCCCCAAATACCCTAATATAGAATTTTTTCTAGCATCCAACAATAGAACCTCTAATTAAACTT
TTTAGTAATAGAATATACTCTCACAAGAATTTTTGAAACAATCTCCCAATATTCTCTTGGAATCTCTTCATTAACCTTAA
CATTAGCATAAAGAGCTCTTGCAAGGAGCTTATTTTCCATTAAAGGAACATTATTTTCTCTTGCAATTTTTTTAATTGTG
AGAGCTATTTCATCTTGACCTTTTGCAAGCACCTTTGGAGCTAACATTGTTTCGCTATCCCATTTAATAGCAACTGCAAA
ATGTTCTGGATTTGTAATTACTACATCTGCTTGAGGAATAGCTACTCTTAAATTGGTACTTAAAATAACCCTCATTCTCT
CTTTTATTCTAGATCGAAGTAAAGGATCACCTTCCATTTCCTTTCTTTCCTGCTTTACCTCTTCTTTTGTCATTTTCAAA
CTCTCAATGTACTGAGATCTTTGAAACAAATAATCAAACACCCCTACAATTGCCAAAAACATTACTGAAAAAAAACATAT
CTTATAGGCAATCACTAACACAATAGAAATTCCAGACTGAAGTGTATACTCCGAAAGCTTAGAAATTTTGCCTATATTGT
TTTCTATAATAAAATAATATATCAAGCATATTATAACAACTTTTAACAAACTTTTAAACAAATTGAAAACAGCCCCTGCT
GAAAAAAAAGAATTTTTTGCCCATCTGGAAAAATTAAAACTAATTTTATCCCACCTTGGCTCCAAAGATTTAAAAGTAAT
AAAAAAGCCTACTTGAATAATATTAACAAAAAAATTAACAGCTAAAGATGCTAAAAAAAACAAAACGACATACCCCATGA
TAGATCTAATATATGCAAAACCCATAGTATAAACACTCATACGCATAACTTCAGGAAGCTTGATGGCCTGCTCTTTAAAA
ACAGCTATTAAATCTAAAGCAAAATAAGAAAGCATGAAAAAAAACAATGCAAATAACAACAAAAGACTAACGGCAGTATT
AATTTCAGTAGACTTTAATACCCGGCCTTCTTCTCTTGCTTTTTGCTTTTTCTGGTCAGTAGGTAATTCGGTTCTTCCCT
CATCATCTGCGGAAAAAAAATCAAGGGGAATATACCAACTTTTAATCAAAAATTCATCTTTTATCATTATTTTAAAACTC
TAGAAAACAATTTTAAAAAACTAGCAAGAGAATCTAGTGAAAGTTCAATCACTCTTTTTGAAGATATTGCTAAGCTTGGA
AATCCAATATATAAAATTAACAACCCTAAAAATAGCGAGGTTGAAAAACTAATTATTAATAAATTAATTTGAGGCGATGA
CTTTGAAAGTATTCCCAATACTAGATAAAAAAGTAAAAGCAAAGACAATATTGGAAACGAAATTAATAAAGCTTTTTCAA
AAAGAAATCCAAAAGACATAAGCAAAAGCTTGACAAATTCTGAATTTCTCATATTGACCAAATGTTCAACCCTAATGTTC
AAAACAGAATCATGTATGCCAATCACAAAAAAACGAAGTAAAAAATCGCTTGATAAGAACAAAAGCAAAAACAAATAAGC
AAAAATTTGTGAAATAATCATGCTATCTTCTTCTGAAAAAACATCAAAAATATTTGCATAAGCAAGCCCAATTTGATTAG
CAAAGAAAAATCCAACTAAATGAAAAACATTAAAAATTATATTAACAAAAAATGCCTGAATAAGGCCTAAAATAGCTTCT
CCTAATAAAATTAACGCAAAAGAAAGCATATTGTCTAAAGGATAAATAATTTTAATCTTTTCAACAACAATTACGGAGAG
AATCAAAGAAAAGAAAAAATTAAAATATCCAATTTTTATTGTTGAAAAGAATGGAGAAAATTTTAAAAACATAAAAATTC
TAACCAACACAGGTAAAATTGTAAAAGATTTTAAAACCAAAAAATTTAAATTCAAAATTTCATCCCAATAGTACAATTAG
TCATAAATTAAACATTTTGCAATTGACTAAAAATCATATAGGTAAACTGCATAAGCTTATTCAAAATCCAAGGACCAAAA
ATCACAATAACTAAAAGTATAACAATAATCTTTGGAATAAAACTCAAAGTTTGATCTTGAATTGAAGTAATAGCTTGAAA
AATTGAAATCAAAAGACCAACTATAAGAGCTATAATCAACATTGGAGCTGATAAAATAATAATGTTTTCAATAGAAATTC
TAATTAAATAAAGAATGTGTCCTGCAGTCATATATAACCTTACATAAAACTTTTAATAAGACCACTAGTAATCAAAGTCC
AACCATCTACCATTACAAAAAGAATAAGCTTAAAAGGCAAAGATATCATCACAGGGGGCAACATTATCATACCCATAGCC
ATTAAAACAGAAGCAACAATAATATCTAAAACTATAAAAGGCAAAAATATTAAAATTCCCATCTTGAAAGCCACTTTAAG
CTCATGTAAAATAAAGGCTGCAATTAAAACATGCGTTGGCACTTCACTAAAATTTCTTGGTCGATCATAATTGCTCATAC
TCATAAACAATCTAATCTCTTCATGACGCCCATCAGACATCTGCTTATACATAAAAATTCTAAGAGGAGCAATTCCTTTG
TTATAAAATTCATTAAAATTTATTTTTGACTCTTTAAGGGGTAAATAAGCTTGTTCATATATAGAATTAAAAGTTGGCCA
CATAGTAAAAATGGTTAAAAATAAAGCCAATCCCATTACTATCTGAGTAGGAGGAGATTGTTGAAGAGATAAAGCACGCC
TAATAAAATCCAAAACTATGGATATTCGCAAAAACGAAGTCATTAAAACTAAAAAAGCTGGAGAAAGGGTAATAATGGTT
AATAGAATCAAAAGCTGCAAAGAAAAAGCTATCTCTGAACCACCAATACTGTCAAAATTTAAAAACGGGAAATTAAGACC
ATTAGTAGTCTGCAAAGATTTTGTTTGAGCAAAAGATAAACTTGTTACACTAAAAAATAAAAAAAAATTAAAACACTTTC
TCAAAATAAACCCTCTAAAATTTTTTTAATCTATCTTGTTTATCCTTAAGTGAGGTCTCAATTTTCTCCTCAAGTTTAAC
ATAATCATTCCCAGAAAAAGGAATCTCTTCTTTTTTGAGCAACATTTTCTTAAAGATTGACTGAAAAGAATCTTTCTTGG
CAGAATCATTAATTTTGCCAAGCCTAAGTTTTAAATCTTCCAGCTCTTCTTCCGACTTAATCTCTTTGAGTAAAGTAAAA
GAATTACTAGAAACTAAAAATATATAAACATTGTCTAATATGTTTATGATTCTTATTGAGTTTTTAACATCTATCTCGTA
AAAAACAAGCTCCTTAATTAAATTAGAATTTTGTTCATATTTGCTTTTTTTTGAATAAAAAATTAACTTCTTTAATAAGA
AAAAGATAAAAAAAGCAATAAGTAAAAATAAAACTATCTTAAACAAATCCGAAATATTGAAAATAGAAACTGGCTGAGTA
CTATCATTGTTAACAAAATTTGCCTTATCCTCTTCAAAGATTGGCAAGCTAGATTCATTTTCTAAATCGGTAGATGCTGA
ATTTACCTGCTCTTGTGAATTAGCATATGTAAAAAAATTAAAAAACGATAAAAAAACTAAAAATAAAAATTTATTATTCA
TTTTTAGTTTTAATTATCTCAGTAATTCTAACTCCAAAATTTTCATCAATTACAACTACTTCTCCCTTGGCAACTATTTT
ACCGTTTACTAAAATATCCACAGGCTCACCGGCAAGTTTGTCAAGAGTAATAATAGTCCCTTCAGACATGCCAAGTATGT
CTTTTATTTTGCGCTCTGTTCTTCCAAGCTCTACAGTAAGCTGCATAGAAACATCCATTAAAAGCCCAAAATTACTAGGA
TCAACCCCCTCTGGTAAAGTATCAATTAAATCGGGAAGCTTAACCCCCTTTATTTCTGGCTTTTCTCCATTATCACTTTT
TTCATCTACACTCATAATTCAACCTCTTAATAATTTAAGTTTTAATAAATAAAACAACTATCACTCAACCTCTTCTGTAA
GCTCTTTTAATAAATCAAAACCTTTTATATCTCCAATTTTTTCTGTAATTTGCACTGAAACTTTATTTCCCATTAAACCC
ATTCTGCATTTAAACTTTTCTTTGGTACCAACTTTCAAAGTTAAATCTTTATTTATTAGAGAAGATTCAAGATTTAAAAC
ATCACCTTTGTCAAGCGATAAAATTTCTCTTACTTTAAGTTTAACTTCCCCTATTTCTGCTACCAAAGGCATCGCTGTAT
TTTCCAACTTTTCACGCAAAGCATCAAGATTCTCGCTAGTAGTTCCAACCCCAATCAAAGAATGCCAATATCTTGTTGAT
AATTTTGAAACAATAGGCTCTATGGTAATATAAGGCAAACAAAAATTCATAAGCCCTTCTACTTTTCCTATTTTAACCTC
AAGAGTTACTAAAATAATCATTTCTGTAGGGGGAACTATTTGAGCAAACTGTGGATTGACCTCAATATGACCAAATCTTG
GCCTTAAATCAACAACTTGAGACCAAGCCTCTCTCATATTAGCAAGTATACGAATAATAACACTTTCCATAACAGACTGC
TCAATTTCTGTTAAATCTCTACTTTTATCTTTAATCGTATCTCCATCACCCCCAAAAAGCCTATCTACAATAGCAAATGC
TATTGTTGGATCAACTTCAAAAATAGCAGATCCTTTAAGAGGGTCCATATTTATTATTGCTAAAGTTGTAGGGTTGGGTA
TTGACCTAATAAACTCTTCATAGGTTAATTGATCAACTGAGGCTACGTGAACATGAACCATTTTTCTTAAAAGAGCAGAA
AGTGAAGTTGTAGTATATCTGGCAAATGCCTCGTGAAAACTTGAAACTGTTCTAACCTGCTCTTTTGAAAATTTATCTGG
CCTTTTAAAGTCATAAACCTTAACTTTTTGCTTTTTGCCTGTAGGGCTAGATATAACATTAGAAAGGGATTCGTCTAAGG
ATAAACTTTCAGACGAGTTGATAGACTCTAAAAGACTATCTATATCATCTTGAGATAAAGCTCCTGGATTGTTTGCCATT
TAAAATTCCTTTAAATTTAAAATTCTTTTAAATTTATTACATATCAAAAATATCAATTTGGGTTAATGCTATTTCTTTTA
TTTCTCCATTTCTAAGAATGCTATTAATTCTTGCCTTAATTTCTGCTTTTATTTGACTTTCATTCTTTATTTCTTGACCA
GTTCTTTGACTAAAATATTCTCTAATAATGTCTTTTAAGCGCACTTTCTGTCTTCCAAGCTCATTGAGAATATTAACATT
ATTTTCTGCATACCCCAAAGCAAGCTTTACAACAAAAGTTTTTGGAGGAACATCTAAGGTGTTACCTCTAATCTCATCTA
TACTTTCATACCATATAAGCATAGGTGGCTTTCCTAAGTATTCATTAGAAAAAACTGGAAAATCGCTAGGAGCTCCACTT
TGGCTTACCACCATTTTAGACACAAAATAAGAAACAATTATCATTATTGCAACAGTAAATATTCCTATTGCAAGTATTTG
TAAAATTTTTATTATAATATCAGGCAATAAACCGCCTTTTCTACTAACATTGGAATCCCCCATATCTAAATTGTCATCGT
CTTTATTAGGCATAATAAAATTCCTCCCATTAATTTCTTTTTTAAAGTTAAAAAGAATTACTTACTGCTTAATTTCCTTA
GGGAAACTTAAAGATGCATCTGTAGTAATTAATATATCAATTCTTCTATTATAAGCCCTACCCTCAGGGGTATCGTCTGT
TGCAATAGGCCTACTTCCACCAAAACCAGATACTTCAAAATTATTTTCAATTCTTTTAACATCAGATTGATCTAAATAGT
TCAAAATATGTTCCAGCATATTAACAGATCTAGCAGCCGAAAGTTCCCAATTGCTTTTCCAAGGTCCATTTACATCAGTA
TCAATATTATCTGTATGCCCTTCTATTTTAAAATTATAGCCTCTAGGACTTAAAAAGCCAATAAAAGATGCTATTTTTTG
AATAGAATCTCTATTCTCTTCAAGCTTAACATCTGCACTAGCAGAATCAAAAAATGCATCTGCTGCAAGAGATATTACAA
TACCTCTTTCTTCTTGCCTAACTACAATATTTTTAGACTGAATCTTCTCAATAAATTCAATCATAGATTTATTTTTAGCA
GTCTGAGATGCTTGTTTATTGCGCACAGTAGAAGGCAAAGACATAAAACTATTACTCAAATAAGATAATTTACTAAAATC
TAAAGTTTTACCGCCCTTGAAAAATCCCGCACCCGTGAAAGAAGCAGACATTATTCTTATCACATTTTCTTGAAAAATAA
TATCATTTAATGAAAACATTGTAACAAAAAACACAAGCAGCAAAGTAACCATGTCTCCATAAGTCAACATATAATCTGGA
GATCCTTCATCACATTTTGAAGGTTTCTTAATTCGCAAAGCCATTATTCACCACCAATGCTACTATTAAGCTGACTTCGA
TCTTTGGGGGTTAAAAACGTCATTAATTTTTGCTCTAAAATTCTAGGATTATCTCCAGACTGAATTGATAAAACACCCTC
AATTATCATTGTCTTTACTGCAGCCTCTTCAGTATCAATTTTTTCCAACTTAAGTTGAACAGGAGTAAACATTAAATTTG
CCATTATAGTTCCATAAAGAGTTGTAATAAGAGCAACAGCCATAGAAGAACCAAGCGCAGATTTATCCTCTAGATTACCA
AGAAGAGCTACAAGTCCAATAAGAGTACCCGTCATACCAAAAGCTGGAGCAAGCTTTGCCCAAGTTTTAAAAAGATCTGA
ACCAACCTTATGCCTTTCTTGCATTTGATCAAGCTCTAAATAAAGCATAGTTCTAATTACCTCAGGATCTGCACCATCAA
CAACAAGCCTCATTCCTGACTTAAAAAATGGATCATTAATTTGTTCAAGCTCATCATCAAGAGATAAAAGACCTTCTTTT
CTAGCCTTTTCAGAAAGCTCTACTAATATTTTTATAATAGAAACCTTAGCATATAAATTTCTTCTAAAGAAAAATCCCAA
ATACGTTGGAATTTTTTTTACAGCAACAACTTCTGAAGAAGCCATAAGAGCAGAAAAAGATCCAACAACAGTAATAAAAA
CAGAGCTTAAATCCCAAAAAACACCAAGTCCTGTAGGAGTAAATGCCATAGAAATTAAAATAGCTCCAAATCCAACTCCC
CACCCAATTATACTAGCTAAATTCATAATTCAACGCCCCCATTTCCTTCTCCTAAAATTTTTTCTAAAGAAGCAACTTCT
TTCCTATACAACTTAATCCTATTGACCACCTCTTCAACTTTTTCTTTAACAATTAACTTCTTACCATTCATAAGAAGAAT
TGTAGTATCAGGATTAGCCTCAATACTTTCAATATGATAAGGATTTAAATAATATCCATCACCATTAAGCTTAGTTACAA
AAATCATATACTAAAAAAACAATCTTAGATTAATTTTTCAATCTTACAAGTTCTTGTAATAATTGATCAGAAGTGGTAAT
GGTTTTGGCATTTGCCTGAAATCCTCTTTGGGTCACTATCATATCTGTAAATTGCTCTGCAAGATCAACATTGGCCATTT
CTAAAACACCAGATCTAATATCACCAAGTCCAGCAAGTCCAGTTTCGCCTATTCTAACTTGACCTGAATTGCTTGTTTCT
ACAAAATTAGTATCGCCTGATTTTGCAAGTCCTCCGGGATTCATAAAAGAAGCAAGAGCAATCTTGCCAAGATCTCGTCT
TATGCCATTTGAATAAATGCCAACTATAACACCATTTTGATCAATTTCATAATTTTCCATATATCCCATGCCATATCCAT
CTTGAATAATAGCCTTTGTGCTACTAGAATCAGCAAACTGAGTAATTGAATCAGTGTAACTTCCAACTGTTCCCAATTTC
AAATTTACAGTTTGCTGCTCACCAACTTCACCTACATTTGCACCCAAAACATTAAATGTTATAGGAATTTGAAGAATATC
TCCTTTTTGCCCTGGTTGACCATTTAAAGACGCCAATGCTCCTTCATTGTCAAACCCAAGTGTAAAATTTGAATTTTGCT
CACCATTTATTAATACTGTTGCATTCCATAAATTAGGCGTATTTAGATCTTTCACAACCCTAAGCTCAAGAACACTAACA
TTTCCAAAACTGTCATACAATGACTTATTGACAACCCAAGTTCCACGTGCAATATCTGCAGGACTTGCACCTTCTTGAAT
TAAGGGCAATCTCTTATCAAGATTACAAGCAAAAGTAACATTTTTGGTAGATTTTGCCCCCTCTTTATCTCCAATCGGAA
TAATCAGATCCTCAATATCAGAAGCTGTATTTATAACCTTTTCACCTTCTAAATCTCTTGCCATCCAACCTTGAATTCGC
ATTCCATTTGCAGGATTTACAAGATGTCGATCAGAGTCCACATCAAAAGCACCGGCTCTTGTATAAAACAAATTTTTACC
TTCTTTTAAAATAAAAAATCCGTTGCCACTAACCCCAAGATCAGATGCTTTTTGAGTGCTTTGAAAAGCTCCTTGAGTGT
GAATAGTGTCAATTGAGGCAACATTCATGCCTAATCCAACTTGCTTGGGATTAGTCCCACCACGAGCATCAGTAGGGCGA
GAAGCTCCAGAAATAGACTGCGATATCATATCTTGAAAATTTACTCTTCCCTTTTTAAAGCCAATTGTATTTACATTGGC
GATATTGTTACCAACAACATCCATTCTTGTTTGATGATTCTGAAGCCCAGAAACACCAGAATATAAAGACCTCATCATAT
AATTATTCCTCCAAACCTACCGATAATATATTTTTATATACATAATAATTACCATTAACCATAACTTGAGGTATTGCGCC
TGTCTTAATGTTTGTGACGCGACCCTCAACAATCTCCCCATCACCATGCTGAAATTTAATTACTTTACCTAATAAATCCA
AATCTTTTCTTATTTCTAAAGAAGATGAAAGTTTTTCAAACGATCTACTCATATTAGCCATTTGCTCAAGAGCCGAAAAT
TGCGCCATTTGCGCAATAAATTCTTTATCCTTCATTGGATTTGTAGGGTCTTGATACCTAAGTTGAGTAATGAGTAACTT
TAAAAAATCATCCTTGCCAAGATTAACCTTATTAGATATATTGTCAACATTAAAATCTGTTTTTTTTTTAACTTTATTGC
TAATATTTAAATTAAAAACATTTTCAACACCGTTTATTTTATTCATTTAGCTCCACCCTCTAAACAATTAAATTAACATT
TTTATCTACATCGTAAGAAAATTCAACTTCTTCTTCAATTTTAAAAAATTTATTATAACCAAAATGCAAATTTTGATCCT
TAGAGCCATCTTTAAAATCTCCAGTAAAAGAATTTAAATTCTCACCTGCAAGAAAAAGATTTAAGCTGGCATTAAAACCA
CTCTCACCAAGCATTTTATTTAATGAATGCATATTTTGGTCAAAAAGCATTTTAACATTTTGATTATCCACTACGATCTT
TCCCAATAAATTATTATTTGAATCAAGGTTTAAATTAATTCGTATACTACCAAGCTCTTTGGGCTTTAAAACCAACTTAA
TCTCTCCTGTATTATTCGATTTTAACACAACTTTAGCTTTATCCACAATATTCTTATTAATCTTAAGATTCCACTCCGGC
TTTAAACTGCTGACAAAATCAAAGCCTCCAACATCTTTAGAGCTTTTTATATTATAATTAGCAAATTCTTCAACAAAGCC
TTTTAAAGAATTGTTTGATATTTCTTTAACTTTATACCTATCAACAAAATTTTGACCATCAATTGCATTTAAGCTAAACT
TTGAAAAAACAAAATCATTATGATCACTATTATTCTTTTTAAAGTTTTTTACATCAATGTTAATAACATTCTTTTCTTCC
TTTTTATCATTCAAGCTTATCTGATTATAATAATCATCAATCAAAGCAGTTAAAAAATCAAAACCCAAAAAAGAACTTAA
ATCATTAAAAGCCAAACAAAGTTTTTCGATTTTTTCAAAAAATTTTTCTTTACCTAGAAAATCAAAATTGGATGATAAAT
CTTCTTTAATACTATTTAAACCTTCAAAATCTAAAAATACATTCATTCTAGCAATCAAGGATTTCAAATCGGAAACAAAA
TCTTCATTTTCAAGTTTTTTTAAAAAAAAGGATTTATTTAAAGGTGATTTTTTTAAATTTTTAGCAATAAGTCCATTGTC
TTTAAAAAAATTTAAAAAATCAAATATCATAAATTTTGCTTTAGCTAATTTTTTAGATTCAGAAGACATAACATTTAAAA
AAGAGCTCGCATTCCCTTTAGATTCCATTTTAGAAACATTTAAATTTAACCCCTTAATTGTATTCAAGAGATTTAATTTA
TTTCCATAAGCTTTACTTAAATTTAATAAATTACTCATATACACACTACTCCAATGAACTAACAGACATTTTTCTAATCA
ATATAGCAGCTTTTTTAGAATCCATAAGAGATAACCAATAAGGAACAATTGATAAACGACCTTCTTTTTTGGAAAGCTCT
TCAATTTTCCGCATATAAGATATTGCAAGCTCGGGATTTAAATCTTCAAGCCGCTTAACAGCATCTTCTGGTGGCATATT
CATTAAATATACAGCTGTTTGCAAAATATTTGCTTCCTCATCATTATATTTATTTATAATGTCATCTATTACCTTTTGTT
TTAAATCTAAATCTTTCTGCTTTTGTTTAAGCTCAAATTCAAGCTTATTTAAGCTGTCTTCTTTTAACTTTAGATCTTCT
TTAAGCTTTTCAATCTGCTGATTCTTAATATCAATAGCTTCTCTTTCCTTCACAAGTCTAGCTTCATCAAGAATTATATT
AGAATTATGATCAAAGACCAGAGAAGTTTCTCCTAACAACTTGGTTCTTACAAATTCGGGGAAATATCTTTTAGTATTAT
ACATTCCAATAAAATCAATAAAGAATAATACAAAGAAAAATAAAATAACAATTAAAAATAACAAAAAAAATGCCCTAAAA
AAGAACGATAAAAAATTATTCACTTTCATTCCTTAGATTTTGACAAACTTTATAATTTACATGCTCATCTAGCAGCAAGC
TTTCCTTTTTTTCTCTATTTTTAATTATAGAATTATTTAAATTTTTTATTAATATCTTAATCTTTTTTTCTTGCCTATAT
TTATCTACATAAACATCATAACATTTGTTATAATGCTTTCTAAGCTCTTCAAGAATTTTAAAATTTTGGGTTTTTTTATA
ATTTAAACAGTCTATATAACCTCTTATGTAAAGATCATTAAAACCATTCAAGTTTTTTAAAATATTAGGAATTCCATCTG
AAAACTGATTTATTTTTGAAATTTTCTTATTTATATTCATTAAATCTCTCTCGCTTAGCTTTCGAAAGTAGGTTCTAATC
GTCAATATTCTATTAAGCTTTTGTTTTCTAAAGTTTAAATCATTCAAGATAATATTTCCTTTATTTCATCTTCTAAATTT
TCAAAATCAAATGTTTCGTTTATTCCTTGAGAAATAAAATTAATAATCTTAGGATACTTGGAAATTGCAAAATCAACATC
CTTATTGGATCCTTTGAGATAAATTCCTGTTCTAATAAGATCTTCATAATCTTTATAAATAGACAATAAATTTCTAGCTT
TCATTATTAATTTTTGTTTTTCTAGGCTCATTATTCTATGAATAGATCTTGAAGTTGAACTTAAAACATTTATTGAAGGA
TATATTCCCCTGTCAAACAAATCTCTGTCTAAAATAATATGACCATCCAAAACAGCTTTAATATTATCGGCTACAGGCTC
TGTGAAATCATCCCCCTCAACAAGAACAGTATAAAACCCAGTAACACTTCCCCCATTACCATTAAAGCCCGATCTCTCAA
GCAAAATTGGAATTTCAACAAAAACAGAAGGCGGATAACCTTTAGCTACCGGAGGCTCTCCTAAAGAAAGAGACATCTCT
CTTTTAGCATTTGCAAACCTAGTAATAGAATCAAAAAGCAAAGCCACATCTTTACCTTGCTCCCTAAAGTATTCTGCTAT
CATGGTAGCAACATAAGCTCCCTTATACCTTGAAATGGGAGATTCATCAGAAGTTGAAACAACTAAAACACTTTTTTTTA
AACGCTCTTCACCAAGCTCATGTTCAATAAACTCATTAAGCTCTCGACCCCTTTCCCCAATAAAAGCAATAACGTTTACA
TCTGCATTTGAATTTTTTGCAATCATGCCAAGCAAAGTAGATTTACCAACACCAGAACCAGAAAAAATACCAACTCTTTG
TCCTTTTGCAACTGGCAAAAACCCATCAAGAACTTTAACTCCCGTTAATATTTGATCTTCAAAAATACTTCTATTAATTG
GATTAATTTTTTCAAAAATTAACTCTTTATAACTATTGTTCAAAAATGACCCTTTATTATCAATAGGTCTGCCAAGAGAA
TCAATAACTCTTCCCAAAAGCTCATCACTAAGATTTATTTCTAGCCCTTTGTTTAAAGAATAAACTTTATTTCCAACTTC
AATCCCACTAAATCCTTCATAGGCCATAAGGCTAACATAAGGACCATTAAATCCTAAAACCTCTGCGCATACCTTTTTGC
CATTTCTTTGATCAATTAAACACAAATCTCCAATAGCGCACTGAGGCCCTAAACTCTCAACTAAAAGACCTTTTATTTTT
TGCACCCTGCCAACAAAAGAAACAGTTTCAATATCATCTACTTGTCTTAAATAATTTTCAAAAAAATTGCTCACTAAAAT
TCCTTTAGATACTTAACTTAATAAAGAAAAATTTTTAAACTTTTCCTCTATTTTATCAAGTTGAGAAGAAATGCGCGCAT
CAATCTCTCCAAAATTAGTTTCAATTATACAACCGCCTTTGCCTATGTTGGGATCTTCTATGATCTCTAATTTTTCTATA
ATATCAAATCTAGAAATAAAATCACTCTTTTTATGTCTAACAATATCTAAATCATCAAGATTTACACGAATGGTAATCTG
TGTTTTATCTTTTACCCTTTTCAAAACCTCATTAACATTTTCCAAGACAATATCTTTTTGAGAATCTGTAATCCTCTTAA
TAACCTTAATTGCAATTTGCATAACAAGACTTACTATCTGGCCACTCGAAGATTCAAGAATACCTTTCCTTTCAGCAATC
AGAGATGCTATTATGGCATGTAATTTCCTCATAACTTTGTCAAAATCTTCAAAACCACTTTCATAACCTTTGCTATACCC
CTCTTCTCTGCCTTTAGCTATTGCTATCTCAAGATCTGTTTTTAATTTTTCTTCATACTCTCTTGCTAATCTTTCAATCT
CGGCATTAGATTCAGTCTCAATAGATTCTTTCTTATAAATAGCTTCCTTTTGTAAAAGATCTGCTTCTTGTTTGGCTGCT
TCTAATACTTCATTAGCCTTTGCCTTAGCTTCTTCAATAAGCCGCTTAGATTCAATTTGAACTTCCTCTTTGGCAAGTTC
TTGCCTTTTAGCAAGCTCTTCCTCAAGTTGTAATTTTTCATCCCTTAAAAGTTGCAACTCTTCTTTAAGATTAGAGATTT
GACTTTCTATGTCGTAAACCTTGCCTTCCTTCTCCTTGATTTCCAAAGATTCAAAAACAGGCTTTGCTATCTCAACAAAC
TCAAACTTTACTAAATTATCAACTTCTGATGATTTATATAAAACCTTAGGCAAACAAAACTCCTTTATCAGACAAGCACA
TCTTCTTCACCACCCCTTGAAATAACTATTTCTCCCTGTTCTTCTAATTTTCTAATAAGAGAAACAATTTTTTGCTGAGA
TTCCTCAACATCTTTTCGCCTAGTAGGTCCCAAAAATTCCATATCTTCCTTAAGCATTGAAGCCGCTCTTTTTGACATGT
TTTTGAAAATTTTTTCTTGGACAGGAATATCTACAGATTTTAAAGCTTTTGCCAACTCTTGACCATCTATTTCTCTTAAA
ACCCTTTGTATAGATCTGTCATCAAGTAAAACTATATCCTCAAACACAAACATTTTCTTCTTAATCTCTTCTGCAAGCTC
TGGATCTTCTTCTTCAAGAGATTCAATAATAAACTTCTCCGTTTTTCTATCAGCCATATTAATTATCTCAACAACATTGT
CAACTCCTCCTGCTGATGTATAATCTTCTGAAGAAAGAGAAGCTAGTTTTTTCTCAAGAACCCTCTCAACCTCTCTTACA
ACCTCAGGAGAAGTTCTATCCATTAATGCAATTCTTCTTGCAACATTGGTTTGTACCTCTGTGGGTAAACTAGAGAGAAT
AAAAGAAGCCTTTTGAGGATCAAGATATGAAAGAATTAAAGCAATTGTTTGGGGATGTTCTTGCTGAATAAAGTTTAAAA
TATTCGCAGGATCTGCTCTTCTTACAAATTCAAAGGGTCTAGACTGTAAAGCAGAACCCAAATTATTAATAATATCAACT
GCTTTTTGAGTCCCAAGAGATTTTTCAAGAAGCTCTCTTGCATAATCAATTCCACCCTTTTGAATAAATTCTTGAGCCAT
CATTAATTCTTTAAACTCTAAAAGAACATTATCTTTAAGCTCAGAAGTAATTGTCTCAAGCTTTGCTATCTCAAATGTCA
AAGACTCTATCTCTTCTTGAGAAAGATACTTAAACACTTTAGAAGAGATTTCAGAACCTATTGAAACCAACAAAATAGCG
GCCTTTTGCTTGCCTGTTAAAGCAGAAACATCCAAAATCTCCTTTTCTTTTTTTTCTTCCATATCAATTACTACCTTTTA
CGCGTTTTTCAAAAGCCATGTTCTTATAAGCTTAGCAACATCTTCTGGTTTTTCTCTGGCTAAAAGCTCAGCATTGCTTT
GAAGCTCATCGCCTTCTCTAATCCCACCAACAACATCGTCAACGCCAATATCGTCACCACCATCCATTAAGGCTTGTTGG
CGCCTTAAGTGTGCTTGCTTTGCTAATTCCTCTTCTCTAAGACGCCTTCGTCTCTCAAGTTCTCTAGAAATAGCAAAAAA
TATCGTAAATACTAAAATTAATAATGAAAATACTATGCTTGCAATAAATAAGAAATATTTAAACCTTTCACTTGCAAAAT
AATTTTCATCTATTTCTCTAAATTCATTCATACGATCAAAAGATATATTTCTAACCGTTATTGAATCGCCTCTTTCTGGC
TTATATTCAAAAGAACTTTGCAAAACATCTTCAATATTTTTTATTTCTTCTAATGCCATAGGCTTATATTCTCTTTTTCT
CATTCCATTTTCTATTACGAAATCTCCCTTCTCATCGTACACAAAATTCCAAATACCATCTACGAAAATACCAAGAGAAA
CACCTACAATCCTAGCAGGCTCTTTTTCGCTTGTAGATTTTTTTTCATTCAAAGCAACATTTTTGATCTCTTGAGACTCA
TTATATTTACCAGTAATATCACTTAAATCCTGATATTCAGGAGGGGTATTGCCTTCCTGCCCAGGAGGTCCCCAGGGGCT
ATATCCTTGACCCTGATATTCTTTTTTTTGAGTCTGAGAAGATATAATAGTTGAATCGCTTACTTTCCTAGTATTATAAG
AAGCTTTTGGATCTTGAGATTGAAGCTCAATAGGGGCATACTCTTTAGACTCTGTAGTTTCTTTTGAAGTATCAAGCTTT
ACATTTACTCTTGCTATCATAAATCTATCAACAGACAAAACCTTACTTAATGCAGAATCGATTTCACCCCTAAGCATAGC
TTCATACTTAAGCTTTAACTTACGCTCTTTTTCTGCTAAGTCTATTCTATCTATCCCATCCAAATTAGAAAAATCATTTA
AAATAGTTCCGCTATTATCAACAATAGCAATATTGTCAGACTCAAGACCTTCAATGGCATACTGAATAAGTTTAACAAGT
CCTTCAACTTTTTTTCTATTGGTAATAATATCAGAACCGGGCCTTGGGGTAATTCTAACAGATGCCTTAACAGGCTCTTG
AGACTCTTTAAAAAGAGCTTTCTCGGGCATAACAAGATTCACACTAACAGCATCAACATCATCTAAAGCTACAATATGCT
GTTCAACCGCTCTTGTAATAGATCTTCTAAGATTAATGCTTCTTTCAAAATCAGTAATAGTCCACCTATCAATATCAAAC
AAAGCCCATGGATCCATATGAACGGGCACAAGCTCTTCTCTGACAAGAATTGCTCTCATTTTTTTTGCAAGCTTTTCATC
ATCTAAATAAATTCTTCCATCAGAACTCAAAAAATACTTAACATTTTCCCTATCAAGTCTTTGCGATATCCTATCTAAGA
GATATTGATCTTTAATTTCAACCCCAAAAAGAGCAATGCTTTGACTTTTAGTAGAAAACCCTATTAAAAAAACAAGCGCA
AGAATCACAAAAAAAATAATCAATCCTAAGGCTATTTTCTGAACCGTACTAGCTTTTTTGAAGATTCCTTTTGCTGAAAC
AAAAAAATTAGTAAAAAATTTGCTCAAAATCTTATGGCTCCTTAACGAATATTGATTATATCTTGATAAGCCTTCACACC
TCTCTCAACAACAGCCTTTAAAATGCTTAAATTCATATTCGCCTTAGACATCGCTATTACAACATCATGAACATCAATGC
TACTAGGCTTAAGAATGGCTTGTTCTGTGACCTTAGAAACATTTAATTGGCTTTTGTTGACATCAGTAATCGAATTTATT
AAAACATCCTTAAAAGTTTTAATATCATTGTCTTTGGCATTACTTTTAGAACTAAAAAGATTCACATCAAAATGCAAAGG
ATTTTTTTTAACCAAATTAATATTATTTTCTGTAAAAAAAGCATCTGTTCTTACCAATGATCTCTCCTTTAGCCTTGAAG
TATAGCTAACGCACTTCTAAACATAGACTTACTACTATTGATGACAGTAGAATTTGCCTCATAAGCACGAGAAGCTGAAA
TCATATCTACCATTTCTTCAACTAAATTAACATTGGGAAGCTCTACATAACCCTTTTTATCTCCAGAACTTATTGAATCA
GGGTGAGCTGGATCATATTTTAACTTTAATGGAGATTTATCTTTTTCAATGCTAGCAACCCTAACTCCTTGACCAATGCC
ATTATCAAGATAATCCGGAATAAAAGGCCCTTTCCAATAAGGATTATTAACCCTTGGTGCAAAAATAATCCTTTGCCTTC
TATAAGGTCCACCATCAGGAGTTCTAGAAGTAGAAACATTTGCAATGTTATTAGAAATAACATCAATCCTTAACCTTTGT
GCTGTTAATCCCGTTGAAGCTACATTAATGCTTGAAAACAATCCCATTTTACATTCCTTAAGATATTAATTTATTTTAAT
ACAATATTTATACTTTTAAAATAATGCGCCTGAACATTAGTCATAAGATGATACATCATTTGGTTTTGCACAAGCGCCTT
AACCTCAGAATCAATATCAACATTATTGCCATTATTATTCATAGTTGAAAAATGGTCAAGAACTCTGTGAGGCTTGACAT
CTGAATACTTTAGATTTTTAAACCCAGACAGGTGCTTATCACTAGATTTAATTAAGTTTAAATCATTTTTATCTTCATTT
AAAAAAGCCTTTTCAAGCTCTGATTCAAAAGAAATTTTGCTTCTTTTAAAATTTGGAGTATCTACATTTGCTATATTGTC
AGAAATAACGCTTTGTCTTAAACTCAAAACATCTAAATACCTATGTGAAAAATCTACAGATCTTTCAAAATCATTCAAAT
TGAAACCTCCCTCATTTAAAATTGCTTTTAACTAAATTATATAATAATTCAAATCTTTTTGTTCGTTAATTTGTATTTTT
TTATTAACATAGTCCAAGTTTATTTCAAATTTTTTCAACTTACTGCCAGGCACTTCAAAAAAAAGATCTGCAAGCACTAT
TTCCATAACACCGTGAAGTCTTCTGGCACCAAGATTTTCACTCTCAAGATTCATATTAAAAGTAAGCTCTGCGATTCTAT
CTATAGCTTCCTCACTAAACTTCAAATCTAAATCATAAACCTTAAACATCGCAACATATTGTTTTATTAAAGAATTTTTT
GTTTGTTTTAAAATTTTTTTCAAATCGTCTATGCTTAAGCTCTTAAGTTCAACCTTAATAGGAAATCTTCCTTGAAGCTC
GGGTATTAAATCGGAAGGTTTAGCCAAATTAAATGCTCCTGCTGCAATAAATAAAATATGAGAAGTATCAACTATTCCAT
ATTTTGTATTAACTTTAGAACCTTCAATAATTGGCAAAATATCTCTTTGAACACCTTCTCTGGACACATCATTGCCACTC
CTATTCTTAGCAGCTATTTTATCGATCTCATCAATAAAAATAATTCCCATATTTTCAACTTTAGATTTTGCAATATCTGA
AATGTTTTCGTGATCGACCAATTTCTCAAGCTCTTCTGCTAATATTATTTCCTTTGCTTTTTTAATCTTCAATTCTCTTT
TCTTTTTTCTATCAAATATATTACCCAGCAAACCGCCAATTCCCATATCAATCTCTTCAAAATTACCACCCGTAAATATT
TCTATTGTAGAAAATGGCATTTTACTAGAAATTTGTATTTCAATAGTAGTATCATCAAGCTCACCTGCTCTAAGCTTTTT
TCTAAGCTTCTCTTTTACCTTTTCTTCCGCCTTTATTTCATTTGGATCCATATTCTCAGAATTACTAGATCCCTTAAAAA
GACTATCAACTATTCTCTCCTCTGTTCTTACTAAAGCATCATCTCTTACAGTACTATACATCTCTTCTTTTACCATATTG
ACTGCAATGCTCATTAAATCTCTAACCATAGATTCAACATCACGACCAACATAACCAACCTCAGTATATTTTGTAGCCTC
AACTTTAATAAAAGGAGCTTTAATTAATTTAGAAAGTCTTCTTGCAATCTCGGTCTTCCCAATGCCAGTTGATCCAATCA
TAATAATGTTTTTAGGCATTACCTCATCTTTTATTTCTTTTGGAAGCCTAGACCTTATATATCTATTAACAAGAGCAATT
GATACTAATTTTTTAGCTTCGTCTTGACCTATTATATATTTATCAAGTTCTGCAACTACATCTTTGGGAACTATATAGTG
CTCTTCTAATTTATTCATTTTCAATCTCCTCAAGCACAATATTAGAATTAGTATATATACACACTCTTGCTGCTATTTTT
AAAGATTTAAGCGCAACCTCAAAAGCGCTTAATTTTTTGTTCTCCATGTAAGCAAGAGCTGCTGAATATGCATAATTGCC
ACCACTGCCAATTGAAATAACATCCTCTTCAGGCTCAACAACATCACCAGTACCAGAAATCAAAAGAATATTGTTAGAAT
CAGCAACAAGCATCATAGCCTCAAGCTTATGAAGTATTTTGTCAGAACGCCAATCTTTTGCAAGGTCAACAGCCGCCCTT
TTAATGTCAATCAAGCCATCACCTTTTGCTTTGATTTTTTCTTCAAATTTTTCAAAAAGAGTAATTGCATCAGATGTTGA
ACCTGCAAATCCTGCCAAAATTTTCCCATTAAGCAATTTTCGTATTTTAATAGCATTACTCTTTAAAACAGTATGTCCAA
AAGTTACTTGTCCATCTGCTGCCACCACAGTCTTACCATTTTTTTTTATTGCAATAACTGTGGTTCCTTTAAAGCTCATA
TTACCCCCTATTTATATACCTCTTTTAAAAGTTCCCCAACAAGAACATCAGATACATTTTTACAATTACAACACTCTTTA
GAATCATCTTCAATATTATTGGAATCTACATATTTAATATTTAACAAAGCATAAAGATCCTTAACGGTTTTTATTTCTTG
TGCACCAAAATCATGCAATTTTACAGCTCCATCACCACAAAAATCTAAATCATAAACATAAACATCAAGTCCTAAGTCAA
GACCAAGCTCAGCTGTAATTAAAGCGCCTGATTTCAAGGGCGCATATGTTATAAAAATAGCATCTGACAGACCTGATACC
AATCTATTTCTTTTGGCAAAAAAATAATTTTGAATTTTATCAAATGGCAAAGTCTCAGTAATTATTCCTCCACCTTGTTC
TAAAAGCTTGGAAACATATTTTCGATTTTGCCTAGGATAAATATTGTCAATATCTGTTGGAATAACAGCAAATGTTCTCT
TATTCTCATTTATCGCTGCTATATGAGCCTCAATATCTGCCCCAATTGCAAATCCAGAAATAATCTCTACACCATTCTTT
GCAAGATGTGAAGAAAATTCCCTTGTTCTCTCAGCAAGAGTTTTACTAATTTTTCTAGAACCAACAACAGCCCAAGATAA
CAAAGAACAATCTGGTAAATTGCCCTTGTAGTAAATAGCAAAAGGAGGATCATAAATTCTTTTAAGCTTATTAGGATAAG
ACTTAGACCCTAGAATAGCAACTTTGGCTTTGGTCCTTTGAATAACTTTTTCTTGTAATTCTACTAATTTTAGATCGGGC
AACTTAAACAATCTTCTAAATGATTTTAGAAAATAAGACTCAATGTCTTTCTGGGTCAATTTAATAACATTATTAAAATC
AAAATTATTAAAAAGTTTTAATTTTTCTTTGCCTTTTAAAAATTTCAAATTATCAATATAAAGCAATTTCATCATAAATA
ATTACTTCAAATTACTCATGATCCTAGAAACACCTTCTTTTTGCTCTTCAGTTGAAGCCTTTTTACTAGCTTTATCATAA
AACAATATAGCATTACCAAGATCGCCCAGCGAATAATAATTTGCACCTCTTAACATTAAAAACTCAAAATAGTCCTCACC
CATATCACCAAGTTTATTTAAATAATTTTTAGCTTCAAGTTGTTTATCAAGATCATATACGTACATATTAGAAATGGCAA
AAAGAGAATCTTTAAAATCATCTCTAATTGAAAGTGATTTTAAAAAAGAATTTTCAGCAAGAATTATGTATTTTTCAACT
TCATCTTTTACTCTTAAATTTTTAGCTAAATTATAAGAAGCAACACCTATATAAAAATGAGATAAATAATTATTGGGATT
GATTTCTAAATTTTTAGCAAAATATTCAATAGCAGGTCCGTACTGACCAAGCTTAAAAAATTCAAGACCAATTAAATTAA
AAAATCTGGCTTTCTTATCAATGGAATTAACTATCTTTAAAATATTCTTATCTTCTTTTTCAATAAATTCTTTATAAACT
TCAATCTTAGATTCAGATCCACCACCTGAAATTTCCAATTCTCTTAATCTAAGCCCAAGATTTGATTTTTCTTTAGATTC
ATTACCACAAGATAAAAATAAATTAACAAGAATTATTAACCACAAAATTTTCATCTAATCATCGCTACTTTTTTTATTTA
AATTTCTAAGAAATGTTGGAACATCAATGTCATCATCAAAATAATTAACATTTTTGGACTTTGCCGCAAAAGAAGAATCT
TGTTGCTCATAAGATCCAGAAGGAGCATTTTGATTACCTGACATTAAAGTATCAAACTCTTTGGAACTTAAAGTATTATT
TTCTGGCGCGCTAGATATTTCTTTTTGCTTTTTAGATGCAAAACCTGTAGCAACAACTGTAACGTAAATTTCATCTTCAA
GATTCGAATTAATAGCATGACCATATATTACAGTAGCCTCATCATCAACACTAACCGTGATTATCCCCATAATCTCTTCA
AGTTCAAGCAATGAAAAATCATCTCCGCCAGTAACATTAACAAGAAGCCCCTTAGACCCTTCAATACGAACTTCCTCAAG
TAATGGATTACTAATAGCAGAAGTTGCGGCATCAACAGCTCTGTTTTCGCCCTTGCCATATCCTATTCCCATTAAAGCAT
CTCCTTGGCCTTGCATAATGCTTTTAACATCGGCAAAATCAATATTAACCTCTCCATGCTCAATAATAAGCCCTGCAATA
CCTTGAACGCCCATTCTAAGAACATCATCTGCACGCTTAAAAGCATCTTTAATGGTGGTTCTTTTGTCAACAACAGTTAA
AAGCTTTTGATTTGGAATAATGATCAATGTATCTACAGACTTTCTTAAGTTATTTATTCCCTGCTCAGCAAGTCTCAACT
TCTTAGGACCTTCAAACTTAAAAGGCTTTGTTACAACTCCAACTGTTAAAATACCAAGCTCTTTTGCAACTTGTGCAATA
ACTGGAGCTGCTCCGGTTCCTGTCCCGCCCCCCATACCAGCAGTAATAAACACCATATCGGCACCAGAAAGATGATTTCG
TATAACATCTATGTCTTCCTCTGCTGCAGCTTGTCCAATCTCAGGCTTTCCCCCAGCACCAAGCCCTGCTGTAACTTTTG
CTCCAAGGGCAATTTTTATGGGAGCAATAGAGGTTTGGAGAGCCTGAAGATCGGTATTAGCCACAATAAATTCAACATCT
CTTACTCCATATTCAATCATACGATTAACAGCATTACTACCTCCTCCGCCCGCACCAATCACCTTAAGAATTGTAGGATT
TGTAGTAGAATCAAATCTTCTTGTATGGCTATCAATCATATTATAATCTTTCATTAACACTTCCTCCATGATTGGTCAAA
ACCATTCTTTCAAAAACCAACCTTTCAACTTTGAAGATATTTTATTTTTTCTTTTAACTTTACTGCTTACCTTCTTTAAT
TTATTGAATTTTTGTTGCTCGTGCTTATAAAGAACAAGACCAAGAGCTGAAGAAAACTTGGGGTCTATATGCTCTTCTCC
AATTCCATTAATACTCATTGGCAAACCTATTCTTGCAGGATAATTAAATACCTCTTCTATTAAATTAGAAATGCCTGGAA
ATAAAGCTCCTCCGCCTGTTAAAACTATTCCACCATTAATTTTATTATAAAGTCCGCGCTTAAGTATTTCCGCTTTCATC
ATTTCAAAAATTTCTCTCAGTCTTGAATTAATTATTACAGACAACTCTTTTCTACTTTTTTCTTGAGGGGGTCGAGTTCC
AAGATTTGGGATAATTACAGTTTCCATTTGACTCTCAAGAATAGACGGATGAGCAATGCCAGCTGTTATTTTAATATTTT
CAGCAACATCCTCAGGAACCTTCCAAACTTGCGCAATATCAAGAGTCACTCTATTAACACCAATGGGAATTACACCCGTA
TAATAAGGAGAACCATCAATATAAAGAATAATATCTGTTGTCCCTTTGCCCATATCAATAAATAAAACCCCCATCTCACG
CTCTTCTTTAGAAAGAGTTGCATAAGATGAAGCTAGACTTCCAAGAACAACCTCATCAACGGCAAAGCCAGCTCGATTTA
CGCATCTGACTAAATTCTGACTAGAAGAACTAGAGCCCGTAATAATGTGCACCTCTCCTTCAAGACGAATACCCATCATA
TCTATTGGATTTTTTATATGGGGTATTCCATCTACAATAAATTCTTGAGGAATAACATGAAGAATTTCTCTATCCATTGG
AATAACAATTGCCTTTGCCGCTTCGATTACCCTTTCAACATCTTCTTCGTTAATCTCTCTTGTTTTTGAATTTATTGCAA
CAACACCGCGTGAATTAGTCCCCTCAACACTACTTCCAGACATAGAAACTGAAAGTGATGTAATGTCACATCCTGAGATG
AGCTCTGCAGCCTCAATAGAATTAGATATTGAATCAAGAGCCGCCTCAATATTTATTAAAACGCCCTTCCTAACTCCTCT
TGATATACTAGTGCCTATTCCAACTATTTCTAATTGATCATTTAAATTTACCTCGGCAACAACAGTACAAATTTTTGAAG
TTCCAACATCTAAACCTACTATCAAATTCCTAGACACTAACTTTCTCCTAACAAAATGATATCACCACTTCTTAAATCTA
TAACGCCGGGTTTTCCTTTAAGCAAATTAACCGCAAGAAACACTTTATGCATCACATCCATTAAATTCATATCAACTGTT
ATCAATATTTTATTATATATACTTTTAATATACAAAATTACATTATAATCATAGAAATTCAATTTTAAAAAATTGACCTC
TGATATTAAATTATACAAATATTTTTGATTTATTTTAAGATAATCAAGGCCTCTTACAATATTAAGCATTCTATCCTCTA
GAAAATCTCCTACATTGTTGTCATTCAAAACTAATCCGCTAATTACGGGCAAATCATAAATTAAATGCTTACTTTTTTCC
AAAATTACACCATCTGATGCAATACAATAATAAGTAATATTACCATTTACGTTTTCTAAAGCAACAGCAATCGGTATTCT
TTTTTCTATTTTAATATTAATTTTATTGGGAAACTTAAGATCAACTTTAACATTCTTTACCCTTAAATCTTTTTTAAGAT
TCTCCTCATATATTCTAACATTAGCATTATGATAATACGTATTGGGCTTGATTCCTGAAATCTTGATTATATCCTCTTTA
GAAAGAGAAATATTATTATTGATACTAATATACCTAATCAAAAAATAAGGAGATGCAAAAATAATAATTATTATTTCAAA
AAAAATTAAAGACGTCAAGAAATATACATACTTAATTAAAAATTTTCTCTCAAAAATCATAACCTAACTCAATTTACACT
ACTAGAAAAATCTAATCAATTATTACTTAAATTTTTTGAAACATTTGAAATAAGGCCAGACAATGCCATGGTAACAATAA
TAGAAGATCCCCCAGATGAAAAAAATGGTAAATTTATCCCTGTAGGAGGCAAAAGACCGATTGCAATTAAAATATTCATC
ATGCTTTGAAGAAAAATTGCAAGACTTGAAATAAATGCAATAAAAAATTTAAACCTACTATTAGAATGAATAGCTATAAA
ATAACCAAAGTAAAAAAACAAAAAAAACAAGCTTATAGCAAACAAAACCCCTAAAAATCCTAATTCTTCTCCAAGAACTG
AAAAAATAAAATCCGAATTGGCCTCTGGTAATTTTCCAAGTTTTACCTCTCCCATTCCCAGCCCTTTACCCAAAATTCCT
CCACTTTTTAAAGCATTAAGAGATGCTATTATCTGGTAACCTTTGCCAGAAGGATCATCGTAAGGATTGAGAAAGGCAAA
AATTCTAGAAACCCTATAAGGTTCAAGCATCAAGAATATAGCAGAAACTGGTAAAAAAGTAACCACAATAGCAAAAACAT
AGCTAAATGCCATATTAGAAACAAACAAAACAATAAAAAAAAGAATGGCAAAATAAATAGCTGTTGAATAATCGTTTTGC
AAAATTATTAACACCCAAAAAATTGCAAAAATCAACATTGGCTTTATCCAGTATGAAATACCATTGTTTTTTCTTGGGTC
AAACTTACTCAAATAAGCTGAAAGATAAATAGTAAAAGATATTTTAAAAATCTCAGAAGGTTGAATGCTAACACCTTGAA
AGAATATCCATCTCTTTGCTCCAGAAATACTTGGAGATAAAAAAGTTGCCATAATTAAAAAAAGAGTTATAATCAATACA
GGAAATATTGATTTTTTTAAAAAATTTAAAGAAATCCTTTCAAAAACAAGAAAAACCATAAAACTTAAAAAAAGATAATT
AAGTCTTGTGAAAAATAAAAAATTTGGATTACCTGTCAATTCTAAGCTTAGGAAAAAGGAAGAAGTATAAAAAACTACAA
GGCCATAGGCTACCAATAGCAGCAAAACAAGCAAATAACATGTCCTAAGTGAATTTATCTCTACAACCATAATAAATTAT
CTGATTTTTATCGTGCTTAAAGCAATTATAGCAAATATTAACCCTATTATCCAAAATCTAATAACAACTTGCATTTCAGA
CCACCCAAGTTCTTCAAAATGATGATGAAGTGGAGCCATTTTAAATACTCTTTTTTTAGTTTTTTTGTAAACCAAAACTT
GAATAATTACAGACATAGTTTCAATAATAAAAACACCCGCAAGAATTGAAAAAAGTATTTCACTTTTTAAAATCAAAGCT
GCCATTCCAAGAATGGCCCCCAAAGCCAGACTACCTGTATCTCCCATCATAATTTTAGCAGGATAGGCATTAAACCATAA
AAATCCAAAACTACCCCCAAGCAAGGCCCCAAGAAATATTACAAGCTCTTCAGAACCTTTAATATTTGGAATATGTAAAT
AAGCTGCAAAATCAGCCCTACTTGTAAGGTAAGCTATTATTATTAAAGCCCCTGTTATAACTATACTCAATCCAATTGCA
AGTCCATCAAGCCCATCTGTTAGATTGAAAGAATTAGAAGCAGAAATTAAAATAAACATGCCAAAAGGAATGTAAAATAA
CCCCAAATCTATTTGAAAAGACTTAATAAAAGGAAAATAGATTACACTGACATGCTCACCACCAAAATAATATAGAATAC
CAACAGAAAAAAAGGAAAATATTATTTGTCCATAAATCTTAAATCGAGCTTTAAGTCCATCTGAGGTTTTCTTTTTAATT
TTTAAAAAATCATCTATAAAGCCCAAAAAAGCAAATCCCAGCATAACAAAAACCATAATCAAAAAATAAACATTTAAAAT
GTTGCTCCAAAATACTAAAGAGATAAAAACACAAAAAAAAATAAGAATGCCCCCCATGGTAGGAATTCCTGCTTTTTCAC
TTAAATGTCTTTTAGGGCCATCTTCTCTTAAAATCTGATCAGCTCTTAATTTTTTTAACTTTAAAATAATATAAGGGCCC
ACAATCAAAGAAAGTAAAAATGCAAAAATTGTAGCATAAGCCATTCTAAAGGTAATATATTTGAGCAAACGCAAACCTAA
AAGGTAAAACATAAAAACCCCACTATCATCTAAATATAATTTAAAATTCTCTCAAGCCTGTTAAACCTTGAGCCCTTAAT
GACAATAAAAACTGAAGGTTCCAAGCTTTTTAAAAAAAAATCAATAAATTTATCAAACTCGCTAAAGTAATATAAACACT
TTTCAACTAAATTCTCAGAATCCCTAACATCTAAAAATTCTTCGCCAATTAGAAAAATTTTATCAAAATTCATTGAAATA
GCCTCTTGAATTAAATCTTTGTGAGTTTTGTATGCCAATTCCCCAAGCTCTTTAAAAGACCCAAGAACTATAAACTTTTT
GTTTTGGATATTAAGATCTAAAATCATATTTTTTAAGGCCATAAAAGAACCCATATTGCCATTATAAGAGTCGTTTAAAA
TCAAATATCCATTTTTTGTCAAAATTTCTGCTCTACCCTTTTGAAAAGCAGTTTCAATAAGGCCCTCTTTTATTTCTTTT
TCTCTCATTCCTAAAAATAAAGCCAAATTAATACACCCTATTGCATTAAAAATATTATGCCGACCCAACAATAAAATAGA
GTATTCAAACCCTTTGTAAACAAAATCAAAAGAAAATTTCCCCTCCAAAAAAGAAAATGACTTAATACTAAGATTTTCAA
AATCAAAATAAACGATTTTAACATTTGGATTTGCGATTTTTGCTCTTTTTTCAAGATAAACACAATAATCATTCATTTCA
TTTACAACAAAGATTTCAATGTTTTTGCCAATTATTTTGCTTTTTTCAAAAGCAATGGCTTGCAACTCCTTGAAGGCTTG
CATATGTGCATAGCTTATATTCGTAATAATAACAATTTCTGGTTTTAAAATTTGGGATAAAAGATCCATTTCTCCAACGT
AACTAACTCCAACTTCAAAAACAGCATATTCTTCATTACCCTCTACCCTTAAAATACTAAGAGGAAGTCCAATGTCAGAA
TTTAAATTACCCCAAGTTTTGTAAGTTTTGTATTTCTTTGAAAGTATACTGTAAAGCATCTCTTTAGTTGTAGTTTTGCC
ATTGCTACCCGTAATAGCAATTCTTTTAAAGCTTGTTTTTTCAATTAAAAACGATGCCAAAGCTTGAAGAAGTTTTATTA
CATTGCTTGTAAGCAAAAAAACCAACCCTTCATTGTCATTTAAATATTTAATACACTCAGATTCATGCTCTCTTGAGCAT
GCAAAACATTTAACACCCAGATCAATTAAATATTTAACAAAAGAAAATCCATCTACTTTATTTCCCTTATACGCAAAATA
AAGACTATCATTGATATTGTCATCCTTTATTTCGCGACTATCTAACGAATAAAAAGACACTACTCTTTCAATATTTTTTA
TATTCCCCACAAATTTCACATCTTTAGAAGAGATTAAAATATCCTTAATCTTTATACGCACTCAAACCTCATTCTAAAAT
CTTTTACTCAACAAAAATATTTATATCTTCATTGGCTTTTTTTTCCAAATTTAATTCTCCAAAACAAAAACTCTCTATTC
TATCAATATTTTCAAGCTCATATATTACCGTCAGTAACCTTAAATTATCATCAATAATATTTTCCTGTTCATTGTCTAAG
TGATTAAATTCCCTAAGCTTTACAACATATCTGAAATTTAAATAAATATTAAAACACAATATAACTGTTAGTATCAAAAC
TAAAATACAATAAACTTTAAATTCAATCTTACTTATGCTGTTCATAATTTTTTTATAACTCTAAGTTTTGCACTCCTTGA
AGGTTTGTTTTTTTTAATCTCATCAAAACTTGGCATAATGGGCTTTTTTGAGATCTTAGCATACAAATCACAGCTCAAGC
TTCTAAAAAAATCTTTTACAATACGGTCCTCTATTGAATGAAACGTAATAATAGCTAAAATTCCATCTTTAGCTAAATTT
TCTACCCAAAAAGGCAAGCTCCTTTTAAGCCGAGCAAGCTCATCATTTACATAAATTCTTAACGCTTGAAAAGTTTTTGT
AGCTGGATTTATTTTAACTTTTGAAAAAGGATAAACTTTGCTTATTATGGATTGCAACTCTTTTGTGGTTTCTATTTTTT
TAATTTTTCTATATTCTACAATAGCCTTAGAAATTCTTCTAGAATAATGTTCATTGCTTAAATCATAAATTAAAGCTTCA
AGGTCATATTTACTATAAGTGTTTACAATTTCAGCCGCACTAATTTTGCAAGAAGAAGAACAAAGCCTCATATCTAAAGG
CTCATCTTCAAGAAAAGAAAATCCTTTTTTACTACCCTTGTAATGAAACATAGAAATACCAAGATCAACTAAAATAAAAT
TGGCTTTGACATTTAAAGGATAATTGACGAAAAAATTATCAAACCAATCATTAAAATATGTAATTCTCTCTTCAAAAATA
GAAAGAAACTGCCTTGCTCTTTCTAAAATTTGAGGATCTCTTTCAATTCCAACCAAACTTAAAAAGTCATATTTCTCAAG
AATAGCTTTTGCATGAACACCTTCTCCAAGAGTAGAATCAATGTATATTAAGTCACTTTTTACGGGCAAATCTTCTATAA
GCTTACAAATTGCATCAAGAAGTACTGGAAAATGAAAAGCATTATTATTCATTTAATTTAAACCTATAAATTATTTTTTT
TTCATTTCCATAAACATCGCCATATTTTATTTTAAGCTCATTCTTACCCTTAACAAAATTAAGATCATTTATCTTAAGAC
ATCCCCCATCTTTTTTAATGTTCAAAATATCTAACCCATAATTTTTCTCTTGGGCTAAAGTATGTGTATCATTAATCAAA
AAAATATTTTGAAAATCTGAACGAAGAATACTTTTATTATTCAAAATAGCTTCAAAATAATAAATTCCTTTAAGAGAATT
TTCAAAAGATTCTACTTTTTGAGTATGAAAATACAACAAAAGACTGTATTGACCAGAATCGACATTTAAATTTATATTTT
TTAATAATTCCAATCTTTCATCATCACCCTTTCCTTTTAAAAAAACCCTACCCAATGTATAAACTGTCTCAGCAACCACA
TTGTTCCTATTTTTGATAATAAACAAAGGATTGATAATTTTTTTAGCACTAGGATCATTAACTACCAAATCAATAACACT
CTTTTCATCTTTTAAAAAAATTTTTCCAAGCTTATAAAAAAATCCCCCAAAAACCTCTAAATTTAGATTTAAATCATTAT
CAAAAATAATTAAAATACTGCCATCCCTATTTAAACTATTTTTTGAATATAAAATTTTATAATTATTGGAAAAAACAGAT
ACGGCTTTTTCCAAGGGCCTTAACCTTAGGCTAATATTCAATTTATTATTATCCAACACACCAAAATCTTTAACTAAAGC
AAACTTTTCATCATTTCTAAATTCCAAAAATGAATATAAATCTAAAATATTAAAGAAAAATATAAAAACAATTAAAATCA
CTGAGCCAATCCCAAGTATTTTAAATCATTATTACTATTAAAATACAAAAGTCCCTTTCCAAATTCAACAAAAGAGCTTA
TTTCATCTTTAATAAAAATATTATCAAACAATTTAAAAGAATTTGCAGAATAAGTTTTTATATTAATGATTTTTTCACTC
TCAGAATAAAAATATACTCTATAAATATTTTGAAAATAATCATATGACGCTCTTAAAATAGAATTTTTATTTTCAACCTT
AAATATTCTACCACTTTTAATATTTATCACCGCAAGTGAATTTTTGCCTTCAATAAACAAATTATGATAATCATCTATTT
TTATAAAAGTCTCAAAACTATTAATAGTTAAATTGTTTAATTCTAAAATTTTTTTATAATTATTCTCTAAATCAATTATT
TCTAAAAAATACTCAGAACTGCCTTTTAGTGAAACCAAATATTTATTATCGGAGCTTAATTTAACAAAACATGTTGGAAA
TTTTCTCTCTAAAAAATTTTCCATATAAATTATCTTACCCTGTTTATATATATAAATCTCACCATTAGAAAGTCCCAAAA
CCAAAACTTCATTATTATAGTCCACACTTAAAATTGAGGACAAAAAATTGAGCATTAGTATATTATTCCCGCTAGAATCA
TAAACTTCTAAAGTTTTATATAAATTATTTAAAGTAAAAATTAAATTATTTATTGCAAAAACAAAATCCTTTAGCTTGAG
TGTAAATAAAAATTTATTGTTTTTAACAGAAAAAACAGAATAATCTTCCCCGGAATTAAAAAGCACATAATAATAGTCTG
AATAACTTATTAAGCTATCACTTAAAAGAGAATAACAAGATTCCCCGAAATTAAGACTTAAAACTTTATTTGATACAAAA
ACATTCTTACTTAAATTTATATTTTTACAATCAGATTTATTTTCAAAATTCTTAAAATCATAAAAATTAGATACATTCAT
AGTAGATCTTATAAAAAAATCAATCAAAATTATAAATAATAAAAACAAGCTTAGAATCAAAAAAAATTTTAATTTTTTGA
ATTTAATAGTGCCCTCTTCTACATTAAAACTCAATATAACTACTTTCTCCCCACCTTAATTTATCTATTTTACTTTAATT
AAATCTGAACTAAACTTTGAAGACCAAACTCCATGAAACCTTGAAAATTTTTCAGCAGCTTCTTTTTGAGAGGCTATAGT
AGCCAAAGCCCTTCCAGCTTCAAGATAACCAAGAGAATGCAGTCCAAATTCATGAGATCCACTAATCTCATATTTGCCCC
TTAAAATAAAAGCTCCTTCTTCTAAAAGCTCCAACACTTTAATAAGGTGTTCAAATTGAAATTTATAATAAGGACTCTCA
AGTTTTAAATTCTTAGAAAAATCTCTAAAATCAATAATATTTTTAGAAAAAACAATAAATTTGAGATACATATCCTCAAG
AAAAACAAGTGTTTTAGAATCTTTTTTGCTAAAAATTTTAGCCAAATCAATTAAATAACCTAATTTTTTAATAATTAAAA
ACCTCTCTTCTGGATTTAAATTAAGAGCCTGAGGCATTTCAATCAACTCTCTTGGGGTAATACTAAGAACAGGGCTAATA
ACTAAACTAAAATCAGAAATCAACCCAGACAAAATTTTTTTTATAGAATAATTTACTTTCAATCTAGGCCTAGTATAAAA
ATAATTTAAAGAAGAAATATAACTTAAAACATTTAAATTGAAATCAATAAGATTAAATGAAAGTTTAGCATTTGATGTAA
ATTCGCCAGTCTCTTTTATAGCTGCTATATCATTTAAAGTCCTTAAAACAAGATTATTAATGTACACTATTTTTTTATAA
TTTTCATTATCAATTAAATCCATAAACACCTGCCTAAAACTCATAAAAGGGTGATTTATCAGCTATCTAATATATTGATT
TTAGCAAAAAATATATTAAATATTTTAACAAGTTATAAATTTATAAAAAACACCCTTTAAACATTAACTCTGCGAATAAA
CAAAACATTAAAATCCTTATAATAAAACATGTAAAATCCTCTAACCTTATTAAAGATTAGATTAAACCAAACATTCAAAC
AACAACCAAGAAAAATTTTTATTAAAAAGAACACTGTTTAAAAAAACATTGAACTTACAATAATTTGTTTTTTAATCTCT
TAACAAAAGTATCCGTACAAAATGAAACAAAATTCAAGCTTTGAGAAGAAATTTTAAATTCAAAAACAACGTCAACTCCG
AAAGAACCAAAATTAATTCCATCTAAAAAAATTGATGCTGCTGCTATAAAATATTCCTTTGAAAAAGAAATGGAAAGTTT
ACTTAATTTAGAGAACACAAAAGAACGATTATAAACAGAATGTGGAGAAATAGGCGTAAGTAAAAATCCCTCAAGATCTG
CTTCTAAAATAGGACCCCCTGCTGAGAAAGAATATCCTGTTGAGCCTGTTGGAGTAGACACAATTATCCCATCACTTTTG
TATGATAAAAAACTCTCAGAATTAACCATAAGATCTACATAAATCATTTTATTAAGAACGCTTGAGCGAATAATAATATC
GTTTAAAGCATATTTAGAAATTAAATCTTTACCGTGTTGAGAAACTGTTACATGAAGCAAAAATTTTTTATTAATAACCA
AAGAATTGTTAAAAAATCTATCTATGACTTTTTTAAAATCTTCAATCTTAATATCTGCTAAAAATCCCACATTGCCCATA
TTAATTGAAATAATTGGAATATCAATGTTTTCATTTTCAAGAAGCAAATTAACAGCCAAAAGAACTGTGCCATCTCCTCC
TAAAGTTATCAAAAAAAGAAAATTTTCTTTTGGAAAAGAAAATAAAGGTCTGCCAACATCTATTAACACTACTTCAACAA
AATACTTGGTTTCTAAATAAACTTTAACATCATTGCCTAAAATACTAGCTCCCGACTTTAAAGTATTAATGCAAAGAAGA
ACTTTATTCTTCATATTGATCTTTATAGGGAATGTCGTCAAATTCGCATTTATCAAAAATTTTTGCTATATCAATTAATA
CTAAGTATTCACTCTCAAGATTATCAGCCTCGTCAAGCTTTACAACTCCAGATATATATTTTCTATCTAAAGTTTGTAAA
GTAGCGGGAGGTTCTTGAACCCTAGAATCATCAAAGCTAATAACTTTAAGAACTCTATCAACAAAAATGCCTAAAAGCTT
ATTTTTAATCTTAACTATTAAGTATCCTGTTAAAAGCATGTCTTCTTCTGTTACCGAAATAGAAGGAACTCCAAATTTAA
TATTTAAATTAATTAAAGGAATAATACTGCCTCTAAGATTATAAATACCTATAATATATTCGGGAACATTTGGTATAGCA
TAAACTCCTTCTGATGGAACTTTAATAATTTCTCTAATGTGCTCTATTGACACCCCATAGCTTTCTTTTCCTATTTTAAA
ACCTGCAACTTGAAGCTGTGATCTGCTGTCTTTAGAACTTTCTTTTCTAAACATATTTTATACCTTTAAATCTGTTTATA
ACAATTTGATTAATTTGCTACTTGCCAAAACTTTTGCCTAAAAAATAAATTTCAAAAGAATTTTTCCTTACAGCTTTGGG
TCTAATTTTTTTTACAAATTTAAAATATTTTTCAAACTTTTTAAAAATTTGCATCTCGTCTCCTCCCTGAAAAACTTTAA
CAAGTAAATTCCCTTTTTTAAGTAAAACTTCAAGTGATAAATCTATTATTCTCATGCTTAAATTAAAAGAATTGCTGGTA
TCTACAAGTCTATTTCCAGTAGTCTTGGGAGCCACATCACTAATTACAAGACTATAAGGTTTAAACGTATTAATTTTAAA
AACTGTATCATCTAAAAAGATATCTCCCTTTATAAAATAAAAATTATCATCATATCTAAGGCCAATATCATTAATATCAA
CAGATACTAGAATTCCTCTTTTAAGCTTTTTATAAGCATACTGAGAAAAGCTGCCAGGTGATGCGCCAATATCTAAAACA
TTGCCAGAAGAAAATAAAGAAAATTTTTCATTAATTTCTATCAACTTATATACAGACCTTGCCAAATATCCTTCTCTTTT
GGCTTTTTTGGAATATTCATCATCCAAGCGATACACATCAATCCCTTTAATACACTTTATTATACTTTTTCATTATAATT
CTTATTATGCAAAATAAACTATTTTTAAAAAATATTGAAAAAAATATTAATAAAATCTTTTCAACAACTAATTTTCTAAA
TTTATTCAAAGATAACGATTTAAAATTTACTTTTAAAATAAAAAAGAAAACCCTTGATTATATTAAAGCACCAGCAATTG
AAATTGTTAATAGGGGCGGAAAACGAATAAGACCAATGATAATGATTCTTTTAGCATATGCATTGGGTTTAAAAGAAAAA
AATACCAAACTAATATATAAATTAAGCTTGCTGCTTGAACTTCCTCATTCTGGAAGCTTGATTATTGATGACATTGAAGA
CAATTCACTAAAAAGACGCGGTGCATCAGCAATACATTTAATCTATGGAATAGATAACAGTATAAATGCTGGCAATTTAA
TTTATTTTTTACCTGCAAAATTAATAGAAAGATCAAATTTAAAAGAAAATCAAAAATTATTAATTTATGAAAATTTCTTT
ACAACTCTTTCAAATCTCCACCTAGGACAAGGAATTGATATTAAATTTCACAATGAGTCATACATCCCAAGTATTAAAGA
ATACATCTCTTTAGTAGAATTAAAAACAGCGTCACTTTTTGGAATGGCCAGCTTTCTAGCTGCAATACTCACAAATAATG
AAGACAAAGCTAAAAAAATTTACAGTACATTTTTAAAGCTTGGTGTTTATTTCCAAATAATAGACGATATTAAAAACATT
AAAAATAAAATTAATGGAAAAGAATTCGGAGATGATTTACTCGAAGGGAAAAAAAGTTTGCCAATAATTTATTTTTTACA
AGAAAAAAAGTTTGAACCAAAAATTATTTCAAAATTCAATCAAATAAAAAATACCAAAACTACCAAAGCAAGAAAAGAAA
TATTTAAACTAACAGAAATGATAAACTCATCAAAATCAATAAAAAATTCAACTATTGTTGCCTTAAAATACTTAAACGAG
TTTAAAAACGAACTCAATTTATACCCACTAACAAATAGATATAAAAATCTACTAATAGATACTATTGAGCAAATAAAAGA
AGGAATATAATGAGAAAAATAACAATAATGATACTTTTCTATGGCTTGATAATAAATGTTTGCCCTACTACAACAACATC
AATATTAAAACTTAATAAAAAAGCAAACAAACATACAATAGAAAAACTTTACCAAAAATCAATGTTACTAAAAGATTCAA
AAAAATATAATAAAGCAATAGAAAGTCTAACAAAAATAATTAACATGGATCAAAATCAAGCTGATGCTCATCTTTTGCTC
TCAGAATTAGAATATTTAAATAAAAACTGGAAAAAAGCAATTATTAAATCTCAAGATTACTTAAAAATAATAGACTTTAA
AGATAAAAAGAACTTTTTAGATATCTCTTGGGCATACTTTTTAATAGGAGAAGTTAAAAATTCAATGGACTATATAATTA
AATTTTTCCAAAGCGGTAAAGAATTGTTCAGAGAAAACATATTTATAGCAATTGATGCCCTTTTTAAAAAAAGTATTTAT
CATTTTACAAACAATGAAAATGCAGCATTCAATGCAATATTATCTTCAACGTTTCAATTAGCACTCAATGACGACACATT
GTTTATAATTTTTTTAAATAATTTAGAAATAATAAAACAAATACCCTTCTATCATTTTAATAGAAAAAAATTAGAAGAAT
TATATCTACAAATCAGCACTCTAAAAACAATTCAAAACACAACGTGCAGAACTTAAACTAAGATCTATCTTTTCTCTTAA
TCAACGAAACCAATATATTTATTATTATTGCTACATAAAATTGAAAAGAAAGAGAAAAATAAGAATTTACATACTCTTGA
GTGCGAAAAAATTGATATTCAAAAAAAACTATCAAAAAAGAAATTGGAAAAATTAATAAAGGATTTGAAAATGCAATATA
AAGAATGCAAATAGCAAGCCAACCATTGTTTAATCCTAAATTATAAGAGTAAGCATTAAGACTTACCGCAATAAATGAGC
CAGCAAGACTTGCTGTGAAAATTGATACAAAAATTGCAAAAGATTTGAAACGACTGCTTATTTTCTCGCCCAAAATGTCT
TCATAACTCCCTGAAGAGATAAATTCAAACACTGCTCTAATTCTTGAATAACTTATAACATAAACAGTAATAAATAAAAA
AATGAAAAAAACAGCAATAAAAACAAAAATCTCAAAATTTCCAGATAAATTTAAAGTAAAACCAGGAATAAAATTAAAAT
TACTCTTCATTAAATAATCAACAAAAAAATAACAAAAAATATTAATACCTATTCCTGCTATAAAAATATCATAATTTTTT
TTTACTACAAAAGATAAAAAAAATCCAAACAAAAAACTAATAAAAAGGGTAAAAATGGTTGACATAAAAATTCCATATCC
CAAATAGATGAAAAAAGATGTTAAAAATATTGAAAGATACGAAATGCCTTCAATAGATACATTTAAAAATCCTATTTTCT
CTGTATAAAGAACTCCAAGTGCTAAATACGAAAATACAATAGCCTGCTCAAAAATACTAAACATCTACTTTTTCCTAGCT
TTAATCAAAAATAAAGAGATAAAAATAGCAATTGATTGACAAAGCCCAATAAATTCATACTTAAAGTCATAATTTATATT
AAGAAAATTATTAAATTCAATTAATATTGAAAACAATAAGCTAAAAAATAATACATAAACATAATTAAATCCTGAAATTA
CAGCAACAATTAGACTACTCCAACCAAGTCCTGAAGTTAGCCCTAAAACCAAATATGGTCTAAAAAACACTACAAACATA
GAACCTGCAAGACCATTTAAAAAAGCACTGCCAAATACAGCGAAAAACTTATATTTAAATTCATTTATATTGAAAAAAAT
GTCTATCTTTTTTTTATTGCTTAATATTTCAAGCTGAAGACCATAAATAGTTTTTTTGTGAATAAAAACATAAAAAAGCC
AAACTGATACACCAAACAAAAACAAGTAAATAAGTGATGAATCTAAAGCAAACAAACTATTAATCCTTTTTGTCTGATTA
GAAAAACTACCTGTTTTTAACATATTTAAAATAAATCCATCCACCAATCTTTGATTTCCATAAGATATTAAAAGACCTGT
TAAGGCTTTATTTAATCCGAAGAAAAAAGTAATAAAAAAGGGAATAAGCCCCAAAAGTCCTACAAAAAAAGAACTTAAAA
GTATCAAAAATACAAAATTAAAATAGGTTAATCCAAAAAAACTTGAAAATATATAAACTAAAAATGCCCCAAAATAAATC
TGACCTTCATTCCCAAGATTTAATGAATTACTCTTGGCACAAGTAGCAATCCCCGTAGCCATAATTAAAAATAAAATAAA
GCGCCAAGATATCATCTTAATATAAGAAAATTGAAAAAAATCACCGAAAAAATAGCTAATACTTAATATTGAAAAAGAAA
AAATTAATGCCATAAAGCTATTTCTAAAAAAGATCATAAAAATAGCAATTCCTTTAATTTTTCTTTACTAATCTTTTCTC
TAGATACGTTTAACAAAACTTCTCCCATTTTCATTGCCAAAATGTTATCAGAGAGCAAAAGCAATTCATCTAAATTGGAA
GTAATCAAAAGAACTGGCTTTTCTTTTGAATAATTACGAATAGCAACAGACATTTCATTATAAGCTTTGTGATCTAAATT
GCTCAAAGGAGAAAAACAAATTAAAAAACTTTTTGCAATATACATCTCTCTGTAAAGAGCAAATTTCTTCAAAGTTCCTC
CAGAAAATGCCAAAGATTTTGAATAAAGAATTCTATATATTTTCTCTTCGCTATAAAATTCCATTTTTTTTTTAAAAAAA
TCTTTAATCTGATTAATGTAAGATTGCCTAATAAAAATTTTATTTTCAAAATTCATAAATTTGGCCAAAAAATTATCTAA
TATGCTGCTATTATCGGGGAATAAATTACCAATACCTAAGGGTAAAAATCCCGCTTTACACTCAAAAATATTTATTCGCT
CATATCTAATGCCATCAATTTTTATGCACCCAACAAAAAGAAGCTCTCCTAAGAATAATTTTTCCCAAGTTTTAATTACA
GCTTCTTCGCCAATTATTCCTAAAACACCCCTTTTATTTAAAGAAAAACTAACATCATACTTCCAAAAATCTTCAAAAAA
CAAATTAAATTTAATAGGATCTTTTTCAAATTTATTGCAATTAATATTTGCAACAAATACTTTGTCACTAGAGGATTCAA
GCTTGCTCAAAATTGATTCTTTGTTTACTGTTCTAAAACACTTTCCATCTTTTAAAATAATAAACTCATCACTAAATTTT
ATAGCATCTGTGATCTCGCTGTGGGTAATAAAAAGAGACGCAACTCCCGATTTCTTAAGCAATACAAGCAATTTTATAAA
AGCTTGCGCTTCTTTTTGAGAAAAATAAGCAGCACTCTCATCAAAAATAATTATTTTTGCATTCTCTTTAAGAGCAGCAA
TAATAAGTAAAAAATAAATCTCTTTAATATTTAAATCTTTAATTTTCTTATCTAAATCAAAAGAAATTTTATAAAATTGC
ATAAGCCATCTATAATATTTGTAGGTCTTAGATTTATTCATCGGCATGAAAAATTCATAACCAAACCAATAGATACTCAA
ATATTCCCATACTCTTAAATTCATTTTCAAATTAGGAACTTGAGAAACAAGATAAATACCATTATTTTTAGCTTTATCTA
CATTCCAATTTTTTTGCTTAATGCCATTTACTAATATTTCACCCTCATCAAATTCAATAAGTCCGGCAATAATTTTGGCT
AGAGTGCTCTTTCCTTCTCCATTTTTACCAACTACTGTAAAAATTTTAACTTCCCCAATTTTTAAATTAATACTGTCCAA
AATAGGCTTGTCAATATCTGGAAAATACTTAACTATGTTTTTAAACTCTACCATTAATTTTGTTCCAAATTAATTTTTAT
ACCATTTGCACTAACCTCTTCTATTTTTTTTAAAAGATCTTCTTTTAACTTTTGACTGGTTCGCTCTAAATAAAAAACAT
TCGAAACATTAAACAAAACTCCTTTATGTTTTATGCCAAAAATATCAGAATTTCCATAGTTAATCTCTGACTTAAGAGCC
TTATCTAAAATATGTGAAACATAATATTTTTGATTTGTAATTCCTGAACCAATAATATTTTCTTTATTGTCCAAATAATC
TTCGCTATCAAAAAGAACTGCAGAGATATTATTCTCTCTAACAGAAGAAAGCACTCCTTCAACAGCAGGCCCCACAATAG
GAAGTATTACCAAAGCCCCCGAATCCTTAATCAAAGAGTCTGATAACAATTTAGCTAAATTGCTATCATGCCAATTGCCC
AAAACTCGATAATAAACTTCAGATCTCATACCAGTATCAAGAATGCCTTTCTTGAAATAACGATAAATATAATCATTCAT
AACGGGATAATTTTGACCTGCAATCAAAGCAGCATTTCCAAAGCCAGATTTAATAAATTCCTTTAAAAAAAGACCTACAT
AATATCCTAAAATATATGCCTCTTCTGCTACATTATAAGAAACTGAATAAACCTGCTTGTTGGTATTTTTAACCAAAGAA
TCAAAAATGAGAAACTTAGTATGAGGATAATTACTTGAAACACTGTCAACAATGTCTTGCATAGCATTATTTGTAGTTAT
TAAAAAATCATATTTTTTTGAAGTTAATAGTTTTTCAAGCATTTCTATCCACTCGCTTTGATTAAATCCAGCTTCTAAAA
CTTTAATTTCAAGATTTTCATGATTTTTTTTAAATTCAAACAAAGAATCATACATTTCTTTATAAGATGGAGATCCTGAA
ATAACCCCGGGAATAAATAAAGCAATATTGGTTTTGTTAGAAATATCAACCTTTCGCTTCTTGAAAAAAATTAAATAAAC
AAATAAATATAAATGAAATATCGTAAATAAAATCCAAAACCCTTTAAAAAACACCTTTTTACTCATAAAAATAAAACATC
CTTTTATTAATTATTATTAAATTCACTTTAATGCCATAAAAGTTAAATAAAAAATCAATAACAAGCTATAAAAAATAAAA
CCGCCAAAACTAATTAAAAAATTAATTATCCGAACAACTGAAGAGTACATTTTTCCCCCTTACGATAAAATTTTGGCAAA
AAATTCTCAACCCAAATTTAATAAAATATTAAGCAAATTATGAATGTGAATTTTAAATTTCGTTGAATAATATAATAAAA
CTTGAAAATTTTTCATTTTTTTTAAAATGGCTGATATTAATAGTTTCAAACAGCTGATAAAAACAAATATGTTAATTTCT
TCTTCAATTTGAATTTTCAAAGAATATACCATGCCATCTAACAAATAGCTTTAACATAAAGCTAAATATATAAAAATCAA
AACTCCCTAGGGCGCAATAAATACAATTCATTAACATTTAAATTACTAGTAATATCATCATTTGAGCGTCTTAAATACAT
CTTTAGAGAATGGATTGTTTTAAAAAACTTATTTTTTAAAAGATTTTTATTAGCTTTGTAATCTTTTAAAAATTTTGAAA
TGGGCCCGTTAACAGTTGTTGAATTGTCAAAAAAAGTAGAAAAATATTTCAAAACATCATCTACAAAATAAAACCTATTA
GCCAAATCAACAAAATTATTAAAAAGCACTCCGATTCTACCCTTTAAATAATTAACATTTTTAATCATATCAACCCTGTT
ACCAAATTTATAATTTTTATCTTCCAGGCTCCATTTTGAATATATAGAATTAAATTTAAAATCTTTCATTAAATAATTAT
ACATAAAGTTGAATCTAAAACTATCCTCAATATATTTTAAAATAAAAAAATATAAAAACCTTTTATTTAAAGACATAAAA
TTATCTTTAGCCATCCTTATAAAATTTTGATTAACACCCTTTAAAGTGCCTTCATTAACTTTGTGTAAAAAAGAATTTCC
ATTAAAAAGCAAAAGACTGGTATTGGGAAAAATTAAATATTCAGTTTTATTAATATGTCTGATGCTACCCTTGTAAACAT
TAATAAAACAATTATTAAAATAATCGCTATTGACATAAAATTTTGAAGTATTTTCGGCTTTAAACAGGTTATTATCTATT
ATAACAGAAAATGAAGACCCTTTAACAATGCTATGAATTATAGCATCAACACTTCCTCTAAATAAATATATTTTTGCGTC
TTGCAAATCTTTAAGAGAAGAATAAAACACAAAACTATTTGTATTGGAATAAAAAATTAAATCTGCAGAAATACCATTTA
TTTCATATAAATTTATTTTAAGCTTTGAATTTTCTCCAACCTCAATAAAATCATATTCAAAAATTTCGTCATCTAAATCT
AACTTAACGGGAAATGTATTTCTAACAACACTAACTCTACCTTCTATTTCTTTTACAACTGCCACTTGAGAAAATAAAGT
TCTACTTGAAAGCAATATTAAAAGGATAAAATGATATATTCTAAAAATATAGTTCTCCTGATCTTTGAAAAACTCATAAA
TTTAATTATACCTTGTTTTACATAAATTTATTACACTTTGAACAATGATGAAAAAGAAGTATAATTTAATTTAAGAATTA
AAAATATTAAGTTTTTATTGACATACTATAATTGCTATACTAATAAAAATAGTAAAAGTAAGAACTTTAATATTTATAGG
TTCTTACTTTAAAGATTAATAGAAGCCAAGTTATTAGAAGGGTGTATTTATGAATATAAAGAATAAATTAATATCGCTGC
TGCTAATTGTAGTAGCAATCTCTTTTATCGCATGCAAAACGCCTCCAGAATCAAGAGAGAGTAAAAATGCTAAAATTGCA
CAACCAGATAATAAAAATTTTCAATTAAGAGATATAAAAGACATTAAAAATGAACTAATAAGAGAACGGGGACATCTTTT
TTATTCCAAAGAGTTTAATGAAGCTGAAAGATTAGAAGAAGCAATGAAACAAAGTTTTTCCAAAAAAAAAGCAATAGAAG
GAAATGAAATTGCTCTAAAAGTACTTGAAAGATACAAAACAATAATAAGAGAAACGAGGGAAAAAAAAGAAAAAACAAAT
TACCTTAAAGAAAATATTGAAAAGTATCTAAACGATGCAGAAGCAAATGAAGCATACATATGGATCCCGCTGGAAATCGA
CGAAGTAAATAATTTATATTTTGAAGCAACAAGAAAATATAAAAATTACGATCTTGATAATGCCCTTGACATGTATAGCA
AGGCCTTTAACAGAGCACAACAAGCAGCAAAAAATGCCAAAGAAGCTAAAGCTTTAAAAGAAACTGATGAGAGAATGTAC
AAACAATTAAAAGCACTTGAAGCGGCTTCCAACTTACCAATTTATAGCAATAATAAGCTTATAAAGCCATCTCCATGGAA
TGGTAGAGCATTCATTAAAGAAAGAAACAGTCACTTAAACCTTTTAAATACTAATAAAGACACTTATCTTCTTGGAGAAG
CAGAAATTTCAATTCCAATAGTACTCGCATACGAAGAAAAAGTGGAAATAGCAAAAAACTCCAAACCTCAAGAACAATTC
AAAACGCTAGAACTTATTGAAAGATCTAGAACATTGTGGGAAAAAGGGGTTGAGGCTAAAAATGTAAAAAACTTTAGACT
TGCCAATGAATTATTTTTAGAATCTGCAAGATACCTTGAAGCTTATCAAAGCAATGCAAGCAGCGAGCTTTACGTAATAA
AAATAGGCAATACCCTATGGGGCATTTCCAAAAAATTATACAACGATCCTTACTTATGGCCAAAAATTTGGTTTGCCAAC
AGACAAAAAATACAAAATCCGGATCTAATTCATTCTAACTGGAAGATAATAATTCCTGCCAAATAAGCAAAAACAATCAT
AAAGCAAGGCTTTTTAAAGCCTTGCTTTCTTATTTTATATCTAATAAAATTAAATAATAAAAACATTCTAAAAGAGGCAG
AAATGAAAAAGCTAATATTACTAAACTTAATATTTATTTCCTGCTATACGATTAACTTAGAAAAATTAACAAAAGAAACT
CCTTATGGAGTTTATCTCAGAGAAGCTCAAAAAGCTGTCAATGTCAATGATTATAACTCGGCTTTAAAAGCATACGAAAA
AATGATTCAAAATTTCGCTCACAATTCAAATATAGTTGCTACTGGTAAATATGAAATTGCATTCATATACTATACAACAA
ACAAAACAGAAAAAGCAAAAAAAATCTTTGAAGAGTTAATAGGAAATAATATGGAAATGCCTAAATGGATTAAGCCTTTA
GCTAAAAAAATATTAAATAAAATAGAAAATAATAAAAAATAATAATTTAAGAAATAAAAATTTTTACTGAAATATTATTC
CATAAATTGTAATATCTTTTTCCTTTGCAGAATTGATAACATCTTTATAAACAATAGACCCTCTTGGATACTCATGAGGA
GGTGCATCTCCTATAACAATAATAAACCTTCTTTCTGCCCGCCAATCAAATTGGGTCACAGCAGCATCAATCCCCTCAAA
AACAGCTTCTGGATAATCCCCACCGCCACCAACATTAACATACTTAAGAATATTATTTAAATAAGGAATAGTATTAAAAT
CAAAAGCTTTGGTTAAAAAATCTTCAAGATAGTCTTTATAAAAAACAAGACCTATTCTGTAGGATTTAAACTTTTGAAGT
TGAGGTTCTATTATTGAAAACAAATGCTCTTTTAGAATCTCAATATTGCTTTTCATACTATCAGTAACATCAACAACAAG
CACTAAATCTAAATCATAAACTGAATCTTCTGAGTTTTTTAAAATTTTGTTTATTTTATCAACAATATCAATGCCATTAT
TAGCAATAACAACCTCATCTGAAAATTTTGTAAAAGTATCTTTTAATTCATTAAATTCAATTTTTCCCTGATTTTGATCA
TCCTTGAAAAGCAATTCATAAGCATTGTCTTGATATCTGCCCAAATAATCATTATATTTTTTCTCAAAAGATCTTATAGA
AAACCAAAAGGGCTCTTTTTTACTTTTTAATACTTCTAAGTCAATATCACCACTTCTTGTTGAAAAATTTGGAAATCCAT
ATTTTAATTTTTTTGGAATCAATATATGAAAAGCTTCTCCAAACTTTTTATTAGGAACAGGGGTGGAAGATGTCAATGAT
AAAAGTTCTTTATTCTTAATAACTCTTCCATTTAAAATCCGAATTTCATCTCCATTAACCTTATTATAACTTAATGTACG
AAATGAATAAGTAGCCACATCTTTTTTCTTATCAGGAATTTCAAAAGACTCTGTCAATATTACTGATTTGATTGCAGGTT
TTTTTCTAATAAAAAGATGAAATCCCTCTTCATGAGCCTCAACATAAACATCATCAATACCTATTTTCAAAGAACTATCT
TCAAATCCAAACAAATAAAAACTAATAAAAAGAAATAAAAAAATTTTCTTCATAAGGAAACCACCCTCATAAATAACTCA
AAAACAATGAATAAGATCTATAATTAAAGTTTTTCGGATAAATTTTCATAAAATAAAACATTAGATTTAGAAAAACTATT
CTTAAAAATATTCCTGAGATTTAAACTAGCAAGATCTTTTTTAACACTTTTTACCATATCTTCATCCCTATTTAATATAT
CAAAAATCTTGGCTGATTCGCTTAAATTGCTAACTCCAGAATTAAAAAGTTTAGTATCTCTTATAGATGAAAAAGAAGCC
ATCACTTCTACAACCCCAAGATTATTATAAGTCTCAATTTCTTTTAATAAAAGAGTTTTATGATAATCATTTTCTTTGGG
GTTAAAATTCAAAACATTAGCCTTCTCTAGTTCTAAATTTTGCATAACCCTTAAATAATAGCTCCTAGAAGCTAAAAAAT
CGCCTATTTTATAAAGAGTTAGGGCAATAGTATTTAAAACTTCGTTACTACTTGAAAACCCCGCCATGCTCTCTACTTTA
AATAAATATTTCAATGCATCATCATAATTATTTTCTCTATAACTAAGTAGTCCAACTTTATAGTAAACATCTGGATAATC
AACGCCCTCATTTATTGCCAATTTGTAAGAAGATATCGCAGACTTAAAGTCATTTAAAGATCTAAGAATATCGCCTTGCT
TTTCATAAATTGAAGAAATCTCCTTAGATCCTTTTATAAGATTGTGTTTTTTATAAAAAGAATAATCACTCAAGGCTAAA
CCAATAATATTACTAGCCCTAAGAGAATCTCGAGTTTTTTCATAAATGTCTGCTAAAATTTTATAAGCCAATATCTTGTC
CCCAGCATCTTCAATTGAATTTTTATGCCTAAAACTATTTAATGCTTTAAGCAAATAAACTTCGGCCTTCTTAAAATCTC
CTATGTAATACGAATATCTTCCACTTTCAAAAAGTGCCTTGTCGTAATTGGGATTTTTATTTAATATTTTTCTGAGAATG
TATTCAATCTCTGAATTCATATTAACATTATTGTCAAGCTTAAAAATAGTTCTGCCATCATTTCTTTTAAAATCAGAAAA
TTCCTTATTCAATAAATTTGTTTGTCCATTAAGATAATTTAAATTTATAGCAAGATTATTTGCTCTTTGATTATAAGTCA
CAAAAGAAATATACTTATCTACAAGCTTTTTAGCATATTTTGTGTAAACAACTTCATCAATATCTAGAATTTCATTTGAC
TTAATAAAATTATTGACATTATCAGACTCGGTATCTAAATTAGCTTCAATATAAGCATTGAAAAGCTTAAATAAAATTTC
CTTTTTTTGTCCATATTTAGAAAGCACAACCGTATAGCTATTAATACTATCTTTATAGTAGTTGGAATTTGTCTTAGCCC
ATTTAAAATAATTATCTCCCTTTAATACTAAAGCATCATAATCGTAAAGATCATAAGATATAACCTCATCAAGTATTGAA
TTAGCCTCAGAGTGCTCTCCAAGACCAATTTTCATGGAAGCATACGAAATATATCCTTCCTTATTAAACTTTTTTCGCCT
TCTGTTTGTAGAATTTTTAGAAAAAGGCTCAATAGTAAACAATTCCTCATACTTCTCTTCAGCACTATCAAAATCTCTAA
CGTCTTCAAACGCCTTAGCATAATTAATAAACCATTTATCATCAGGCCTAATATAGTAAGCATCTCTAAAGATAGATTTG
GCAAGATCTCTTTTATTTGCATATATAGATTCTATGCCCTCTTTATACTTGCTCTCAGAGGCAACATAAAAAAATATTAC
ATCTACTATAAGGTACAAAGAAACTAAAACTAAAACAACAAAAAAAGAGGCTATTTTTATCAAAGGTAGCAAAGCCCTTG
AAACCCTGTAGCTCAATTTTTGCTGAAGCTTGCTAAATTCTTCCGCCTTGAAATAAATTACAGGCAATTTAATAGATCGC
CCAACAATATCTCCTACAAATTTAGCAATAAATTTCAACCTTTTTTTATTTTTTTCAACAAGATCAATTAGCGCTTCAAG
CTTAAACCTTGAAACATTTTCCTTAGTTAAAGCCTCAGCAATTGCAATTCTTAAATTTCTAGGATAGGAATTTAAATGCT
TTAAAAATAATGGATAATTAACCTTAAATTCAAAACGTTTAAAATTTGCATTTTGATCATACTCTAAAAATTTAAAATCA
TCTATAACGTTTTCAAAATCATCCTCATCGGCACTTAAATTTAAACTGTCTCCAACAAACATCTCTGATTGTTCATCTGT
TTGGTTTTTGCCATTTACCGCATCATCAATATTAAATTCATTAGACTGTAAAAAATTACTATCCCCTAAAACAGAAGAAT
CATTATTGGCTTCAAAAAAATTATTATTGCCTTGATTGTTAATCAACTCCTCAGAACTTAATTCTGGGGAATTGATTAAA
TTGTCAAAATCAAGCTTAGAAGCAATTTCTAAATCAATAGAATTATCATCAAGAACTTTGTCAATATTATTTTCAAAAGA
ATCGCTAGAAGAAACGTCAAAATCATTATTTAAAGTTGAAAGCTCTGAATCCACATCAACCCTTAAGTTAGAACCACTTA
AAGGCAAATTGTCATTAAAAATGTCAGAATAGGATAATTTATCCTCATTCTCAAGAGCATCAAGCATAAAATTTAAATCA
AGTTCATCATCAGTTTCATCTAAAGCAAGATCTTCGCCTATCCAAGGAACAATACTCTCTCCAGGCTCGGGAAGCTTAAC
ATCCATACTTAAGCCAAAAGATTCTTTAGATAATCTTTCATTAGAAAGATTATCTAATATTTCTCTTTTAAACTGTATTA
TCTTATCTACATCAGGCATATTGTAATCAAGTTCCTAGCTTATAAAAAGCTTTTTTTATAAAATTCATGACCTTTTGCAT
GAAGAACATTAAAGCGATTTTCTAAATCTTCAGCAATTTTTAAACCCAAAACTTCCTTTGTAATCTCTGTCTGAGAATCT
TTCAAGGTGTTTAAAATTTCATCCCTATACTCAGCAATACTTATAACTTTGTCAGCATTATATATAAGTGAATCTCTTTT
AAAAACATCGTGAGACATATCTCCATCCTCAGAAACTTCTAAAACATTTCCATTGACTCCAATCATCAAATAATAATCAA
AAATTTTAAAATAATTGCCAATTTCTAAAATTATTTTTTTTGTTTCAGGTCTTCCTTTTCTATACCTAGTAGCAGTAGGA
AAAATAAGTATAATGTACCCACTATTTTTCTTTTCATAAATATACTTCATAGAATTAGTATTAAAAACACGCCTTTGCCT
AGCATGTTCTAAACCAACCCCAACAAATGCGTGCGGTGGATACACTAATATTGCATTGTATCCCAAAGAAAGGGTCTTAA
CAAATAAATTATCTCTGAAAAGCTTAACTCCAGCTATTGGAATAATATGATCTGCAATATCATGATAACCCATTTTGTAA
AGTAAAAATTGGAAACAAGGAAAATCAAAATTACTATAATGCTCCATTAATATAATTGAAGACTTGCCAGATTTAGTCTT
TTGGTAAAGTTCTAAAATATTTTGTATGCCAACAATGGTAGATCCACTCTCAAGAAGTCTCTCTATCATTCTATCTGCCA
ATCTTCTACTCTTAGAATCTGCATTTCGATAAGACTTATCCAAATAATTAACATTTTCAACAGACTTAAATTGACTTACA
AAGTCGCTTTCCATGTCTTTAAAATATTTATCAAAACTTTCATTTTGTACAAACATAAAACCAGCACCCTTTAAAGCATT
CTATGTTGCCACCTAACCATTAGTTATATTATTTTATTTACTAAAGACAAAAAGCTCTATAAGACTAACAATAAATAACT
AATATTAAACAAGCATACATTTTTGAAAACATTTCACACCATTATACCTTATTTACTATACAAATTAAAGTAAAATTTTG
GCTTGCAACAATAGACAAATAATACTAAAAACTATTTAAAATTATTAGACTTTTTTTATTATAAGAATTAAAGTAAAATT
TAAATACAAGACAAATCAAAGTAAGACGAATCAAAGTACTGGAGGCATACATATTTAAAATTAAAACAAAATAAATATTC
TTTATTAAAATTTATTAAAAAAGATTAATAAAGAATGAGAACAAAAAATATATAAAATATTGAAAAAGGAAAATCCCATG
AAATATATAAAAATAGCCTTAATGCTAATAATTTTTTCTTTAATAGCATGTATTAGTAATGCTAAAAAAGAAAAAATAGT
TTTCAGAGTATCAAACTTAAGCGAGCCATCATCACTTGATCCTCAACTCTCAACAGACCTTTACGGTAGCAACATTATTA
CAAACCTATTCTTAGGCCTAGCGGTAAAAGATTCTCAAACTGGAAAATATAAACCAGGACTTGCAAAAAGTTGGAATATT
TCTGAAGATGGAATTATTTACACATTTAACCTAAGAGAAGATATAGTTTGGAGCGATGGAGTTGCCATTACTGCTGAGAA
GATAAAAAAATCATACCTAAGAATTTTAAATAAAAAAACAGCTGCAATGTATGCTAATTTAATAAAATCTACAATAAAAA
ATGCACAAGAATATTTCGATGAGACAGTGCCTGAATCTGAGCTTGGCATAAAGGCTATTGACAGCAAAACCCTAGAGATA
ACATTAACATCTCCAAAGCCTTATTTTCCTGATATGCTAACACACTCAGCATACATACCAGTTCCAATGCATATTGTTGA
AAAATATGGAGAAAATTGGACAAATCCTGAAAATATAGTTGTTAGTGGCGCATACAAACTTAAAGAAAGATCAATTAACG
ATAAAATCGTAATAGAAAAAAATGAAAAATACTATAATGCAAAAAATGTAGAAATTGATGAAGTAATATTTTACCCAACA
GAAGGTAGCGTGGCTTACAATATGTACATAAACGGTGAACTCGATTTTCTACAAGGAGCAGAAAAGAATAATTTAGAAGA
AATTAAAATAAGAGATGATTATTATTCTGGGTTAAAAAACGGAATGGCATACATAGCATTCAATACAACAATAAAACCAC
TAGACAATTTAAAAGTTAGACAAGCCATCTCCCTTGCCATTGACAGAGAAACTTTAACTAAAGTAGTTTTAAAGGGAAGT
TCAGATCCAACAAGAAATCTAACTCCAAAATTTGATGATTATTCTTATGGAAAAAATTTAATACTATTTGATCCTGAGAA
TGCAAAAAAACTTTTAGCTGAAGCTGGATATCCGGATGGGAAAGGATTCCCCACATTAAAATTTAAAATATCGGAGGGAA
GACCAACAACAGCAGAATTTTTGCAAGAACAATTTAAAAAAATACTAAACATTAACTTAGAAATCGAGAATGAAGAATGG
ACAACATTCCTAGGAAGTAGAAGAACTGGAAATTACCAAATGTCAAGCGTGGGGTGGATAGGAGATTATTTTGATCCCTT
AACATTCTTAGACAGCTTATTTACAACAGAAAATCATTTTTTAGGAGCGTACAAATATTCAAACAAAGAGTATGATGCTT
TAATAAAAAAATCTAATTTTGAACTTGATCCAATAAAAAGACAAGACATTTTAAGACAAGCAGAAGAGATAATAGCAGAA
AAAGACTTTCCTATGGCACCTTTATATATACCCAAATCTCATTATCTTTTCAGAAATGATAAATGGACAGGGTGGGTACC
AAATATCGCAGAAAGCTATTTATATGAAGATATTAAAACTAAAAAATAATAAAATTAAGTAAAATAAGTAATTTTAAAAT
TAAGATTTAAAATTAATATCTAAGGAAAGAAAATTATGAAATTAAAGTTAAATTTTAAAACAAACTTTGAAATGGAGGTA
TAAAAAATTATGAAATTACAAAGGTCATTATTTTTAATAATATTTTTTCTAACTTTTCTTTGTTGTAATAACAAGGAAAG
AAAAGAAGGAGTATCATTTAAAATAAGCTTGGGAGCAGAGCCAAGTAGTCTTGACCCTCAATTAGCAGAGGATAATGTCG
CATCAAAAATGATAGACACAATGTTTAGAGGGATTGTTACAGGAGATCCTAATACAGGGGGAAATAAACCGGGACTTGCA
AAAGGGTGGGATATTTCTTCTGATGGAACAGTTTACACATTTAACCTAAGAGAAAAAATCACTTGGAGTGACGGAGTTGC
AATCACTGCAGAAGGAATTAGAAAATCTTATCTTAGAATTTTAAATAAAGAAACTGGCTCAAAGTACGTTGAAATGGTTA
AATCGGTAATTAAAAATGGTCAAAAATATTTTGATGGACAAGTGACTGACTCTGAACTTGGAATTAGAGCGATTGATGAA
AAAACATTAGAAATAACACTGGAATCACCAAAACCTTATTTTATTGATATGTTAGTACACCAATCATTTATTCCAGTACC
AGTTCATGTTACCGAAAAGTATGGACAAAACTGGACAAGCCCCGAAAACATGGTGACAAGTGGTCCTTTTAAATTAAAAG
AAAGAATTCCTAACGAAAAATATATCTTTGAAAAAAATAACAAATACTACGACTCAAATGAAGTAGAATTAGAAGAGATT
ACATTTTACACAACAAATGACAGCTCAACAGCGTATAAAATGTATGAAAATGAAGAGCTAGATGCAATTTTTGGTTCCAT
ACCCCCAGATCTAATCAAAAATCTAAAATTAAGAAGCGACTATTACTCATCAGCTGTTAATGCCATATACTTTTACGCGT
TCAATACACACATCAAACCACTTGACAACGTTAAAATTAGAAAAGCCTTAACTCTTGCTATTGACAGAGAAACGCTTACA
TATAAAGTTCTTGACAACGGGACTACCCCTACAAGAAGAGCAACTCCCAACTTTAGTTCATATTCTTATGCAAAAAGTTT
AGAATTATTTAATCCTGAAATTGCAAAAACCCTTCTAGCTGAAGCTGGATATCCTAATGGCAATGGATTTCCAATTTTAA
AATTAAAATACAATACAAACGAAGCAAATAAAAAAATTTGTGAATTTATTCAAAACCAATGGAAAAAAAATTTAAATATT
GATGTGGAACTTGAAAACGAAGAATGGACAACATACTTAAACACTAAGGCAAATGGAAATTATGAAATAGCAAGAGCAGG
ATGGATAGGCGATTATGCTGATCCTTTGACATTTTTAAGCATATTCACACAAGGATACACACAATTCTCATCTCACAATT
ACTCAAACCCAGAATACAACGAACTTATAAAGAAATCCGACCTTGAGCTTGATCCAATAAAAAGACAAGACATTTTAAGA
CAAGCAGAAGAGATAATTATTGAAAAAGATTTTCCAATAGCACCAATATACATATATGGAAACAGTTACCTTTTCAGAAA
TGACAAATGGACGGGGTGGAACACCAATATTTTAGAAAGATTTGATTTATCTCAGCTAAAATTAAAAAATAAATAATATA
ATAAACTTTATAATATTAAATTTAATTAAATAAAAATCGTCTATAATTTATTTCTTATGGACGGTTTTTATTGACTTTAT
TATAAAAAAAAGATAGCTTAAAACTTATAAATAATTTTAATTTAGGGAAAAGGTTAATATGAGCTTTAATAAAACTAAAA
AAATCGGTAAAAAAATTAAAATAGTAACACTACTTATGCTTGCTGTGTCTTTAATTGCATGCAATAATAATTCAGAAAAA
GAAAAATTAGCATTTAAAGTATACATAGGGGGAGCGCCCTCATCGCTTGACCCTCATTTGGTAGATGAGACAATAGGAGC
AAGAATTTTAGAACAAATATTCTCAGGGCTTTTGACATTAAATACCAAAACAGGAAAGCTAAAGCCCGGACTTGCTAAAA
ATTGGGAAGCCTCAAAAGATAAAAAAACATATCAATTTTATCTAAGGGACAACCTTTTTTGGAGCGATGGAGTTGAAATT
ACCGCTGAAGGGATAAGAAAATCTTTTTTAAGAATTTTAAATAAAGAAACAGGATCTACAAATGTTGACATGCTCAAATC
AATAATAAAAAATGGACAAGAGTATTTTGACGGGAAAGTATCCGATTCTGAACTTGGAATCAAGGCAATTGATAGTAAAA
CGCTGGAAATAACACTTACGGCCCCAAAGCCATATTTTCTTGAACTGCTTCTACATTACGCATTCATGCCAGTACCTATT
CATGTGATTGAAAAATATAAGGGAAATTGGACAAGCCCTGAAAACATGGTTACTAGCGGTCCTTTTAAATTAAAAAAAAG
ATTACCTAATGAAAAAATTATCTTTGAAAAAAACGAACGTTATTATAATGCAAAAGAAGTAGAACTTGATGAGCTTGTCT
ACATTACGTCTGACAATGATCTTACTGTGTACAATATGTACAAAAACAACGAAATTGATGCTATTTTTAACAGCATCCCG
CCGGACATTGTAAATGAAATAAAACTACAAAAAGACTATTACCAACACAAAAGTAATGCAATTTATTTATATTCATTTAA
TACAAAAATAAAACCCCTTGATGATGCTAGAGTTAGAGAAGCTTTAACCTTGGCTATTGACAGAGAAACTTTAACTTACA
AAGTGCTAAATGATGGCACAGTTCCTACAAGAGAAATAACTCCTGATCTTGAAAATTACAATTACGGTAAAAAATTGGCT
TTATTTGATCCTGAAAAATCTAAAAAGCTTTTGGCAGATGCAGGGTATCCTAATGGGAAAGGATTCCCAATGCTAACACT
AAAATATAATACAAACGAAACTCATAAAAAAATTGCTGCATTTATTCAAAACCAATGGAAAAAAATTCTAAATATCAATC
TTATGCTTACCAACGAAAATTGGCCTGTTCTTACCAACAGCAGAAATACTGGCAATTTTGAAATAATAAGAGTTGGACGC
ATTGGGGAATATTTAGATCCACACACATACTTTACTATATTCACAAGAGAAAATTCACAACTTGCATCATACGGATATTC
AAACCTAGAATTTGACAAACTCATCAGAGAATCAGATCTTGAAAAAGATCCTATAAAAAGAAAACAATTACTCAGAAAAG
CAGAATCAATAATAATTGAAAAAGATTTTCCTGCTGCACCAATATACATATATTCTGGGCATTATCTTTTTAGAAACGAT
AAATGGACTGGATGGAATCCTAATGTATCAGAGGTTTATTATCTTTCTGAATTAAAACCAATTAAAAATGCAAAACATAA
TTAATTTTAAAAGGATTTTAATATAAATTAAAAATAATATTTAAGTCTAAAAGCAAAGCTGACTAAGCTTAAGACAGTAG
CTTTATTTAAAACAAAAATACATAAATAATGTGTAAGATTCTATGATAATTTTACTTAGAATCTTACACAAAAAAATTCT
TCTCAAATCAAGAGAATAAAATTTTAAATAAAAAATTAAAAACAAAAAATACATTTTATTGAAAATAAAATTATTCATTA
TAATACAAAAAACCTCCTATTCTATCAAAAATTATCAACTATAGCTTGAAAAACAATAAAGACTATATGATATAATTGAC
TAATACGTAAGTTATCAATATCTATTTACAAAGGATCAAAAATGTTAAAGTTTACTTTAAAGAAAATATTAGGAATAATA
CCAACTTTACTGGTAATAATTTTTTTATGCTTTTTTGTAATGAGAATGGCTCCTGGAAGTCCATTTGATTCTGAAAAACC
TATTGATCCTCAAGTAAAAGCAAGATTGATGGAAAAATATCACCTTGACAAACCTTTTTATATTCAAGCTTTTTATTACA
TTTCAAATGCTCTCAAAGGAGACTTGGGGCCTTCTTTAAAAAAGAAAGACCTTACAGTTAGTCAATACATAAAATTAGGA
TTTCCAAAATCACTTACACTAGGAGTAATATCCCTTATTATATCACTATCAATAGGAATACCAATAGGTATATTAGCTGC
CATTTATAAAAATACTTATGTGGATTATATAATAACATCAATAGCAATATTGGGGATTTCAATACCATTATTCGTAATAG
GGCCAATTTTACAATACTTTTTTGCAATTAAATGGGGTTTGCTTTATACCTCTGGATGGATTACAGAAAGAGGGGGATTT
TCAAATTTAATTCTACCCATAATAACTCTTAGCATGCCTAATGTAGCTATTTTCGCAAGAATAATCAGAGGATCAATGCT
AGAAATAATACAAAGTGACTTTATAAGAACTGCACGTGCAAAAGGGCTAAGCTTCAAAACAATAGTTATAAAGCACATGT
TAAGAGGAGCAATGTTGCCTGTAGTAAGCTATATAGGCCCAGCATTTGCTGCTATAATATCTGGAAGCGTAGTTATTGAA
AAAATATTTAGAATTGCTGGAATGGGAATGTTTATAACAGAATCCGCACTAAACAGAGATTACCCAGTATTAATGGGCGG
ATTGTTAGTATATTCAATAATACTGCTTATTTCTATATTAATATCAGATATTATATATAAAATATTAGATCCAAGAGTAT
AAGGGGAAATCAAAATGAATAGCCTTGAAAAACAAAATGAAGAAAACAATTCTAAACTAGAAAGAAGAGCTTGGTCAAGA
TTTAAAGAAAATAAACTCGCATTTGGCAGTCTTTTTGTAATTGGATTTTATATCTCAATTGCCATTTTGCAACCAATATT
GCCAATATATAAATACCATACTCAAATAGTAGAGCATTCTGATTTGCCACCATCTTTCCAGGCTGCTGGAGAACTCTGGT
ATAATAAAGAAAAAAAATTTATTGAAAAATTAGCAAAAAAAGAAAAAAGAGAAATAAATGAAGAAGAACTAAAAAAACTC
GAAGACATAAAAAGAAAAATAGAAAATGAAGTTCAAATAATAGATAAAAAGGAAGTAAAAATACATAAAAGAGTATATTT
GCTTGGCACAGACAATCTTGGAAGAGATCTGCTTGCAAGATTAATACAAGGTAGTCAAATTTCTCTTTCTGTAGGATTTA
TTGGAGCTTTTTTGTCTATGATAATAGGAACTATCCTGGGATCCATAGCAGGATTTTTTGGGGGATTGCCCGACAAAATA
ATAACTAAAACAATAGAAATTCTTTATGCATTGCCCTATTTACTTATTGTAATAATATTAATGGCAATAATGGAAAGAAG
TATAATCGGCTTATTCATAGCACTTGCATTTGTATCATGGTTAACAGTAGCTCGAGTTGTACGAGGCCAAGTACAATCAC
TATCAAGTTCGGAATTTATACAAGCAGCCAAAACCCTTGGTGCAACAAATCAAAGAATAATCTTAAAACACCTAATCCCT
AATAGCATTGGAATGATAGTTATATTCACAACAATAAGGGTTCCAAGCTTTATTATGGCTGAAGCATTTTTATCCTTTTT
AGGACTTGGAATTTCAGCTCCAATGACAAGCTGGGGAGAATTAGTGCAAAATGGAATTGCTACATTTGTTGAATATCCAT
GGAAAGTTTTTATTCCAGCTATAGTTATGACAATATTTCTATTATTTATGAACTTTTTAGGTGATGGGCTAAGGGATGCT
TTTGATCCAAAAGATAGCATCTAAGGAGAAATTGAATGGAAAAAGAAAATATATTGGAAATAAAAAATTTAACAATTGAA
TTTAGATTAAAACATACAACAATTCATCCCGTAAGCAATGTTAACCTATCTGTAAAAAGAGGAGAAATTAGAGCTATTGT
TGGAGAATCTGGAAGCGGAAAATCCGTAACAAGTATGGCTATTTTAAAATTATTACCAGAACTTACAACAGTATATAAAA
GTGGAGAAATACTATTTGAAAATCAAGATCTGCTAAAACTTAGCGAAAAAGAACTTTTAAAAATCAGAGGGAATAAAATA
TCAATGATATTTCAAGACCCAATGACTTCATTAAACCCATTTTTAAGAATATCAACTCAACTTGAAGAAACAATAATCTT
ACACCAAGGATTAGGGAAAAAAGAAGCCAAAGAAAAAGCAATAGAAATGTTAAAAACTGTTGGTGTTGTAAACGCAGAAG
AAAGAATCAAACATTTCCCACATCAATTTTCAGGAGGAATGAGACAAAGAGTTATGATTGCCATGGCTCTTAGCTGTCAT
CCATCCTTATTAATAGCAGATGAACCAACAACAGCCCTTGATGTTACAATCCAAGAGCAAATATTATTATTAATCAAAAA
CCTATCTAAAAAATTCAATACTTCTACCATATTTATAACTCATGATCTTGCGGTTGTTGCTGAAATTTGTGATACAGTAT
CTGTAATGTATCAAGGAAAAATTGTAGAAGAAGGAACAGTAGAGGAAATATTTAACAATCCTAAGCATCCTTACACCATT
GGGCTTTTAAAATCAATTCTTACGCTAGAACACGATCCAAATAAAAAGCTTTATTCAACAAAAGAAAACCCTATGAAGAT
CACAAAAACCAGCACCGAGGAGTTTTAAATGAGCAGTAAAAAAGAAATAATTCTTAAAGTAGAAAACTTAATGCAAACAT
TCACAACAGGAGAAGATTTTTTATTTTGGAAAAACAAACAAAAAGTAAATGCGGTAAACAATGTTAGCTTTGAAGTTGAA
AAAAATAAAACTTTAGGACTCGTAGGAGAATCTGGTTGCGGCAAATCTACTACTCTTCGCTCAATAATGCAGCTTTACAC
GCCAACTTCTGGAAATATTTACTTTAACGGAAAAAATATAACTAAACTTTCAAAAAAAGAGCTCTTAAAAACAAAAAAAG
ATATGCAAATGGTATTCCAAGATCCCCATACTTCGCTTGACCCAAGAATGACAATAAAAGAAATAATAGCAGAACCACTA
GAAATATACAATGAAAACAAAATTCTTCCAAAAACAAAACAAGAAATAGAACAAAGGGTAAACGAACTAACAGATATTGT
CGGACTACATAAAAGTATGTTAACCAGATATCCTCATGAATTTTCAGGAGGACAAAGACAGAGAATAGGAATTGCTAGAG
CACTAGCTTTAAATCCTAAGCTTTTGCTTTTAGACGAAGCCGTTTCTGCACTTGATGTATCAATCAGAGCTCAAATTTTA
AATCTTCTAAAAGCTCTGCAAAAAGAATTCAATTTGTCTTATTTATTTATTTCTCACGATCTTGCCGTAGTAAAATATAT
GAGTGATAAAATTGCTGTAATGTACCTTGGAGTTATCCTGGAACTTGCACCTAGAGAAACGCTATTTTCAAATCCAATTC
ATCCATATACTAAAATGCTAATAGCATCAATTCCTGAAATCAACCCTGAAAAAAGAAAAAATAAAAATATAAAACTAGAC
GAGCAAACTCTAGCAAACATTAGAAAAATTCATTTATCAACCCAAGTACATCCAAAGCTCGAAGAAGTAGAAAAAGATCA
CTTTGTATCTAAATACCTTTTTGATGAGATGAACAGATAAATAATTAAAAGCTTACTTATGATCAAAATAGGAAACTTCG
AAATCTATTTTATTATCAATTCCCTCAACAAAATATAAATTAATTCTATTAACATTATTTTTATCTATTACTTTGTTACC
AGAATCAATAAAATAATAATAAATTCTATCCTTGGGTAAATTTTTAAGCTTAATAGTATAAATTCCCTTATTGTCCTCTT
TCTCAATAAGCCTATTTAAAAAAGGATTAAAATTATTAAAACTACCAGCTATTGTAACTATTTGTCCAGGACGACCTATA
TAAAAAATTTCAATTTCATTGTTATCATATGATTGTATTGGATTTCTCAAAGAAATATAGCTGGACTTCTCTTTAGCGAT
CTCAATTTTAGAAAATGGGATTAAATCCTCATTATAAACTACATTTTTATTATACTCGTCATTAGTCCAAACACCGTCTA
CAATAAGCCTATATTTTATACTGCTTGTGCCATGAGGAATATTAACTTTAACAAAAAAAACTCCATGCTCATTTTTTTTG
AATAAATATTTCTTAGAATACTGATCAAAGTCAAAGGCAGCAAAAATTTTTCTAATTTCTTTTTTAGGAGGATAAAACAA
TAATATACGATTGGAATCAACCATAGGCTCAAGATTGTCTTTTCTTGTTGAAACTTCTAGAAATTCATTTAAACTTAAAT
CAAAGTCATAAATTAAATAATCATCTGAAAAAAGATTGTTAACACATAAAACTACAAAAACCAATAAATACAAACACCTT
TCTTTCATAGATTATACACAAAGCTCACAATAATAATTCTTTTGGGAAAATACTACACATTTAAACTTTTTAACATTATA
CTAAAAATATACATTAAAGTAAATAATACGAGGAGTACAAAAAATGGGTTTTCACATTTATGAAATCAAAGCCAGACAAA
TCATTGATTCTAGAGGGAATCCAACAGTTGAAGCTGATGTCATCTTAGAAGATGGAACTTACGGAAGAGCTGCCGTACCA
TCAGGTGCATCAACAGGAATTAACGAGGCTGTTGAGCTTAGAGATGGTGATAAGTCTGTATATATGGGAAAAGGGGTTTT
AAAGGCAATTGAAAATATAAAAAACATAATTGCCCCAGAACTTGAAGGTATGAGTGCCTTAAATCAGGTTGCAATCGACA
GAAAAATGCTTGAACTTGATGGCACCCCTACAAAAGAAAAGCTTGGTGCTAATGCAATTTTAGCAGTTTCAATGGCTACA
GCTAAAGCTGCTGCAAAGTACCTTGGACTTAGGCCTTATCAATATCTTGGAGCGTACAAAGCCAACATTTTGCCTACACC
TATGTGTAATATTATTAATGGCGGTGCACACTCTGACAACTCTGTTGACTTTCAGGAGTTCATGATAATGCCAATAGGAG
CAAAAACATTCAGTGAAGCAATAAGAATGGCAGCAGAGGTTTTTCATACGCTAAAGGGCATTCTAAGTGGCAAAGGGTAT
GCAACTTCTGTTGGAGATGAAGGAGGATTTGCTCCAAATTTGAAATCAAATGAAGAAGCTTGTGAAGTGATTATAGAGGC
AATAAAGAAGGCAGGATATGAGCCTGGAAAAGACATTGCAATAGCTCTTGATCCCGCAACATCTGAGCTTTATGATCCAA
AAACAAAAAAATACGTACTTAAATGGTCAACAAAAGAAGAACTTACTTCCGAACAAATGGTTGAATATTGGGCAAAGTGG
GTAGAAAAATATCCAATTATTTCAATTGAAGATGGAATGGCTGAAGAAGATTGGGATGGATGGAAAAAACTTACAGACAA
AATTGGAAACAAAATACAACTTGTTGGAGATGATTTGTTTGTAACAAATACCTCGTTTCTTAAAAAAGGAATTGAAATGG
GAGTTGCTAATTCAATCCTTATTAAGGTCAATCAAATTGGAACACTAACAGAAACATTTGAAGCTGTGGAAATGGCCAAA
AAAGCAGGCTACACAGCAATAGTCTCTCACAGATCGGGAGAAACAGAAGATACAACAATAGCTGATCTTGTAGTAGCTCT
TGGAACAGGACAAATCAAAACTGGTTCACTCTCAAGAACAGACAGAATAGCAAAATACAATCAACTCATAAGAATAGAGG
AAGAATTGGAAACAACTGCTGAATACCACGGTAAGAGCGTCTTTTATTCTATTAAACAAAAATAAATCAAATCCCTGTAA
AAGGGATTTTTTTTAATTAAATAAAAATGTAAAATGTATAAAAAAATAAAATTATCTTTTGGAAAACTGAAAACTTTTTC
GTGCTTTTTTCTGCCCAAATTTTTTACGTTCAACCCTCCTTGAATCTCTTGTTAAAAACCCATTAGATCTCAAAATCATC
TTATTAGATTCATCAAGTTTAAAAAGAGCTCTTGAAATGCCGTGCCTTATTGCCCCTGATTGACCTGAAATCCCTCCCCC
ATAAACATTAATATAAAGATCATATTTCCCAAGTGTATTTGTCAAAACCAAAGGCGATAAAGCCATTGTCCTTAAATTTT
CAAGTTGGATGTAAGAGTCAAAGTCTCTATTATTTACTTTGATATTGCCACTACCTTCTCTAATGTAAACTCTAGCAACA
GAAGATTTCCTCCTACCAGTTCCCATTGATAAATTAACATTGCTAAAATTTGATTTTTTCATTTTACCTCTCTAAATTAG
CTTACAGCTTTATAGGATTTTGAGCTTTAAGAGTATGCTCTGAACCAGAAAAGACTTTTAAATTTCTAAAAAGATTACGC
CCCAAAGGGCCTTTTGGCAACATACCCTTAATAGCAATTTCAAGAGGAGCACAAGGCTTTCTCTCTGACAATGTTCTAAA
AGTGTCAGAATAAAGACCTCCAGGATATCTTGAATGCCTATAATAAAGTTTTTGTTGATATTTTTTCCCCGTCAGCTTAA
CTTTAGAAGCATTAATAATGATAACATTGTCACCTAAATCTTGATGGGGAGTATAATAAGCTTTATGTTTGCCTCTTAAA
ATTTTAACAACATCCACAGCAACTTTACCTAAAATTCTATCTGCTGCATCAATTACATACCATTTTTTCTCAACAGTCTT
TGGCTTGATCCAAATCGTATGATTATTGGTTATTTTATTCATAATAGCGCTATACCCTTTATAATTTTATGCATAAATCT
CATTCATTGTATTATTTGTAAGGATCACTGTCAAGCCCATCAATAAACTTATTTTTAAGAGCAAAACAAAGTTTTTTAAA
ATTATCTAGATCTCCTTTAGAGAACTTCAAGGGAACAATAGATGGAATACTAAAATTTGGACTAATTAAATACCCAAATT
TGAGAAATTCATTAAAAATTTCAGCATGATAACAAGCATCATAAAGAGGAAGCATATACCTATCAGCTATTCTAAATAAA
GGTGTGGCAAAAGAATTAAAATCAATATCGATATTTTTCTTATAAAACAAAAGCTTGCTTAATGTATGTCTAGCTAAAGA
TAAAGTTACAGCATCAAAATTATCTTTAAATTCTATTTTTCTAGAAAGATTATCCATAACAACAATGCTAACAGACATAA
AATCAGGCAAAGGAATATTAAAAATCATAGGATATTTAATATTACTAAATCCTACTCTAAACTCATATATTCCTTCTTCT
TTTTCCCAGGGCATAAAAAATTTATTTTTACCAGTTAAAGATAATAAAAATTCTTTTGCATCTTTTTCTAGCTTAAAAAT
ATAAACAGACCCAGCCTCTTTAAAAAAAGTAAATACCAAATTGATAAACTGATTTTTAAAAACAGAAGGATAAGGAGATA
TCAAACCCCTTGACATAGTTTGTTTAAAAAGGCGATTTAAACCTTGAACCCTATAACCTAAAAAATTTCTTCCACCATTT
AAATATAAATCCAAATATCTCTTACCATGAATATCGTAAAGATAAAAAAATCTTGCCCTTTTAATCACTGGTAAATTGTC
TATTAAAGGCAAATCATACATTTGATAAACTTTCTAAAAGAATTTCATTTGCAAGTATAGGATTAATCTTTCCTGAAGAT
TTTTTCATTATTTGCCCCATCATAAATTTGATAGCATGGTCTTTGCCCTTTTTGTAAAGTTCAATTGATTTAGGATTTTC
ATCTAAAACTTCAAGCACAATCTGCTTAATAACAAACTTATCACTTACTTGCTCTAATTGATTTTCACTTATAACAACAG
AGGCAGAAACTCCTCTAGTCATCATCTCTGAAAATACCCTTTTTGCCATTTTGCCACTTATTTTGCCAGCAACAATAAAT
TCAACAAGCTCTGTAATATAGCTTGGAGGCAAATTAAATTCAAGAACACTAATTCCTTTATCATTAAGAACGCTTAAAAC
TTCAGACAATATCCAATTGGCTACTTTTTTAGGATCGCTTGAATTAATAACAGCCTCTTCAAAATATTTAAGCAGATGCT
TATCTGCTGTTAAAGTAATAACATCAAAATCACTTAACCCATATTGGCCCTTAAGCCTAATTCTTGCATGAAATGGAAGT
TCAATCAACTTTAAATTTTTAATATTATCAATATAAGAATCATCAATCTCTATTAAAGGCAGGTCGGGTTCTTGAAAATA
GCGATAATCAGATACTGTCTCTTTATTTCTTTGAATAACCGTTACTCCGCTCCTATCATCAAATCCTCTAGTGTGCTTAC
CACAACTATCAAGGGTTTTCTTAAATTGAATCCACTCCTGTTGCTGCCTTAATTCTTCATATTCAATGGCCGCTTTAATA
GATTTAAAAGAATTTAAATTCTTTATTTCAGCTATAGGAGTTTTATGTTCAACACCATTCTCTTTAACAATTAAATTAAC
ATTTACATCGCATCTAAAAGAACCATTCTCCATATTACATTCGGACAAATCAAGATACCTAAAAATTTCTCTTAAAGAGC
TTAAAAAAGCAACTGCTTCATCTCCACTGTTAATATCTGGAGCAGAAACAATCTCAAGCAAAGGAGCACCCGAGCGATTA
AAATCAACATAACTTTGATTTTCACTGTCCAGTAAATGTAGACTCTTACCAGAATCTTCTTCCATATGAATTCTAATAAT
GTTAATCTTTTTGGGTCCAGAAGGGGTTTCAATCAATAAGCTTCCCCCCTCACAAATTGGCTTATCATTTTGCGAGATCT
GATATCCTTTTGGCAAATCTGGATAATAATAATGCTTTCTATCAAATTTAACAACATTTCTAATCTTTGAATTTGTGGCA
TGCCCCGCTAAAATTGCACTATTAATAAGCTCTACATTCACACTTGGTAATGAACCTGGCAATCCAAGACAAATTGGACA
AACACGAGAGTTGGGAACTCCTCCAAACTCATTTTTACATCCACAAAAAGCCTTTGTTTTTAAACCCAGTTGAACATGAA
TTTCTAATCCAATAACTAATTTATATTCCATTCAATCCTAATTCCCTAATCACATTTTTTGAAAAACTTAAAAGTTCAAA
ATCCTTTTTGCTACGCCCAATAATTTGCATCCCAATTGACAATCCTTCCTCATCCTTAGAATATGGAAGCGAAATAGCAG
GAGCTCCAATAAGATTTGCAATAACAGTACAAATATCTGAATAATACATTTTAACAGGATCATCAAAATCCAAACCAAGT
CTAAAAGGTTTAACAAAGCTTGTTGGGGTAATAATAAAATCACAGCTTTCAAAAAGCTTGTTAAATTTAGGAATAATCAA
ATTTTGAAGAATTTCACAAGCTTTTGCATAATATTTAGAATCATACCTTTCTGATAACAAATAATTTCCAAGAACAATAC
GCCTTTTAACTTCTTCTGACAAGAAATTGCTCCTATGTTTAAAATAAAAATCATTAAGACTCAAACCTTCAGAGATTCTC
TTGCCGTAACAAAGTCCAGTATAACGAGCAAGATTGGAGGATGCTTCAACAGGAGAAATTATATAATAAATTGATAAAAT
AAAATTAATCTCTTCTATTGAAACTTCTTTTACATTAATACCCTTTGACAAAAGGTCTAATTTAAACTTTGTAAAACTAT
TTGCAACATTTTTGTCCATTAGATCTTCGCTAAGCTCTTTGATTACAGCTAAATTTTTACCTTGCAACGACTCAATTTTT
AAAGGATAAAAATCATCAAAAATGTCTACACTAGTAGAATCCATTTTATCAGATCCACAAGTATGCTTTAAAATTAAAGC
AATATCTTCAATAGAATGAGAAAAAAATCCTATTTGATCAAAAGACGAAGCATAAGATGCAAGCCCATAGCGAGAAAGAC
CTCCATAAGAAGGTTTAAATCCCAAAATTCCCGAAAAAGATGCGGGCAGCCTAACAGAACCTCCAGTATCACTACCAAGC
GAAAAAGGTGCCTGAAAAGCTGCAACTACAGCCGCAGAGCCCCCAGAACTACCGCCTATAACATATTCTCTATTTAAAGG
ATTTAAAGTTGCACCGTAATAAGAAAATTCACAAGTAGAGCCCATTGCAAATTCATCCATATTGGTTCTACCAATTATAA
TTGCTCCTTTATCCTTAAGCCTTTTAATCACAGTCGCATCATAAGGAGAAATATAGCCTTTTAAAATCTCAGAAGCACAA
GTTAAAGATTTATCTTGAATTGAAATATTATCTTTAACTGCAATAAGCATACCAATTAAAGGTAAATCTTCTGTTACACC
GTTTTTTAAACAATCGTCATATCTTTTTGCAATCTCTAAAGAATCATCGAAAAATTCAATATATCCGTTGATATCTTTAT
TTAATTCATAATTATTTTTATACGCAAGCAAAATATCATAAATTTTACATTTTCTAGTTAAAACTAATTCTTGAATTTTG
GTTAAAGTTAAATTACTTAAATCCAATACCTTATCCTTATTCCAATATTTTAGGAGATGAAAAATATCCATCTAAAAACG
AATTACTAAGTTTTTTAATTGATTCAATAGAAAGAGAAAATTTTACTTCATCCTCGCGCAACGTAGAAATCTTTTTCTTA
TTAGCATTAAAATTAATTTGAACCTCAAAATTTGAAATTTCATTAACCAATTTAATAACTTTCTCAAATTTTGAAACAAA
TTTATCTTCACTCTCCCTACTAAGTGTCACTAAGCTTAATTTTAAGCTATTTTTTAAATGTATATCTTTCAAAATAAACC
TCTAAACTTTGACAATTTTTTTAATATACTCAGGACTCAAAATAGCTTTCTTACCATTTCTCAAACTAATTTTAACAAAC
TGCAAGTTGCTTTGGTACCAGCTATCAACAACTATTCCCTTTTCTCCATTATAAATTATATAGTCTCCAATATTAAATTC
AATATTCCTTTTGTCATTAATAAAAAAATTATTAAAATTCTCTTTTAAGTACTCAGGAATAAAAACAATGTCATAAGAGT
TTTTGTCAATATCTTGGAAAAAAACGGAAGGCAAAGTGCCTTTATAAGAACCTCTAAAAGCTCGCCTTAAATTTAAGGTA
ACAATAAGCTCTGATTTAGCTCTTGTGATTGCAACATAAAAAAGCCTTCTCTCTTCTTCAAGTCTATCTTCTGTTAATTC
TTCGATTTCAGCAGGTAAAAGACCTTTCTCAAGCCCAGAAATCACAACTCTATCAAATTCAAGCCCCTTAACACCGTGAA
TCGAAGACAAAAGTATATTGGACTTAAAATTTCCAGAAATCAAAGGAGAAAGTGAAGAATTTTCTAAAAATATAGCAAGA
CCTTCAAATGTGCCTGAATATTCAATTCCGCTATTAATAAGTTCATCAATATTTCTTAATTTTTCGTCCTTATCAAATTT
TTTATAATAATCTAAAAGACCAAACCTAATTACTACATCCTCAATAAAAGTAGATAAATTAATATAATTATCTTCAAAAA
GTTTCTTACCCAGCTCATCATAAACGTTTAGAAATAATAAAAGGGACTCTTTGGCTCTATTTTTAAGTAAACCTAAAGTC
TTTTTACTTGCACAAAACAAATTGAAATTAACATCTTCATCGTTTAAAGTACTAATTATTTTGTCTAGAGTGGTTTTTCC
AATTCCTCTAGAGGGCTTATTTATCATTCTCAAAAAAGATATTTTATCTTTCTTATTTATAAAAAGCCTAAGCAAACAAA
TAATATCTTTTATTTCCTCTCTATCATAAAATTTAATTGATCCTAAAACCTTGTATGGAATATTCTTCTTTAAAAAAGAT
GTTTCAAAATGAAAAGATTGGGAATTAAATCTATAAAGTATTGCTGTCTCAATATCCTTGGAAACAAGCAAGTTAGAAAA
ATATTCAGCTTCATCTGATGTGCTTTGAAAAACTAAAAATTTCATTCTTTTACCAGAACCATTTTGAGTTGTTATTTGTT
TTTCGTACCTATTTTTATTTTTTGAAATAACCTCATTTGCAATGCCCACTATATTTGAATTTGAACGATAATTTTGCACT
AAATAAAATTTAATAACATTGCTAAAAGTTTTTTCAAATTCAAGAATATTTTCAATTCTAGCTCCCCTAAAAGAATATAT
TGACTGATCTTCATCTCCCACAACCATAAAATACATACCATCTAAATAAAGTTCTTTTAAAAATAAAAATTGTGAATAAT
TTGTATCTTGATATTCATCTACAAAAATAACTTTAAATCTAGATTGAATAGACTCTTTTAAAGATTTGGATTGCCTCAGC
ATTAAAATGGGCTTAATAATAAGGTCTGAGAAATCAAAAGCATTATTTTTGGCTTTCTCTTCCTCATAAATCTTAATATA
TTCATATTTCTTTTCTGTAAATTCAATAAATTTTTCTAAAAAAAAATTTTCTTTGTCTTTTAAAATTAAAGCTGCAATAT
GTTTTGCCATTTCAAGATTTGGAGCAAGATCAATTTGTTTAACAAATTTAACAACATCATTAGTGTCCCAAATTGTAAAA
TTTGAATCGTAATTTTTGTCAAAATCCTTATAGTAAACTCTCAAAAGCCACGACCCTAAAGAATGAAAAGTTTGAATATG
AAGTTTTTTGTCAAATTTTAAAAGATCATTTATCCTATCATTCATTTCATTTGCAGCTTTATTGGTAAAAGTTAAAGCTA
AAATTTCATTGGGATCTATATTCATATGTTTGATTAAATAAACAATTTTTGCAATTATAACTCTTGTTTTACCACTTCCA
GGCCCTGCTAAAACAAGCATTGGATTTTTACTTTTACTAAAAACAATTTTTTCTTGAGAAGTATTTAAGCTAGAAAAAAA
TTTTTTTATTTTATCCATCACTAATAAACTTCAGAAACCTTAAGATCAAACCCTGAGGGGGTCTTTACCCAAAAAAATTG
AACAGCAAAAATTTCTTTTCCCTGCTCTTTTAAAAAAGGAGTAATGTCTCTGTCATTAAGAATGATATTAACATCAGAAA
GTCTTGAAAAAAATAGTATCAAAGATTTTTCAAAAGCTAAATTAATAGGAATACCTTTGGATGCAAAAAGAGACTTCCCA
TAAAGATTGTTTTCATCGGCATATCTAAAAAATGTATCATTTAGAAAATCGATTTTCAAATCAACATTTGAAAGTTTTTG
AGAAGAATATAGGGTAAGATAATTGCTGCTCGGCAATTTTTCAGTTCCCTTAACATCAAACTGCCAATTTAAAATATTAA
ATCTATTGTCAATATTAGTTTCAGATACATATTTAACATTTAAAGCAAAAGACTCTAAACTTACATGAGCTATTTTCAAC
TTATCATAATAATAATTCTCATAAATAATTTTGACTCTAATATTATCATCAAGATTTATCTCTTTAAACTCTCCTAAATT
TAAAATATTCTTACTTTTTTTAGACTCATCAACAATAACTAAATCATCGCCAATAAACGATGCTCTATATTTTGCAATAT
CATCACTATACGTTAAAGATAAAAAATCTCCCTCTTTAAGAGAAACGTTCCAAAAATTCTTTTTATCAAAAGACACCTCA
TGAATATTTGAAATTATCTTTTCATCCTGACTAAGATTGAAAAATTTTTTAAAATAGCCTTCCACTTCTCTAAAATAGAG
AAACACAAATAATAATAAAAGAACACCAACAATGCCTAAAAAGACTTTAAAAATACTTAAAGATTCTAAACTAAAAAAAA
ATATTTTTTTTTCTGAAACTTTATTGTCGCTTAAAAATCCTAAATTTGAAATTTTATCTTCAGATTTAATCCCAATATAA
CTATTATTAAGTCTACTTTTATAATCCTTAAAAAGTGTTGATATCAATCTAGAATCAATGTCTAAATATTCGCTATAAGT
TCTTAAAAATCCAACAGCCAAAACTTCGTTTGGGAAAATTTCAATATTAGATTCTTCAAGAGCCTTAAGATACTTAATAG
AAATTTTAATATCCTCAGCTACCATTTCAAGAGTCAAATTTTTACTATCTCTAACTTTTCTCAAATAACTCCCAAATTTA
ATAAAATCATTTTCTTCCATAGATTTAAACCTTAATTTTTTTTAATATCATATAAAAAATTATCTACCTTATTTGAAGAT
TTTGGAGGATCATATTTAAATTTGCTATCAAGAATTCCAACATTAAACTTCACAGCAGTCAAATCAATAACTATTTCGCG
CCCACCACTAGTAGGAAAAGCAGTAATTCTTCTAATTATTCCATCCGGAGCAAAAGCAATAATAAAAGAATTAATAGTAG
CAGCCCCCTTGTAAAGCTTTCTAGAAAAGGTTAATTTAATATATTTTCCAGGCTCAGATGAATCGAGATCTTCTAAATTT
GGAGAATTGGTATAAGATACGCTATACTCACTATTTAAAACTTTCATAAGACCTCCCCCACTACTACCCTTTAATAATTG
CTGATTAAAAGAAGTCCCAAGAGATGGAACATAAACTGTCAAAAATTCACCATCACTTACAAAAACTTGATTATTTGAAT
CTAAATTGATAATAAACTTGTCTGGAAACTTATAAAGCAAAACACCTGTTTGCTTTAACCCCTTTAAAGTAAAATTAATT
GTTGCTTGCATGTCCTCTATATTTTGATATTTAGCATAAATTCCTTCAAAATATTGATTTGCAGATATTTGAGAAAACAC
AACAACAGGATACAAAACTAATAAAAGTATTGTTTTTATCATTCTATGAACTCTTATTATTAAGCTTAAGCTATTAACAA
AACTACATTTAAACTATTTATTGTCAATAAACTTTATTTCCATAATACTACATATCGTGGAAATAAACTATTATTAATAG
TACTAGTTTAATACATAAAATAAAAATTTAAAGCTTAGATATAAACACCTTGAAAGAATTAGGATTTGATAAAAATGTCT
TTGAATTACACTGAAATAAATACTTTGATTAAAGAAATTCCTTTCACAAACTCTTTAATAACAAAAATAATACAACCGGA
TTACAAAAGTTTGGTTTTAGAGATTTACAATAAAATTGACAATAAAAAATTTAAAATACTAATCTGCTTAAATCCAAACA
CTACAAGATTCCATATAACAAAAAAAAAATTCAAAAAGAATGCTTTAAAATTAAGATTTTCTGACTTCTTAAAATCAAAA
ATTCAAAATGGAAAAATTATAAAAGCTTTCCAAATGAAAAATGAAAGAATCATTTCTCTTGAGATTTTGCAAAAAGATAT
GATTATCTTATTTATTAAATTGTGGCCATCCTCACCCAATATAATAGCTACAAATTCAAACTTTAAAATACTAGATGCAT
ATTACAGAAGGCCAAAAATAAAAGAAACAACAGGTGAAATCTTTTTAAAAGCTAAAGAAATACATGAAAGCAATAAAATG
TCTGATAAAAAAATTATGGAACTAAAGGAAGAATATAATAATACCAGCTATACATCTTATTCTGAATTTCTTGAAAATTA
CTACGAATCGCTTAATGATCAAATTAAAAAAACCAATATAAAAGAATTGCTTATTGAAAAATATAAAAAAGAGTTAATTG
TTTTAGAAAAAAGAATAGACTCTTTAAAACAACAAATTAAACTGCTTGAAAACATTGAAAACGAAAAGGAAAAAGGCGAA
TTGATTTTATTAAATATTAACAAAATACAAAAAGGGATTAAAGAAATAAACCTCTTAAATTATAAAGAAGAAAAAATTAA
AATATCCTTAAACCAATCATTATCACCAAAAGAAAATGCCTTGCAATATTTTAAAGCATATAAAAAGGGCAAAAATTCTT
TCAAAACCATACAAAATCAATTAAAAGATAATCTAGATAAATTTAATTTAATTCAATCAAAAATAACAATGTTAAAAGTC
GAAAATTTAATTCCGGAAGAAGAATATAATCAAGAAAAAACTGCTATTAAAGAAAAAGAAAAAACGCCAAAAATAGGCTT
GCATTTTACCTATTGTGGATTTGAAATTCTTATTGGAAGAAACGCAAAAGAAAACGATGAACTTTTAAGACATTGCGTTA
AAGGAAATGACTATTGGCTTCATACAAGAGATTATCCTGGAGCTTATGTTTTTATTAAAAATCAAAAAAATAAAACTCCT
AGCCTTGATGTCCTTTTAGGTGCTGGTAATTTATGCGTATTTTACACAAAATTAGCAAAAAAATCGGGAAAAGCCGATCT
TTACTACACTCAAGTTAAAAATTTAAGAAGAGTTAAAAATAAAAAGCTGGGCCTTGTAATTCCAAAAGCAGAAAAAAATT
TACATATTAAGCTAGATGAAAATCTAATAAAAAAAATAAAAAATCAAACCTAAACACTGCTTATAGCAAAGTAAAGTTTT
GAATTTTTTACAAAATATTGTTATTCAATGACAAAAAGCATAAAATTTATAAAAGTGGAGGAAGAACTTTATGATTTCAA
AGTTAACAAAAATTGTAGCAACAATATCTGATCTTAGATGCGAACCAGAACATATAAAAGATTTACACGATGCAGGGGTA
AATGTTATAAGACTAAATACTGCTCATCAATCACACGAAGATACAATAAAAGTAATAGACAATGTTAGAAAAATTTCAAA
TAAAATAGCTTTAATGATTGATACAAAAGGACCAGAAGTTAGAACAGCAAATATTGAAAATCCTATTATTGTAAAAACTG
GAGACAGGGTAATCATTTCAACCTCGCCTATTAATGAGCCTAATAACTTTCAAACCAATTATGATGGATTTGTTAAAGAA
GTACCCCAAGGATCTAAAGTGCTAATTGATGACGGTGAACTTGAAATGACTGTTGTTGCCAAATTGCCTGACAGATTAAT
TTGTGAAATTAAAAATGACGGCCAAATTAAAAATAAAAAATCAATCAACACCCCCGGAATTTCTCTTAAGCTACAATCAG
TAACCGAAAAAGACAAAGGATTTATTGAGCTTGCAGCAAAATATAATGTTGATTTTATTGCCCATTCGTTTGTAAGACAT
TCCAAAGACGTTAAAGATGTTCAAGAAATTTTAACTGCCTCTGGAAATCCTGATGTAAAAATTATATCCAAAATCGAAAA
TCAAGAGGGAATTGACAACATTGAAGAAATTGCAAAAGCTTCTTACGGAATAATGGTTGCAAGGGGAGACATGGGAGTTG
AAATTCCTGCAGAAGATGTACCCATTGCTCAACTTAAAATAACACAAACCTGCATAAAGTATGGAATACCCGTGATTACA
GCAACTCAAATGCTTCATACAATGATTGAAAATCCAAGACCTACTAGAGCAGAAGTGTCTGACATCGCTAACGCTATTTT
AAACGGCACAGACGCAATTATGTTATCCGGAGAAACCGCCTACGGGAAATATCCAATTGAAGCTGTAAAAATGATGACAA
GCATTGCTAAAAAAGTTGAAAAACACAGAAAAATGACCTTATATAAGGATGAACTTTTTTACGATAAAAGTATCACAAGA
AACTATATTATCAAATGTGCAATTGATGCCACAAAACTTATGGACATAAAAGCAATTATTGTAGATTCTCTAAAAGGCAA
AACCGCAAGAATAATGGCAACCTACAGAGCAAGTGTTCCATTATTCATTACAACAAATAGCGAAAGACTAGCAAGAGAAT
TAGCATTATCTTACGGGGTTTATTCTAATCTTGTAGACAATAATTTCAAAAGAACTACCGAATTTGTAGTAACTTCTCTT
AAAATGTTAAAAGAACAAGGTGTTGTTAATGACAAAGATACTGTAATAATTATTTCTGGAAATCCAAATAGAAATATTGA
AAAAGGAACAGAATTTATGGAAATAAACACAGTAGAAGATGCAATCAAAGGACGAAATATATAAAGCAAGCTAGAAACTC
CTTGGTTGAAAACATATTTTATTCAGATAATACAAACTACTTATCATTTAAGTTGGAAGAAAAAAAAACTCACAAAGCCC
TCCTAACAAGTTATGGGAGCTATGAGTTTTTTTTAAAAAATGAATGCTTGTTTAAAAAAATAATATCAAATCAAACTAAT
AATGTATTTATAATCTCTGAGGCCAAAAGCAATTTTTTAATTAATATATCCAATCACAATGTGTGGAAAATTTTTAATAA
AAATATTAAAGTAAACCTAAAGATATTAAAATTATTAAAAACCTTAAATTTTATTAATATAGACGATAAATTAATCGAAA
ATGATCATAAAATTGAAATTACATTGAATTTTATTAGCAACATAAAGGAAAACATAAAAATAATTCCAATAATTTTTGGA
AAAACTTGCAATAAACATTTACTAAAATTTTGCGAGTTTTTAAAACCTTTTATAAACAGAGAAGAAAATTCATTTATTTT
TCTATCTTGCTTTATTTCAAAATCTACAAATATAAAAAAAGCCTTAAGGTTTGAAGAAAATTTAAAGCATATCCTTCTTG
AAAAAAAATTGCCTAATCTTAACCTAATACTAGAAAACTATAAATCAAAAAAAATATTTCCGGAAAATATAAATGCAATC
ATGACCATTTCAAGCCTTTTTAAACATTTCGAATTTACAGACTCAAAAATAACATTTAACTCCCCAGAATACTTGATATC
AAGCAGTATTCTAATAAGATAAAATTATCAAAATTAAAATTTATAAAAAGTTTTCTATTTTTTTGCAGTTTTTCTTTAAA
AAAGTATCAAGCCCTATCTTTGAAATACTTCTTAGCGCATTAGCAGAAACCCTAATGCTAACACTTCTTCCAAGATTTGG
AATAAAAAATTTTTTATTTATTAAATTAACCTTAAAGGTTCTTTTAGTTTTTACTCCAATATGTTGTCCAGCTCCACCTT
TTTTCTTGGCAAGCCCTTTCCTTGGAACATTGTTTCCAAACATAGTTTTTTTTCCTGTTATCTCACACTTCCTAGCCATT
TTAACACTCCTTAAAATTAAGATTTTTTCTCCAAATATAAATCCATTAACTTTAAAAATAAAGCTAAACTACCCAAAATA
TTTTTCATCATACCTCCAAAGTTTAAATTGTTTCCATAGCTTTTAGCAAGATCCATATCAAGCTCTTTCCAATTATAAAT
CAGCTCTCTTTCCAAAGAGACTTTTGAATAGTCTGAAAGACAATCTTGCAAACGCTGCTCAATAGAATATATTTTGGAAT
AATATTCGCTTGATATAGCAAACGCCTTTTTATTAACATCTGCTATTATATTTAACAACAATTTCTCCGAAGATTTATCC
CCCAAAGAAGCTCTGTGCAATAATGCATTTATTCTATTGCCATAACCGCCTTGTTCCCCCAAATTAGAATCAAAATCAAT
AAGACTTGCATAAATATTAATCAAAGCATGCATGTCGTTAGACATTTCTCTTGAAAGCTCTATAAGCTTCCATTGTCCTT
TAATAATAAGTAAATTAATAATATCATTAAGATCTTTTTTAACAAAATAAATAGTATATGTTCTCAAATAAACTAAAAGT
TCGCAATAAATATACCCCGTAGTGCTCATAATTTTAGATACAATCTTTTCATTCATTTTTTCATTATAATTATCCAAATT
TAAAAAAGATATTCCTGGGAAAAGCTGCTCGGCTAATATTTTAGATTTATTATTTTTTTGCAAAACTTTAATCTTTTCAA
TTTCAGTGGCAACATGCTTAGTAAGATCATTAAAAAACATTCTTGCTATTGGATTGGGTTTTTGCCCAACAGAAATAGGG
AAATAATCTGGATCCCCACTAACATATCTTATTAGATATAAAATTTCTTTACTCTTATTTATATCCAAAATAGAAGAAAT
AACCTTAATCCATACATTAGACTTAATAGGAAAATCTTCTTTATTTCCATAAATTTCTAAAATAATGTCATAAAGGTTTT
TCCAAATAGAAATATTCTTAATGCAAGAAATACATTCTAACAAATCTTTAAGATCATCTATAATAACTCCACAACCTATA
GAGCTGAATCTAGGCCTATACACAAAATCATCTTCTGGAAGCAAGTTGTCAAAATTTTTAAGAACCAAATGATATTGATA
TAAGACTAAATCAAAAAAATTATGCAAAGCTTCATAAGTTTCATCTATCAATTTAATTTGTTCTTGAGTTATGTTTTTAA
ACAAATAAGATAAATTATTATGTAAGTTTTTAGGAAGATCTGAGGCAAAATTTATGTTATCGCTTGCAGAAAAAGAATAA
ATATAATCTAAAGACTTCTTCTGGTTTTCATTTAAGTATTTTTCAACAACAAAATGAACAATTTTATTAGAATTTTTATA
TCTTTGTGCAAATGGCCTTAAGGGAGAAAAAATTTTATAAAAATTATAAAGAAATCTAGAAAATTGAGGTAAAGCCTGAA
TTTTTGAAGCATTAAAAAAATTACTTACTCTGCCTAAACTAACTTTAACTTCTTTTAACCTTTTTTGCTTTATTTGCTCA
GAAGTAAGTTCTTTATTAATACTAAACATAGAAAGTATAAAATCAAATAAACCCAAATTCATCATCCCCCTAAAAGCTCT
TAAGCCACCTTACTCTAATTTCCAATTAAGCATGGAAATTAATATAACTATAAAAATTATACATAATTTATTGTAAAATA
AAAGAAAAAACTTGAATAATTTTATGAGAATAAAAAATTTAATACTAATAGCAATTTTATTAATTAGCCCTACCTGTTCA
ACAAATAAGAACATCGTTGTATTAACTGACAACAAAACAATACCATTTTATATAAATCAATTTAATATAGAAAATAAAGC
AAATTTTATAATTAAGTTTAGAAATAATATTGATCTACAAACAATAGAAAAAGAAAATGCACAAATAATTATTTCTAAAA
ACATTGGTAACACAAATATTGCTAACCATTTTAAATCTGTAAAAATCAATTATAATCCAGATTATCCTATCTTAAAGCAT
ATTTTCAAGCAATTTAACTACAAAATTATTCCATTGGGCTTTGACATTCCTATTTTAATCTATAAAAATACACATCATAT
TAAAAAATACATAAACACTAAATATCTAAAAGAAGAATACGAAAATTTCATTAAAGATGGAAAATTTTTTATATCGCCTT
ATGTTTCTGAAAATTTATTTTATGTGATTTCTCAAATAAATAATGTGAGATTTTCTTTTGAAAAAAATAAATTAAATTAT
AATGAGAATCAAATTTTAAAAATGCTAGAATATTTCTCATCATTTTTAAATACAAAACAAATGGACTTGCAAAAAGATTT
CTTTAATAGATATGGTTACCTAAAGTTAAATAAAATATTGCTTAATAAAAAATCTCTTTTAATAGCAGGATTGAGCGATA
TAACCTTCTACAATAGCTTAAGCGAACAAGAGAAGTCACAAATAAAATTTTCCTATTTAATAAACGATAACAATGAAATT
GTTATCTCAAACCCAAATTTTATTGGCATTTTAGAAACATCTGTTTTAACTAAAAAATTTATCAACTGGATATTGGATAA
AAAAACCCAAAAAACCCTAATTGGATTTAACAATCAATCCCAATCAAATATATGTTTTGGATTTGCCAATGGTTTTACCC
CTTACAAAGAATTAAATTTAAAAATAAAACATTCAATTGATGGAATATCTCCTTTTATTATTGACGAAACTCAAATCAAT
AGCCATTCCTATGTATTAAGCAAAAAAACAATTGAAAAAGAAAACTTACTAATAAATGAATGGTTTTTCTCTAAAGCTAA
TAATCTAAAAAAAAAATAAAAATTAAATAAGTCTTTCCTTGTAATTCAAAGTAATTATTTTAAAAATAAGAAAAAACAAT
AATGCAGAAAGAATAGCTAAAGATACGTAAACGCTATTAAAAACATATATAAGAAGAGAGGTAAAAACAATTAGAAAATA
ATTTACAAAAAGACAAGTAATCCCTGAGAAAATAGCTATCATTAATGAAACTAGAAAAATCATAGCCTTGGAATTGAAAT
TAAATTCTATTTTAGAAAACAAAGAGATAAAAAATGCCCCTATTAAAACTAGCGAAATAGGAGAAATCAGCAAAACCAGA
CTTAAGGAAAAAGTATTAATTAATTTCAAATTTAATATAGCAACCCTATGAAAAGCGCTTGGCAAATTTTGAATTTTTAA
AAAAAATCCAAACTCAGTAAAATTTGAAAATAAAGCTAAATTTTCTACATTCTCATTAATTTTGACAACCTCTAAAACAT
TTGTATCAAAGCTATCCGTAGACACAAAGACCTTGGTAAGAGTAATTTCGCTCTGCTCATTGTCTTTATCTAAAATATTT
TGATACACAGAATTACCCTTCAAAGTAGCAAATGGAATTTTAATATGTAATATAACATTCCCTGTATTATTAAATCTAAT
AAGTTCAAAATTTTTTATTATTTTAGAATGATTGTTAAAGGCCACAACTTTTTGCATATAAATATAATCATAAAAACCTC
TCTTAGAATCTGGTTGCAATAAAAATACATCGTTTATTCCGTAATATTCAAAATATTTTTCAATCTCATCAAAAAAAAGA
TATCTTTTCCTAAGCTTTTCAAGAGATTTATTTTTATAATTCAAAATTTCATTATCGCTGGGCAATAACTTATAAAGATT
CGAAAACCCGTAATAAGCTAATTTAAATTTTTCAGTATTAAGAAACAAAAAATTTTTTTGTTTTTCTTCGGAAATCAACT
GCATTTTTTCTTTTTCAAAATTCCTGTTTTCATTAATAAACTTTAAAGTCAAATTTAAAAGCACAACAAAATTATCGTCT
TTTGTTGCAACATAAGCAATATAAGCAAAATAATTGGCTGTATAATAATCATTTTTAGAAATAAATTCATTGACAATATT
AAAAAAATCTTGCTTTTTAAGACTTTGCAAAGGATATTTAGAAAAAGTTTTTTTAACTTTTTCTAAATCAACGTCATAAC
TTGGAATTTTACTATATTCAGATTTCACCAAATAATAATTTGTTAAAAGCTCTTCATTATTTACATAAATAATTCGCATT
TTATCATATATTCTAATCAAATTTTCAAGATGCTTTCTCTTTTGCTTCATTGAATCTGTCAAATCAGAAGATAAAAAAAA
TCTATTTGCAGCCAAACTTATATCTATATGTTTAATTTTAAGAGATATTTCATTTGCTTCACTTTCAAGAAGATTATATC
TATCATAACTAAACTTATACTCATTTCTCTGAGCAATTATATAAGGCAAAATTAAATTAAATATAAAAGTAAAAAAGAGT
CCTATAATAAAAAATAATAGTAAAAATGCATAAAGCCTGGAAAATAAATATCCATTATGCGATTTTAAATGAATCTTTAT
TTCTTGCTGAACAAAAAAAGCAAAGTAAATACAAACAATAAAAATAAAAAACCCAAAAAAATACTTATAAAAAAGCAAAA
TAGAATCAAAAAAAGTTGCTATTAATTTATGCTTTTCTAAAAAATTTTCTCCAAAAAAATATGAATAACTAAAGAGCAAA
CCTAGAAAAAAACACATAAAAATAATAAAATTGCTCAAAAATGCATATATTTCTCTTTTCATAAGCTTTAAGAATTAACT
ACCCTTATATAAATTATTATCCAAATCTTTGCTGATTTTAATATATTCTGAAACAAAACCAAATAAATAGGTAGAAAAAA
AAGTTAAAACACAAAAAATAAAAGGAATAAAATCAGAAATCATGCTCTTTCCTATTATTACATTGTAAATCTTGGGAAAC
TCAATTGAATAAACATTATAAATTTTTAAAAAAAGTATAATAAAAATAGGATAAAGAAATATTGCAAAACTATTTGAAAA
AATAAGATTAAAAACATAAGAAAAAGCAAATAACAATAAAGAAATTCCCAATATATTAAAAATTAAATTTAAATAATTTA
GCGAGAGTAGAAAATTATTCAAAATTTTTAAATCTCTGAAAAGAAAATCAACAAAATTATTATAAATCTTTTGCTCTAAA
AAATTATTCTCAACAAAATCAATCTTACTAGAATTGGAAATATTTGATTGGTAAGAAAAACCTTTATCCCCTTTGTCATT
CTCCGAAACGATTAAAACTCCATTAAAACCATAAATTCTAGGCCTATTACTAGAAAATATTATCTTATCATTTAAAAAAT
GCACAATCTCATCTTTAAGGATAAAATTATCATTTCTATTGTTATTAATATAGTAAGAATGAAAACTATGACTAACTAAA
AATCCTAAATAAGAAAACAATAAAATAAAAACAAAGATAATACAATAAAAATAGAAAGACTCTCTAGATGACTTTAAAAC
TATTCCATAAAAGGGACAAGATATTCTCATAAAAGTAACAACAAGGGACAAAGGAAAAGAATAAATATAAGCATTGTAAT
AAAGACTATAGCTAAAAATAGAAAAATTAAAATACAAAAACTTATATTTCAAATAAAATGTACATATAAACATTAAAGAA
AAAAGGCAAAATATTAAGATAAACCTACAAATTATTAAAAAGATCAATCTTAAAGAATCAAACACAGCAAATCCTCCCCC
CTCGAAAATTGAAAAAACTTTAAGCCTTTTTGTTATCGACCAAAATATTTTTAATCTTCTTCTTAGCCTCTTCAAAGCTA
ATTTGCAAAGCTAAGCTAATCTCGTGCTCCAATATTAACTCAAAATCATTCAAAATCCTTTTTTCGTAAAAAGGAAGTTC
TTTTTGAGTAGATTTTTTATATAAAAACTTATATAACTTTGCTGTATCTAAAATATCGCTTTTTTTATAAAATTCATGAC
CACCATCTTTTATTTTTTTTGAATCTATTTGCCCTTCAAACTCTTTAATAACATCAAAAACTTCTTCTACCTTTTCCCTG
CTAACCAAAGCTCTAATTCCAAAATCATCAACTTTAGCAACAGGAACCATAAAAATCATATCATTAAATGGAAAATGTAT
TTCATAATAATCAATAATCTCACCATTAAACTCTTTAGTCCTAATATCCTTAATTGTACCTACTCCATGCATTGGATAAA
CTACTGATTGATTTAGCAAAAATGCCATACTTACCTCATAAAATATAGATAGTTAAAATTTAAAAGTTCATAAAAAAACA
CTTAAATTGGTTCTAATATTAAATTTATTTTCATAAAATAAATTTTCAAGATATCTATCATTACAAAAGCTTATTATTAC
ACTAGGAGTAAGTTTATTAATATTTGCAAAAAACATTTCTTTATTTCTCTTTACAGCTTTTAAATCATAATACCCAATAA
AACTAATTTCTTTATGAGATTCTTTCAATCTTAAAAATTTTTTCTTTGAAATCACTTTATCCTTGTCAATAATATAACAT
GTTTTATGGGCATTTTCTAGTATTTCCATTAAAATGAGAAGAACTGTATTTGAATCATAACAATCAATATTAACTCTTTT
AAAAATCCTATAAAAAAATCTTACAATTTTAGAATTTAAAAAAACAAGAGAAGAATTTTTAATGTGATTTCTAAACTTTT
TAAAAATCAAAGCCTTTAGAAAAGCTTTAAGCCCGATAAAAATTACTATTGAATGATAAGGATGCCCTGAAAGATAGACA
AATCTGCTTATAAGCTTGTTGCGACTATCAAAAACATCTATAGGCACACCTAAAAAATAAAATCTGTCTGGTTTTGAATA
TATGTCTTTTAAATTAGCCATTATAATCCTCTAACAATGCCTTAAAATAAGCAAGCGAATAAATAATAGCCGTATCTGCT
CGTAAAATTGGAGTGTTAAATCTTACAAAATTAAAGCCTTTCTCCTTGAAAAAGACAATTTCGGACTCCGAAAAGCATCC
TTCAGGACCTATTATAATTCCAATTTTGCCAAAATTGTCAAAACTTTCATTCTTGCTTAAAATCATTCCACTTGGATGAG
CAACATAATATCTGGTAGTACAAAAAGAATAAGGTAAATAAAAAAAATTATTATAAAAATTAATTTTAGGAACAATTTTA
TTACCACTTTGCTTTAAGGCCTCATCTATTATTTTTGAAAATCTTAAAATTTTGGCAGATGCATTGCTTATATCTATTTT
CGACACAGAACGATCCGCATTAATAATATTGATTTCTGAAACTCCAATCTCAACAATCTGTCTTAACACCAAATCTATTT
TTCTGCCCTTTAAACTAGAAATAAAAATACTTATCTCAAAATTATTTTTTTCAATTTTATCTATTTTATTGGTAGTAAAC
TTAATAAAATTACTACCAATCTTTACTATTTCTGAGGCCCTTAATTCTTTATCTTTTAAAAGAATGTTCAGCTTATCACC
CTTTTTAAGTCGTCTTACATTAATAAGATGGTGATATATTTTCGCATCTTTAACAATAATAAAATTACCTGCTAAACAAT
TCTCATCCAAAACAATTTGCTTCACAATTTAATTACCTAATTTAGACAAATACTCACAAGCTGTTTTTAAAACTTTGTCA
TAATGTAGATTATAAATTGGCAATTCTTTATTATTGTCCTGATAGTAATTAAAAAACACATACTTGCCTAAAAATTCTTT
ATCAATTTTATATTTTGGATTTTCTTTTACAAGATTCTCAACAAAAAAATCAATCTCTTGCTCGGTAATGGATTTTTTAC
CCTTCAAAAAACCTTCTATCAGCTTTTTATCAAAAATTTCTTTATATATTAATGCCTCCTCCTCAGAAAAATCTGGAGAT
TTTATTTCCAAATCAGGCTCAATTCCAACCTTATGAATACTCTTTCCAGATGGAGTATAATACTTTGAGCTTGTAATTTT
AAATCCACCAGTATAAAAAGGAACTACATGCTGAATAAGCCCCTTGCCATAAGACTTTTCCCCTATAATGTATGCTCTCT
TATTGTCTTTTAAGGCTCCTACAAAAACCTCTGATGCTGAGGCTGATGATCTGTCTATTAAAGCAACAATTTTTATATTT
GAAGGCAAAACTTGTTTTGAGCTTGCCTTATAATCAATAGGCTTGCTAGAATTTCTTGATTTTGTGGAAACAATAATTCC
TTTAGATAAAATATCATCCGCCATTTTTATAGCTGCCTGAAAATATCCTCCGGTATTAAGCCTTAAATCTAAAATTAAAG
ATTTAATATTTTTATTCTTAAGATTATCTAAAGCTTTTCTAAAATCTACAGAGGTGTGTGGATTAAAGCTTACTATTCTT
ATATAGCCAATATCTGAATTAATAACGTCATACTTGATTGTTTGTATTTCTATCTTCTCTCTTGTAAGTTCAAAATCCAA
TGTTAAATTTTTTCCCCTAAGAATAGATACTTTAACTTTTGTGCCTTCTTTACCTTTTAAAAGATCAACAACTTGATCTA
CTTCCATAGAATAAACACTCTTGCCATCAACAGCAGTAATACAATCTCCAGATTTAATTCCAGCCTTATAAGCCGGACCT
CCTTCAAAAGGCGTAACAATAGAAACGCAAGCACTATTAGGATCAAAATCTTTTGCCTTGTCTTGCTTATCTTGGGAATG
CATTTTTTTTATTATAGAAATTCCAATGCCAACATAATCTCCTACTGTTGTTTTTGAAATTTCTTCTAAATCTTTTTTTG
TCAAATATTGAGAATAAGGATCGCCTAGGGATTGAAATATTCCTTTTAAAGCACCTTCAAAAATTACTTCATCGCTTACA
GGATCAACATAATTTTCTTTTACAAATTCAAAAGCTTGAATCATCATCTGCTCATAATTTGATCTTGACAACTTATTATT
AGATTCATCAAAAGCAAAAATAGATTCAACAATTACTAAAGAGCTTATACCCAGAGTCAATAAAAAATATACACATATTA
AAAATTTATTTTTCATTTATTCATTCCTAATGCAAAAATTAAAACTTGATTTTATTTCCATAATATAATATTTTAAAACT
ATGTTAAACTCACATCCTAAAAAAAAACAAAGCCTTTACAGAGCAGGACTTGTTGTTTTACAAATTACTGAAAGCCTTTT
AATCTTAGCCTTATTATACCAAGCCATTAATAAATTAATTTTCATTAATAATTACTCCATAAAGTTTATGCTAACATTTA
TCTTATACTCACCTGAATTTTTCATGGCAAATTTAACAATCTATTACTTTATCTACGAAAAATTCAAAATTCTTCACAGC
ATTATAGTAATAACTAAATTATTCCAAATAATATTAACATTATTATTATTCATCTTGGGATTTATTTTTAAAATATACGT
CTATCAAACCTCTCTAGCCATAATTTTAGGAATTACAGTAGTTTACCTAGTATTTAATGTAACAATATTAGCACTAATTA
AAGCAAAAATAAAAAACCTGGAGTAAAGCTTGATTATTATTCCTGTAGCCAGTGGTAAGGGGGGAGTTGGCAAATCCCTT
TTTTCAACAAACATAGCAATTTGCCTGGCAAACGAAGGAAAAAGCGTATTGCTTGTTGATCTTGACCTCGGAGCATCTAA
TTTGCACTCAATGTTAAACATTATACCTAAAAAAAGTATAGGAACATTTTTAAAAACAAGGATTAATTTCTCAGACATCA
TTATTCAATCTGGAATTAAAAATCTAAACTTCATTGCAGGAGATTCTGACATTCCAGAACTTGCTAATATAGCTGCTTCT
CAAAAAAAAATCATAATAAAAAATTTAAAATCTTTAAAATATGATTACTTAGTGATTGATCTTGGAGCAGGAACAGCTTT
TAATATTATAGACTTTTTTTTAATGTCAAAAAGAGGAGTAATAGTAACAACACCAACAGTAACAGCTACAATGAATGCAT
ATTTATTTCTTAAAAATATAATATTTAGACTGTTATCAAGCGTGTTTAAAAGAGGAACAAAAGGAAATGAAATTCTCAGA
ACAATAAAACAAAATTCAATCGATCTTCAAAGGGTTTATATACCTAATTTGTTGTTAAAACTTGAAAGCGAAGATCCTGA
AAATTATTCTAAATTTAACAAATTGTTTAAGACAATTAGCCCCTTCATGATATTTAATATGCTCAAAGCTCCCAAAGACA
TTGAAAAAACCGAAAAAATAATAAAATCAGCAAAAAACTATTTAAGCATAAATTTACAAAGTATTGGAGCAATCTATAAA
GATGAAATAGTTGATCAGGCTTTAAACAGCAAAATACCCATCACTATATACAAACCTACAAGCTCAACTTCTAAAAGTAT
AAAAAAAATTGCAAAAAAATTAATCGAAATTGAAGATTTAACAAATGATGCCGAGCTTTTAAACGAAGAAGATTTAAATG
AAAGTTATGATTTTGTACTAAGAGAAGCTCAAGAAGAATATATTGAAAAAATTGAATACCTTGAATCATTGATAAAAAAC
AAAACAATAGAAAGTAGTGAAATTATTGATATAATAAAATCTCAGAAAAGAGAAATCGAAACCTTAAGAAAGCAAAATAT
GTTATTTAAAAAAAAGCTTGTTGAAAAGCTTGAAAAGGCTAAGGAGGTCTAATGCCAAATTACATAAATTACCCAAGTTG
GTTACATCCTGAAGTAATTCAAGGTATACCAATTACATGGTATAGCCTATCTTATATTTTAATCATACTAATCTCTTATA
AGTTTATTTGGTATCAAATACAATCAGACAACGTTGATATTAAAAAAGAAGATTATGAAATATTCATGTTCTCACTTGTA
CTTGGAGCAATTTTAGGAGGCAGACTAGCATCTACCTTAGTTTACGACAAATCGGGAATTTATTATTCTAATCCCTGGCT
AATCCTTTTGCCATTCGACCAGCATTGGAATTTTACAGGCTTTAGAGGTATGGCCATCCATGGTGGTTTTTTGGGGGCAA
TAATTGCTCCTTTAATAACAATAAATACAAAGCTCAAAAATACAAATGTTCAAAAATATTTTCTAAAACTAACAGACTAT
GGATCAATAGCTTTTTCTTCTGGCTACATACTTGGAAGACTTGCTAATTTCGCAAATGCAGAACTTTATGGAAGAGTAAT
GAAAGGGGGAATAATATTCCCTAATGCAGAACCATTTGACACAAATATACCGGGTGTAAAAGAATTTGCATCATCAGTAG
GGCTTGAAATTTCGCCTCATGACCTGCTAATCAACCTTCCAAGAATACCTTCTCAACTTATTGAAGGATTTTTCGAAGGA
CCTGTAACTTTTCTGTTACTATGGTTTTTATTTAAAAAAATCAAAAAATATGATGGATTTATTTTTGGTGTATATGTAAT
GCTTTACGCTTTTTTCAGATTCTTTATTGAATATTTAAGAGAACCGGACAAAGAACTTGGATTTATAATAACCTACAAGC
CAATTACAAACCTGTCCGAATTTTCTTTTTTAAACATATCAATGGGACAAATTCTCTCGCTAACGCTGATGCTCTCAGGA
TTAATCTGGATAATAGTCACTAAAAAAATTGCAGATAAAAAAATAAAAAATAACACCAACTTGGCATACAAAAATTAAAA
TAAGAGCAAGCCAATAAAATGAACAAAGTCAATAATTATCAAAATATAAATTCAGTTATAATCTCTAAAAAAAAAGTTGG
ACTTAGAGATCTCATAAAGCTTAAATCTATTTTTAACTTAATTCAAATCGTAAAATCTGAAAAAGCTTTATACAGCGAAT
ATGTAAAACAAAATAATATTAAATTCGCTATTATTTATAATTATGAAAAACCAATAGATTTTTCAATAAACATTGCAAAC
GAATTAAAAAATGCAAACAAAATCCATTCTATCATAATTAGCAAAGAAAAATTTGATGAGGAATATTTAAAACTTGATCA
CATAGAAATAATAAAAGATATAAGCGAATTAGAATATAAGCAAAGCTTAATACATCAAAAAAAATTATTTTGCGACAATA
AAAACACAACTCTGGATTTCTTTTTAAATTTATCAGAACTCATAAAAGAAATAGTAATCATCACAAACACTAAAAATGAA
ATTATTTATATCAATGAAAAAGGTAGTAAAAATCTTAATCTTCCAATGAAAACCTCTGGAAATATAATCAAAGTAACCGA
CATAGATATCAGAGATTGGGAAAAGCTAGAAAAAATAAATTTAAGTTATCACACAAATTCTATTCCTGAATTTAAAAATA
TATTAATAACTGATTGTCTTTTAACTTTAAAAAATAATAAAAAACTACATGTGGATATATTTATTAGCACAATTGCTCAA
AACAATATCGATAAATTAATAACAATTAAAGAAATATCAAACTCTAATAAAATAGAAAACTATAAATATCTAGAAATTAT
TGATTCGCAAGACGAGATTCAAAATGCCAAAGAAATTGAAAAATTACTAGTAAACCATATGGATATTTACAAAAAAAAAA
GCATATATTTACTTAATTTAGACGTATCCCTAACAGCAGAATATGAATACAAAGAAGATCAAGAAAAACTTAATATGAAA
ATGCTTAAAATAATGTATTCAAAAATAATGTCATTATACTCTGAATATATTTTTAAGTTAAAACACAACAATTTAATAGT
AATCATAAGCACAAGTGGCGGAGAAAAGCGAATAATCTCAATTGCCAAAAAAATCAAAAAAACAATTGCTCTGGCATTTA
AAAAAGAAGATATTATTATATTCAAGTTCAACATTGGAATAATAGAGGTAAATTTAAAAGAAAACTTAGAATTCAAAATC
CCCAAATTAATGATGGCTACAAAAATATCATCGGAATACAAAGAATCTAATCCCACTATATACAAAGAAGAACTACCAGA
AGCGGTGATTTTAAAAAATCAAAACAAAATTTTTCAATATATACTCAAAGCAATAAAAAATGATTTTTTTACTCTTTATT
ATCAAAAAATAAATCCTCTTAAAAAGAACTTAAAGCCCAAAATAGAAATCTTGACAAGACTTTTTGACCACATGGGCAAA
CCAATTCCAAACAATCAAATTTTTAACTTAATAGACAAATATAATTTAACTGTTGAGGTTGATACATTGGTGGTTAAAAA
GGCTTTAAGAGAATACAAAAGCTTTGTATCAAAAAATGGAATTCACATTTTCTCAATTAACATATCTCCTTATTCACTAA
AATCCCAAAACTTTCGAATCTTTTTAAGAGATACTTTATTGAAAAGCCAAATCCCACTTCAAAATATATGCTTGGAAATA
ACAGAAACTGGAATTCTTGAAAACTTTGAGATAATAAACAAATATTTTCAAGAATTAAAAAGTTTTGGAATCAAGCTAGC
ACTTGATGACTTTGGAAGCGGACATACATCACTCTCATATATTAAAACACTACCAATAGACTTACTTAAAATAGACGGAT
CTTTCATAAAAGCAATAAACTCTAGTGAAATAGATTTTGTAATAATAAAATCTATTAAAAAAATAGCAGATACAAAAAAT
ATAAAAATTATTGCCGAATTTGTGTATAATGAGGAAATATTAAAAAAAATAATTGAACTAGAAATAGACTATGGGCAAGG
ATTTTTATGGCACAAACCAGAACCAATATAAATTCTAAAAAAGTGAAATCTAAAAATATACTTATGCCTAAATTTTATTA
AATTTCAACAAAAATTATTTTACATTGAAAAAGGAATAAAATTAATGGAAAAAAAAATAGCATTAATTGCACACGATAAA
AAAAAGGAAGATTTGGTAAATTTTGTCAAACAAAACTATCTCTTCTTATCCAAATTCAAGCTTATTGCAACAGGAACAAC
GGGGTCTAAAATCCAACAAGCTACCGATCTTACGATTTTTAAATATAAATCAGGCCCTATGGGAGGAGATCAACAAATTG
GAGCTGAAGTAGCTGAAGGAAATATCTTAGCTATATTTTTCTTTAGGGATCCCCTAACAAGCCAGCCTCACGAACCAGAT
GTGTCAGCTCTTATTAGGCTTTGCGATGTACATAAAATACCGCTTGCAACCAACGTAAAAACAGCAGAAATTTTAATAAA
AGGACTTGAGAGCTTGATTTTTTAAAATAGGCTTTAATTTAGATTAAAGCCTATAAAATCAAAAATATAAATTAATTCGT
TAACATAGGTGAAATTTTTTCAACGCCGTCGATAATGTAATTAACAGATTCAAGGAAAGTCTTGGCATCTGAATTATTCT
CATCAACTGTAATTTCCAATTTTGAATTTTTAATATTAAGATCTTTAAAAGTACCAATAAGATCACTTTTAGCGCCATGT
AAATTGCTATTTATAATCTTTTTAAAGTCAGAGGTAATCCCAACAAAAATAAAGGCTTCTTTTCCAGAGATACTAATTGG
AGCCTCTCCTGCATAAACATTGTCATAAAAATAAACTATTAACTTTGCATTCTCTTTTGAGGGTATTGTTTGAAAATGTC
CATCTTCTTCAGAAAAATAAAAAACCTTTATATTTTTCCCCAAACTTTTTCGATCCTTTTTTGAATGAACTACTCCCATA
GCGTGAAAAACGTGCCCAATAGTATGTTCATCTATTTTAGAATCATCAGGCTTAGAAGAGTTCTCCGCTTCTTGCTCCTC
AACATATTCATTTGAGCTGTCTTTTGAAGTACAAGCAATTACTAAAAAAATTAAAAACAATGACAAATAGTTTTTAAAAA
AACCATTTTTATACATAAAAATTCTCCCTTATAATTTATTAATCATATTAAAATTAAAAGTAAGTTTACAATAAATAATT
TATTTTGTACACACTTTAAAAACAATTAAAATGTTAAAATGAAACAGGAGGTCTTATTAATATGAAAAAACAAAATCCAT
GGATATATTTAAATGAAGAAGAAAAAAATCAAATTTTCAATTTTTCTGAAAGTTACAAAAAATTTATAAGCAAATTCAAA
ACAGAAAGAGAAGTTACAGCCTATGCCCTAGATAAAGCAAAAAAATTGGGGTTTATTAACGCTGAAGAGATAAAAAATTT
AATGCCAGGCGATAAAATTTTTTATACCTGTAGAGAAAAATCTGTTGCTTTTGCTATTATTGGCAAAAATCCCTTTGAAG
ATGGAATGAATTTTATTGTTTCTCACACAGATTCACCAAGACTTGATGCAAAACCCTCACCAATCTCTGAAGAAAATGAA
CTTACATTTATTAAAACCAACTATTATGGGGGAATAAAAAAGTATCAGTGGTTATCTACACCCCTTTCAATAAGAGGAGT
GGTATTTTTAAAAAATGGAGAAAAGGTTGAAATCAATATTGGAGACAATGAAAACGATCCTGTATTTGTAATTCCCGACA
TTTTGCCTCATCTTGATAGAAAAATACAAAGAAATAAAAAATCAGATGAAATTGTTGAAGGGGAAAATCTAAAAATTTTA
ATTGGAAGCCTACCAATCGAAACAAAAGAAAAAAATAAAGTTAAACTGGCAACTTTGCAACTAATAAAAGAAAAATACAA
AATAGAAGAAGAGGACTTTGTATCATCAGAAATTGAAATAGTGCCTGCAGGAACAGCAAAAGACGTTGGATTTGACAAAG
CGTTAATTGGGGCTTACGGACAAGATGACAAAATATGCGTTTACACCTCACTAGAATCCATATTTGATCTTGAAGAGACT
CCAAATAAAACAGCCATTTGCTTTCTTGTAGATAAAGAAGAAATTGGTTCAACAGGTTCAACAGGACTAGACTCAAGATA
TCTTGAATATTTTGTTTCTGACATGATCTTCAAAATTAAAAAATCAGAATACAACAATCTTCACGTCCAAAAAGCTTTAT
GGAATTCAAAAAGCATTTCTGCTGATGTTTGTGCAGCAATAAACCCACTATTTAGTTCAGTTCATGACGAACAAAACGCT
CCCCAACTTGGCTATGGAATACCTATAATGAAATACACAGGACATGGTGGAAAAAGTATGGCAAGCGATGCTGATGCTGA
GTTTGTTTCTTATATTAGACAATTATTAAATAAAAACAATATAGCCTGGCAAGTAGCAACACTCGGAAAAGTAGAAGAAG
GGGGAGGAGGAACTGTTGCTAAATTCTTAGCTGGCTATGGAATAAGAACAATAGACATGGGGCCTGCTGTTATAAGTATG
CATTCTCCAATGGAAATAACTTCTAAATTTGATTTATACAATGCTTACTTAGCATATAAAGCTTTCTACAGAGAATAAAA
TTACTATGGCAGATTTAGAAAAAATAAATAAAATTAAAGTAGCAGAGCATATTGTAGAATGCTTCGGGGGAATTAAAAAT
ATCAAAAACATAGACAAAGACCTAACAAGAATAAAAATTTTAGTAGACAGCAATTCTTTAGTCAAAAGAGACGATTTAAC
AAAAAATGACAACATAATAGGAACTATTAAATCTAATGAACTTACAGAAGTTGTAATAAATTTTGAAATAATCGAGGATG
TTTATAATAAAATTTTATATATGATGAATGAGCAAAAACAATAAAGCCTCTGCAGAGGCTTTATTTTATTGTCTAACATC
TCTCATATACTCAATAACAGATTTGGGCTCCAACTCTTTATTTAAAATTTTATATATAACGCTTAACAAACTATTGGGAT
TGAGATCACGATTTAATTGTTTAAAAAAGGAAAAAATTGATTTAGCAGCCAAAACTCCCTCTGGCAAATATCCAATTTTT
TCAATATTACTTATCAAGTCATCTATACTTAAAAAGCTTTCTAAAATGTTTTTGCTAACAATTTCATTGCCAAATCGTCT
ATTTCTTCCAAACATGCTTCTACAAGTAACATCTAAATCGCCAGAACCAGACAAAAATAAAAACGTTTCAATATTTCTTC
CCCCAAGCTCCATTGCAATATCTTTTATATTATTTAAGGATATTGAAAATAAAAATGATTCTGTATTATTGCCTATTAAA
TTAGGATAATTCAATTTATAGGCATCCAAAATTCCAAATGCAATGGCAAACACATTTTTTAAAGCTGCTGCTATTTGCAC
CCCAAAAACATCGTTGCTATAAAATAAAGAAATTGGGGTTTTACTAAATAAATTAATAAACAAATATGCATTTTCTCTGT
TATTGCTAGCCGCAACAAGTCCTGTTATCACACCAAGCCCAACTTCCTCAGCATGACTTGGACCAACAATATAAGTAATT
TCGTCTTTATATCCTTTCATAACTCTCTCAGCAGCTTCAATAACTGCCTGAGTTTTACCATCAAAAGTAATAAACCCTTT
TGTAAGTATTGCTAGCTTTGGTTTTATCTCCAGAGAATGTAAAAATTGATCCAATTTTTTTAAAATATCAACAGTAAAAA
GAGAAGGTGTTGCAATGAAAATATAATCAGACATTGTTACAACTTCAAATAAATCTGAACTTGCAACTAAATTTTTTGGC
AATTTAATTCCCTTCAAATATTTAGTATTAACATTATCATTATTAATATCATTCTTAACATCTTCTTCAAAGGCCCATAA
AAAAATATTAAAATCAAATTTATCTGCCAAAGACTTTGCAATAGCTGTTCCCCAAGCACCTGCCCCTATTACTGATATTT
TCATAAATACTCCCCCTATAACCTTATAAAAACTCATATTTTATTGTTTTATCTAAATAGATTTTTATTTTACCAGAATT
TTCAATTTTCTTAAAAAGAATTTCATCTATTAAAAGCTTTCCCAATTCTTTGAATATAAATTTTCTAACACTTTTTAAGC
TGTACCCCTTTCCATAAATCTTTTCTCGAATATAATCAACAACACTTTTTTCAAAAAAAACATCAAATTTTCTATCTCTT
AATATCCTTGCAAAATAATTAAGTTCATTAAAAATGATTTTTTCAAAATCTAACTCATCAATAGATTTAAATACAAACAC
ATGATCTATTAACTCTAAAAACTCATTGGGCAATCTCTTCTTTAATATAAAGTTAAAATCATTTTCCCCCGCCATTTTAT
TTTTAAAACCAATGCTATTAAGCTCTTTGCTCTCAGCATTGATACTTATTACTATTAAACTTTCTGATAAGCTTACCTTT
TTTCCAAGACCATCAAAAAGTTTACCTGTTTTAAACCCCTCTAAAAAAAAATCTAAAACCCTTTTATTACATTTATCAAA
ATCTGATAAAAAAATAATAGAATTAGAAGATTTGTTCAAAAATTTAAAAAATCTGGTAGATTCATAATATCCTTCATTAC
TTAAAACAGGCCCAATCAATCTATCAAGAGAATTAAAATCACTATACTCACCCATGTTAAGACTAAATTTCGGAATTTTA
AACTCTTCTGATAAAATATCCATCAATTTGCATTTTCCTGACCCAGAAGCACCAATAAAGGCAAATATTCCAACAGTACT
TCTATTGGCAAGCAAATTGAATTTTAATAATTTAATATTTAATATCAAATCAAGTACCAAGTTATCATGTATAATAAGTT
CTTTTTTTATTCTATTTTCTAAATTAATTAGCAATTCACTATCATACTCTTCAAAATTAAAAATATTAGAACCAACAATA
GATTTAATCAGATCACAAACATCATCTTTTGTTATAATCCTTTTTGTGTTTTCAAGTCTAAACTTAGAGCCTAATTCATC
TAAAATATCAAAAGCTTTATCTGGAAGAAATCTATCTTTAATATATTTTTGAGACATGAGAATGCAAGCTTGTATTGCCT
CGTCTGTATATTCCACATTATGATATCTCTCATAATCTTTTTTAATCTCCTGCAAAATATTATAAGCGTCTTCAAAATTA
GGCTCTTTGAGCTCTATACTCTGAAACCTTCTCATTAAGGCCTTATCTTTTAAAAAAAATTTTCTATATTCATATTCTGT
AGTAGCTCCAATAAATTTAATTTTTCCTAAAGTGAGAATGGGCTTCAACAAATTGGAAATATCCATACTGCCAAATGAAG
TAGCTCCTGCCCCTACTATCATATGGATTTCATCAATAAAAAGCATAACTTTTTTTCTTGAGCTTAAAAAATCTAAAACC
CTATTCACCCTACTCTCAAGATCTCCCCTATATTTAGTACCCGAAACAAGCCTACCAATATCAAGAGAATAGATTTCATA
CCCTATTAAATCCTTTGGAACATTCTCTATTTTTATTTTATATGCAAGACCTTGGATTAATACTGTTTTTCCAACACCAG
GCTCTCCAAATAAAATAGGATTACTTTTATGCTTCCTAAGTATCACCTGGATTAACCGAGATAATTCTCGATTTCTACCA
ATTAAAGGATTGTATTTTAAATCCAAAGTATCAATAACGTTTGTTAAAAAATTACCAATAGAGTCTTTACTTTCTAAGAA
AATATTATTTTGATCCAACTCATCACGCTTATCATCAAAAATATGAAAGCCTCCTTTCATTTTTGGCGCATTATTATGAA
TATATTCTGCAATTAATTCACTGTCGCCTGAGGCAGATTTAGTATTTACAGCTAAATAATCATGAACTTCAATAAGTTTA
TCAAAAATAGTCAAATTAAAACCCGAGCTAAGCAGCGCATCTAAAATACTATTTTTTCTTTTTTTGACAAGCACCCACAA
TAGATCTTTTTCTTGTATTTTATAAGGTTTTTTATAAAAAAAAAGAACACTAATTATATCGTCATACAAATAATCCATAC
TAGAAACATAGTCTGGGATATAATTGCCTCTTAAGGGAAGTTTACTAAAAAATTCTTCTAGTTGTTTATTAAGTTTATAA
AAATCAATTGCACACAAATTAAGTAGTTCTTTAACTTTATCACTTTTAATAAGCCCATAAAAAATGTGCTCTTCTGTAAA
CACAAGGTGCCTAGATTCCATGAAAAACAAAAAGGTGTTAAAAAATAAACAATTTAAAGCTCTTCTATCATACATCCAAA
ATCAACTATATAACAATTCGTAAAAATTTTTTTTTACCTACTCTTAATTCAACTTCATTGTTATTAAAATCCTTTTTGGT
AAGAAGGTGACTCTGACTTTCTACCCTTTTACCATTAATATAAACACCTCCAGAATCAATCAATCTTCTGCCTTCTGATT
TGCTGGGCACAATTTTTGAATCTAACATTAAATCAACCAATAATATCTCTTCTTTTGGGCTAGAAAAGCTAAATTTAAAA
AATGGAATATTGCTCCTATCTCCACTTCCCCTAAATGCGGCAAAAGATGCCCCTTGAACTTTCAAGGCTTCTGCTTCTCC
GTGAACAATTTTAGTTATCTCAAAAGCCAAAATCTCTTTGGCCTTATTTAAAGAATTCCCCTTAAAATTTGAAATTAATT
CAATCTCATCTTCTTCTAAAAAAGTAAAAAGATATAAAAAAGTTTTCACATCAGAATCTGAAGTATTTCTAAAATACTGA
TAAAAATCATAAATACTAAAAAGATTAGAATCAAGATAAACAGCACCTTTTTCTGATTTACCCATCTTTTTTCCATCACT
TCTTGTAATTAATGGAAAAGTAAGCCCAAAAGTTTCTGATCCATTTTTTTTTCTAATTAGGTCAACCCCTGAAATAATAT
TCCCCCATTGATCATCACCACCAATTTGAAGTCGGCAATTTTTAATTTTATTAAGCATATAATAATCATAAGACTGCAAA
AGTTGATAATTAAACTCAATAAATGAAAGTCCGAAATCCATCCTTCTTTTATAAGTTTCAAAGCTTAACATACGATTAAC
AGAAAAATGCATGCCAACATCTCTTAAAAATTCAATATAATTGAGATTATCTAACCAATTTGAATTATGAATAAAACATT
CTGAAGTAAACTTAGTTATTCTTTGAAGTTGATTTTTTATCAACAAAGCATTATTGCCAATCTCTTCTGAAGATAAAATC
TTTCTCATCTCACTTTTTCCAGAAGGATCGCCTATTTTTGCTGTAGAATCTCCAATCAAAACAATTGGCATGTGCCCGTG
TTGCCTAAGATGCATCATTGCTAAAAAGGGAATCAAATGGCCAATATGAAGAGAACTAGATGTTGCATCAACTCCTGCAT
AAAAAACTATTTTTTCCCTATCCATTAAATCACTTAAAACTTTTAAAGATGTACATTGCTTTAAAAATCCGCGTTTATGT
AAAAGACTTAAAGCAAGATTCATTTATTAAAATCCTCTTTGTAATTTAAAATCTCTGTTTTAATGTATGAATATAAATCA
TTAATAAAAATTCTCTTCTGAGTCATGCTATTTCTTTCTCTAACAGTAACTGTCTCATCCTCAATCGTATTGTAATCTAT
TGTTACGCAATAAGGAGTTCCTATTTCGTCTTGACGTCTATACCTTTTACCTATTGTTCCACTATCATCGTAAAATATAT
GAAAATCATCGCAAAGCTCCATATAAATCCTTCTAGCAATCTCAGTAAGCTCAACTTTTTTAACAAGAGGAAATATAGCA
ATCTTGTAAGGAGCCAACTTGGGATGTAAGCGTAAAACAATACGCTTGTCTCCATCTGAGAGCTCTTCCTCAGAATAAGC
ATCACAAAGGGTCATTAAAACAGACCTTGTAAGACCAGCAGAAGTCTCAATAACATAAGGCACATATTTCTCTTTTGTCA
ACAAATCATGATACTCAAATACTTTGGGCTTATTAGAAAATTTAGCGTGCTGAGTTAAATCATAATTACCTCTATTGTGA
ATTCCTTCTACTTCCTGAAATCCAAACGGAAATTCATACTCAATATCAAATGCAGCTTTTGCATAATGAGCAAGCTGCGT
TGAATCATGCGCCTTAAATCTTAATCTATCGGGACTAATTTTAAGAGTTTCTATAAAAAAATTCATTCTATTTTGCTGCC
AATAACAAAACCACTCGTCTATTTGCTTGGGATGAACAAAAAACTGCATTTCCATTTGCTCAAACTCACAAGTTCTAAAT
ATAAAATTTTTAGTAACTATCTCATTTCTAAACGCTTTACCTACCTGAGCAATCCCAAAAGGAATCTTAAGCCTTGAAGA
ATCCAAAACATTTCTAAAATTAACAAAAATTCCTTGTGCTGTCTCAGGCCTTAAATAAACTTCACTAGAACTATCCTCCA
CTACTCCAATGTGGGTCTTAAACATTAAATTAAAACTTCTTGGGGAGGTAAAATTATTTCCAACTTTGCAATTCGGACAA
TTTTTTGACAAATCAATAAAATCAGCTCTAAATCTACTTTTACAATCTTTGCAATCAACCATAGAATCCGAAAAACCATC
AACATGACCAGATGCTCTCCAAATTTCAGGGCGCATAAAAATAGCACTATCTAAACCTACAATATTTTCATGCAAGTACA
CCATGCTCTTCCACCACTCTTTCTTTATATTCTTTTTAAGCTCAACCCCCAAAGGACCATAATCCCAAGCTCCTGAAAGG
CCCCCGTAAACCTCTGAAGACTGAAATACAAATCCTTTTCTTTTTGCAAGAGAAATAATATCTTCCATTCTAACCATAAA
AATATCCTTAATAGCTATTCATTTATTCTTAAAAATTCCTGTGCTAATTTTATTCTTTCAAAAACTTTAGACTTGCCTAT
CAATTTTAAAGAATCAAAAAGCGGCGGAGAGACTTTGCTACCAAGCGCTGCAATTCTAATAGGAAGAAGAATTTCTCCCA
ATTTAAAACCATTACTCTCAGCAAAATCATAAAAAATTTTATCATTTTCTTCTGATGATCTTTTTTCAAACCCTTCTAAA
ATAGGCTTTATTAATTCTAAAATAGAACAAACTTCTTTAGCTGTTTTTTTTCTACTTAAAAACTCATCTAAATTCCAAGA
TTTAATGTCCTCATAAAAAAATTTAGTCATATTTAAAGCATCACTTAATTTTTTAATTCTACTCTTTATAAGAGGAATTA
ATAACTTTAATTTTTGATTTTCTTCCAAAGTACTAGGCTTAGAAACATACCCTTTTTTTTGGAAAAAAGGGAGTAAAAGA
TTAAATAAATCTTCATCTTTTTTTTCTCTAATATAGTAGCTATTGAAAAAATCCAATTTATGATAATCAAAAATAGCAGG
AGATTTATTGATCTTCTCAATTGAAAAAAATTGCTCAAGATCATTTTTTGAAAAAAATTCTCTCTTATCGTCGTAAGACC
AGCCAAGCAAAGTAACATAATTAATAATAGCCTCTGGAAGATACCCATCTTCAATAAACTGTCTTAAAGCTGTTGAGCCA
TGTCTTTTGCTTAATTTTTGACCATCATTTCCCATAACCATTGGAAGGTGACAATAAATAGGGGGTTCCCATTTAAAAGC
CTTATAAAGAAGTACGTGCAATGGACCTGAAGAAACCCATTCTTGAGCCCTTAATACATGGGTAATTTTCATTAAATAAT
CATCAACAACATTGGCAAGATGATAAGTCGGCAATCCATCTGACTTGAGAATTACAGGATCAGGACTAATGTCTTTATTC
GCCCATGTAATCCTTCCAAGTAAAATATCATCAAAGCTGGTATCTCCTTCTAAAGGAATTTTAAATCTGACAACAGGCTT
GATTTTTTTAATTAGTGCATTCTCAACCTCTTCATTACTTAAATTCCTGCAATGCCTATCATATCCGGGTGGCATCTTAT
TAATATTTTGAATTTTCTTAATTCTTTCAAGCCTTTCGGGACTGCAATAACAATAATAAGCATGCCCAGATTCAATCAAA
TATTTAGCATATTGCTTATATATTGCACTTCTTTGAGACTGAACATAAGGTGCATAATCACCCCCTACAACAGGGCCTTC
ATCAAAAGAAATGCCAAGCCATTTAAGACTTGAATAAAGATCATTTTCAGCTTCTGGAGAATACCTGCTCTGATCTGTAT
CCTCAATCCTAAGCAAAAATTTACCTCCGCAAGACTTTGCAAAAAAATAATTAAACAAAGCTGTTCTAATCCCGCCAATA
TGTTGTAAACCCGTTGGAGAAGGCGCATAACGAACTCTTGTACTCAAAACACAACTCCTTTAATAAAAAACATCTTTTTT
AGAAAAATCATAAATATAATAAAAAACAACAAAAAATAAATTCGAACCAAGTAGCTTTGTATGCTTAGAATCTATCCTGT
TTTTAAATTTATAGTATCGATTTCTAATCTCAATTTTCTTGCTTTCAAGCAAATCAAAAGATGTTTTTGATTTTCGCAAT
AAATAATAAAAATAAATAGTAAAAATATCATTTTTCAAAAAAAACTTATCTAAAAAATTTACCAACTCTTTTAGCTTTGA
GTGCTCTTCAAATGACAACATACTAAGAGCCTCACAATATTTCACCCACTTATTTCTACTGTACTTGTAATTTAAAATTA
AACTAGAAGCCTTTTCTTTTTCTCTAAAGCTAATAAGAACAGAATAAAGCTCTATTATTGTTTTATGTCTTAATCTAGTG
TCTTTTAAATAAAAATAAAGCTCATCAAGGCTTTTTTTATCTTGTTTTATTAAAATAAACCTAAGAAGAATAGATATTTC
AAAAACACTTTTAAGCTTTTTGCGAACCATTTTAAGCTTCAAAAAAGTGAATGTATCTTCCATCCCATTTAAAATAAAAT
ACAATCTTGGAAAAAAATATTGGGAATAAATAACATTAAAAACAATCACTAATAAAAAATAAACTACAATAAATTGGTAA
TTAAACAAAATGAAGCTTAATTTCATTTGAAATCTTAAAATTGCCAGAAAATAAATAAATAATCCAAGAAAAATAATATT
AAAACCTAAGCGTATTTTTTCTACCATAAAAATCTCTTCAAAAAAGCTTAATTCAAAAATTGAGATATAATAAATACATT
ATACTAATAGATAGACAATTAATAAATAATATGATATACATGGTTAATAGAGCTTAATTTCAAGGGAATAAATGCAAAAT
TCTGAAAGCATTATTAAAAATATAAAAAATTCATCATATTTAATAGACAAGGAATTTTTAGTTTGGCCTGAGAATGCATT
GATTGGAGACAAAAACATTGAGCTTATTGAAAAATGGAATCTAAAGTCATACATTAAAGAGAGAAAAAATTTTTTCAGTG
ACGATTCTGTTAAAAGAGAATATGAAGAAATACACAAAAAATTCAACGAAGAGGCTATTTCCAGTTATCATGTAATAATA
AGCAATTTAGAAGAAATTTATGAAAATTGCAAAAGAAATAAAAAAATATATTACCAAGATATTATGCCTACTGTAAAAAA
AGTAATAGAATTTTACAAGAAACAGAAGAAAATTTTTATCAAATATTTTAGAATTCCCAAGCTTTCTGCAAACTATCACA
TTATTCATTCGGTAAATACAGCTATCCTAACAGTAGCCCTTGGCAATGAAATGGGACTAAATAACTATAAAACAGTAGAA
CTTTGTAGTATTGCTCTTTTACATAAAATAGGATTTTTATTTATTCCATCAAAAATCAGCGAAAAAAAAGAAGCATTAAC
TGAGGAAGAACTAGAAATAATAAAAAAATATCCCATAATAAGCTACAAAATAGCTTCAACGAGTAACTTATCACGATCAA
TATGTTTGACACTTTTAACACATAAAGAAAATCTAGACGGAACTGGCTATCCTAAAGGATTAACAAGTGAAAATATCAGC
ATAGAGTCAAATATAATAGGCGCTGCTAGCGCCTATTCTGCTATCATTTTAGATAAGGCATACAAAAAATCTTTTAATTC
TGGAGCATCTATTATTGAATTAATCAAAGATGCTGACAAAAAATTTGACAAAAGGGTTTTGAAGCTAATAATCAATGCAA
TATCTTCTTGTCCCTTAGACTTTATTGTAGAACTTAATGACAATTCTATAGCCAAAATAGTAGATATAGATGAATCTAAC
CCAAATCTTCCATACATCAACTACATAATAAAAAATGGAAAAGTTATAGACAAAAATGAACAATCTAGTGTTCAATCTAT
ACCAAATACAAATACAGGAATAAAAAAAATACTCAATCAAAATGAAATAGAGCTAATTAAAAATAAATATTCTTTAATAG
ATATTATATAAGACACTTAAAAGGAGAAAAAATATGATTTTGATAATATCAGCTATGCAAGAAGAATCAGAAGAAATAAA
TAAAATACTTGACAACAAAGAAGAAATTGTATTAAACGACTACTTAGAAAATAAAAAGATTTATAAAGGAAAAATTCTAG
GAAAAGATGTAATATCTTTAACTACAGGAATTGGAAAAGTTAACGCAGCAACTTGGAGTAGTCAAATTATCTCTAGGTAT
AAAATCACTCACATAATAAACTCTGGAAGTTCTGGGGGGATAAAAGAAAACTCTAACCTTAAAATATTAGACATTATAGT
ATCCTCAGAAACAGCATACTATGACTTTGACTTAACCAAGTTTGGACACAAAATAGGACAAGTCCCTAATTTGCCACAAA
AGTTTAAAGCAGATGAAGAGCTACTTAAAAAAGTGGCCAATATTGTTGACAACAAGCTTTTAAACATTGATATCCATATT
GGCTTAATACTAACAGGAGATCAATTTGTTGACAATGAAAAAAATCTTGAAACAATTAAAAAAAATTTCAAAGATGCTTT
AGCTGTAGATATGGAAGGAGCTGCAATAGCTCAAGTAGCACACATATTTAAAATACCATTCATAATAATTCGTTCAATTT
CTGATCTACCAAACAATAAAGACAACCATATAGACTTTAATAAATTTTTAAAAACATCATCAATAAATTCAAGCAAAATG
ACAAAGGAACTTATTAGGCTAATATGAATAAAATAATAGCAGCGAACCAAACTTTAACTTCTGAGGCTGTATCTGAAGGA
CATCCAGACAAAATTGCAGATCAAATCTCTGATGCCATCCTTGATGAAATACTAAAAGAAGATAAAAATGCAAAAGTAGC
TTGCGAGGTCATAATTGCACAAAATTTAGTAGTAATAGCAGGAGAAATAAATAGTCCTGTAAAAAAAAACATAGATATAA
AAGAGGTTGCTAAGAATATCATCAAAGATATAGGCTATACAAATATTGATTATGGGCTTGATTACAAAACAATAACGGTA
ATAGACGCTATTGGCAATCAATCACGTGACATTATAAACGCAATTGAAAAAAAGGGATCCAATGCCCTTGGAGCAGGGGA
TCAGGGAATAATATTTGGATATGCCTGCGATGAAACAAAAAATTTTTTACCTGCTCCTTATGAACTAGCCAATTCAATTC
TAAAAAAAGCTAGCAATCTTAGAAAATCAGGAGCAATAAAATGGTTAAGACCTGACTCAAAATCTCAAGTTACCATAGAA
TACGATAAAAACAGAAACCCTGTAAAAATAAAAAATATTATAGTCTCTCATCAACACCATCCAAACATCTCCCAAAAACT
AATACAACAAACAATAATTGAAGAAATCATCAAGCCCACTGTTCAAGACAAGTCAATGCTTGATGAAAATACTGCTTATT
GCATTAATCCTTCTGGAAATTTTGTAATTGGAGGCCCTACCGGAGACACTGGGCTTACAGGAAGAAAAATTATTGCAGAT
AGCTATGGAGGATTTGCAAGACACGGAGGGGGAGCATACAGCGGAAAAGATGCCACAAAAGTAGATAGATCAGCTGCCTA
CATGGCAAGATATATCGCAAAAAATATGGTGGCAGCCGGAATTTCTAAAGAATTTGAACTACAGCTCGCATATGCAATTG
GAATTAAAAACCCAATATCTATTCAAATAACTGGGGGAATAAATGATCCTAAATATGCAAACAAAATATTAAATTTTATT
GTTAATAACTTCGATTTAACTCCCAACGGTATAATTGAAAAATTAAAACTAAAACAACCCATATATCTTAAAACTTGCAC
TTATGGTCATTTTGGAAAAAATGAATTTGAATGGGAAAAATTAGATTTTGTAAAAAAAATACAAACAGCGCTAAAAAAAT
GAAAAAAATAACAAGCTTTACAATAGATCATACAAAACTCAACCCTGGCATATATGTCTCAAGAAAAGATACCTTTGAAA
ATGTAATATTTACTACAATAGACATTAGAATCAAAGCTCCCAACATCGAACCAATAATTGAAAACGCAGCAATACATACA
ATAGAGCACATAGGAGCTACTTTACTTAGAAATAATGAAGTTTGGACCGAAAAAATAGTATATTTTGGCCCTATGGGATG
CAGAACTGGTTTTTACTTAATAATTTTTGGAGACTATGAAAGTAAAGATCTTGTTGACTTAGTCTCATGGCTTTTTTCCG
AAATCGTAAATTTTTCAGAACCTATCCCAGGCGCAAGTGATAAGGAATGCGGAAATTACAAAGAACACAACCTTGATATG
GCTAAATATGAATCTTCTAAATACTTACAAATATTAAACAATATTAAAGAAGAAAATTTAAAATATCCTTAGCTCATAAA
ATTTACAAAATAGAAAGTATTTCGCTTTCATTTTTTGTTGCTACATCAAACTGAAAAATAAATCCTAATGTTATTTTATG
CATTTGATTTAAAAGTAAAGGTTTGTTGTAAAAAATTGGAGAGATTGTATATTCCAAAAAAATAAAATCTACATTAATTC
TAGCTCCAATGTCTATTCCCAAAACAAAATTATCCAATAATACCCAATCACGCGAATCTACAAAACAAATTTTTGCACCA
ATGTATGAAAATTTTAAACCTGTAAAAAAGATTAAACTAAACATTGGGGTATAGGATAAAAAGAAATAATTACCATACAT
TCTCAGTGAAAATGAAACATCTTTTATTATGAAATAATTTAGAGAATGCTTCAAACATGCTTGATCATCCAACATAAATA
TAATCTCATTGGTATAAGGAGTATGGCTTGGTAAAAATTTAATATCTAAATTAAATTCTCCACCAAATGCTAAATTTTGA
GAAACATTAACACCAACTCCACTGAAAAATTGATACTTAAGTCTTTCATAAAAGAATAAATCTTGAGTAAAATTGTCAAC
ACCAAGCCCAACTCCACTGTATACATTAAGATAGCTAGGAATTCCTGAATAAATTCTAAATGTATTAAGCATAAAAACAA
AAAAGAATAAAAAGTTTCTTCTCATAAAGAATCCTTTTGGGCAAAATAAAATTAAATATTCATACTTATTTGCATAGACA
ACTCTTTAAATTTTTCAACTTCAAGATTAAGTTTATTGCCTCTCTTAAAACCAAAACCATCGTTTTTAAATCTTGGAATT
ACATGAAAATGAGTATGAAAAACCTCTTGCCCTGCGCCAGCCCCCAAAGCAGAATAAATATTTATTCCACCATAAATGCT
TGAGTTTATTCTTTTTAAAGCATTTGAAATTTTTTTACATACCTTTAAAACTCTCTCGTTAAATTTATCATCCATGTTTA
ATAAACTCTCACTATGTTCTTTGGGAATAACAAGAGTATGCCCAACAGTTAAAGGATTAATATCTAAAAATGCTAAAACT
AAATCGTCCTCATAAACTTTATAACTAGGAAGCTCTTTGTTTATTATTTTACAAAAAATACAATCATACATTAAAAATAT
CCTATTATAAAAAAATAGCAATCAACATATTTAAATGAAATTTAAACAGCATAGCTAACTAAAACCCATTTTGCTATATT
AAAATAAGCTATTAAAGTAATAGCATCTGCAATTGTAGTGATTAAAGGGCCTGCCATAAGTGCTGGATCCAACTTTAAAA
GTTTAGCAACAATGGGTAAAAGACCTCCCAATATCTTTGCTACTGTCAAACTTACCATCAAGCAAGATGAAACTACAAAA
GCTATTTTCAGCTTATCAGAATGGTGTGGAGCTACAAAAAAGACAATTCTTAAAAAATTAACACTAGCAAGAATTGCTCC
CACTAGAATGCTAACACATATTTCCTTTAAAAACACTTTAAAAAAATCTTTTACCTTGACAGTACCAAGAGCAAGCTCAC
GAATTATTAGCGCAGATGCCTGAGAGCCGGCATTGCCTGAAGTATCCATTAAAAGGGGAATAAAACTAGCTAAAACCACT
AAAGACAACATTAAATTTTGATAATTTGAAATAATTGTAGCTGTAAAAGTAGAAGACACCATAAGAACTAAAAGCCAAAT
TATTCTATTTTTTGTCATAACTAAAATAGAAGTATCAAGATAAGATGTATCTAAAGGCTTAACAGCTGCAATCATTTGAA
AATCTTCAGTATTTACAGATTGAATAACCTCTAAAATGTCATCAATAATAATAACCCCTATCATTCTCCCCTCATTATCA
ACAACAGGAACACTGGTAATATCATGTTTTTGAAAAAGAAGTGCAACATCTTCTTTCTCATCATTAACCCCCACAATATA
AAACCCACTACTTCTCATTATTGACGAGAGAATAACATCATCTTTAGCCAATATTAAATCTTCAATTTTTATAACTCCTT
TTAAATGCTTTTCATCATCTGTAATATAATAAGTGTAAATATCTTCTTTGGTTTTAGCTACCCTTCTAATATAATCAAGA
GCTTTGCCAACTGTGAAATCTTCTTTAAGCTCAACATACTCAATTGTTACGATCGAACCTGCAGAATCATCACTGTAAGA
CAAAAATTTATTAATAATTTCTCTATTCTCTTCTGTAGAACTTGCCAAAAATCTCTGAACAACATTTGCAGGAACCTCTT
CCAAAAGGTCAATAACATCATCAAGATTCAGCTCATCAATCATTTCACTTATTTCTTTATTGGTAAAAGAATTTGCTAAT
TTATTTTTTGTAGATTGGTCAAAATTAGAAAAAGTTTCAACTGCTATTTTTTTGGGCAAAAATCTGTAGAGTAAAATCAA
TTCGGTTCCATTAAGTCTTTTAAGAGCCTCAGCAATATCAAAGGAATCATGCTTTAAAAATTTTTCTTTAATTTTAGAAT
AGCTCTTCTCTTTAAGAAAAATTCTCAACTCATCAATATCTATCATTAAAAGGCCTCCAAAAATTTAAATTTTACAAGAC
ATTTAATGAATCTAATTCATCAAAGCTTATCCAATAACATAGAACATCTTCCTGAGGGAATAGGAAGGGTTTTTTCTTTT
TTATTTAATATATTTATTGTAAAATAATAAAGTTTTTCAGATTCCATTTTTATTTCCCAACCTCTTTTCCCCTTATTGCA
AATTATTGTAGTTTGATTCTTTTTAAGAGATAAGCTTTCTATCCCCATAATCTCAAGAGTGGGTATATTCCAATATACAG
TTTTATCAGGCAAACTAATTGTAAGCCCAATAATATTTTCTATCATTAAGCTAATACTAAAAAGTGCAAGATAACAAATA
AGACCTTTCTCGGTATAAGTTTTTTTATTAGAATCAAAATATGCAGGTCCTTCTTGCATAGGTCTATAAGCTTCCCAAAT
GTGCCCCTTAATTTTATTAAAAGGCATTAAAGTGTCTAATATATAATACAAATGTCTTATAGTAAATTCTCTTGCAATAT
TTGCACGACCACAATATTCAAGCCCTTTGATTACAAAAAAATTCATATAAGTATAAACTGAACCATAATATCCATTGCCA
TCCTCACTAAAACCTGGCTCACTAACAGAAAGTGTTGGAAAAGGATTTGGAGTCCCAAAATGATTAGTACTTTTTAAATA
AAAAATCATTCTTTCTATTCTGTCCTCACTGGGAATCTCAGAAAGCATTGGGAAAAAACCTACTATTGTCTTGATTTCAA
GAATATTTTCATTAACATCAAGATCATAATAAAATCCATCTTTTTCGCTCCACATTAAAGAATTAATTTTGACCTTAAGG
GAAAAAAATCGTTTTTTGTATTCAAGCGATAAATTTTTATCATTTAAAATGTCTGCCAATTTAGAAATACAATATGCATT
ATGAACTTGCAATGAATTAAAATCTATAGGATAGTACGCATCTACTCTTGGGGAGTTCTTATAAAAAATTTTATTTACAT
CAATTGAATAAAGACCATTTTCCTTTAAAAATTTGCTCTCTATCCATTTATAATACTTATCAAGAATTGGTAAAACTTCA
GAAATTCTCTTTTTATTTCCTGTCTTATGATATAAGTTGTATTCAGCCCATGCAAAAATAGGAAATCCAATATTCTCTTC
ATTCTCATCAAGATCAATAATAGCATTGTTATTGTCATATCTAGCCCTGATTGCACCAGATTCTTCCTGCAATTGATAAA
ATTTATCAATTGCAGATGTAGATGAATATTCCCCATTACTATAGACAAGAAAAAAGCTTGACATACAAGCTTGCATCTGA
TCTATATAATCACAATTTTCCGAATAATAATTTTTATCTTTTTTGCCCCTATCAGCAACTTTTTGCAAAATCACCTTATC
TTGAATCCAAGATAAACTTTTATTATAAATATCAATAAAGTCTTGATCATAATAGTAAATTTTGGGAAACATTTTTTTAT
TCAATGCTAAATCCTCTAAAACAACAGAAATGTACTTCTATTTATTATAACACAATAAATATAACATAATTAAAAAATTA
AAAACTGGAAAATTAAAATCTTTCTATTTCAAAAGTTTATAACTTTAATATTTGTTTTATAAAAATTTCATATTCCTCCT
GATTGCAAGGAACAATGATCTCTTTATTGATTATTTTTCTCTCAAGAACTTTTATGTATTCAAATTCATTCGCATTAGGC
AGCCCAATAACACCAGCTCTTAATCCCATTTGAACAACTTTTCCACCTTCCCAAACATTATTATTTTTAATATATTCGCT
AGTAATCAAATACAATGCGTCCCCAATGTTTTTTATAACAGAAGTAATAAAATTTTTAGGAGCAAGATATGACTGATCCT
GATCGGCTCCAATAACATAGTAACCATCGCCAAGGTTTTTTGCTGCCTCAATAACACCAATTCCTGCTAAACCAGCTGCA
AAATGAATTACATCTATCCCTTTAGAATACATTTTACTAGCTATGGTTCTACCAATATCAACATCGGAAAAAGAATTGGA
ATATTCACTTATAATCTCTATATCTTTATTAGCATACTTTGCTCCAGATTCATAACCATAGCGAAATGCATCTACTATAT
TACCCTTCATTCCCCCTATAAAACCTATTTTGCCAGAAAAGCTTTTTTTGGCTGCAATATAGCCAGCCAAAAAAGCACCT
TGCTCTACTCTGAAAACAACAGCAATCAAGTTTTCAGGAATCTGAACATCATCACCATAAATGGGATCTATTATTCCATA
GCTAATTTTTGGATTCTCCGATGAAACCAATAAAGATGCGTCCGTAAGCATGTACCCTACAAGCCAAATCAAGTCTGAGC
CATTCCTTTTTAAATTATCAAGATCTGAAACATAACTAGAATAAACTCCAGAAATAGCACAAGAAAAAACTTCTTCAATA
TTTTCTGGAAAATCTTTTTTCAAGCGTAATAAAGCCTCATTAGCACTAGAATTAAAAGATTTGTCGTCAAGAACACCATC
TACCAATATGGATATCTTAATTTTTTTTGAACTAGATTCTATTCCATTTCTACTAAAGCAAGAAGTCAACAAAATACCGA
ATATAAAAATTACAATTCTCATATAAAGCACTTCTCCATTTCAATTATTCAAACAAAACCAATGTGTTTTTTATACTTAA
AAATAAAATATATAAATTGATTCTTTATTTAAATAAATTCTTTAAGAAACTTCTCATAACTTTCTTTATTAGATGGAACA
ATAATTTCTTTGTTGATTATTTTGCTAGAAAGATTGTCAATTTCTTTTTCAAGTTCAAAGGAAATCATTTTAGGATTTCT
TACAAACCCCACAACTCCTTCTTTAAGGCCATAATTTATTAATTTGCCACCTTCGAAAGTATTAGTTTTTAAATGGTTAG
ATGTAAAAATATTTAAAGCTCTACCAACATCTTTAGTTGTAGATGTTATTACATTGTCAGGAGCAAGATATGCTTGATCT
TCATCAACTCCAATAATGTAATGCCCAGAACCAAGTTCTTTTGCAACCTCAATAGCCCCAATTCCTCCAAGGCCTGCAGC
ATGATGAATAATGTCTATCTCATCAGAATACATTCTAGTTGCAACGCTTCTACCAGCTTCAAGGTCAGCAAAACTACCAA
TATACTGAGTAGATATCTTTATATCTTTATTAGCATACTTAGCACCAGCTTCATACCCATACCTAAAAGCATCTACTATC
TCGCCTTCTATTCCCCCTAAAAATCCAATTTTACCTGTTTTAGAAAGTTTTGCAGCAATATAACCCGTTAAAAATGCACC
CTCTTGAGCTCTAAAGGTCATGCCCACCAAATTTGCAGGAATAGGATCGTTAGAATAAATAGGATCAATAATTGCATATT
TCATATCGGGATTTTGAAGAGCCGCAACCTTGGCCACATCGCTAAATCTATACCCAATAAGCCAAATTAAATCTGAGCCC
GCATCCTTAAGCCCTTCAAGATCAGATAAATAAGAATTTGATGAGGATTCTTTTAAAACAAGCTCAATTTTAAATTCTTC
TTTAACTTTTTTTACGCCATTTAAAGCACTCTCATTAAAAGATTTATCATCAAAAGTTCCATCAATTATTAAAGATACCT
TAGGAATTTCGCTCCCAAGACTACCTTTACCACTACAAGATAAAAAAACAATACTCTCAAGCAAAATCAACAACAATATT
TTATTCATAAACTATTTCCCCTTTACAAACAAAGCTATATTTAAGTAGTTTATAACTTTGATTTAAATAAATCAAATGCA
TATTCACTATCAGGAACAATAATTTCTCCACTTATTATTTTATTTTCTAGATCAATAACTTCATCAACCAACCTATTGTT
TAAAACATCGGGATCCTTAACAATTTCTATTACTCCTTCCTTTAACCCCCGATCAATAATAATTCCACCCTTAAAAACTC
TATTATTAATATACTCTGATGAAATAGAATAAATAACCTTACCAATATCCTTAATTATTGAAGTAATAACATTTTGAGGT
GCAATATATGATTGATCTTGATTTAAACCAATAACATAATATTTAGGTCCAAGCTCCTTAGCAGCGTCATAAACTCCAAG
ACCAGTTATACCAGCTATTGGAAAAATAACGCCTACTTTATCTTCTTTATACATGAATAGAGCCATTGCTTTGCCTTTCT
CCTTATCAAAAAGAGAAGGTGCTTTTTTTGAAACTAATCTTAATTTAGGATTGGCATAAAAAATTCCAGCCTTAAAACCA
AACTTAAAATCTTTTAAATGCTCACTCATAGGACCTGTTAAAAATCCAATCTTTTCTTTTCTGCTCATCTTAGCGGCAAT
ATACCCAGCTAAAAATGCAGCCTCTTCATTTCTAAACTTAATAGCCAAGGAATTCTTAGGAACTTGAATATCACCATAAT
CAAAAGCATCTATAATACCATAATAAATATCTGGACGTTCATAGGAAAGCTTAACTGACAAGTCAGAAAATCGGTATCCA
ATCAACCAAAAAAGATTTAAAGGATTTTTTTGAACCTCATAAGCATCCTCAGTCATTGCCTCATCAACAGTAAGAAGTCT
TTTACCCTCAATAGGATAAGGTCTTAAAGATTTAGTTATAAGCTTTATTCCAAAATTATCCCTAAGTTTTACAACACCAT
CATGAACGCTTTGATTATAGCCTTTATCATAAAAGCTACCATGAGCCAAAACACCTACAACAACTTTGTCAGATTTAATA
GACTTTTTATTAGATTTAAAACAAGCAAATACTAATAAAGATAAAGTAATAAAAATAAATCTTTTAAACAAAATTAATCC
[truncated: 521,489 more chars]
