# Supplementary material for: Characterization and genomic analysis of the Lyme disease spirochete bacteriophage ϕBB-1
Source: PLoS Pathog. 2024 Apr 1;20(4):e1012122. doi: 10.1371/journal.ppat.1012122 (PMC11008901; doi:10.1371/journal.ppat.1012122)
Supplement: S2 Data — (ZIP) [file ppat.1012122.s007.zip › UM-CA-11.2A_fasta/lp28_4.fa]

>lp28_4  (28,800 bp)
ATAATTTTTAATTAGTATAGATATTTTATCTCTAAAGATTAACCCTAATAACTACACACTTAATTCAAAAGTACTAAGCT
TTAACCCGGAAATCTTAAGAAGATTTGAGAATTGTAAATTTTAACCTAAAAAGCAGAACCTCATAAAAGTTTGACTTTTA
CCCATAACAGTATATAATATTAATATGTTTTTTTTCAAATTTTTTTCAAAACATAAACCTGCTAGGAAAAAAAATTATCA
TAAAATCAATCCGGATGAATTCATTCTAATTAGCGAACATCTTATCAATTCTTACAGCATTACTCACCAATTACTTGGGA
TTATCATGGCCTCTGGAATTCCATTAACTCATATAAAAAATCAAAACATCAAAACTCCTTACAATTTCAAATCTGATATA
TTTTCTTATACGTTGAACAACGGTTTGCAAATTCAAACACATTCTCTAATTTGCTCTAACAAAATTTCTAGGTGTATTGA
AAGTTTAAACAAAAACAGATTACTATCTATTGGTGCAGACAAAATTAATTATGTAGCAAAAAATATTTTTGATTTTAGAA
TTACTACTAAACAACTAAAAATTATTCACTCTTTGATTACTAGGGCAAAAGAAACACTACATGAAATCAGATATAACTCT
CATTCAAAAAACTTCTTTTTAGCTAAAACACCTTGTATTTTAAATCTGTACCAAAAGCTCAAATATATCAAGTCATTCGC
ACCTTTAAAGCTCAATCAAAATAATCTAAATTATTATCGAAATAGCTCCAATGAGCTTACATCTACTATTACAAATTTAA
TTTCAAATTTTTTTAATGAAAATGAGTCTTGCAAAAATTTGTATAATCTAACGTTATACATTAATGCCAACCTAAAAAAA
CTAGAAATCTACAAAAATACTTGTAAATTACAAAAACGAATTATATCTAAAATCTTTTTTCTTGATTAAGGTAAAAAATT
CTTTGAAATTTCTATTTGAAATAATTGATAATCAATAAACCTGCTCTATTATATACTATAAGCGGTTTTTGCAAGTTTAA
TAGGAGCTATAATATCCATGAACAAATTATTGATATTCATTATTTTATTAGTCTTTTCATGTAATTTAAGTAATTCTGAT
CAAAATAATCCACTAAACATGTCAAACAACGAAAAAATAACAAAATATCTAGCAAATGGATCTCAAATAGATACTCAACT
CTCAAACGAAATTCAAGCATTTAAAATTGAAGGTGTTACGGATGGTTCAACTTCTAATTCAATTAGCTACCCGGACTACA
TTCAAACTATCTTGAAAATAGAAAAACAAGTTGACGGAAAAATTTTTATTAATGAAGTAACTAATGAAAATAGCAAAAAA
ACTACAAAACTTTTAGAAATTGAAAAAGAAGATATTTATATACTTAAAAATGCAATTAAATTTGGGGGGGCTTTTAAAGC
CAAAGATACTAGAGAAAATCAATCCGATAAAGAAAAAGTATCATCTCTCACTTTTATCAGCAATTATAGAGAATATATAC
GGTTAGAGATGCCTACCACTAGAAAAAATAATAGCAGTAGTTATGATTACTACTTTAACAAGTACATGATACAAGGGGAT
AATTTGTTAAGAATTATCAGCAATTTATAAAAAATCTTTATAAATTACCAATATTCTTGATAATTTTAATACTATTTTTT
TTATATACTATATATTATGAAAAAAAATCAAAAAAACAAGTGCTCAGAAATAGAAAAAACACAATTAGAAATAATAAATA
ACCAATCAGAAATAGAAAAACAACTCCATCAATTAGAAATTGAGTTTACTGGGATATGCCTGCTTTATGTGGCAATACAT
TATTTAAATCTAGAATTGAATAATTATTCTCAAAAAAAACTCTTAAAATTTTATAACGAAATTCTTAAAAAAGAGAATAA
AAATTCTTGCGATCTACCAACAATGAGTAAATATCTTGATATATTAGAAAACACAAAAACCATAATAAAGCTATCTTTTA
AAAATCAGCCCAAATATATAATTTATTATAAAATTAATTACCCCTTTAAAGGGTTTAGTTCAACACTACAAGACTACTAT
CTCCTAATATCAGATAAACTAAAACAACAGTTGGAACAAAACGATCCTACTACCATTTAATCGTAAAAAATATTTCTTTG
CAAATTAAGAAAATTTAGAAATATAAATCGTAAAGACATATATTTTTATATAAAAAAAATAAAAAATTAATGAAGAACAA
CTGGAAAAGTTTTTGATAAAAAAATTAAACATTAATCGCCATAATCGTACATATTGTCACTTAATAATTCTTATTTACAC
ACTAAACAACATTGACCTAAATTTAAAAAACATTGGATACTATAGTAGGGGCTTTATATGCCGTGCGTTTACTTTTAACA
TAGATAAATATTACAACACTAGTAAAGATATTGAAATAGCCTTAGACTTATTAATAGATTATCTCGATATTTTAGAAAAC
AACCTAAAAATTATAACTAATAAATATAAAGTAGAAAAAAATATATTCAAAATTTACTACACAATCAATTACCCTTTAAA
AATTTACACAAAAATTATGAACTACTATAAAGCTAATATTGCGAATTAAGGCAGCTTTAGTAATTCTACAAAGTTGTCTT
AATTCGCAATATAAAGTACATTATAAACTGGAGGTTAAATGTTTTTATTATCTTATTTCATAAATATAGACCAAATACAA
GAATAATCTAGGCCTATTACACTCTAGATTATCATAAGCCTAAAGAACAATTAAAACTAAAAAATATATAAATAAAACGT
AAATTAGGAAAATTAATGTTACACCAAATGAATATAGGGCTTAGAGAAATTTCTTTAAAAGAAATTTCTCTAAGCCCTAT
ATTCATTGCTTATTATTACGGCAATTCGAGCATAAAGCCGAACTAATTTATAATATACCAAAATTAAACTATAGTCAAGT
TATATTTTTAATAAAAGAAAAGAAAACTATAATTTCTAAAATTTTAAATAATATAACTAAATTTGATATAAAAGTAAATA
CTTTTATATCAAATTTAGTTATATTTAAATTGCTTATTACATTCGTTAAGGAGAGTTTGCCAATGCATAAAATCAAAACA
ACAAATAACAACCCTAGAAATTGCTATAATAAAGTTCAACACAAATTAATAGTTCTTATTTCAACAATATGCTATTTAAA
CAAAACACATAAGAAATATACACAAAAAACCATACTCTATTACTTTAATGAAAATCTAAAAAAAAATGGTCAAACTATTT
CTACACTAAGAACTATGCAAAAGTATATTTATAGACTAGAAAAAGAAATAAAAGTCACAAAAAACTACTAACTATTTCTG
ATAACAATATCGATATCCAAACCATGTAATAGAAATCCCAAACACATAGAGCCAGCCCCCAAAATACAAGGAATTAAAAT
CAAGCAACACATAAACCATTTCAATAACTTCTAAGTATAAAATGCCAAAACATAAATTTTGCTATTGCTTAAACTATTTT
CGAGTATACATCTGTATTAAATTTAAGCTTGTTTTTTCTATCAATGAAATCATCTTTTGCATCCTTGTCAAATACAATTT
CACTTTAATTTTAATAAAAAATAAAATATTTGGACTCACCAATAGGCTTCAGTGCCCGCATTAAACCTAAATGTTTAATT
AAAAATTTTTGGATTGTTATTCCCAATGCTTTTTCTATCTTGAAAGAACTTTAAAAGTGCTTTCAAGATAGTTTCTTTTT
GCACGCTACTTGAATTTACATTCAAATAATAGGGCAAGTTGCTTTATATATACTCTTTATTTTTTTTGATTTTTGTATTT
AAGTGTTGATATTATTAGTAATATTTTAAACTCTTACTCTTAACTAAAAGCTTGTTTTATTGTTAAAAATAAAACACAAA
CAATACCCTATAAATAGTTTAATATTGCAATATTATTTAAACTATAAAAATATGTAAATAATAATTTATAAATTAATAAA
AAACATATAAGGGAGCTTTCTTAATGAAAATCAAAAATATAGCAAACATATTAATATTTTTTTTATCTATAGTTTTAAAT
AGCTGGGGAAATGAGTCAAAAATAAATACCCCAAATGAAAATTCTCAAAGTAATATTTTAATAATCTCAGCTACAAAAGC
AGAAATAGAAGAGATAAACAAGATTATTCAAAACAAAAAATATATTTCAATAGAAGAGCATAGAAGAAAAAAAAAGATTG
CCATTGGGAAATTAATGGATCATAATATAATTACCATAGCTACAGGAGTTGGAAAAATAAATACGGCCCTTTGGACAAGC
TATATTATATCAAAATATAAAATTAGTCACATAATCAATGCTGGAGTTGCTAGTGGAATTTATAGTGATAAAAATAAATT
TATAAAAATAGGAGACGTTGTAATATCTACAGAAACAACAAATTATGATTTTGATCTGCATAGATTTGGATATGAAATTG
GACATGTTCCAGAACACCCTAAAAAATTTAAAGCAAACACTGCTCTTATAAGGAAAACTTCTAAAATAAAAATAAACAAT
ATAACCTCATATATGGGCTTAATAATTACTGGAGACCAATTCATTGATCATCAAACTTTTCAAGAAATTCCAGAAGAATT
TGAAAACGCAATCGCAATAGACATGGAAAGCGCCGCAATGGCTCAAGTAGCATACGGCTTTAAAATTCCCTTTATAATCA
TCCGGGGAATATCTGATATAGTCAACAATGAGAATAATTACGATGATTATAAAAAATTTTTAAAAAAAGCTTCTTCTAGC
TCAGCAAAAATAGTAGAAAACTTAATTAAGTTAATGTAACTTAATTAAGTTTTTAATTAGATTTTGTATTTTTTTTATTT
TTTCATAATCTTCTTTAAGTTTGATTATAGCGCCTTTTAGTAGCTGCACTCATCTCTTAAACTTTTATTCCAGAACTATA
AAATTACCGTCTCCTTTGCTTATAATAATTATTAGAGCTCCTTATTAAAATCAATATTCTTCAATGAATACTATTTTATA
ATAAGATCTTCTCTACGCTGTGCTTGATTATATCTTTTTTTGATTATAATCCCTCAGCAAGTAATATCTTTATTAAAATA
ACTACCCCCAAATGCTTAAAAGCCAAATTATTAATCCCATTGATACAAAAAGCTCAATTTTAATAATTTATTTTCTTTTT
ATAAAAACATTAAATACTCAAGATCTCTTAACATTGGCAAGTGAAGCCAAAATCGATGCTGAAAAATCTAATAAAGAGGT
TAATTCTCAAAAGAAAAGCAAAAACAATAGTAAAAATATAGAAGTAAAAGATACTCTTGGGCTAGTTAAAGCAATTAAAA
AGTCATTATAAAAGATTGATTTGGCTTTTAAAGCATTAATTGGGTTGGGCTATGACGCCTCATCAACAGCTAAAAGTAAA
TTTAGAAAATGGCTTAAAGATGATAAATTTGCTAGATGAATTGTTAAAAATAGCAGCAATTGATGGAAATGACAATAGCA
TTAGCAAATACAATGACCTTAAAAAAAAGGTAGTAGATAATTTCAATAATCAAAATTCATTAATAAAGGTATATTTAAAA
AATTCAAGCAATGAAGATAAAATTGAAGCTAAAAAATGCATAAAAACACTTATGCACAATGTTGAAACATATTTTGAAAG
CGTATGTGATGAGCTTAAAGATAAAAATAAAAATGAGCATAACAGTATATTAACAACTCTAAATGAGGCAATTGGTAAAA
TAAAAAATTCAGCAATAGCCATACATGTTTGTTTTAATATAGATTAATTTTAAATGCTTTTTATATCTAAAATTTTTTCT
TAATTGAGTTAAAGTGCACAATTAAGAAAAAATAAAAATAAATCTTTAAGTTATTGCATAAAGGATTAATTTACTATGTC
TTGTTAGCAGTTCTTTTATAAGCAACATTCCAGCAAGATATCAATATAAAAACACCCAATATGAAAATATGCTATTTAGA
AAGAGGAAGAAGAAAAAGTAAAAAAGATAAAATATTTTAAACCACTTTCCATTATGCTAAACTCCAATTAATCCACATGG
CTTAATGATTCACTTTAAATGGCGGCTTTGAATTTCAAAAAAGCACGCTGCCTTTGACATTATATATTAATTTAATTTTT
TGGATTTTAGGAAAAACATAATTTACCGTGCTATATCCCTGTAATTTTGACAAAATCGTTAAAATACTGTAAAAGTATTT
GTACTATTTATATTTTAGACAATAAAGCCTCCCTATAAAGAACCCATATTTTCAATCCAAATTGGAAGGCCTAAAACATA
CAATCATAATCATTACTAGATTTATTATTTCTAAAAAAGATCACCATATTTTTAATTATATCAACTATTGAAAAAAGGTT
TTAGAATAAAAGGGTAAAATTAATATTAATAATCCACCAGTAAACATTTGCAATAATAGCATTACAAGTTTAAAATTAAA
ACATATATGTTGAGTAAAAATCCAAAAATCAGATCTGTTTATAGAATATTTATAACCAGTTATTGCTACGAGTCACAAAA
TTCAAAAAATAAAAGAATCAAACTGCTATAATAATTTTAAACAGTGAGGAAGAGTTAATATGATTAAATTCCCTAAAAAC
CATATATCAAAAATACATATCATAAAAGAATATGAGGATGTTACTATTAAGTGGGATAGAGAATACTCATTATTTAGAAA
ACTACATGGTAAAAATAAAACACTTGAAGATTGGTTAGAATATACCCAAAAAGAAGAAAATCAAAAAATTAAAGAATTTG
CAAATAAATTTATCAAAAAAAGAAAACCGAAAATATAAAAATCGCAAAGAAGAATTACAAAGCATAAATAAAAGTTATAT
AAATCGGTTACAAAAACATTGCATTGACATTTAAGATTTTGCAAAAGAGTTCTCTCGGGATATTTTAAAATGGAAAAAAT
TAAACACTTTGAGTATAAATGAGCCTATAAAAAGATTATAAAATAGAGAATTTGAAAAAATAGTAAAATTTTGTTTTACT
TTACAATAGTAATTAAAAATTTGAAATTATAAAGTAAAAAATGAATTTTTCAAACAAAAGGTGTTTATATATAAAAACCT
TACAAAAGAAAATATCTAATTTGGCATAAAGGTTTAAAAAGATATTTAAAAAATAAAGAATTTTTTATAAGGGAATAATT
TGAACAATAAAATGGTAAATATTCTGACAATAATAAGGGATAATATATCATACCGTATGTCAGCATTTATTATTAAAAAA
GACTTTAAATTAAAATGAATCGGGCCAGGACATTAAAATTAAAAATAAGAATATTTTAATATTAACCCAAGATAAAAGAA
GATTAATTTCTGACAGATATAAAAGGAAATCTCCTTCCAAAGAAAAATTATTTTATCTAAAAAAGATCAAATAAGAATAA
AAATTAAAAAAATAATAGGTGGGCATCTAAAATTTGATTAATGTTTATAAGTATAAAAAACAAAACAATGTAAATTTAAT
CCTATCAACACAAGATGAGGATATTATTTTTTATACAAATTATACTTGTTAACAATAAAATACATTATTATGTTGTATGA
TTTCTAATATAATAATAGGCTTAATCTAGGCCAATTAAGGAGAATATTTATGAAAAACAAAATAATTTTATGTATGTGTG
TTTTTTCGCTTTTAAATAGCTGTAATTTCGACAATGATGCTGAAGCAGCAACAAAAAAACATGCTGATAAAATAAAAAAC
TAATATATTAATGAAATAAAAAATTTAATAGCGATAGATAAAGAAAGTATAGACAAAAACGAACTACTGCGGGCTAAACC
GGAAAATCAAAAGCCTGCAAACAACAAAAGCCTGCAAACAACAAAAATGAAGAGAAGGCTTTCAAAATAGATAGCAGAGC
TTTCGACTTTATAAACAGTTTTTTAACAGATGATGAATTCAACGAATTTGAAAAAATATTTCACAAACCAAAGCTACAAT
CGCACGGCAAGATATTAAACAGCATAGCAATTTTAAAGCTTAACCTAGAGAAAACAATTAATCACTTAGACTTAAAAAAA
GATGCCTTAATAAGGCAAATACCCTAGATTTGGAAAAGATCAAAAATTCTCTTAAACAATTATTCTCTATAAGGAAATTT
TTTTCAACAAGCATAAAACAGATTTTGTTAGATTATCAAAAAAATACAAATTCTATAAAAACAGAGGACTCTAAATTAGA
AGAATACCTGGGCACAATATTAAATCAGTTTAATGAAAAAATAAAGAGGTTGGAAATCTGAAGAACACTATATTATCAAT
ACCTATCCCAACATTATGAATTAAGACTTATTAATAAGGATTTTTAAAGCAAATTGGGCCTTTAAATATAAAGGCCTAAT
AAAAAAGTTCATTATTTCCTATTAATATTGCCTTAATAAAACGCATTGGGATTTAAATAATTATAAAAAAGCAACCTTAT
TCACTTCATAAATAAAACATACTATCTCCCTAATAACAAATTTGGGAAAAATCAATCAAGAATATATAAAAATAGATCTT
AAAAAAGTTTAAGCTACAATAAATTTATTTATTTATTTAATTTAATTAAATACATAGTATTTAATTAAATTAAATATTTG
CTTATAATAAATATAAATAAATAAATAAATATGAAACTATGTAAAGGAGGGTATTTATGAAATACCACATAATTACAACT
ATATTTGTTTTTCTATTTTTAGCTTGCAGGCCGGATTTTAATATCGATCAAAAAGACATTAAATACCCGCCTACTGAAAA
ATCAAGACCCAAAACTGAAAGCTCTAAGCAAAAAGAATCAAAGCCTAAAACAGAAGAAGAGCTTAAGAAAAAACAACAAG
AAGAAGAGAAGGAAGAACTAAGAAAACAACAACTAAAAAATACGCTATCTAATGATTTAAAAAAGCAAATAGAATCGGCC
TACAATTTTAAAGAAAAATATGTTGTAAAAAGTATGGAAAAAGAACCTGAAGACCATTACGGGATGACGTCTTTTAGGGG
ATTGAATTGGGGGCCAGGGACTGAAGATATATCTGACAATACCGAAAGATCTATAAGATATAGAAGACACACTTATACTG
TTTTAAGCCCCCTGGATCCTCATGAATTAAAGGAATTCGCAAATATTATTCAAGATATAAATAAACTAGCATCAGTAGCA
AGTATATTTAATTCTTTTAGCGCTATTGGAGGAGCTCTTGACATAGTAAGTGATCACCTATATTTCAAAAAAGACAATCT
AGACAAACTAGATATTGCAGATTTAGAAATACTTAAAAATTCATTTGAACAAATATTATATATAAAAGGAAGTGTTGCAG
GAAAAGCAAAAAAACTTTTATTAGATTATAAAAATCTAAAAACAGATATTAATAAGCTTAAATCTTATTCAAATGAACTG
GTTAATGGAATTAAGCAACAAGCTCTAGAAGCAGAAAATCTAGAAGAGCTTATAGTGTCAAAATATAAACTTTAATGTTT
CGCTTTTAAAATTTATTAACAATTTAAAAATGTATATTTAAGCTTTTGTGAAAAAATATTTTATCTATTTGGGTAGGTAT
TACTATTAATATGGTTTTTGGCTTAGAAATTCTTATATTATTTCCCCTGAAAAAGTTTTAGATATCATAAAAAACATATT
CAACCCCCTTACAAATTAATTTATATAAACCTATATCTATCTAAAGTTTATATAAATTATAGGTTAACAATTCTTTTGCT
TTTTAGTTAAAAGCACTTAAAATATAGAATTATTTCCTCAAAGTAAACTACTTTTTCTATAAGTCTCTAATTTGTTAATT
TGCTCTTTGTATATACTCTCTTCTGCTGCACTCTTATATCTCTTTTGGTCATATGGTAGCGTTTCTAGACAATCGAGTGT
TTCTTGCACGTAATTGATTGCCAAAGGTCTTTAATACCCAATAGACAGTCTTTCGGAATACTTACCTTAGCTAATCTATT
TATCGACACAAATATTTACATTCTTGCTTTTAAAAATATTGTTAATAGCTTACATTAAGTTGCTAGTTAAAATACTGTAT
TTTTGGAATCTTGGTCAAAATCAACAACTATTTCCTTATTTTCTACTTTTTTCAAGCAATGTGATACAACTACTCTCAAA
TTATCTCTTTGTGCTCAGCCGAAAACTCCGCGCTTTATATGTACCCCCCCCAATTAACTTTTTGACCTATTTTTGAAGAG
CTCGACAGCCACTTTGTAATATTACATAACCAATATCGTCCATTCCTATATATATAATTTTGATTTTAATGTTGATCGTC
CAACAAACTAATAATACAATGCACTTGTTGATTACTTTACTTTTAATAAAAAAATATGCTTAAGTATATAGACAATTTGT
TTATTAGGAATTTTTGATTATCATTCAATTTATAATTTTTGTTAGAATATAATTTTTAAAGCATTATTTTTAAATATAAT
TATTTTCTTAATTGAGCTTAAATTTATTTTTTATAAAAGTTTTTATTAATTTTTAGTTTAATCATAGTTTACAATTCCCG
CTTAGTTGATATAAAAATAGCATAACATTGTATAAATATATTTTTATGCATGTTGGACAAATGCCTAAAAAACAAAATTA
ATTATGTATTTATAATAAGTTGTTTTTGTAAAACACAAAACCTCAAAATTCAAAAACCACTATAATTTAAAATATGCATT
CGAGAACTCAAATGTAATCAAGTTTACTAAAGAAAATATAAAAAGCTCTAAAGAGCACAAAAAAGCTGCACTATTGGTTA
AATAAAAAATACGCAATTAAAATGTTTGACGCAAACAAAGCTGTTGAAGTGTATTCAATAGCACAACTCGAGAAAAAGAA
AAATCACGTCAAAAAATTAAAAATAACTTAGACCATTAAAAAAGACATAAACACTTTATAATTTTTTAATTATATAATTA
TATTAAATAACATATCTTTAAAGGATATATAACACCCCCCCCCGATCTTTTTTCAATCCTTGCTAATATGTTTCTTTTCT
TTTAATAGTGTCTTTTCTTTGATATTTATTAACACATATTTGCTAACTAAATAAAAGATTCTTAACTTTCATAATCATTA
TTAATAGATATTAAATATCATGTCCAATATTATATTAAGACATGCAACTAACATCTACATTTTTATATAAGCAACTCTAC
GGCCAAATAGTTAATACAATATATCAATAATGTTGTCAAATTAAATTCCCATTCAATTAAAATTTAAATATTTATACCTA
TATCCTTTAAAATTTTTGACAACGCTATTTAATTTTTTTATAAACTTATATAAGCTTTTAAAAATTTAATTCCCTCTTAT
TGAATTTTCCAGATCTAAATTCAGATTATTATTAACAACCAAATTGCTCTAATGTTTTTATTCTTTAATTTAGTACATAT
GTAAAAAGTATTAAAAACTATTTTTATTGTCTCTTAAACAAAAAATTTTTGTAAAAGCTCAGGGCTTATATAAGTTCTCT
GGCCAAAGAACCTATATAAGCCCTGTTTGCCTCTCATAAAATGATCAAAAATAAATAGGTAGTTAATATGAAAATATTTT
TCTACACTAATTGTAGTATAGATCAAATTAGAATTAAAATCAACTTGTCTTCAGGCTAAATTGCAATCTTCCCAATTATA
AACATTGCAATAAATTATTAATTTTTATGATTTTTTTATAAAAGTATTTGCTTTTATTTAAATACTGTGCTATAAATGTA
TTTATAAAAATCAAAATAACTAGGAGTATTAATATGCAAAATGCATTTACCAACCGCAAAAACACACCTTGCCAGAATAA
ATTACAACACAAATTAATAGTTTTTATCTCTACGCTAAAGTATATAAACAGTAAATATAAAAAATATACCCAAAGCAATA
TACTTTATTACTTTAATGAAAATTTAAAAAGAAATGGACAACCAACTGTTAAACTAAAAACAATGCAAAATTATCTTTAC
AAATTAGAAAAAGAAATAAAAGTAACGACCAACTACCATAAACATTTGGGAGTAAATTTTGGAACTGAAATTTATTACAA
ACTTAATTATCCAAAAAAAGAATGCTACCTTAAAATCAATCAACACTTTAAAGAAAAAAAAGATATAAGATTCCAAGCAA
GGGTTAACAACTACCTTAAAGACAAATTTAATAAAAAAGGGAATCTAAATTTAGAGGAGTGTAATAATAATAATAATAAA
GAAGAAGAAGACATAAGAAATAATAAAATAGAAAAATGTCAAATAAAAAAATATTTCAATAAATGTAACTTTTTATCCGA
AGAAGCTAAGTCCATTTTAGAATTAAACATTAGTAAGAATAAAACAATTGAAATAATAAAAATAATAAAAAAAATTGAAA
CCAACTTAACAAAAAATAAAAACAAAGTTTGTTTTAAGAAAAAGCAAAAAATGTTGAAAGAAATACTAAGCAAAACTAAA
AAGCAATTAGAAAAAAAAGGATATGACACCAAACAACTGAAACTCAAAATCGAAAACATATACAAAAGTTATAAAACCAA
GCCCCATTTTATTATTGAAAATAAAAAATACAAAGACCTAGACAAAATAAGGCTTAAACTAGAAAAATCAATTGAAATTA
AAAAAGAAAGTATTACAAAAAAATATATACATATAAAAGTAAATATTTTCAACATACTAATAGAACAATTGAAAAAAGAA
TTGGAAATAAAAACTTTAAAGCCAATTATAAAAAATTATCTAAATAGCAAAAAAACCCTAGAATATGATAAAGTGTTTAA
TACCTATTATTATGAACTATTAGAAACTATAAAGAAAACGAAAAATAGCCTGTACAAAGATTGTCAAACAAAGATGTTGT
ATAAGGATAATATATGAAAAGCATCATAAAATCTATAAAAATAGAGAAACCAAGAATTAAATGTAAAAATAAAGATCGTT
TCATAAAGATTGAAAAAGAAAATGACAAAACAATGTATCATACAAAAATAATGATGGATATTTATAAATTAGGAATTGAC
AATAAAAGAAATGAATGTCGTATATCATTAAGAACACTATTTAATCAAATGAAAGTAGAAGAAGTTCGTTTATATTCTAT
AAAAGAAGGGGACAAATTTTTAGGTATTTACTATGGATATAGAAAACCTATAAAAAACATTTTCGTAAAATATGAAATAA
ACGGAACCATAAAGTCATATGGATTATCAAAAGCACATTACATAGAATTTAGATTTAAAAAAGGAAGCGTTTTTTGTTAC
TTTAAAGGATTATTTCGCTTATTAAAAAAAGAAAAAGAAAATACACCATATAATATGGCTTGTATTGATATGTTCACAAA
ACTAGAGAAACACGTATATGAATTTTACGGTAAAAAATATCCAGAAAAAGGAATAATTATAAGATGGATAGAAAAAAATC
AAAAATAATAACAATTGCAAGCCTTAAAGGGGGCGTTGGTAAAAGCACAACTTCAATAATACTTGCAAATCTATTGTCGA
AAAAGCATAAAGTACTTTTGATCGATACAGATGATCAAGCTGCTACTACAAGTTATTATTATAATGAATTAGAAACAAAA
AATTTCGATATATCTAAAATGAACATAGGAAATGTTATAAAAGACGGTACAGATATTAATAAAAGCATTATTAATGTTGA
AAATAACATAGCTTTGATACCCAGTTATATAACAGTCGATGAATTAAATGGGGAGTATTATTATGATAACCGACATCTTC
CAATTGAATTTTCATTAAAGACGAAATTAAATTCCATAGCAGACAACTATGATTATATTATAATTGATACTAATCCCAAA
AGGAATTTCACATTAAAGCTTTCCCTAATTAGCAGTAATTATGTAATATCTCCAATGACGGCAGAAAAATGGGCAGTTGA
AGGATTTGAAACATTAAGAAGGTATATAAAAGAAGTTGCTGGAATACCAATATTTATTGTTATTACAAGGTTTAAAAAAA
ATGTTACCCACAAGCAATTAATGGAAATAGTAAGCATGAAAAGCGGGTTTTTGGGATACATAAGCGAAAGAGAAGATTTA
AATAAAAGAATAGGGTGTAATGAAAAATTTGATTTTTCAAAAGATTACATTATTGAATATAAAAAAATATTGGATGTTTT
TTTGGGAAATTTGTAAGAATTGACAAACTTAATAAGTCCGGCATGCCGGACTTATTGGAAATAAGGGCAAAAATATGAAT
AAAAAAAACATTAATTTAAAAATTAATAAAAGAATTTCAGAAAATAATTTAAATTATATTCTTGATCAAAGCAATGAGAA
TCAAAGAAAAGAAGAATTTGAGCGATTAATTACACAATTAAAAAATAATATTAAATCAGAAATATACAATATTATTGATA
CCATGAAGATCCTTAAGAAAATAAATGACAAGAGGCTCTATTTAGAAGGAGGATATAAATCTTTTAAAGATTTTTTATCA
GATTTTAAATTAGCAAAGACACAGTCTTATGAATATATAAAATTAGCTGCTGCAATTGAGGCGGGAATATTAGAAGAAAA
TTTTATTACCAATAATGGAATAAGGGCCTCTATAAGATATATTAAAAATCAAGCAAATGGTACAATAAAAAAATCAAAAC
AAAATCCAATAAAACCATTAAGATTTCAACTCAAGAACCAGGAAAGTTATGACTTTTATAAAAGCAATTCTAGGTTTGTA
AGTTTTATGATGGATGAGATTTTTAAAAATCAAAAAGATTTTCTTAATAAACTTTTAAAAAGATATAAGGAATCAAAGGG
ACAATAAGAAAATTTTATAAGCAATTTAATCTTTAATATTATTGAAATATAAAATATAAAGTTAGAAATTGTAAATAATT
GATTTAACAAATAAGGAAATATATACAAAAAAGCAACTGAAAATTTAAAAGATCATTTGCTAAGCAGAGGAATTTTATTT
GGTTAAAGTATTTGAAAAAAAATTAAATATTATCAAAGAAAAAGGTAAATTGATCTCAATTGACAATAAATTGTCAGTAA
TAAGCAACGAAGAATGTTTTTAATTTTGATTATAATAAATTTTGCAAAGAAGCACGCTTAATAAGCACGGTGTAATAAGT
TGGGCAATATCTTGATTAGCAACAATGTGTTTTGATAATCAATGGTAAGACGAACACTTAAAAATATTTTAGAAGGAACA
GGGCATTTAAAGTAAATTTATATATATTTAAGAGTAAGGATTTGAATAATTTATGATTTAGAGCTGTAGAATTTATTAAA
ATACAAGAGTAACTAACTATTAAAAAAATGGGCAAATTAGAAACTTTAGCAGGGGTAGTGATTTATAAGGACGGGGTGTT
AATGACGATATTATATAGGCTCAAGGGCCAGCAAGGACTACTATTGATTATATAAACACTGTTGTTTAAGATTTTAAAAA
AAGAGGCTATTTTAAAATAACAAATATTTTATAGAATTTATATTCAAGCATAAATTTAGGAATTAAAATCAATGAGTTTA
CTATGAATCTTGAATTTGTTTTGTTAAATTCAAAACCACCACACCCCTATTTTTTAGCTATCTAATTAAGGGATCCATGT
GTGTCCCCTTTATTTTTAAATAAAAGATATATATTTAAAGACAGTTAGGCCTCTTTTAGGCATATTTTTGTTTAATAAAA
AATATTAAATTAGGGTTTATAATTTTTATAGATGAAAATAAAATAGAAGAATCTAATTTAACTAAACAATTTTTGTTTAG
TTAAAATGATATAGGGCTTTGCAAAGTAGATATAATTAAAGAAAATCTAAAATCGCTAAATAAAACTATTTAAACTAAGC
CCCATAATGAAAAAGTTTTAGTAAAAATATTAAAGAATATTTTTACTAAAATAAAAATTAAACCAGCATTAATAATACTT
ATATTAGATGATTAGCTACTTTTTTTAATTAATAAATTTTGCATTTAAAGTTCTATTCCACTTATAAATATTGACTATAT
CAATAATTTTTCAAGCATTGGTGCATTTTATATTTTAAATATTTCGTTTTGTCGCTAATTTGTTGACATAGAAATTATAA
AAAGGCCATCATCTTTTAAATTAAAAAGTAAAATAATACTAATAAATAAAGACCATCAAGCCCCGTCTTTTTTTTACTAA
TAATACAATTGCATTGATTATGGTTGTTATTGATATTATTTTTTACTTTGACAATGAATATGAAAAAATTCTTTATTCCA
AATAAAGAAATTGGTATTGGTAATTGCAATTTATTATTTTATTTATATTTTTTTAAAAATATAAATAAAATATAATAAAG
ATTTATGATAGAAAGCAAACATCAAAAATATTATTTTTATTCATTATTTTTGTCAGAACTTGCAAGGACTTTGCCACATG
CTGTATTAACTATTATTTTAATAAATAAAGGGTTATCACTAAAAGATATTGCTATGGTACAAATTTGTTATATGGTAGCA
ATTATTATTTTTGAATTTCCATCAGGTGTAATATCAGATATTTTTGATAGAAAAATTGTTTACTTGGTGTCAATTTTTCT
ATTAATGACTTCTTATTTTATTGTTTTTAAAACCTCTTCATTCGTGTTTATTTGTGTTTCATGGTTTATATATGGGATGT
CAGCTGCTATTAGCACTGGCACGATTGACATTAGCTTTACTAAAATATATCAAAATAACTCAAAAAAGCTAAAAGCTTTT
ATATCATTTGTAAAAATAATCCTAAGTATTGGTGCTATTTTAGGTGGATACATTGGAAGTGTATTATATTTGTATATTGA
TATAAAAATTTATCTAATTTCATTATTAATATATTTGGTAGCGTCTTTAATTACAATTTTTTTTATACCAAATGATAAAA
ATCTAGATTATAATCATGGTAAAGAAGATTTAAGTTTATATCTTATAAAGTTTAAAAGAATTGTAATAACATTATTGAAA
TCTAAAGAACTTTTAGAATTATTTATTTTGATTGGCTCTATTCAATTTTTTTATCAACCTTTTTATTTATACTGGCAAGC
AATTTTTATTGACAAAACCATATCTGTTAGTATATTTGGAATTATCTATGTGCTATTTCGTTTATCAGATATTATAGGAG
CATGGGCATTTAGAAAAATTAAACATTTAAAATATGATATTTATATTATTTTAACCATAATATCTTTATTGTCAGTTCTA
ATAAAAATAGTTTCACATATTTACATATTTATTACTGTAATCACATTTTTAGTAATTTTAATTGCTATTTATTCTAATAA
TTTAGAATATTTTTTAAGAAAAAATATAGATTCAAAAGTTTTAGGGACTATAACTTCTATTAATAGCATAATATCTCGTA
TATTTTCATTTTTAACATTAGCTATATGTTCGGTTTTAACTAATTTTATAAGTGCTATAAATACATTTGTTTTATTAATA
TTGATTTTTTGTACATTATCTATTATTGTGGTGTATAAATTTAGAAATAATAGAAAAAGCTAGAAAATAGAATACTATTA
ACATATTTTTTAAATAAAAGATATTAGAAGGCTTTATAACTTATCTATTTTGGGTTAAATCTTTTTTAAAGATCGAATTA
TAGTTTGCTTAATATTAAACAGTATATCTTTTATCATTTATCTCTATGAATGATAAAAGATTCTTTATTTAAAGAGGGCA
AAAGAATATATAGCGTGTCTAAAAAGTATAAAATTAAAAGATAAAATTAAAATCAATTTAAATAGCAAAAATCAAATGTT
CACACATTTTTAGACTATTAAATTTATAATACACTTAAAACTAAAGTTTAATAAAAAATAACAAATGATTTTTCATCCAA
ATTTCACAGGGATTATAAGTGTAGATGAATTTGTTAAATAGATTTATTTTGATTCTGAATATGCTTTTTATGATATCTGT
AAAAACTTTTTCAGTAGAAATAATACAAGAATTTCTAAGCCAAAATTAATATCAATAGTGATACTTACTTAAATAGATAA
AATATTTTTCCACAAAAGCTTAAATATACATTTTTAAATTGTTAATAAATTTTAAAAGCGAAACATTAAAGTTTATATTT
TGACACTATAAACTCTTCCAGATTTTCTGCTTTTGTAGCTTGTTCTTCAGATTCATTGCAAAGGTCATTTAAATAAGATT
TAAGCTTATTAATATCTGTTTTTAGATTTTTATAATCTCTTACAAGTTGCATTACCCCGCTTGCGACTTTTTCTTTTGCA
GACAATATTGCTTCAAATGAATTTTTAAGCGTTTCTAAATCCGACAGATCTGGTTTGTCCAGATTGTCTTTTTTGGGATA
TAAGCTATCGGTTGTTATATCAAGAGCTGTCCCAATAGAGCTAAAGAAATTAAACATATCTACTACTGGCACCAGTTTAT
TTTCATTTGTAACAATATTTAAGAATTCCTTTAATTCATGAAGACTCAGCGTGCTTAAAATAGTATAAGTATGTCTTCTA
AATCTTATAGATCTTTCGGTGTTGGCAGATACATCTTCAGTCCCCGGCCCCCAATTCGATCCTTTGAAAGCCTGTACCCC
GTATTGATCTTCGGGTTCTTCTTTCATTCTTTTTTTATACTTTTCTTTATGCTTATTAGCTGTTTCTATTGAATTTTTTA
AATCATTAAGTAGTTTATTTTTTAGTTGTTGTTTTTTCTTTAGTTCTTTTTCTGTTTTAGGCTTTAATTCTTTTTGCTTA
GAGTCTTCAGTTTTGGGCTTTGATTTTTCGGTAGGCGGGTATTTAATGCCTTTTTGATCAGTATTAAAATCTGTACTGCA
AGCTAAAAATAGAAAAACAAATATAGTTGCAATTATATGGCATTTCATTAATACTCTCCTTTATATCATTCCATATTTAT
TTATACTTATTAAAATTTAATTTGATTAAATATTAGCTATTTAGTTAATAAAATTAAATTTTTTATTACAATTTAAACTT
TTTTAAAATTTATTTTATATATCCTTGATTAATTTTTATAAATTAATATACTAATTTAGTAATACTGGTTCAACAATTTG
GACATACTTGCTTATTTTAATAAAACAAGGCCCACTGTTCTTTAGATTCTTAAGACATTTTTCATTTTTTCTAAAAGCCC
CCCAGTTTATTTAAATTTTCGATTTTAATTTTGACAGTTTTCAGAATGCTTTCGGGCCGATCAACATCATTTATTTAAAT
TTATCTCTTAATGTCGATTTAACCTTTCTGAAATTAATAGTAAAGTTTTCTATTATAAGTAAATCTCTTATTATGTTTGT
TTTAATATTAAAATAATTGTTTTTGCAATTTTTACTTCTTAAAGGTTCAATTGTTTGCTATTTATTGATTAATTTCAATT
ATAATTTATTTTTCTGTTTGTGTAATTAAATTTCTGCACGTTTAATTAAAGCAATATTAATGGTAAATAATAAACTTTTA
TTAGACTTTTATATTTAAAGGTTTAATTTACTTAAACCCCCATATTAATTCGGCAGTGATAATATGGTTTTTTTCAGATT
TCTAACCTCTTTATTTTTTTCATTAAACTGATTGTATATCGTATCGAAATAGGTTCCTGATTTAGAATCATCTGGTTTTA
TAGAATTTTCATTGTTTTGATGATCTAATAAGACCCTTTTTATGATTGTTGAAAAAAAATTCCTTATAGAGAACAGCTGT
TCAAGGGAATTTTTGATCTTTTCCAAATCTAAAGAACTTGCTTTATTTAAGGTCTCATTTTTTGAGTCTAGGTGATTAAT
TACCTGCTCTATGTTTAGCTCTAGAATTGCTATGCTATTTAATACTTTTCCGGGTGATTTTAGTGTTGGTTTATGAAATA
TTGTTACAAATTTATTAAATTCATCATCTGTTAAAAAACTATTTATAAAATCGAAAGCTCTTTTATCTATCTCGAAAACT
TTCTTATTGTTTGTATCATCTACGGGGTTTTGATCTACTGGTTTAGCTTGTAGCAATTTTCGTTTTTCGATGATTTCTTT
GGTTGTTGCTATTAAATTTTTTATTTCATTAATATATTCGTTTTTTGTTTTATCAACATGTTTTTTTATTTTCGCTTCAG
CTTCATGGTTAGCGGTGCAGCTATTTAAAAGTAAAAAAACACACATGCATAAAATTATGTTGTTTTTCATAAAAATATTC
TCCTCAATTAGTATAGATTAATTGTATTATTATATTAGAGAACATACAACACAATAAGATTGACAGAATAATAAGATATT
TTTATTAGATTAAATAAGTAATTTTTGACAATAAAAGTGCATTGTTATAGTCTTTTTAATATTTTCTAAGTTTTAATATT
TTTTTAAAGTCTTTTAAAAACCCTATCTAAAAACAAGATCCCATTTTTATTGCTAGGATTAAATTTATATTATTTTGATT
TATTTATACTAATAAACGTTAACACTGTTTATCTTCTTTTTATGATGAGCTTCTCAAGAAAATCTTCAAATTTATAAAGT
CTTTGTTTATATTTTATATAAAATTTCCATTAATTAAATTTTATTATTTATATCACTACAGTAGTTTTTTGTAACTAATT
TTTATAGCTTTGATATTTTATTTAGTATCTTTTTTTAAACGATAGTTGGAATCCGCTTATTCCAATATCAAAATTGGGTT
CAAAACCCGCAATATCAATGCCGAGTCTTTTTTTAAGATTTGCATTGTGTTTATTTGCAAATGTAAATGGAATAATAAGT
GAGGCTATGTGGGATGCTATAATCGTGCCTACTCTTATCGTTGTTATTATATGCCCAGTTGTTGCTCTTGTTTCATCATC
TGTATGGCCAAGAATATTTCCAGCTATGCAAAGTATTCCTCCTAATAACTGAGATCCAAGCACTGCACCACCACCAATAT
AATCTCCTTGGACAAAGGATCCTATTCCTAAAGTTAAAAATAAATTCAAAAGTAATGGTGCTAGTATAGTTGCTTTTTCG
CTTTTATATTTCATAATGGTTTCAATACTTCCAACACTTTTTTCAAGCTTATCTTGTGTTGCAAAGATTTGTATTGTTAA
GCTAAAAATTAATATCAATGTTAAAATTTTTTTCATATTGATATTACCTCCCAATAAATTTAAATAATTAAATATTAATG
CAATTTATCAAAAACCCCCAAAGAATACTTAAACTATAATTTCTATGAAATTTGGGTTAAGATGAGTTTGTTAATAAATA
GGTTTATTTTGATTTTAAATATACTTTTTGATGATATCAATAGAGATCCTCTATTAGAGATATAAGGCAATAACTTCTAT
ACCAAAGATAAAGTTTTCATTAATACCTCTCCAAATAAATAAACTATTTTTTATAAGTCTTGAAGATACTGTTTTTAGAT
TATTGATAAATTCGCAAGATTTTAATATTGGGCTGTACATATATTGAGTATGAGATATTAAAAATATAACTCTAAAATTA
AGCGACACTATTGTGGATTTGTAGCAGTTGTATCACTTTGTATGATAGAGATATAAATGCAACTCTAAATCCTAAGGCGT
ATTCTTATAAAGAAATAAAAACTAAGGCAAGAATTGTCTGAAATAAAGCCTGTGTGATTATTCTCTGATGGGCGACCGTT
CTTGTAGGGCTGAAAAGCTAGCGCGGAATAAATAAAGAAGCTATTTATAATCTTTTTTTTAGAAATAGTATTTAACAACT
TTAGACCTATCTTTAGGAAAAGATAGGTTTTTATATTATGACAATTTCAATATATAAATTAAAGGTCCTCTATTGAGCAT
ATGGTATTTTTTAGCTTTAGTGCTTCTTCGGTTTTTTTGTCATTTGATTGAAAAGTGTGTCTGCATAAGACTTAAGTTCA
TTTTTATCTGTTTTTATACGATTTGTATTATTTTGATAGTCTAATAAGAGCTTGTGCATCATTTCTGAGGCGATTTTTTT
ATCTCTAAAAAATTTTCCAAAGAATCTTTAAGCTTTTTTAAAACTGAAGTCTCTAATTTTTCCAAATTGTCTTTTTTGGG
ATACAAACAATTAACTATCTTTTCAAAATTACCCCCAAGTGAGTTAAGGGTATTAAATATGCCCTGTGTTTGTCCTGATG
CCATTACAATTTCTGAAAAATTCTTTAAGGAAGCGTCATTAATAGTATTTAAGATGCTATAAGCTCGTTTTCTATAGGCT
TTAGATCTTTCGGTATTTGCGGACAATTGTTCATTTATTCCATCTAGCCAGAACAAATCTTTGAAAGCCAGTATTCCGTA
TTGGCTTGAGGATTCTTCTTTTAACTTTTGTGTATATTTATCATTATCTTTTTTAGCTGTTTCTATTAAATTTCTTAAAT
CATTAAGCAGCGTGTTTTCTGTTTTTTTATTAATGCCTTCTTCTTTTGCTTCTTTTTCTTCTTTGTAGTTTGCTTCTTGA
TTTGGGACTTCTTCTTGATTTAAGCTTGTTTCTGTTTTAGGTTTTAATTCTATTTTATTAGATGCAACTGGATAACAAGC
ATTTAAAAATAGAAAAACAAATATATGCACAATTATATAGTGTTTCATAAATACTCTCCTTGAATATGATTTAATCTTTC
TTTATTATAACTATATTGTTAAAATAATTTAATAACCAGTATTTTATTAATAAGATTAATAAAATACTGGTTATATCAAA
ACTAAAAGAATTGGTAAAAATAATTAATGAAATACATCTTGCAACTGAGCATTTCTTTCTTTTTTTTAAATCGCTTGACA
TTTTATATTTTTTGTTATTGGCCTCTGCTAATAGTATTTTTCTTTTGTCTATCCCTAGTCCTTATTTATGTACGCTCTTT
ATATAATCACATTAATTTAATCAATTTTTCTGCTGTTTTTGTAGAATTTATAGAAGCTTTTCTTATAAATTTTTTATAAT
CATCATAATTATTTTCATTAATAACGTTAAGCTTAAAATAATATTAAAATTATTTGATATTGAAAATTTAATTTCTATTG
CATGTTTTTAGCGTGGATTTAGATTGTACAAATAAAAAAAGAGAAGAATTAACTTCTCTTTTTAAAATATAAAGTGCAGC
ATATTATTTTTTTATTTAGATTAATCAGCTTGATTTAGTAGATAAAGAGGATGGGAGTATTTTTTTTTCATGTGGTTTGC
TAGCGCTTCAACATCTGTTTTAATGTTATCAGAATTTTTATTGTAAGCGTCAATGGTTGCGTTTAAAGCTTTTACAAAGT
TTTGTTTTATCTTTAAATCGCGTTCTGCGTGTTGTAGTAATTCTTCAGCTTTTTCTTTGCTTAGAGTTTGTAATGTATCT
TGTATTTTTTTTAAAATCAAATCTTCTTGTTGAAGTTGAATATCCCTTGATGTTTCTAAAAATTGACCAGCTATTCTTCG
GTTATTATCTTCTGTATCAAGTTTTTCAAGAATTTCTTTTAATGTCAATATTTTTTCTTTTTCGTAATTTAGGGATGAGT
AAATTATTTTTTTTAATGTCATTTTTGTATTATGCATAAAATAATCATAGTTGTGAAGTTTAAAATTCTCTAGAAAATCA
TATTGAGCATCACTACTAATTTTTTCTATTTGTGTATCTTTTTCCTTTTTTTGAGCTTCCAGGTCCTTACCAATTTTTTC
TAATTTTGAGATTGCAGTTTCTTCTTGAGGATTTTGATTTGAAGATTTTGAATTTTGAGATTCATTTTCAAGATTTTGGT
TATTTTCTGCTGAATTTTCTGAATTGGTGTGACTGTTTGTTTTTTTTAGATTTCTAGAATGGTTGCTTCGCTTTGTTTTT
TTTAGGTTTTTAGAGGTGATAGGATTTTTTAGCTTGTTTGGATTAACATTGCCAAAAGGTGCACATGATATGCAAATTAA
AGTTAATATTGCTGTAATAACGTTAAGCTTAATAGTATTTAATTTAAAGTTTTTCAAAATATTCTCCTTATAAATTTGAA
TTAATATTTATTAATTTTAGTTCAAATTTATAATATTACAATTTGATAATAATATCAAATTGTAATATTAAACTTATTTG
ATATTGAAAATTTAATTTCTATTGCATGTTTTTAGCGTGGATTTAGATTGTACAAATAAAAAAAGAGAAGAATTAACTTC
TCTTTTTAAAATATAAAGTGCAGCATATTATTTTTTTATTTAGATTAATCAGCTTGGTTTAGTAGATAAAGAGGATGGGA
ATATTTATCCTTTATGTGTTTTGCTAGCGCTTCAACATCTGTTTTAATGTTATCAGAATTTTTATTGTAAGCGTCAATGG
TTGCGTTTAAAGCTTTTACAAAGTTTTGTTTTATCTTTAAATCGCGTTCTGCGTGTTGTAGTAATTCTTCAGCTTTTTCT
TTGCTTAGAGTTTGTAATGTATCTTGTATTTTTTTTAAAATCAAATCTTCTTGTTGAAGTTGAATATCCCTTGATGTTTC
TAAAAATTGACCAGCTATTCTTCGGTTATTATCTTCTGTATCAAGTTTTTCAAGAATTTCTTTTAATGTCAATATTTTTT
CTTTTTCGTAATTTAGGGATGAGTAAATTATTTTTTTTAATGTCATTTTTGTATTATGCATAAAATAATCATAGTTGTGA
AGTTTAAAATTCTCTAGAAAATCATATTGAGCATCACTACTAATTTTTTCTATTTGTATATCTTTTTCCTTTTTTTGAGC
TTCCAGGTCCTTACCAATTTTTTCTAATTTTGAGATTGCAGTTTCTTCTTGAGGATTTTGATTTGAAGATTTTGAATTTT
GAGATTCATTTTCAAGATTTTGGTTATTTTCTGCTGAATTTTCTGAATTGGTGTGACTGTTTGTTTTTTTTAGATTTCTA
GAATTGTTGCTTCGTTTTGTTTTTTTTAGGTTTTTAGAGGTGATAGGATTTTTTAGCTTGTTTGGATTAACATTGCCAAA
AGGTGCACATGATATGCAAATTGAAGTTAATATTGCTGTAATAACGTTAAGTTTAATAATATTTAATTTAAAGTTTTTCA
AAATATTCTCCTTATAAATTTGAATTAATATTTATTAATTTTAGTTCAAATATATAATATTACAATTTAATATCAATATC
AAATAAGTTTAATATTATTTGATATTGAAAATTTAATTTCTATTGATGTTTTTAGCGTGGATTTAGATTGCATGAATTTT
AAAAATAAAAGTTAATTCTTCTCTTTTTAAAATATGAAGTGTAACAATTTGTTTGGATTTAATGGGTTTAATCTAAGGAT
CAAGATGAGGAATTTAGAAATTATAACGAACTAAAAGAACAATTAAAATTAAATTTGAAATCTGATATTAATAATAAAAT
TCAAGAAATGAAAATTCTACACGAAATTAAGCAAAAATAACTTTATAAATATGACTGTTTTAAAAGTTTTAAGCAGTTTA
TAAAGTCTTATGTAATTGCCAGAAGTCAAGTGTATATGTATTTGAAAATTTATGAGAAAGTTTTAGAAGGGTTTATTTCT
ATTGAAAAAGTTAAGGAAATGGGGTTTGTAGCTGCATATAAAAATATACTAAAGAACAACTCGTCATATGTATATAAAGA
AAACATGATTGAAGAAAATATAGCAGAAGATGGTGATAGTCAAAATATGTCTATTAAAATTTTAATTAAAGATAAAGAAG
TTTATGATTTTTGCAAAAAAGATACTAAAAGAATATCTTTTATTTTAGGGGGGTTCATTAAAGCATTATTGAATTAAGTT
GGAGAATTTTTCTTTTTGTATTTTTATTAGCAATATATTTTCCCATAGAGGCTTTTTGTGTCTACTAGATTATGAACTAC
TATTTCTAAAATAAAAATTTTAGAAATAGTAGTTCATAATAAATTGAGAATTATAAAGAGCTAAACCATTAATATCTTTT
ATTAAAGGGAATTAATTTTTATAATTACTTGGATTAATTCTAAGACTTTTCTTGTTTTTTTATAATAATCTCTCTTAACA
TTTAACGTTTGGTTTATACAAGAATCTTACACATCTAAATACTTCACTTTTTAAAAATATTTTTTTGATAGGCGTTAGGA
TAAATTATATATTTATAAGCGCTATTAGCGATCATTATTTTTTAAATTATTATATTCTGTTTTAAATTGCCTTGCAAGTT
CATCTCTCCCTAAATTTAATATAAATTATAGATAGGGATGAAAATTTTTTGTAATCTTTAGTTGAAATTTTATCTACTAA
AATGTCTTTGGATTTATTAATATTAAGTATTTATTTTAAAATAAATTTAAATGCATCAATTGTAATATAATATTTATTAT
TGATTTTAGGAGATATAATCTATATTTGGGAGAAAAGAAATATATTTTTTGTTGCTTTTATTTATGTCGTCAATTATAAT
TTCTCACGGAATAAAAAATATTGGTATTAAAAATGGAAATTAGTTAAGGGTCTTAGTGAAAAAGAAATTTTATCAACATC
TTCTAGTTGGGAGTTTAGATATATCTTGACAGTCAATACTATTAATGATATTAATAAAGCAAATAATTTTAGCTTGTCTA
GGATTAAAAATTTTTTCTTAAAACATGGATTTAGCAAGGATAATATAAAAATGGGATTTATGGAATTTAATGAAGAGGCC
TATAAAGAATCTCTTTATAAGTATAGAGCATATAGAGGGTAATGAAAATGCTTATAAGGGAATCGAATTGGATATAACTC
AAATCAAAAGGCTATCTCCTATTCAAGAGTTCATAATAGAATTTAGAGATAGCGCTGAGTTCACGCTTGTTAATAAAATG
TTTAGTCGATTTGATACTCTTATTCAAGAGTATATTGATTTTAGAGAGGGACTAAATTTAACAAAGTATAAGGCACTGTA
TAAAGAATATAATAATGAAAAATTTATATTTCTGTATTCTGGAGCCAATATTCACCAATTTAATTCAAGATTTTTTGAAG
ATAGAGCTGCAAAAGAAAGTTCTAAATTACTATGGATAGATAAAAAAGACTTAGAAAAAGTATTAATGAAAGACAGCCAA
TATCAAGCCGAAAGAGTATTCTATAGGGTAATTGCAAGTAACACAAATGAAAGAACGATGATTGGCACACTTTCTCCTAA
AAATTGTTATTGCGTGAATTCAATATATATAAATTATGAGAAAATACCAATATCACTTTATAAAAAATTATTTATTATAT
CGATTTTTAACTCATTTGTGTTTGACTTTATAATTAGAAGATTTGTTAACTCAAATGTGCTAAAATCATGTTTATATCAA
TGCCCAATGCCTCAACCCGAAGAGGATGAGATTTTAAATAACTCTTTATACTTAACTTTAGCTAAAAACACTTCCTTGCG
AATAGTTAAAAATGATCCCGATAACTTTAAATATTTGCTTTACTTAGAATATTTTGAGTTTGGCAAAGAAGAAGTTGACA
AGATGTTAAATCTAGACCCCAAAGATGAATTCTTTAAAGAAAAAGAAAATGAAAATAATTTCATTGTGGCCAGTCTTTAC
TCGTTAACCAAAGAAGATTTTGTAACTTTGCTTAATGATTTTAAGGTTTGCAAAAACAAAAAAGGAGAAGATTATATTTC
ATCTTTAATAAAAGGATATGAGAATTATTTAAGAAGAATGGATAAGCATAATGCAGCGTAAATAGATTTGATGAGCCTCT
GTTTGTGAAAGTCTGGGTTTGGTACACACAGACACTGAAATTATTTAATTTACTTTGTAAATTTATTTCCACCTAAATTT
CATAGAAATTATAAGTGGAATATTCTTTGTTATTTTTTATTGAGACTTTCTAAAACAGTTTTTGCATGTTTAATAAGCTC
TTTTATTTCTTCCTTTCTCACCATTGGTTCAATTCTTTTAGAGGCAAAAGATTCTAAATTACTTAAAGCACTTCTTGCGT
CACTTAAAGCCTGTCTAGACAATTTTAATGCATAAGATCTATTATTTTTACTCTCTAATCTTTTAATAATGCTTTCTTTT
AACCTTTTCTGAGCGTTGTCAAAAAAGAAAGCCGCAGAGCTTATTTCATTTTCTGCCATATCAATCATATTTATAAGCTT
CTCAAGTTCACTATCTATCTTTAAATTATTTTGCAACAATTGTGTTAATTTATTTATCTTATCTCTATTGTTCTTAGGAT
TCTCCATTAATGATGTTTTTTTATTGTTAATCTTTCCAATTACATCATACAAATCAGCTTTTATTAAAGCATATTCATCT
TTAAGTACACGTACTTCTCTAATTAATTCAGAAAATTTAGAGTTTTTAAGAATATTTTCTTCTAAATATTTAATTGCTTC
ATCAGCTTCCTTTTCTTCATTAGTAGAAGGGATTAAATTCTCCTTTTTTGTCTCTTTTTTTTCAGTATGCGCAATTGAAA
TATTTGGTATATTAGCCTTATTCTTTGGTGATTCTGAAGGTATTATAGGCTCTATAGGATTAATTAAATCCTCATATTTC
CGTTCTCCAAAATTTTTAGTAAAGCTTTTTTGCTTTTCTTGATTATTATATAAATCATTAAGACCATCTTCTTGAACACT
ATCCGAAACTTCTTTTACATTATTGTTATTTTTTTGTTCTTTGTTACTAGATAATTTGGAATCTAGATTACAAGACATCA
ATCCTCCCATTAATAATGCATATAAAAACAAACTTTTTCTCATAAAAATATTCTCCTTTTATCTAATTAAGAATAATTAT
TATAAATAATAATTATTCTTAATTAATATTATATATCAATTAAGAATAATTACAATTTATTGTAAATAAAAATATTTTTC
AAAAGTATTTAGATGTTTAAGATTTTTGTATAACAAAATGTTAAGTGAAAAGATTATATAAATTAGTAGTTCACGTATAT
