# Supplementary material for: Characterization and genomic analysis of the Lyme disease spirochete bacteriophage ϕBB-1
Source: PLoS Pathog. 2024 Apr 1;20(4):e1012122. doi: 10.1371/journal.ppat.1012122 (PMC11008901; doi:10.1371/journal.ppat.1012122)
Supplement: S2 Data — (ZIP) [file ppat.1012122.s007.zip › UM-CA-11.2A_fasta/lp36.fa]

>lp36  (25,862 bp)
TATATTTATTATCTTTTAGTATAATGACACTAAAACAGCTTCAGTTTATATTATCAAACGACAAATAAAACATTAAGTAC
AATAACCCAATATTTCAAAAAGGATGCACATTTTAATAAAAAACTAAAGCTGTTCAACTACAATTGTTGCACTTGAAATT
TTTTATACTAAAATATAATACAAATAATTATATTAACAAATATCGATTTTTATAAAAAATAAGTAAAAGTAGTTTAGTTT
ACCTGAGTATTTAAATACTTTTAATTGAGGATGTTTTATTTTAAAAAGGAGTGTAAAACTATGTCAAAAGCTGTTGACGA
AGTATATTGCTATTCTTGTGGCAAGATTTAAAAAAGATGCTGAGATTTGTATTTCTTGCGGGGTCAGAAATAAACAAACC
GAAAACTACAATAAACTTATAGTATTTTTACTATGCTTACTTTTTGGTTATTTAGGAGTTCACAGATTTTATGTAGGTAA
AATAGGAACTGGTCTATTATACCTATTTACATTTGGATTTTTATATGTTGGAGTTTTAATCGATCTTATTAGAATAACAA
CAAACAAGTTTAAATGTAATTAAAAGGATTCTTTAGTAAATTTTTTATTAGTCTTGTTAAAATTATTTTTTAATTTTTTA
AGCACATTTTGTGTGAACTGCTATTTCTATAATCTTTGATTTAGAAATAGCAGTTCACTAGATAATAATAAAGCTAAAAT
TAATATTTTAGTATTTAATAATTCTTGAGAAAAGGTAAAATTGGTATATGTTTACTTGTTATAGAAAAATCTATCTTGGT
AGGACTTTAAATGTTTAATAAAATAGTGCTTAGATAAACTTGTATATTTACAACAGATTATTTTTGTAGTAAGGTAGGTA
AGGAGCATATATGAGGATTTTGGTTGGCGTTTGCATAATAGCAGCATTGGCTTTATTGGGTTGTTATTTGCCTGATAATC
AGGAACAAGCTGTTAAAACTTTTTTTGAGAATTCGGAAAGTAGTGATATGGGTTCCGATGAGATTGTTACTGAAGGCATA
TTTTCTAGTTTAAAATTATATGCATCTGAACATCGTTTATTGGTTGAGATAAAAAAGACTTTAATTAGTTTAAAAGATCC
TAATTATCGTGATGTACCCCCAGTGCGTGACTATAATGAGGAGTATTTTAATAAATTCTTTTTAGATTTAGGTTCTGAGC
GATCTAAAGACTTGATTAAGTTGTTTGGTAGGGTAAAAAATGAGCAGAATAATAAATTTAAAAGTGAAGTTTATTGGCTG
TATTCATGTATAAGCGAGTTATATTCTCTAGATATTAAGTATTCTGGCGAAGAGGGGAGCCCTGAGTATGATCGTTTTAT
GCCTAGACCCACTGCTTATCAACAATATTTAAAAGTGAAGAGAGAAATAGAAAGAAATACAATTAATGGAAAAATTTTAT
GAAAAAGAACATATATATTTTGAATATATTTTTATATATACCATTATTTTATTCATGCTTTTTGACTACACCAAAATCTT
CAAAAATCAACAGTATCAAAACCGAGGTTTTGGATTTTAAGATAATTGAAGAGGGAAATATTATAAAATATGATAAAAAG
CCCATTGAAGAGAGTAATGAAAATACTTGTCTTTCTTTTAAAGAACCCGAATTAAATGAAATAAAAGAGGGAGAAGTGTT
TGAATTACTTGCAGGTGGTTATGTTACATGGGCAAAATCTGGTGACTTAAGGGTTTTAAAAGATAAAAATAACAATTTAA
TTGAAGATCTTAGAGAACTTAGGTACTCTTATATTTTTTCACCCATTCGATTCAAAACTTTTTTTAGTTATAATTATAGC
ATTAATGACAATAACTATAAAATACTCGGCCAAAAAGCACCTATAGTTAAGATAATAGCATTTGAATCAACTAAAGAGTT
TGAAAAAAAATACGAAATAAATAGTTTAAAACTAAATTCTGAAGAATCTAATATTGATTTTGAACAAAATAGAACTGGTT
TAGCCAAAATTAATTTAAAAGAAACTTCAAAAGAACCTAATTACATTTATTCATATAATTTTGGAGTTTTTGACAATTCT
TTAGCAGATTATTTTAAGTTATTTTATAAAAAAAATAACTGTAACTATATGCCTGCATATCTTACTATAAAAGATAAAGA
AACCGATAAATATAAAACCTACGAAATTATATTAAATCTAAAACTATTTAACGATACCATTAAATTATTAATTAATAAGT
ATTCAAATTTATCAAAAGAAAAATTAAAACTTTTTACTGATGAATGATAAAAATTGAATAAGAAAAGCAAAGACAAAAAT
TTATCAATTAATGTAAATAAATACAATTCAAAATTGATAAAGTTGTGTGACATATTCGGTATCTCAACTTGTCGATTTAA
AAGTATTGATAGTGAACTGCTATTTCTAAACAAAGATTATAGAAATAGCTTCTTGTATCTTCCCATGATAGCTTTTAGGC
CTTTTGTGCAAGAACCCGGTCATCCACTACATGGTCCACAAGTTTTACTTTAGGCAGTTCCTGCCTTAGTTTTTATCTAA
AAATAACAAAGAATACTCCACCTATAATTTCTATGAAATTTAGATGGAGATGAATTTGTAACGCAAGTTAAAATATGATA
TTATAATTATAAAAAATAATGAGTGCTAATAAAGCTTATAAGTGCAGAATATATCCCAACACCAATCAAAAAAAATATTT
TTCAAAAGTATTTGGATGTGTAAGATTTTTGTATAACAAAATGTTAAGTGATAAGAAAGATTATTATGAAAAAATAAACA
AAATCTTATTATCTATCCACGTAAATATAAAGAAGAATTTCTATCCTTAAAGGAAGTTGATAGTTTAGCTCTTTGTAATG
TCCAACTTGACTTAGACTCTGCGTATAATGATTTTTTTAGAAAAATTTTTAAAAGAGAAATAGAACACAAGGATTTCCTA
AATATAAAAGTAAGAAAAATAGGCAAACTTATAGAACTAATAATCAAAAAAACTCAATAAGAATAGAAAATGGTTATATA
AAACTACCTAAAATAGGGTTTATAAAGTTATGTCTACATAGGTGCATTAAAGACAATGAGCTTATTAAAAATGTAGTAGT
AGAAAAAGATACTGATGATAAATATTATATTTCAATAACAGTTGAGTACTTAGATACTAAAAATAACAATGAAACTAAAG
GTGATAAAAAAGAGATAGTTGGTATTGATATGAGTATGAAACACTTTTTAGTAAGTAGCGGGGGTGAGAAAATCAATCAT
CCTAAATATTTATTAAAAAATGAAAATAAACTTAAAAAATACCAAAGAAAACTATCAAAAAAGCAAAAAGGTTCTGTTAA
TAGGGCTAAATCTAGATTAAGAGTTGTCAAGCTGCATAAGAAAATTTCAAATCAAAGAAAAGACTTTTTGCATAAATTAT
CTTATTACTTTGTATCCAATTATAAAAACATAGTAATAGGAAATTTATCAATTAAAGGCATGCGAAAAGGAATGTTTGGA
AAAAGTATTAATGATTTAGGATGGTCTGAGTTTGCAAGACAATTTACATAGTTTACTTGATGGAAAATATCTATCTACTT
TATACAAAGCAGATCCATACCATTTTGATTTATATGTATGTAGTAGTTGTCACATTAAAAATATGGCTCTAAAATTAAGT
GATACTAGGTGAGATTTCAGTAGTTGTAACAACTTTGCATGATGGAGATATAAATGCAAGTCTAAACCTTAAGAATTATC
TCTATTAATAGAACCTTTTTGCTTTTTTGATAGTTTTCTTTGGTATTTTTTAAGTTTATTTTCATTTTTTAATAAATATT
TAGGATGATTGATTTTCTCACCCCCACTACTTACTAAAAAGTGTTTCATACTCATATCAATACCAACTATCTCTTTTTTA
TCACCTTTAGTTTCATTGTTATTTTTAGTATCTAAGTACTCAACTGTTATTGAAATATAATATTTATCATCAGTATCTTT
TTCTACTACTACATTTTTAATAAGCTCATTGTCTTTAATGCACCTATGTAGACATAACTTTATAAACCCTATTTTAGGTA
GTTTTATATAACCATTTTCTATTCTTATTGAGTTTTTTTGATTATTAGTTCTATAAGTTTGCCTATTTTTCTTACTTTTA
TATTTAGGAAATCCTTGTGTTCTATTTCCCTTTTAAATTTTTCTAAAAAAATCATTATACGCAGAGTCTAAGTCAAGTTG
GACATTACAAAGAGCTAAACTATCAACTTCCTTTAAGGATAGAAATTCTTCTTTATATTTACGTGGATAGATAATAAGAT
TTTGTTTATTTTTTCATAATAATCTTTCTTATCACTTAACATTTTGTTATACAAAAATCTTACACATCCAAATACTTTTG
AAAAATATTTTTTTTGATTACCGTTAGGATATATTCTATGCTTATAAGCTTTATTAACACCCATATATTCTATTATTTTA
TAATATTATATTCAAGTGTATAATGTCACAGAAGCTAACTTTTAATAATCCCTGCATATATTCAATTAATTTATGGTTGA
ATTCATTAAGGGTTATTTTCCATGAATAGCATATGTTAAGTATTATTGGTAAAGGGAAGATGAAAGTCTGTCATTTATGC
ATTCATGCCTATATTTAGTAACTAATATTAGGTATAATAAAGCTCATATTTATTACTAGAATTTACTCCCAATATTCAAC
CTGCTAAATTAATCAATAATCTAAAAACAGTATCTTCAAGGCTTATAATAAAAAATATTCTACTTATTCAGATAAGTATT
ACTGGAAACCTTATTTTTGGGCTAAGAAGTTATTGCCTTATATCTACTGGAGGGAGCCTAAAGCTATAGGAAGAATAAAT
TATACATAGTAAATCTATCGATATAGACTGTTTCTTTGATCTTGATAAAGTAATAGTAATACTAAAAGCCTATAAATATA
TAGGTGTAAATTAAAAGCTTTTTTAATCAGATTATATTATGGGTTGAGCATTCTCTTGTTTTTTTGTAATAAAATTAATC
AGTTGCTTTTGCAATATGAATAGGTTTTATTATAGGAATCCGAAACATTGGTCTCTCTAGAAGAATAAGAACGACTTCTA
GTATTATTTAAACCTAATTTAATTTTAGAATTTTTAACTATAGCCTCATTTTTACTTAAACATTTATAATTTGAATTATC
CATGTATTTCTTTTCTAAATTAAAAATATCATCCATTTTGTTTTCAGCATTATTGCTTGACAAATCACAACCTAATACTA
ACAAGAAAGCTAATATTGTAGATAATAATGAAATAGAAAATTTTTTGTTCATAAATCTCTTCTCCTTAGATTTTAATAAT
TAAAAGTCACTTTACAAAAACTAAAAAGCAATACAAATAAATATACCTCGCGGGATAGATAGTAGGCTCTATTGCAACAA
GCATAACTAATTTTATCTTTTTATGTAATAAAACTAGTCCAAATTTATATTTATTTTTTGCTTTAGCTATAGAAATTATA
TTCTAAATTAATCATTTTTTAAATATTTATTGGTTTTTATTTGTTAAGCCACACTAGCTTTATTAATGGGTAAATATTAG
AAGTATACCAAGATAATATAATTTATTACTTAAATGAAAATCTTAAAAGAACTATACAAATTACTCAGCATCTTCTTTTT
TTTTAACTTTTTTAGAAAGTCTAAAAAACTTGTGCTAAAATAAAAAAACACATATTATGCTCGCAATTTTCAAATAGTGT
AATTAAGCTCTTGTATTTAATAATAATCAAATACTTTTCTCTAAAGTATAGTCAAATAATAGCAACACTAAAAAGTAGTA
ATATTCATTAATATGAATCTCTAAATCTCTGGCATACATTTTAAATGTCATTCAACGTCTTATCTTCACAGGATTGCTAT
TAATAGGAGAAAGTCTAATGCACTCAATTCTCCATTATTGCTATCCACTTAAAGAGATGGGGAATTTGAAAACATAAAAT
AATTATCAAAAACATTAGCAAATCCCCCTTTATCTCTATGATGCTCCTTCATATCTATATGATTTCTATCTTTACCTTCT
ACATTAAGCTGATTATCTCTACCATATTTAATATAGCTAAGCGGCTTTTTAACTTTACCCATATTTTTCAGTTTGAATAA
AAACCTTTTAACATACTCTTCTATTTGGGATACATCTCCTTTTCAATAAAAATTAAAATGCACTGATTTTATACATTTAC
GAAAAAAGTTAATGTATCGAGTTTTTCATTACTAAATCTAAGATTGCTTTTCTAACCTAGTTTTAAATTAATACTTTCAT
AAGCTTTACAAGCTTTAGTCGCTCCGCATATAAAATCCAAAATTCAATTGTTTTATATAAGTAAATATCAAGTAAATTTA
AATTGGATAGTAAAATATTAAATAGGGGAAAAAACAAGCTTAATATTGAGTGATAAATAAATTTTTCTCTTATTAAATAG
TATAGTAATGATATCCAAAGTATCAAGGGGCCATTATTCTTCATTAGATACCCTGCACAATTTTAAATATAGTTCTTTAA
CCTTTTAGTTGTAACAGGCACAATATTTTTAACAATATTAAGTAATCCTTTAACATATTTGCGAATTTCTTTTGATGAAT
TCTTATTCACTTTTTTTGTTTCATTTGATTCCAATCTTAATTTGAGTTGATAAAATGAAATTAAGATTGGAATCAAGCTG
ACAATACCATTTTGTATGCAAGCTTAATAGTAAAAGCTATTCTAAATACTTACTTTAAAACATGGCAATCTACCAATTCT
GATATAAATCAAAACAATATTTTTGACTTTTATCTAAATCAGTTAATATACCTTTTGTAAATTGACGAAATCCATTTTCT
TATCTACAACACTTTTTTACAACTAGAACTTTAATTATTTTACTTTAAACAAGCTACATATTTACATATTATGTAGCCTG
TTTTAAATTAAAAAAATTAATATTAGTACCAAACGCCATTCTTGTCAATGATACCTTGCACTTCTTTAAGAGAATCCCTC
ATTAATAAGATTGACGTTACTATTGCTTTATATGCTTCGTATAAATTAGATTGTTCTTTGATCTTTGCAATTAAAGTTTT
TATTTCTGCTTCAATGTTCTCTAATTTCCTTTTTGCATGCGTGTCATTTATGTATACAAAATTTGCTGCAGTCTTTACAC
TTACTTGAATATAATTTAATAAGGTCTTGAAATTTTTTTCAAGGTCTTCTTTTGTAAACTTTGCAGCTTCTTCTTTAGCT
TTGGCTTTAGCAAAGTTGTCAAGGCGTGTAGAATACATTTGGGTTAGCTTTGTTGAAAATAATGTATAAGTATTATATAT
CTTAGTAATTGTTTGAATTGCTGAATCTACATTATATTTAACACCTTCTAGATAAGATTGATATCGATTGCTTAATCTTA
TTTCCTCTTCATCCTCTTCATCCTCTTCATCATATTCATCTAAATAATACTGATCATAATCCTCTTCCTCTATTTCATCA
GTGTATGAAATAGAGTTTGATCCTGCAATGCCTTGTAAGGAACTCTTTGGCCTTAAATCAGAATCTATAGTAAGATCAAT
TTCATTACTTTCAATAGGCTCCTCCAATTCACCACTTTCACCGCTAAGGGAATTTAAACTTCCTTGAGTCATCCCTTTAT
ATTCATCTTGTTGTTTTTGTATTTTTTCTTTTCTAGTCTCAGATTGCTCTTTTAATAATTCAGTTTTTAAACTTTCTTCC
TCTAAAATTACATTTTTTTGTAAAAAATTGCTTTTATTAGCAGAGTCCCTTTTTAAACTATGAATATACGGTTCTTTTCT
AGAAACCTTGCTTTTGCCTTTCTTTCTAGCAATCTTACCTTTACCTTTCTTATTCATAGGCTTTTTAATAGATTCCTCGC
TAGTCTCTAAAATAGAGTTTCCCTTATCAAATAAGCCAGGGGATTCCTCTTTCATTTCATATCTTATGAATAAATCACAA
CTTATAAAACCAAAAAGTAATCCCAAAGCCAAATATTTACTTTTAACTTTTTTCATGCTTTCTCTCCTTTAAAGTTAATA
CTAACTTTAAATCATTTTAAGTCGGATTCCAAAAATTAATAAACTTCTCTTATCAAAAAGAGGCAAAATTATTACAATTT
TAATTGTAATAATACTAAACTAATATTTACTATTATTTATCAATTCATTGAATTTCTCTTTCTTTTTAAAAATTTAAAAT
AAGTGCTATCAAGAGGGTGAACAAAGTACTTTTTATTAAATTTTATAAACAGATCTTAAAAAATAACTTCTAAATAAAAT
TGAAAAAAGTTTAAATGTAGCTACCATCTTATCATATGCTGATTTCATTCTTAGAATTCGAACTGTAATCAGACCTTTAT
ATTCTTTATCAATTATCATTGCCCTGAATCATAAATTTTGCTTTAAAACTTGATGTGCAGGTTTTAGTATTACTAAGTTG
AAATATTGCAAATTTAAAAAGTGCTACCACATCTTTAAATCTTTTTTGATTTTGAAATTGATAAATATAGTTAAGTTTAT
AATTAGCAAATATATGCTTTCTTAATGAACTAGAATTTAGTGATATTGCAGATATAATCAGTTTAATTGAAAATATTTTG
GGGAATAAGCCTTCTAGTGGGGATAAAGAAAAAATGAAGAAAATTAGAAAATTAAGTAGCTACTATAAAATTTTTCCACT
ATGGAATTGAGTTTCCAGATGTTCAGGAAGGATTTGATATTGTAATTAGAAATCCACCATGGGAGAAAACTAAGTTTAAT
GAATCAGAATTCTTCTCAAAACATATTCCTAGCTACAGAAGACTAAGCATAAAAGAACAAAATAAAATAAAGCAAGAAAT
ACTTAGTAAAGACAATTATTATTTGAATACTGAATACAATGAAGAAAAAAGCAGTATAAGCACTATTAATAAATATTTAT
AAAAGTGATTTTAAAGACTTTGCTAGTGGTGGGGATCCAAATCTTTTTAGATACTTTGTTGCATTTAATTTGAAACTAAT
AAAACCAGGGGGTAATTTAACTTATTTGGTTCCTTAGGCTCTTTGGAGTGAGTCTAGTTCTCTATGTTTAAAGATTTGTC
AAAAGATAATAAATAAAGTTTAATTAAAGAAAATATTATTCTTAAATTATCTATATATTCACTTTCCTCATATTCTTTGT
ATGTAAGTAGCAACTTTGTTTACTTTCTTGTTTGCAAGCTCTTCTTCGGTACGAATGAGATAAATCCCGTCTTAAATAAT
ACGATGAACAGTAGTATCTGCAATTCTTAGGTCATATTCAAGTAGCGTTTCGTATAATTCTCCAAAACTTTTGGGATCTA
ACCTTGAATACTCTACAAATTTTTCATCTTTAATATTTTTTTCTTCAAAGAAGAGTATTTTAACAAGTATTTCTTCAAGT
TCACTAATACTTAGCAAACTTTCATTATTCAAATATTTAACCTTATCTTCTGCAAATAATCCTCCATTAAATACGGGGAA
CTTTATTGCATCACTTCCCTTATCAAGTAAATTGAAAATTGTTATTATTTTTTATATCCTAATTTCTTTTTTGTATTTTA
ATCATAAAAAAATATCTAAAAGATATAGAAGATCTGTATAGCTTGTTTTCTTCTAAAATTTTCTTAAAACAGTCGTTGTC
TTCAATATATGCAATAAAAAATATTCTTAAAATAAAAATAATTGCCTCTTTAAGTATGCTAGCCAAAATATAACGAGTAA
ATTCTTTGTCTGATACTTTAAATTCTTTGTCATATATATTTTTTTGCAATTTTAAATACTATAGAGTCATCAGGCTTCTC
ATAAAGCATCTCTCTAAGAGTTTTTTGAATTATATCTTTTTCTTTAACTATTTGCTCTTTTTCAACTGCTATTACATTAC
TTGTTTTTAGGTAGCTTTCTTTTCTTATAATATAGCTAAATAAAATAAACCATTCTTGTTATTTGTATTCTTTTTTGTCT
TCAATTTTAGAAAAATCAAATTCAATATATCTTTTTTCTCCATAAAGTTTTAGATTTATCATATAAGCTCCATACCTTTC
CATTTGAAAGTATTCCATAATGTTTTTGATATTGATTTAGACATCTATATAGCTGATCTTCTGCTTCTTTTACCTTATCT
TTAGCATCAAAACTAAATACTGGATGCTTAACTTCCGCTATAAGTAAGATACCTTCAGTTGAAAATATGGGAATTATTTT
TTTAGCTTCTTCTAATTTTTTATTAAAATCTACTTTGTCTATATCATTTTCAAAAAGTAGTATATCTACTTTGGATTTTA
CTCCTTCTATTTGCCCACCTTTTTGTTGTTCTACTGAATAACTTAGTTCTTCAAAAATAGATTTTAGTAAAGACTCTATA
TTTGCTTCTGTTGAATTATCATCTATTGAAGAAAGTTTATTTTTTATAAAAATAAAAAAGTCTTTTAAACTATTAATACT
TTCTTTTCTTATAAAGTCTCTTGACAGTTCTTTATAAAAAGATAAATTTGGATCATTTGTTTTTATAATGTAATAGGCTT
TCATTGTTTATGTTTAAACCATCATGTTATTTACAAATCCTTTTTAGCCCTTCTTGATATTCACAATACTCTTCTCTAAG
ATTAATTTTTTTAATTAAAAAAACTAATCTTAGAGCAAGTCGACCAAAACTTATTTTAATATTTACTTGACTATAAATAA
TTTATATTTAGAATAAGCTTTTAAACTTATTTCTCACTTTTTATCAATTCTCAATTAATTAGATTTATTATTTTTTTTTA
TAAGACACCTCTTGATTAAAGAGCATCTAAAAAACACTTTTTTCTTTAATCCGAACTTTTCTTAAACGCTCTCCAATTTG
TGAAGCATAAACAAAAAAATGTTTTTATCCTTTTCATTTTTAAAATTACAATTATAGAGTCTTTTGTTAATTTCTTCTTT
AAAAGCATCTTGCTCAGAACTATATAAGCAACAAAGCTGTGAAAAATTTTTAAAAGAACTTATCAGTGCAAAAACAACGC
AAGTAATAACCCGGTTTTTATTCATAATAATCCCCTCCCAAAATTAAAAAATAAATCAAAGACTTTGATTTACAATTTTT
TAGTAAGTAGTGAAAGTGAAAAAACAAATCATCCTAAATATGTAACAAAAAATGAAAATAGGCTTAATAAATACCAAAGA
AAATTATCAAAAAACAAAAAGGTTCTATTAATATAAACAAATCTAAATTAAGAGGCTAGGCTATATAAGAAAATTTCAAA
TCAAAGAAAAGATTTTTTGCATAAATTATTATTTCTTTACTTTGTAGATAATTATAAAAACATAGTGATAGAGAGCTTAT
TAATTACTCGGACATGCAACAGGGATTTAAAGTTAAAAAACCTAGCATTCAATGTCAAACTCCAAAATTTAGATTTAAAA
ATGAAAAAAACCCTTTTCGGGGCATCTTTTCGACATTAAACTAGGCAAAACAACTTAAGCCTATTAGAAGTAATAGAGTA
TCATTAATTAAGCATTAAAGTCAATAAACCTTGAAAATTTATTTATTCCTTTTCTTTTTAGAATTATCATATTTAATTAT
AATCTCCGATAAAATATCTTTTTTATTTTTAAAAATCTCCTTTAAAACAAAATATACTCTTTTGGTATCTTTTCTACAAA
AATCATATAATTCATTATCTTTTATTAAAATTCTAATTGGGATATTTTCTTTATTGTTTGTATTAATATCTTCTTGATTT
ATTTCTGATAACCCTTGTTTTTGTATGGCGTGATATATGCTATTAAACCCCGCTTCCTTAATTTTATCAATAGAAATAAC
ACCTTCTAAAACCTTTTCATAAACTTTTAAATATGTATAAGCCTGGGTTTTTGCAATTATAAAAGATTTTATAAATTGTT
CAAAGCTTTTAAAACCATCATATTTGTAAAGCTTTTTTTGTTTAATTTCATATAGAATTTTCATTCTTTGAATTTTATTG
TCAATATCATCTTTTAAATTAAGCTTTAATTGGTCTTTTAGATCATTATAAATTATTAAATTTTCATCTTGATTATTATT
TAAATTTTGACTTTTATCAATAAAATCTTCAAATCTATCATTTAAAATGATCTCTTTTTTATTTTTCTTTTTACTTTCTT
TCCCTATCATTTTGAACTCCTATTGCTTTAAAAGCAGATATTTATATGTATTTAACATTAACTTGCATTTAAAAAATAAG
TTTAGACTAATAACATGAGACAAAAACACATAATAAATCTAATATCACTAATATATGAATAATTATTGACACAAGTTAAA
ATTTGTGTCAATAATTATTCACAAATAAAATCGTTCGGTTCTGAACAATACAAGAGGATATTTCTAAATCAAAGATTATA
TAAATAGTGGTTAAAGAAAATCTATTTTTTTAGATTGTTTTGATTATTTACACCCTGGTTGTTATTTATTATTCTATTCT
TAATTGAGCTTATTAAAAAGCTTCATTCTAGCTACTGCATAATAGTAAATGCTTTTTGTCAAAAAATCGCCCCCTCTCCC
AATTAGCTTAAATATTCTTAAAATGGTTTTTGGCTTTAATTTTAACAGAAGATTGAAATTTATTATTTTATATACTATAA
TTTTTAACTGTAAATTAACACACATTAAGCTGAGGGACAAAAAATGAAAGCCGTTATACCTAGTTATAGCCATCAAATTA
ATACCAATAAATCTAATAAATTACTTTCAAAAGACTGTAAACTTAAAAAAATAATTTCGGTTATTATTTACTTAAATAAA
GAGTTTGAAAAAAAATATAATGAATCAATACACAGAATTCATTTTGACCCTGAAAAACTAAAAGAAATTCGGGTTCATCA
TCAAGGAGATATACTTCGAGTGCTAAACTCAAATATACATAGAGAGAATAAAAAAGAAACTACAATTAATACTCTAAGAA
TAGATTTAAGATTTTTAGTTAAGCTAAAAGCATTGGAAAAAAGAATGCTAACATTTTCAAATAACTTCGGAGAATTCAGA
GGAAAGCTCTGTATATATAAGGCATCCCCTATTGCATATAAATTGATCGACACATATTTTAGCAACACCAAATCAGACTT
AATTAAAAAAGTAAAGAAAGAAAAAGATGTTTTAAGGGAAAAGAAAGAGCATTGTAAACCTCAAAATATCACTGAAAATA
TCACTGTATATAATAAACAACATATAAATATATATAATAAGAATTCTATAGAAAACTCTTTTTTAAAAAAAATTAAATCC
ATAGTTTCTAATACAAAAAACCCAATTAAAACACTAAAAAACACTTTATTAAACTATAAAGATTTTAAAAATTATTTAAA
ATATGATTATGAGGCAAAAGATATTAAAGAGTTTTTCTTGTCCAAATTAAACATTTATAAGCATAAAATCCACTTTATGA
GAAAAATTGCACCCTATAAAACCGATTTTTATACTCTTGCAGGAGAATTTAAAGATATTTATACTACTAAATGGAAAGCA
AATAAAATAACTAGCTTTTCAGGACATGCTGGTACAATAGCCAATAATATTTTATCTAAAATTTTGTCAAAGGGATTGAA
ATTTGAGTAATTTGCTTGAAAAACTCAGAAACAAAAAAAGTGATATAGAAAAAAGAATTATATTCAATAGAATTGAAGAA
ATAGATAGTAGAAAAATATACTGTACAAAAATATTTAAACATTTAGTTAGTTTTAAAATTACAAACAAAGGAAAAAGGCT
AAGACTTACTTTTCAAGAATTTAATAACAATGAAGATTTTCTTTTCTTCAATTTATTTCCTTTAAGAGAAAATGATAAGT
TCCTAGAAATAAAATATAAGCATGATAAACTTGATAGACCCTTTTTTCTTAAAAAAGAAAATAATAAAACTTATGCAATA
AAAAAGCTCTATTATATAGAGTTTGTCTTTAAAAATGGCTCTATTAAAGCCTATGTTCAATCTTTAAGAACACTTTTAAG
AAAAAATAAAGAAACCACCGAGTATTATCAATTCAATTTATCACATTTGAAAAAAATGGAAAAAAAAGTATATGAATTTT
ATAATAAAAAACTAAAAGATGGGGGGGTTATAAATAAATGGATCAAAAAAAACCAATTGTAATTACACTTGCAAGTTTAA
AAGGAGGAGTCGGTAAAAGTTCACTTTCTATACTTTTTTCTTATGTTTTAAAAGAATTGGGGAAAAAAGTGCTACTGATT
GATTTAGATCCACAAAATTCTTTAACTTCTTATTTTAATAAGTATATTTCAAGTATTAAAAAGTATAACGTTTATGAATT
TTTAAAAGGAAATACGTATTTTGATAAATGTGAAAATAAAATTAATGAATTTATTTCTATAATTCCCTCTCATCCTATTT
TAGAAAAATTTAACACGGATGATATAGATTATAAAGAAATTATTTTAGAATTTAGATTAAATAAGAGCACCAAAAGTTTT
GATTTTGATTATATTATAATAGATACTTCTCCTAGTAGGAATTTCCTTTTAAAGAATGCTCTAAATGTTACAGACCATAT
TATAATCCCAGTTCAAGTAGAAAGATGGTCAATAGAAAGCTTTTCTATTTTAACAGAAACAATAAATAATATTCAGAGCA
TTAAAAACAAAAGATATAATATTTCTATTATAGAAAACCAATTTATTAAAAATAGGAATACCTTAAAAGAGGTAGAAGAA
GTGCTTTATGAAAAGTATGGCAAATATATAAAAGGTAAAATTCACTTTTCAAATAGTATAAAAGTTTTTATAAATGACCT
TTTAGAGCCTTCTTTGAAAGAAATTTATTATAGGGAAGCTGAAAGCGCTTTAAAAAATATACTGTAAATCGCTATTTTGC
TAATTGCTGGATTTTAGAAATAAAAATTATAAAGAATTTTACCTAATTGGTTTTAATGATCTTAAAAATATAAAATTAAC
CATAAATTAATTATTTTTATTGTACGAAGTTGAATTTTAGCATCAAAAAACTAATTGATTTAAACTTATAAAAAATTCTA
AATATTTGAATTAGAAGCTTATCAATTGTAGTATTAAAAATACAAATCTAAAATTAAGTGATATTCTTTAGATTTACAGT
GGCTTTAGCAAGTTGCATTTCAATAAAATAAAGAAGCCCCTATTTTTAGGGGCTTCTTTATTTTATTGAAATGTAGTATT
TTAGTTTCAATTGTTAGGTTTTTCTTTCCCAAATATTTCTTCTTCTAATTCTTCGTCTTCTTCGTCTCCAAAATCTTCTC
TATCTAACATCTCTTGCTCTTGTTCTGCCTCTAATTCTGCTTCTATTCTGCCATCAGGATCATCTACAAATTCTGCATCT
CCGCCGCCCGGTATCGGACTTCCTAATAGTGGTTTTTTCTTGCTTTTTAGTAAATGTTTTTTAAGTTCAGATAATCGAAT
TATATATATCTTATTATCTTTAAATTCTAATAAAATATGATCATTATGTTTTTTTATGGAAGTTAATTTTTTATTATTAT
TGCCAATATTTATAACTTTTAAAGCTGTTTGAATCCCAAGAAGCATGGCTTTTTTAAAATTATATCTTCTTTTAGATTTT
ACTTTAAAAAGCTCTTGATTATTAATACAATCTTTAATTATAATTCTGCTATCTTTTTCTTTTATGCAAAGTGTAGTGTT
AGTACCTTTTTCAGTGTCTATATTTTCTTTATTGATAGGATTTGAAACCGATTTAGCGGGTACTTTAAAATTGTATTTTT
GGCGTGATCGAGAATCTTTTGAAAAAAGATTGCATGAAAGCAATAATAAACATAAACTTAAATTGATAATATATTTTTTC
AATTTATAACTCCTTAATTTAATATTTACTTTATTTAAAAGTATATGTTTAATTTTTTATTAACTATTTCCCAATAATAT
TGATATTATAATTAATAAATATCTTTTTTTAAAATAAAATTTTTATAGAGGTAATAAAAAATATAAGTGCAAAAATATAA
TCTCATAAGGATGCTATTAAAAGCGGAGCCGAAACAAAAATGATTTTTTATTGATTTATTTTTAGATGTAATGAGATAAA
AAAAATTTCACTAGTTTTTATATAAGCTCGGGTTCTAAGGGAGCTAAAGAATTAATTAATTTGTTTCTTAAGATTAAGAC
TTGGACAAACAATAGTTTATTTTAACCGGGGGGTATAAATGTTATTTATTGAGAAGATGCATCAATATTTACACATATGG
TTTCCATAAATTAAATCAATAGTAACGTTTTGCGTTATTACAGGATATTATTTATGGTGCTTGTGCCTCCAAACAGCAAT
CAAAAACTACTTTTTGCTTAAGGATTTAATGCATAAAATTTTTAAAATAAAAAACTGCCAGACACACAATTAATAATCCT
TAATAGATAATGACAGACAAAAAACTTTTGAGTTCCTTCTACAATTTTATCGCTTAATTTTTTAATCTTTTTTTGCCTTT
TTATAATAATTTAAAATTAATAATCTACAAAACAAAAAGAATCAACATCAAACAGTCCTTTATCATTTATCTTTAAATGG
GGAACCACCGTTAAAGACATAAAAGACAAAGTCATTAGAGGATCATCAAGCCGAGAGCCTAAAACATTTTTACAAAAATC
ATTTAATTTTATATATTGTGAAGCTACTCTTTCGGCTGAAAGAGTACTCATTAATCCAGAAATAGGAAGTTCCATTATTA
TAGTTTTTTCATTGTTTAGTGCACATAAACCCCCCTTATTCTGGATGATTGTATTTGCCGCTTTACACAAATATTCATCA
TTACTTCCAACAAGTATGATGTTGTGAGAATCATGAGCAACTGTACTTCCTATGGCGCCGTTTCTTATTCCAAAATTTTT
TATAAATCCTATAGAAATTTTACTATTGTCTTTATATCGATTTATTATAGCTATTTTTAAAATATCCTCGGCAATATTAG
ATTGAAAATCTGGGGCCAATAAATTGCTATCAATCATAGTTTTATGAGTAATAATTTGGTTGCTGATGCATTTGATTACT
GGGATCATCTTATTTTTAGTGGAAAATTTAAAATCCGAAATAGATTTTTTGCTACAATTAAAATTGTTTATAGGAATTTC
ATTTATTAATGGGATAAGTGAAATTCCATCATTAAAAACCAATTTACCATTAATGTAGGTTTTATTTATTTTGAATGTTT
TGATATCTTTTGTAATTATAAAATCAGCAGGATCTCCTATTCTTAACAACCCCACTGGGATTTTATAGTGTAAAACCGGA
TTAATGCATGCTATTTTCAAAACATCAAAAAAGTCGTGCCCATGCTTTATTGCACGAGCTACTATTAAATTAATATGTCC
ATTTAGAATGTCATTTGGGTGTGCATCATCAAAACAAAACATTAAGGAATCACAATATTTTTTAGAACATTCACTAATCA
AGGGATGCAAAGATTCAAAATTTTTAGCGGCACTTCCTTCTCTAATTAGTATTTTCATGCCCAAAGATAATTTATATCTT
GCATCTTCTATTGTTAAACATTCATGATCAGTGCTAATGCCTGAAGATGCATACTTTAAAGTTAAATTGGGGGACAAACC
AGGAGCATGCCCATCAACAACCTTATTACGCTTTAATGCAGAATTTATTTTATTTATAATTTCAATATCTTTGTTAATCA
CGCCTTTAAAATCCATTACTTCAGCCAAATAGTAAATATCATCTAATTTCATCAATTCATCTATATCTTTATCATTTAAT
ACATATCCTGAAGTTTCAAATTCTTGTGACAACGCTGGCACACAAGAAGGAGCTCCAAAAAAAAATTTAAACTCGGTTTT
TTTAGAATTATTTATCATAAAATTGATGCCATCAATACCATTAACATTGGCTATTTCATGAGGATCGCTTATTGTAGCCA
CAGTGCCGTGTGCAACTACTAAATGAGCAAAGTTTGATGGAATAAGAAAAGAACTCTCTATATGTATATGCGCATCAATA
AATCCTGGCAGCACATATTCATCCAATGTCGCATTAATTTTTTCTATGCTCGCAATATGACCGTTTGCAATCGCTATACT
AGCTGGATAAATTTCTTTATTAAAGATGTCAATATAATTAGCTTCAATTTTAAATAAATCCATTATTTATCCTCTCCTAA
AAACTTTTTGTTCATAATATACTCTACCTTAAAATCTTTAAACCTAAATTATAGCGCAAAGTGCCAGTATATTTAATTGC
AACTGTATTTAGAAAAAATAAAAATCGTCGATATTTGTTATATACGATAAAAATCGAAGATAATTTTTTGGGTAAAATAA
ATAGAAAAAATTTAAATAAAAAATAGCTAGCAATTCTAATTTTGATACCAGCAAAGATTATGTGGTAAAGTATCAAACAA
TTTTTAATTGATTTTTATAAAAAGGTTTTACATTAAATTTAAAATTAAATAACAATAATATTTCGAATCTCTTTTTCTAG
ATTTATAGGATTTTTATCCATGCTTAAAACAATATCTGAAAAAGCTTTATTTAAATAATCTCCCAATTTGATATTTTCAG
ACTTAATGGACTCTTTATTGCTGTTATAATCATTTAATAATTGTTTAACAAGCTCTCTAAAGGTTGTTCTTAAAGATAAA
AAATTTTCAAGACAAATTTTAATCCTTTTAAGATCAGGAATATTTAATAACATTAGGTTGTTTTTTTTATCAAGTAACAG
CCTCATTATTGCCTCAAATCTAAATTGGAATTCTATGCCCGCATTTTGCATAATTTTATTAGCAATCTTCTTAATGCTAT
GTACATTTGAATTTAAAATTAATCCTAATTCTTTCAACTCGCTTTCATTGTAATCTAAAACCGCATACAAACACCCTCTA
GCCTTTTTAGATTCTTCTAAATTATCAGCAAGTGTTTTCCTTAGTGTATACCAACTAACATTTTTAAATGGAAGATTATA
TTGATTAGATGGCTCACTTTTGAATTTTTCAAAAGAATTATCTATGGCTTTATTATTAACTTTTACAAAATTATTTATCC
AAGATAAAAGTTCATTCTTTTCTCCCCGCACATATTTTTTCCCAAGTTGTTTTTTATAATTATGATTTTTGCTAGCCTTA
TTTTTATTTAAACCATAGTTTTGACATGAAATAAATAAAAAAATATTGATTAATAATATTAATTTTTTTTCATAAATAAA
GCCCTTAAAATGGTTTTACAGAATATCTGCAAAGCCATAATACAAACTTATAATAAATATTAAATAGTAATCATTATAAA
ATTAAATATAATTTAAAAATGATTTTTTTGCAATATTTTGAAATGTCAAATAATTATGTGCTATTTCTAAACACAAGATT
ATAAAATAACTTCTTGCTTTAATATCATGATGGCTTTTAATTGCTTCAATTAACTTAAATTATGCAGCTATCTTGGCTTT
TCTTTTTTATAAAACATTGTTTTTAGCAAGGTCATAAAATTATGATCTACTAAAATGTATTCGGATTTATTAATATTAAG
CAATATGTTAAAATAAATTTAAATACAGTAATTTAATATATTATTGCTTTTAGGAGGCCAATCTATGTTTAGAGGAAAAG
AAATATATTTCTTGTTATTTTCGTTACTTTTGTTTATATCATCAATTATAATTTCTCACGGAATAAAAAACATTGGCACC
AAAAATGAAAATTATATTACGGTAAAGGGTCTTAGCGAAAGAGAAATTTTATCAACGTCTTCTAGTTGGGAGTTTAGATA
CAGCTTAACCGGTGACACTATAAATGATATTAATAAAGCAAATAATTTAAGCTTATCGAAGATTAAAAGTTTTTTTTTAA
AACATGGATTTAGCGAAGACCATATAAAAATGGGATTTATGGAATTTAATGAAGAGAATTACAAAGAATCTCTTTATAAG
TATAGAGCATATATATCTTTAACTGTTCATACAAAAAATATTGAGCAAATGGAAGCAGCAGAAAAAAATATTGCTGAGCT
TTATAATCAAGGTATATTAATTAGTAATAGTGGGGGGCCAAGATATTACTTTGACAATATTAATGATATAAAGCCCGAAA
TGTTAGCAGATTCAATTAGAAATGCGAAATTAGCGGCTTTGGAATTTGCAAAACATTCAAGTTCAAAATTGGGGAAAATT
AAAAACGCAAATCAAGGATATTTTGAATTTCTTCCAATTGATAGAAGCTTGGGCGCTCAAGAACGTTATCCAAAAAAATA
TTAAGAATCGTTACAACTGTTTCTTATTATTTGGATTGATATTTGGCGAACTATTTTTTCTAAAAACCCATATAAATAGC
TTGCGGTTTCATGCCATGACGCGATCTACACACCTAATTGAAGCATAGCTATATATATAGTTATTGCTGTACTCTTTATC
TTGTTGGCTGCTTCGCTTAAAGTTGTCAATGTTTTTTCGTACTCACCATCATTTTTGTTTTTAAGTTCGCTGCATACACC
TTCAAAGTATGTTTCTACATTTTTCATAAGAGTTTGAATACATTTTTTAGTTTCAATTTTACTGTTTAAATGTTCTTTAA
AAGAAGCGCTTACCGAATTTTCAGCATTAAACTTATTTACAACGGTTTTAAGTTCATTGTATTTTTGGTTACTTTTATCA
CCATTGCTACTTACCGATATTTTTAGCAACTCATCCAGTAATTTCACCATCTTTAGTCCATTCTTCAAATTACTTTTGGC
TGCATAGGTAGCATTATAACCTATATTAATTAGTGTTTGAAAAACTGAATAAATTTTTTCTGATGAATTCTTAATCAATT
TGATTAAGCGAGGAGTATCCTTTACTTCTATGTTTTTACTTTCCTTGGTATTTTTTTGATCTTCAATTTCTTTTTTGGAT
TTTTCAGAATCATCTTGAGCTTCCTTTGCTAAATTTTCTAGCTCTTCCGGAGTTAATTTTGTGATTTTTTCCGAACTTAG
ACCTGTGGCTTCACTTATCTCATCTAATACTTGATCAATAGATGTTAGTGCTGATTTACTTTCTACAGTTGCTTCATCAA
TGGGATTGTCTACATACCATTTACATGAAATTATTAGCAGTATAGATATTGCCAATATTAGTTTACTCATTTGTAAACTC
CTTTAGGTGGTATAGTTATAGTGCAAATATTTAGCTTCGACTATAAAAATCCTCAAAAGTGAAAGTCAGGGATAAGAAGA
TTTTTGATTTAGTTAACAATCTCCTTTCGGCGATAAAGAATTGAAGATTCCCTTATTGAAGAGTAAACCTAGCAGTAAAT
TTAAAATCATTGATCCTAAAAGGATAATAGTAATCCTAAAAAGTATACAAAATTATAAATTAATGAAATTTTAATGCTAC
TAAAAGATAATGTTGACAACATTAATTCGTAGCAATCCAAATATAAAAGCTTAAAAACTTATAAAAATGGGAGAGCTTGT
TATTCCCAGCAGAAACAGTTTGTGGAATTGGTACAAATATAATCCAAAAATGATCTTGAAAATTTTTCTAATTTTACTTT
ATTTGGAACATTTTAAGCTTAGTAAAGCAAAAATAAATAAAATGCTAAATTTGAACTCCAAAGACGAATTCTTTAAAGAA
AAAGAAAACAATTTTATTGTAGCCGGTCTTATTTTTTAACTATAAAAGAATTTAAAATCTTACTTAATGATTTTAACACA
ATAAAAAATAAAAAAGGAGAAAAATATTTTCTTTCTTTGGCAAAGGGTTCTTGCAACTATTTACTAAATGTGCGCCCTAT
TTGTGAATTTAAAAAAATCTCATAAATGCCTATTAATTAAAAATATCCAAAAAATTGAGGTAAAATGGGGCAAATATTGA
AAAGTATATTCCCAATATCCCAATCATAGTGCCAAAATCGATTACTAAAAATAAACCCATGAACTGCTTTATAACAAAAA
AAATATTTTTTCCAACATTGCTTTCATAGATATATGGACTGCCAAATTCTCTTAAATTTGAAATTATTTCGTCAATTTCC
ATTTGTTTTTGAATTGTATACTTCAAATAACTTTTAAGAACTTGATAATTTCCAATTTTGTTATTCATAAATTTCATAAG
ATATTTAAAAGTTAAAAATCAAAATAGTTGAGTGCTGATCAAGACCGAAACACAGTCAAAATAAGAAAAATTACATAAGA
TTTGAAAAAAATAAAAAAATTCTTAGAAAAGCTCAAAAAATATCTTGTGAATCCAAAAAATTATAAAAAAATCAAAGAAG
GCGTAATGCCTCTAAGAAAAAATTAGAATTTCCCAAACCAGAATTAAAAAAATCTTTACCCACAAGTTAATTGTAAAGAT
TTTTGCAGTTAAGGTAGAAATGAATTTTGAGCTATAATTCACTAAATATATTAAATATTACACTACAAGGAGGTGTTTAC
AAATGAGTAAACTAATATTGGCAATATCTATACTGCTAATAATTTCATGTAAATGGCATGTAGACAATCCCATTGATGAA
GCAACTGCAGAAAGTAAATCAGCACTAACATCTGTTGATCAAGTATTAGATGAGATAAGTGAAGCTACAGGTCTAAGTTC
GGAAAAAATCACAAAATTAACTCCGGAAGAGCTAGAAAATTTAGCAAAGGAAGCTCAAGATGATTCTGAAAAATCCAAAA
AAGAAATTGAAGATCAAAAAAATACCAAGGAAAGTAAAAACATAGAAGTAAAGGATACTCCTCGCTTAATCAAATTGATT
AAGAATTCATCAGAAAAAATTTATTCAGTTTTTCAAACACTAATTAATATAGGTTATAATGCTACCTATGCAGCCAAAAG
TAATTTGAAGAATGGACTAAAGATGGTGAAATTACTGGATGAGTTGCTAAAAATATCGGTAAGTAGCAATGGTGATAAAA
GTACCCAAAAATACAATGAACTTAAAACCGTTGTAAATAGGTTTAATGCTGAAAATTCAGCGATAAAGGTATCATTAGAA
AATGGTAGTAAAATTGAAGCCAAAAAGTGCATAAAAACTCTTATGACCAATGTGGAAACCTATTTCAAGGGCGTGAGCAC
CGAACTCAAAGATAAAAAAGACGACAAATATACTAAAATATTGGCAGCTTTGAGTGAGGCAGCCAATAAAATAGAGAATG
CAGCAATGGCCATACATTTGTGCTTTAATAATTAAAACTGGGCATTTTGGTTTACAATTCTAATAAAAAGAAAAATTCTA
AAAATTCCAACTAAAATCCCAAAGTAATTTTCTATTCAAAAAAAACACCCGCAATCCTCTTGAAATTTTTTTCAAAGGAA
TTTTGGGGTTTTTATAAAAACCATTGAATATAATCAAATTATTCCATAATATGAGGTTAAAATATAATGAATAATCAAAA
ATTTCAAAAACCTCCTATAGTAAACAATATCAAAAACCTAGCAAGTTTGTTTGCAAACAAAACCAGAGTCTTTTTTTTAA
AATGACAAATAGAACAAACACTAACTTTAGAAGAGCCCAAACCATCATATATACTATTTTCCTTATGCATCTAAACAGTG
AAAGCAAAATCAAAATATAGATAACATAGTGAATTTCATTCTTGATGAGCTTTCAATAAATAGCATTTTAAATATTGTAG
AAACTTTTGCAAAAAAGAATGAATTTTAAAATATAAAAACAATATTATTAGATATTATCGATACCGTGAATGGAATTGAT
CTGAAATTGACTTTCAAAAATTTTTATGTCACAAGTTCGGGTTCATACTCAAAGATTCGTGTCTCAACTTTTATTAAAAT
TTTCTAATTCAATATGATTATTTTTTTAGAAAGACCAAAGGTGTTTACCATGCTCCAGACCGATTATCAATTTCATTGTC
AAAAATCTTAACGAAATATTCAAAAAAATCAATCTTTAAAAGGGATCCTCGACTATTGACAAAGTTGCCGTTTTAAATTT
TATAATTAGAACTGAAACCTTTCTATTAAAAAAACTGTCAAAATCACTTCAAATCATTCTCTAAAATCTCAAAAAGTTGC
CATAGAACACATACTAAAAAATGTCTGCGGATTTGAATATTGGGATTAAATTTTGGAACTAAAATTTATCATAAACTTAA
TTATTTTAAATTATTTGATTAGATACAAAAAATCTTTTGAGTATGTCTATCAGTCAATCTAGTTTTAATGTCTTTTTTTT
AAAACCTAGATCATTTTTTCAAATTTTTGAATAAATATAAGAATTTTTATATTTATTATTACTTAATTTATCTTTGCTAA
ATTTCCTTAGTTTAGTTTAAATCAATTCAATCCCATTGAGTATTTTACACCATTTTATAAGTTATAAATGCTATATAAAA
ACCTTTTTTCATCTTCTTTTCAGAAGATTGGCAATCGTTTCATTAATATTGCATGTCAAATAACGTTATTAAAGCATTCC
AATTTAAAAAAATCTTCTATGGAAATTCATTTTATTTATGTAACACTAATTTCCCCAATTTAAGTTTTATTTTGTTTGGG
GCACTATAATAATAATTTTTATTAGATTAAAAATTTTCTAGAATTTAAAGATATATTTGGATTTATTTTGTATTTAGCTT
AATATTGGTAATTAAATAATTATTCATGTTCTAAATCCATAAAAGACATATAGTCCTTTATAGATCAAAATATTCTTTAT
TGGGCCTATTATAGGCCATAATACACTAGGATAGATATTGGTTTACTATTTATATAATCGATTTATAGTAAATTTTCTGG
ATTATATTAGCTTACATATTAGGATGAGAATTGTAAATTTTAGTGCAACAATCTTCTACAGGGTAAAGGAGTGTATAAAG
GCCCCTAAAGCTTTCATTTTCTTTATTTGTGGAACAACATTTTAAGATTACTTTTGGATTTTTTTCTAATATTTCAAGAT
ATTCTAATAGGGTTTTATAATTAACTTCATGTTGATTAGTTTTAGCTAGAGCCCTATTAAACTTGCTTTTTATTAAGGAA
TAAGTATAATTTTTATTTGCACTATGGAATAATTTTTTATTCATATGATCTAGTCTTTTGACAAGAATGATTAACTTGTT
CTTAGCAAATTTAATTTGCTTTTTTATTCTTGCGACCAATGTATTGTTAATTACTCCATCCATAATGAATTAGCTCCCTA
TTATATTAAATTTATATTATAAATATAGCACAGTATTTTTTTAAATTTTTTTAGCGTAAAACAATATATTTCTAAAGTTT
TGCATAAGCTTATTTTATAATGTATTTACAATTAAGTAGTAGTATTTTCTTGTAAAAATTGTTCTATTCTTTTGTAGAAT
AATTTGCAGTATTCTTGTAGGGTTAAACTAACTTTTTCTATGGTGTGATTCAATTTATAATAAATTATGGATTGAGTGTC
GTTAAAATAGAATTTTATTATGACGTTTATTTCTTTTTTCAATTGGGTTAAGTATTTTTTCATTGTTGATATATTACTAG
GAGTTAGATTTCGGTTTTTGAGATTTTCGTTGTAAAATTTGAGTAGAGTTTTTTGAGAATAATTTTCTAACATTAAATTG
ATTTCATATATTCTTATGGTAAGAATAAACAATCTGTATACATGATTTATTATTTTTTCGCTGTGGTGTTCTTTTAGATG
TTTATTCATAATATAAGTATATAAAGATTTTTTTGAAAATAAAGAATAAATTGATAAATTAGTAATAAATTTTAAAAATT
ATTGATAATTTTTTCAAAATTATATGGTTTAGGATTTTAAAGTTAACACTTTTATGTAAAAATTACAAAAAATTAAAGTT
TTATTATTTTGGGTTAAAGTTTAGTATTTTCAAGTTAAAGTTAGCAATTTAAAGGGTAAAGTTTTGAGTCAAAATACTCT
ATACTAATAAAAAATTATAGAT
