# Supplementary material for: Characterization and genomic analysis of the Lyme disease spirochete bacteriophage ϕBB-1
Source: PLoS Pathog. 2024 Apr 1;20(4):e1012122. doi: 10.1371/journal.ppat.1012122 (PMC11008901; doi:10.1371/journal.ppat.1012122)
Supplement: S2 Data — (ZIP) [file ppat.1012122.s007.zip › UM-CA-11.2A_fasta/lp56.fa]

>lp56  (29,472 bp)
ATATATTATTATTACTTAGTATAAATTATCTTTTAAATTTATTGCTAAAATCCAAATTAGATATATACTCAGTGTCTGTG
TGTGGCCTGGCCAAACTCATACTTTTACAAACAGAGTATTTACGCTGCGTTATACTTACACGCTCTTCTTAAATAATTCT
CATATCCTTTTACTAAAGATGCAATATAATCTTCTCCTTTTTTATTTTTTAAAACCTTAAAATCATTAAGCAAAGTTACA
AAATCTTCTTTGGTTAACGAGTAAAGATCGGCCACAATGAAATTATTTTCATTTTCTTTTTCTTTAAAGAATTCGTCTTT
GGGGTCTAGATTTAATATCTTATGAATTTCTTCTTTGCTAAACTCAAAATATTCTAAGTAAAGTAAATATTTAAAGTTGT
CGGGATCATTTTTAACTATTAGCAAGGAAGTGTTTTTGACTAAAGTTAAGTATAGAGGATTAGTTAATATTTCATTTTCT
TCGGGCTGCATCATAGGACATTGATACAGATATGCTTTTGAAACATTGGTACTTGGAACAAACCTTCTGAGTAAAAAATC
AAATGGAAGTGAATTAAAAATAGATATAATAAATAATTTTTTATAAATAGATATTGGTGTTTTTTCATGGTTTACATTTA
TTGAATTCACACAATAACAATTTTTAGGAGACAAAGTGCTAATCATTGTTCTTTCATTTGTGTTTCTTGCAATACATCTA
TAGAATACTCTTTCAGTTTGATATTGGTTACCTTTGGTTAATAATTTTTCTAAGTCTTCTTTATCTATCCATAAAAGCTT
ATATTTTTCTTTTGCATCTTTATTTTCAAAAAATCTTGAATTGAATTGATGGATATTAGCTCCACAATAAAGAAATATAA
AGTTTTTATCATTATATTCTTTTAATAAAAATTTGCAATTATTAATACTTGAGTTCAGACCTTTTATGAAATCAATATAA
TCTTCTGAAAGAGTACTAAATCGATTAAATATTTTGTTAACAAGAGTTAACTCGGCACTATCTCTAAATTCTATTATTGA
CTCTTGAATAGGAGATAACCTTTTGATTTGAGTTATATCCAATTCGATTCCCTTATAAGCATTTTCATTACCCTCTTTCA
GATCACTGGTTATTTCTTTCACGATATTATCGCTACTCTGGATAACAAATTTTACTCTAAATTTCGTTGTGGGCTCTTTA
CTATTACTGATCTGAAATATTGCAAATTTGAAGCCGTAGGTCATGGCCCTAAACCTTTTCTGATTTTCAAACTGGTATAT
ATAATTAAGCTTGTAATTTGAAAATATATGCTGCCTCAGTGCTTTAGAGCTGGATTCACTCCACAAACCGGAAGGAGTCA
AATAAGTTAAGTTGCCGCCGGACTTCACTAGCTTCAAATTGAAAGTCGTAAAATATCTAAAAAGATTCGGATCTCCACCA
CTAGAAAATTCTCTGAACACCCACCTGTACATATTATTCAAAGTTTTCAAACTGTTCTTTTCCTCATAGCGCTCGATACT
CAAAGGATGATTCTCTTTACTAAGTAGTTCTTGTTTTATCTTATTTTGTTCTTTTATGCTCAGTTTTCTATAGTTAGGAA
CATGTTTTGATAAAAATTCAGATTCATCAAACTTAGTTTTCTCCCATGGAGGATTTCCAATTACAATATCAAATCCTTCT
TGAATATCTGGGAACTCAATTCCATAGTGAAAAAATTTATAATAACTGCTCAATTTTCTAATTTTTTCTATTTTTTCTTT
ATCTTCACTAGAAATTTTACTGTCTAAAATATTTCCAATCAAATCAAGTACAGCTGTAATATCGCCAAATTCTATATTTA
AAGATTTATCAAAAGATACCGAATAAAGTTTAATTAAAGAAAATATTATTCTCAAATTATCTATATCTTTACCTTTCTCA
TATTCCTTGTATATCTTTTTAGACTTTTCTATACCCTCTTTATTATTATCATTAATTCCTTCAATTTCTTGATATCTATC
TTCTAAAATAGTTAGAATTTTTTTAATTCTTTTTTTAAATAAAAAAAATTTATTTTCAAATTTCTTTTTTGTAATATCAA
AAAATTCATCCTTTGTATATCCTAAAAGAGCATTTCCTACTTTTATATGATGTTCAATAAATTTTGATGAAGCTCCAAAA
ATAATGGTATCAATCCACAAAATTAAAATGGTGATTTCAACCGAAATAGGATTAATATCAACACCATAAATACACTTCTT
TAAGAATATCCTTTTAAGTACTAATTCTTTACTTATATTATATTGAACACCACATTCTTCACCTTCTTTTAAAATAGCTC
GATATTCTTTATCAAGCTCTTCTTTTACATCTCCAAATTTATCTAGTTGATACCATACTTTTTCTGTTAAATAATTTAAA
CAAGAGATTAGCAACTGCCCCGAACCACAAGAATTATCAATAATTTTTATATCTAAGGGGGACTTAACTTTAAGTTGCTC
TTCGATTGCTGACGCCGCCATAAAGTCAGCCAAATCCTCTGATGTATAATATGTTCCACTCTTTTTTCTATCAAGAGATC
TAGATGTAAGATAAATATCGCCTTTAAGATATGTAGCAACTTTATTTACCTTTTTATTTTCAAGCTCTTCTTCATTACAA
ATATAATAAATACCGTTTTTAAAAATACGATGGACAGTAGTATCAGCAATTCTTAGATCATATTCAAGTAAATTTTCGTA
CAATTCTCCAAAAATTTTGGGATCTAACTTTGAATACTTTACAAATTTTTTATCTTTAATACTTTGGTCTTCCAAGAAGA
GTATTTTAACTAGTATTTCTTCAATTTCACTAATACTTAGCAAACTTTCATTATTTAAATATTTAACCTTGTCTTCTGCA
AATAATCCTCCATTAAATATGGGAAATTCTACAGAATCACTACCTTTATGAAAGGTAGTGAAAATCTTTATTATTTTTTT
ATATTCCAATTTCTTTTTTGTATTTTCATCATAAAAAAAATATCTAAAAGATATTGAAGATCTGTATAGTTTGTTTTCTT
CTAAAATTTTCTTAAATATGTCGTTGTCTTCAATATATGCAATAAAAAATATTCTTAAAATAAAAATAATTGATTCTTCA
AGAATGCTAGCTAAAATATGTCGAGTAATTTCTTTGCCCAATGCTTTAAATTCTTTGTCATATATATTTTTTGCAATTCT
AAATACTATGGAGTCATCGGGCCTCTCATAAAGGATATGTCTTAGGGTTTTTTGAATTCTCTCTTTTTCTTTGGCTAAAG
CATCCTCTGCTAATTTTTGGGTAGACGCTATTAAGGTATTTGTTTTTACAATATTTTTAGTTTTCATCATAGCATTCTAC
ATTTTTGTAAAAAAAAAATCATTATAATATTTCAAAAAAAACAAATTTATCCATCCTTAAATCCCCAGAAATTGTACTAA
TATTCTATCATCAAAACTTAATTATTAGGAGGTAATATTAATATGAAAAAAATTTTCACATTAATATTAATTTTTAGTTT
AACAATGCAAATCTTTGCACAAGAGAAACTTGAAAAAGGTGTTGGAGATATTGCAACCGTAATGAAATATGAAAGTGAAA
AAGCAACCATATTAGCACCATTACTTTTGAATATCTTTTTATCTTTAGGAATAGGATCCTTTGTTCAAGGAGATTATATT
GGTGGTGGTGCACTACTTGGCTCTCAAGTGCTTGGGGGAATACTCTTACTAACTGGATATATTTTCGAAAGCAACGCCAA
CGTGCCGCCAGGAAGGATATCAATAGTCGGAGCAACACTAATAGGAATAGGGAGCCTCACAATTGCAGCATCCCACATCA
CTGGAATTATTATTCCATTTAAATTTGCTAATAGATACAACGCAGACCTTAAAAAAAGACTCGGCATTGCACTTGCAGGG
CTTGAACCCAATTTTGACATTGGAATAAACGGATTCCAACTGTCGTTTAAAAAATCCTATTGAATATCAATTTACCTGGG
GTGAAAAGAGATTATTTACATTAATAATCTCTTTTCAAAGCCTACTAAAAAAATTCATTAATACTATTTCGAAATCAAGA
ATTACATAAATTAACTCTTTGCCTCAGTTCATAAAAGTTTTTTAACTTTCACAAGATTTACCCAAAGTAGTAATAAAAAT
GAAAAAAGTCCCCTCAAAGGGACGCTTTTATTGCGACTATAAATATGGAAGGACAAATGAAATCCAACCTAAAATAACAA
TATCACCATATATGATAAAAATCAAGTATTTGTTTTTATTCTTTTTTGTTTTCTTTTATAATTTTCATATTCATTAATTA
GATCCGATAAGACTTCTTTTTTAGTAAAAAAAAGTCTTTCAAAAATATAACACGCTCTTTTAGTATCTTCTTTACAAAAC
GTATAAAACTCTTTATTTTTCATCAAAAACCTAATAGACATTCTTTTATTATTTACTTCGGGTAAATTTTCTTTTTTTAC
GTTTAACAAATTCTCTTTTAATTGTCTTTGCACTCCTCTAAACCCTATTTCTTTAATTTTATCCATAGAGATAGCTCCTT
CTAAAACCTTTTCGTAAACTCTTAAATATAAATACGCCTGTGATTTTGCTATTACGAAATGTTTTATAAAGTGCTCAAAA
TTAGAAAAATTATCATATTTGTAAAGTTCTTTTTTTTTAATTTCGTATAAAATTTTCATTCTTTCTATTTTATTATCAAT
ATCATCTTTTAAATTATATTTTAATTTCTCTTTTAAATTATTATAATTAATCAAATCCTTATCTTGTACGCTATCCATAT
CTGTTAACTCTTTGTTCATATAGCTGAAAGTTCTACTATTCAAGAATAATTCTTTTTTGTTGTTGTATTTTTTCCCCATT
TTACCCCCTATTTTTACTTGTAAAAATCACACCGTGCGGCGCCGCACGTGACAAAAAAAATAGCCGCTAATAATCCCATT
TCTAAATTTAGAAACGCAGATTAATAATATTTTCTAAAGTATTTTTTATTTCCTTATAATATGCTTCTTTTACAGATGGT
TCTAAAAGCTCATTTATAAGAACTTTTACACTATTGTAATAATGAATTTTTCCCTTTATATAAAAAGAATATTCTTTATA
AAGCAGTTCTTCTACATCTTTAAATGTATTTCTATTTTTTATAAACTGATTTTCTATAATCGAAATATTAAAGTTTTTGT
TTCTAAAATCTCTAACATCATTAATGGTCTGCATCAAAATACTTAAACTTTCTACAGAAAATCTTTCTACTTGAACTGGA
ATTATTATATACTCTGTAACATTTAAAGAATTTTTTAAAATAAACCCTAAGTTAGGTGGCGTGTCAAGTAAAATATAATC
AAAATTATAATTTGAAATATTTCTATTCAAAATATTTTCTAAAAGAAGATCTTTATAATTTAAAATTTCTGAATTAAAAT
TTTCTAAAATGGGATGAGATGGAATTATGGAAATAAAATCATTAATTTTATTAATACATTGTCCAAAATAAACATCTTTT
TTTAATAAACTGTAGGAATTACATTTATCGATGTTGAAAATATATTTGCTAAAATAAGAACTTAAAGAATTCTGTGGATC
TAAGTCAATCAATAGAACCTTTTTGCTTAAATCTTTTAATATATAAGAAAAAAGTATTGTTAATGTGGTTTTACCCACAC
CACCTTTAGGGCTTGCAATTGTTATAATGTTTGATTCTTTTCTATCCATTTGTTTATTATTCCTTCCTCTTTTATTTTTT
TATTGTAAAATTCGTAAACTGTTTTTTCCATTTCTTTTATATGTTCTAATGTAAATTTATAATACTTTGTTTGTTTTTTT
TCTTTTCTTAACAATGTCCATAAGGACTGAACGTAACACTTAATAGATCCTTTTTTAAATGCATATTCTATGTAATATGC
CTTCTTGACTGCATATCGTCTATTATTATTGCCTGTGATAAAAAATGGTTTTTCGAGATTGTCCCAACCATATTTTATGC
CTAAAAATTTTTCATCTTCTTTTGTTGGGAATAAATTGAAAAAATTCCATCCTCCAGTATCATTAAATTTTTGGAAAGTT
ATCCTAAGCCCCTTTTTAGTAATTTCAAATCTGATTAAATGCTTAAATATTATTGAATAATATTTTTTTTTATTCTCTTT
TTCTTCTATTTTATAGAAAAAAATTCTTTTTTTTGTTTTCCTTTTAAGATTTCTAAATTTTTCTGAAAAGTTATTCAAAT
TTTCTTCCTTTTATAATTAGCTAGTATATCAAATGGAATTGTTTTATTTTGATTTATTTTCCATTTATTGATATAAGTGT
CTTTAAATTCTCCCACAAGGTTAAAGAAATCTGTTTCGTAATTAGCATTTTGTCTCATGAAGTGAATTTTGTTTCTATAT
TTTTTTAGACTTTTTAAGTAAAACTCTTTTATATCTTTTGTTTGATAATCGTATTTTAGATAATTGTTAAAATCTTTGTA
GTTTAAAAGAGCGTTTTTCAGGGTTTTTTCTGGGTATTTTGTATGTGCTACAATTTTTTTTACCTTTTCAAAAAGAGAGT
TTCTTGAATTCTTATTATTGTTTTTTATTAACTTTTTATTATATACAGTGACATTTTCAGTGACATTTTCAGACTTTAAT
TTTTCTTTATTTGATTTTATTTTTTTGGATAACTCAAGCTTGATACTAGAAAAATAAGTATCAATTATCGAGTATGAAAT
TCTAGAAGTTTGGTATATACAAAGCTTCCCTTTAAATTGTCCTATGTTATTTGAAAATGCTAGAATTCTTTTATTAATTG
CTTTGATTTTAATTAAAAATCTTAAATCTTCTCGTAATGTACGAATTGTAGTTGGTTTATACCCTTCTTTGATTATAAAT
GAATTCAGTATATTTAGTATGTCTTGTTGGTGGTGTATAAGAATACAAAGCGTACCATTCAAAAAAGACATTTTATGAAG
ACTAGTATTATAACTTTCTTCAAACTTTTTGTTTAAAAAAATTATTATGCTGATTATTTTTTTAAGCCTAAGGTTTTTTG
ATAATAACCTTTTAGTTTTATTACAATAATTATTGTTATAAGATATAGTTGATATCATATTGATCCTCATACTTATAGTT
CATTTAAATTCTATTAATCCTTATTAATAGAATTATTATAGTTCAAATGGTGCATAATTTTCAACATTTTGGTTTCAAAA
TTTTTTAAAAAAGGGTTGTGATTTTCTTAGTCGAGTAAAAGAAAAAGACCATTAGCAAAAGCTAAAGGTCTTTTTCAAGG
TATTGATAGTTACATAATAAATTATGAACTATCAATACTAATATTATATACTAAAAAATATAAAATATCAAGAAATTTGA
AAATTTTTTTCATATTTTCCTATTCTGCCATTCTGAATGCCATTAGATGTTCTTTTGATTTTAGCATTCTAACTAATTTC
TCAGCATCAAGCACATCTCCATTAAAGTTATAGTAAAAATTATTTACAACTGTACTGTTTTGGGTTTTTTGTAATTTAGT
AATTTCTTCTGCAATAATTTTAGCTTCAAGTTTGCGTAGATTTTCATCTATTGGTGCTGGAGTTATTCTTACTAATTCGG
GTTGCCCAAACTCACTAGACATTACACCTGAGTTTGGCATATATGTTGGTTTATTCGAAACAAATCGTGCACCACCACGA
GCAAGTTTTATCTCCTCAATAGATCCGGCTGATTTTACTTTTGCAATTCTTTTAAGTATTTCATCTAAAATTTTCTGGGC
CTTTTGTAAATCATCAGCTTTGCCCCAATACGCATCCATAGTCTCTACCTTGTCAATTTCGGCTTGTGCTTTGATTTTCT
CGGGTTCTAATTCTGAGAGTTTTTTTCTTCTTTCTACTTCTATTTTTTTAGTCTCTTCGGTTTTAGTAAGCTCGGCAGTT
GCAGTATCTTTTTTTGTTTTATATTCTGTTTGTACATCGTGTAATCTTTTTTGAAATTCTTCGCCCGAGATCTGCCCCTT
GCTTTGAGCTTGTTTGAGAAATTCTATTTCTTTAGTATATTCATCATCTAATTCACTCAATTTTTCTTTTCTCATTTTGA
TTTCGGCATCAAATCTCTCTTCAAGCTTCTTAAGCTCAACTTCGCTTTGTTTTTCAAGCTCTTTCAAATCCTCATCTCGT
TTCTTTTCAATTGCTTGGATTCTGGCTTTTTCGCGGCCTTTGAAAAAGCCCCAAAGAAAGTCCATTAAGGCTGTTACAAC
TCCCGCAATAGCATCACCTATAGGCCCAAAAGCTGCTCCAACACCTTTGATTACGTCCTTAGACACATCAAAAGCAACCT
TCCCCATATTTTGCATAAATTTATCTGGATCTTCACCTAAACTTTCACCCATATCCTTGTTGAAGATTTGGGCCATCCAT
TTATCTATATGCCCAAACAAAATATCACCTAATCCTTCAAAGTAGCCTTTCAACTTTTTATGAGACTCTTTAGCAGACTG
CATTAGGGCATTTTTGTTAGTATCATTTAGATTATGAAATTCTGATTCGTAAGTTTTTACAAAATCAGCATGTAATTTTT
GAATTTCGGCTTGCATGGCTTTTGAAGCTTTTTCTTGTTCTTCTAGTGGTAATAATAATATTTGCCACTGCATGTTAGTT
ATTTTATCTTGCATGGCCTTGTGGGCTTCGACAAAGGTTCTATCTAGAGCCGTTTTTTCAAATTCGTTAACTTGTTTTTC
AAGAGTGGTTATTACTTGCTTGTTTGAATCGTTTAGAGTTTTAAAACTTTTTCCATATTTAGCAATAAAAGCTTTATTTT
TTTTATTAATATCTGCATTAAGCTCTTTTAAAGCTTTTTCTTGCTCTTTATAGGGCAGGGTAAGTATTTCTCTATGACGT
TTTTCCATTTCTTTTTGCAAATCTTTGTAATTATTTGCAAAATCATGATTAGCTTTGGCGAATTCGTTTACTGCTGTTTC
AACTCCAACCAAAATCTTTTTGTTTTCATCTGTTAATTGATCAAAACTCTTTCCATATTTTGCAATAAACTCCTTGTTTT
TCTTGTTGACCCAGGCTTCAAATTCCCGGGTAGCTTTTTCTTGTTGTTCTATAGGCTTTAGTGCAATTTCTCTTCGCCTC
AAGAAAATTTCTTCTTGTAAATTTTTATTATCTTCTATTATCTGTTTGTTGAAGTCAGTAATTGCAGATGGATCAAATTT
TTTAAGCCTTTCGGGTTCAGAGCTAGCAGCATCTTTTTCGTCTTTTTCTTTGTCAGATTTTTTAGAAAATCCCAAAACGT
TTTTGATAGCGTTAGATACTTTGCCTGCCATCTCTACGACTTTTTGAAACAATTTGATAATTGGGTCGAATGCGATTTTG
AAACCTTCTACAAGCTTGCCAGAAACATAGACTACAAGCTCTGTCAATTTTTGAATTAAGTAAATGACTCCCGCGGTAAC
TTTAGTTAAAGGTTCCAAAATTCCTTTTATGAGGAATTGTTTTACTTTTTCAAATCCAATCATCATTGGCTCTAGAGCTT
TTCCAATGTCTAAGAAAAGTTTTTCGCTCATTTTAGCAGTTTGCTGTTGAGCTTGTGCTAACGTTTTTGCTTCTCTGGCT
GTTTTGCCATAAAATTTACCACCTTCGCTAGTGGCCTTAGAAAGAGCTTTATTTAGGGCTTCGAATCCTATTTTTCCATC
GCTCGCAGCCTTAAATAACGCCTCTCCAGCAACACCGGCTTCTTCTGATAAAATATCTGTAATATCAACACCAGCGTCAC
GAAGTGCATATAAATCTTCTAAATTCACTCTATTGCTAGATTCTACTCGAGAATATACTTCGGCCAATTTTTCAAGCCCC
TCGCTACTTCCACCAGCAGCTTCTCCGAACATTCTCATTCTCTCTTCAACTTGACTAGCAGTTGCACCGTAGGATAGCAT
TGTTTTAGTGGCGTTAGTAATAGCGTCCCTAGCAAATAAAGTTTCATCACCAAAAGTTCTCATGGATTCGGCTAAAGATT
TTCCAAGTTCTTCATTTCCGAGCATATCGGAAAACGTAGAGACCTCTTGATTGAATTCATCAATAGCATCCATTGCTCCC
GTAAAAATCCCACTTATCGTGGATCCGATTCCTTCAATAATTTTTACAGCCAAAACAATTGGGGCAAAAGCTGATAACAT
TTGGTCAAATGCTTCACCGGTCTTTTTTGCCAAATTTTTGACATTTCCTAGTCCTTTACCAACGCCCTTTAGAGTTTTGC
CTATATTTTTTATACCACCAGCTTTAGAACTTACAGAATCAACAGAATTTGCAAGAGACTTGAAGTTTTTACTAGCGTTC
TGAGAACTTCTATTTAAAGCTTTTTCTAAATTTGATCCAGATGCAGTAGATTTTTCTAATTTTGACTTCAAATTATCTAG
ACTTGCAAATTTTTGTTCGGCAATTTTTTTTAGAGTTTCTGCTATTGAGTCCAGCTTTTCATTGTTGCTGATCGACATTG
ATAGCGGAATTATTATTTCATCAAGTTTCATTTATTTATGCTCTCGCTCTCAAGATTTTTGATGTACAAATTGAGTTCGT
TCAAAACTAAAACAAACCAGTAATTTTGCTCAAAAAGGCCGCCCCTATTGGGCAAACTGCCAATACTTTTTGAAAGTAAG
GCTTGATTTAGTAAATGCAGAATAGCATCCTCATTATATTTGATCCAGGGAAGTTCCTTTTTCATATTCACTATGAATTC
TGAATTCACGCGGTCTGCAAAATTCAGAATTTGGTCATAGTGATTTTTTTTTGTAATATAAGAGAATGCAAGCTCTACTT
TTTTGAAACACGCTCAACCCTTAGAGTATCTGCCAGAAAATTAATTTCGATTGCAAGACTTGAAAGCATGTCTTGCAACA
AGATAGCGTCACCTTCGACCATCTCTTTGGTGATAACTTCTCCTTGTTGATTTTCAAGACCAACGAATCCTACCACATTT
TCATCCCATATTTTTTTTACGAATTGAATTTGATCGCTTGTTGACTCAATCATAGCATTGGAATTGGTTTTACCATTCTC
GTCATTCAATTTTTTGAAAAGTTCGATTTGTCTTGCCTTTAGCTTTTCCACAAACCCGTAGTTAATGTCTTTCAAAACCA
CATATGCTTTTTCTTCTTCTTTGATCTTTTCCTTGCCGTTTCTAATATAGTCTGGAATATAGGGTAACATTACCCTGCCA
GTCAAATTAACATTAATTACCATTGTTGCCTCCTAAATCTTAAAGAACCTTGCATCTTGAATATAGTCGCATGAAAGCGA
TACTAAGGGTTTCGTCAGAGTAAGCTGGCACTTTAGATCGATTTTTTGATTGTTCAAGTCCTGGCTTGGGTTGTAAGTTG
CGATTTGTCCTTCGCCCACCATGAATTTGGTTCTTTGACCTTGATCTGCAATTTGATCTACAAAAAGTACCGTGAACTCG
TAATTTGTAGGCAAACTGCGTTTTCCAATTTGCCATTGGTTATTACTTTTTGAAATATCTTGTGTTATGAAATGCGATTT
TTCTATATATGTATCTAGGATTTCTTCCTTATTAGTTGCAGTTTCTCTAACGGAATATCCGCTAAACTCAACAGTTTGCT
CTGGTATTTTTCCAATTGCCGAGATTGATCCGCAAGTTGTTTTTAGAGTTTCTGTAGCTTTTGTTGAGCTGATGGTATAT
GAATACCCTAAGCAATATGTTTTGAAAAGTAGAACATCAATTTCATCAGCATTATCACATGCAGCAGATATTTTTGTCAA
AAGATCTTTGTTGTAGTAGAAAATACTACCTTCTTTTAGATCTAACTCTGATGTAAGTTTTGACTTAGAATCAATCTTTT
TAACCCTAAAAATGCATTCGCTAATTGACTTCCATTTGCTAGGTTTTGTTATGTTTGAGCCCAAGTCTTTTACAACTAAA
TTAGTAGGATCTGTTCCAGAAGGTTCAGTATTACTTTTAATGTCTGAACCCTTGAAATTCCACTTGAATTTTTCAATATT
GACCGTAACTAGCACTGCGCCAGTCGGCATTCTCAATTTTTCAATTGCCATTTTTACCTCCACGACAATTAATGTAATCA
GCACCATCTATCCTAATTCCCAATGTTGAATCAACCAATGTTACCATTCTTGCATCAGAAGCTTCGTCTTCAACCTGGGA
ATCGTCAATGCTAAAATGCTTCAACGAATAATTTAGCATTAGAAACGCCACAATTATATTTGCAATCTCAAGTCCTAAAG
TAGGACGCATGCTACACTCCGTGTAAATTATGAACTTTGGACACAAAAGCATCGAATAATTTTTGCAATGATTCAGAATT
TCTCCAGTACTTTTTACTGCAAAGACAATTGATGGCAAGTCTAAATTTGAACATGCAAACATTTCAGACTTGTAATATAC
TTTTGTGGTTGTTTGTTTACAAGTAGCCAAGTAAGTTTTCAAATTTTTTTTCAGATTAATGACAAATTCTTCTATGTGCT
TCATCTAAGTAATTTTGCAGACTCCTTTACTAAATCGCTTGTCCAGTTTGTATATTGGTTTTTAGGTTTTCTCTTCTTCA
GAGATAGCCAAATGGGCACTGCTGAGGATTCTATACCCTTATATGCTGCCCAACTCTTGATTTTTGTTAGACTTGGAGCT
GGCAAATTGTTGTTATATGCCTGTCCTGAGTCTAGAAATTCGGAAAGAGGGGAGCCTACCTTTACTTTTAAACTAATTCC
CAAAGAAGTTTCTTCTAAATCAATATTTGTTACATTCGACAATCGCCCGGGGATATGTGATTTTAAGGAGTCCGACTTTT
GTCGGATTTTAAAACCAACAAAACTTTTTGCATTATCAAATATAGATTTTCTTATTTTTTCTCCAATTCCCATTTGTTAT
CCTTTTGGTCAACCAATATAAAGAAAGGGACAAGAATCAATACGCGGAAATAGGAAATCAAGTTGAGAGAGCAGGTACTT
AAATTTACACTCTTTTTGATCTCCTTTACACCTAATATTGAAAACTTCTAAATAAAGAACATCAAGCAAAATTACAAGCC
AATTATTATAAGCAGCTCCCATTTGGTACAAGGCCAAAATAGATTTTGCATATCTTAGCACTTCAAAAAGTTGCACTTTT
GTTTGATCTGGGATACTAATGCTTCCGTCTTCATTGATGCACTCAATTCGTAAAGATTCTATCTTAGTAAGATTGATCCA
CATAATAAGATCGTCAAGTTCACTCATTTGCTAAGTTTGTTACCCATTAGGTTTTGTAACTTCAATTTCAACAACTTCTT
GTGGTTGAAAGTGAATTATTCCTGCTGATTCCATTGAGGCATGAATGTAATCTCCGTCTGATGATGCAAATTTTCTAAAG
AATATTTCTGACAACATTGGAACAAACATAACTTCTGGATTTGGTTGATAAAGTATAGGATTTTTTAATCCTTTGAAAAC
CGAAGTTACCACCTGATGATCTCTAAAAAGTGCTTCTTTAACTGTTACATACTGAGGTTCGCTGTACAACTCTAATAAAA
GGTGAGAAAAATTGTGAGGAACTAAAAGATGGTAACCCTCATCAAGTTTTTCCATGTGTTTTTCTGCTTCACGTTTTGCA
AGTGCTACTTTTTCATACAACGTAAATCCAGTAGTAAGTGTTTCAACAGTAACTTTACTTCTGCCCTTTAGATTTGCAAT
GCCTTCCATATTGATGTTTTTTTTACCAAAGATAACAGAATGGTATGCATCCTTCATAAGGCCAAGCTCTAGATTGGCCT
TTACTTCATCTTCAGTTATAGTTCCGTACATTAGGTCTTTTAGAGAAATTCGCTGTACTGTATCAAATACGTGCATCTTG
TAAGCCATTTCTTTGAAGAAAATGCTACTTTTCCCAATTTCATTACTATGATCACCAAAAGTTGCTGTGACATTGTGGTC
AACTGTTGCTTTTTTGACAATATAATAACCTTGTCTTAGATCATTTCTACTTATCATCTTGTAAGGCACAAGTTCGGAAA
GGCCACCTTTTGCAAGTTGTATTATATCTGCACTGTAACTACCACTTGCTTCTGCAAAAATACTTCTACTCAAAATCTAC
CTCCTATTTTTTTACAAATTTTTACGTTCATGCGAATTTTCTGTTGCCATTAGACTCAAACTCAGGCCCAATATTAACAT
CAAGCAAAACTACTTTGCTATTTGTATCAAGACTAACGTCTTTGATTCTACCAACTTGCACACCCCCTTTGCCGTCTTTT
ACAAGTTTTCCTGCCTTTAAAAACACAAAATCGCCAATTTTAGGAGTTGTAAATGTGCTATCTAACATAACGGTTATTTC
CCCAGCACGTCTTATTGGAATTAGTTCGCCAGGTGAGTAATTTTCATTTTCTAGTAAAGCAATATCTGCCTTTTTTAAAG
CAAATCCACGAATAGGACCAACTCCTGCTGTTACAGTTGCAGCCTTTACCAGTACTTCTCCCATTTCGCTTGACCCACTC
GAATAAACTGGATCTCCCGGTTTGATGATGGTTGATTCAACATCAACTATTGCAGTTTCAGTTTGATGTATACCCGCTTT
GTGTTCAACTCCTAAAACGAAATTTTTACACAATTTTGTGAAATCGAAATCTGCCATTTATGCCCTCCCCAAAGCAAATT
TATCTTTGTATTTTTGTAATTTTGTCTCGTTAATAATTTGACCTGTAAATCGATTTCTTGCATTTACCATTTGCTTGTAC
GCTGTAAGTTCTTGTACTAGCAAGCTGATATTGTCGATTTGCGAATCAAGGTCACCTTCCTCGTCAATTTTGAACTTGAT
GTTGTACTTTTTTTTCATTGCATCCAAAAATGCAAGCTTAGCGTCTTTTACACTCAGAACATTAGCAAAAGGTGGAGCAA
TTTCATACTGCTCACAAGCTTTCTCAAGATTTGACAAAATTTTAGAATCTTTGAAAGCATTAGCTTCGGCTTGCCTTTCG
GCTTGTTTTCGAGCTTTTATAAAGTTGCTCTCAGCCTCAGCAAGTCGTTTTTCGAAATCTTCTCGTGATATCATGTCTGG
TAATTTTTTTGCATCAGACACTAACCGTTCGTATTCTTCTGAAGATATTGTTACAAGTTCTTTGTCATTTTTTGGCAAAG
ATTCAGAAATTGTAACAGTTTCTTCATTTATTTGCTCTTGCATATTAACCTCCTTTAAAATTAAATTTTCTAAATTTGCA
AGTACTGATTCATTTCATCTTGTATTTTTAAATACAAGCTATCATTTCCCATTTCTTTCGCCTTACTTAAAAGTTCCACA
TAAGTTGCTAAGGTTTTTGCATGTTTTTCATCAATTTCGGCTTGTTCTTTTTGACTAATTGGTTTTACTGGTTTGTAACA
CCAATTAGAGCTCAATCCAAATTTTGAAAGTACCGCATTGATGAATGGCGTTACCATTAGTTTGCATATCTGTTCAATGT
TTAGGTAAAAAATATCATAGTTACCAACGCTGCCTTCTCCAGAAGGAGATATTGGGTACAGTATTTCTTTGGGAATTCCT
GAATGAAGTGTTATGTCTGATACAATGATTTCAAAAGCATCTCTTAGTGGGCTTACAGATCTTGTTACATTAGCAATATC
ATCTTCTCTTCCAAGTATCATCATTTTGTGGTTGCTATCAAGAACCCCCTCAATGTTTTTTTTAACTTCAGCCAGATCAT
ATGCAGTCATATCCTTAACCGATGGCAGAGTTGCTGATTTAAGGAAAGTAAAATTATTCACCCTTAAAAACCCTACCGTT
TCATTAAGTAGCGTGTTCATAATATTGCTGCTTTTTTTTAGAGATTCAAAATTTAGAAAAGATGACTTCATGGTAATGAT
TCTGCTTTCATGTATATTTTTTAAGAAATAAGATCCCCCATCAATAACTTCACCAAAGTTATAACAAAGACAAGGAAACC
CTTTTTTTAGTGGCTTGTGTGGATCATCGGAATCTGGAACTACTATATAAAAATGGCTTTCTCCAGACAAAATTGCTGTA
TAGACCATTTTTTTGATCACAGCTCTGAAATTATTATCAAATAATTTTGAAAGTCCATCGCCAACTTTGTGCTCAATGTC
TCTGGAAGATGCAAAACCCGCGTAAATTTCGGCTACTTGGTGGGCAAGTCTTAATTGGTCTTGATGTGGTGTGTATTCGC
TTACTGGAAATAGTTTAGTTTCTTTGTTTTTTTTGAAAAATTTCATTCTAAACATTAGAAGCTCCTTTAGCTAAAAACCG
ATATGGCATTGAGAAATGCCGGGATGTATACCAAATCTTTTTGCATAACAAAATTTGTAACTTCGCTATCTTCTGCACTA
GATTCATCATAGTAATATTCAGTTTCATTGAACTCTGAAATTACATCGGTGGTTTCGGGTTTGTTTACTACATTAAGATT
CGACGGTATCAAATAGTCTGAGAGTGAATACAAGTTTCGTTTTTTTGCAAGCAAAGTGCCTCTGCCAAAACGAGAGAATA
CATATTTAAGTTCTTCTCTTGCTGCTGGCAATACAAAAACTCCTTTGAACTTATTAATTTCGGATTGGTAATCAGTTTTT
GATAGTAAAACTTTACTACATGCGTTTGTAATAATTACAACTGGAAGATAAGAAATTCTTCCAACAAGAATTTCTAAAAA
ACAAATTCTGTTGCCTTTAATGTGTATTCCTGTATAGTAGCTTCCATTAGCTCTAGAAAGAATATCGGGACCACACACAT
TAAATTTTTTTATTAGTCGTGCTGTGCCAAAATCAAACTCTTCTCCTAAAACCTCAATTCTAAAACCAATGTCATTACCA
TGATATGCAAGTTTTTGTTTTTCAAGCCAAGCTTGTACATCTCCACCATTTAAAAATGGGTTGTCGCGGTAAGTGCTTTT
GATTATACACACAGCGGGATTGTCTTGGTTTGATAAGTACCTTTTGTATAGCCAGTGAGATTTAGGCACCGGATTGCTTG
ACATATAGATTCTGCCTCCTTGTTCTCTCATTGTAGGAATAAGCATTTCTATGTCATCGGAGCTAAACTGATTGGCTTCT
TCCAGCCACAAGTCTTTGAAATGAGCATAAGATTTCAAGTCTCTTGTGTCGTGTCCTCCTTCGAAAACAAAGGCACGTTT
TTTCCCAAAAATCAAACTCTTACTTTCAATTTTTGCTTTGCTTATATTGAAAAATTTTCTTAAGTTGTATATGCTTAAAA
GTTCTAAAATTTCTTTGTGTATTGATTGTGTTGTTTTGTTTTTCTTTTTTCTAATTGCAAGGGTATCACCTCCATCAGCA
CTAAATTTTCTTTCTAAATTAACAGTTGCAATGTCGTAGGTTTTACCAGTTCCCCTACTTGAATAGTATATGAAAATTTC
AGCATTGGGCTTTTCTTTGTAGGCATCAACATATACTGGAAGTCGCCTTAATCTCATAGTTCACCCTTTGTAATAATTTT
GTTGATTTCTTCTTCAGTATAAGAACAACTTTTTACAAAATTCGTACTTGTATTGTTTCCAATAATTAATTTTTCTTTGT
TAATAATGTCTAGCACTAAATCTTCAGCTTCGCTCATTTCAAAGACTGCAAAAAACATTCTAAATGCGTGTAGACTTGTT
GCTAGCACATTGCTGTTTGAAAATTCAAACATTTTGTTGACAAACAGTCTAAGCAATGCTTGTTTGCTGGAGTTGTGTAC
AGTTTGATTATCAAAAGAAAGTTTTTCTTCTATTAATTTTTTTAAATTTTCTTGAATTTGTAAATTGTCCATAATTTTTC
TCCTAAAGATCGTATCTGTAAAAAGATATATAGCAGGTATTTTTAGGTCTTGTTTCATCAAGGCCATTGTAATAATCTGT
ATACTCCACCGATAGATGTTCTACGCCTATATAATCACTAAGCATAGTATTCATAGTATAAAATCTAGTATTGCCATAAT
CCCAATACCAATTAGGGTCAACACGTTTAGTGCCTATCATCATTCCTACTGTTGCACCTTTAAAATTAATTCTGCTGTTA
TCTATATCATGTCTGTGACTTTCAAAAGTGTCACTTTGTGTATTCCCTAAGCTTCTGGAATTGCTTGAGTCGTAGTGTCT
CAAAAATCTGCCCGACAAATTGGGGGCCGAAGATATTCCCAAAACTTTATATGCGTAACAATTGCTTGGCAAGCTTCTTC
CGTCTGGAATACAAAATTTGTTTGTGCTTGTAAATGCTTCAATTAATTTGCTTCTTCTAAGGCTTGATCCTTCTTGTGCA
AATTTGGCAGTTAAGGCACCGACGGGTGTTTTTCTTAGGAAAAACAAAGTCATATGTTCTAAACATTCACTAAGTGAATC
TAAATTTGGTGTATTTTTAGTAATTTCATATTCTTTTCTATTGTCAATGCTTTTCCCATCACATACTGAAAAAGTAAGCT
TATCTTTTAGTAAAATTGGTTCTCCAAGAGAGCCCTCATATCCTAGAGAGTCTATTTTGTTGCCATTTCTGAATTGGATA
CGAGTTTTGGTTTTTTCGAGTCGTTTTTTTATTTCTGTGTAGTCTTTTTGCGTTATCATTGATTTTACCTACCAATCGTA
TCTGTAGAATGAAATGTAACATGTGTTTTTGGGACGTGTTTCGCTATCTCCGTAATAGTCTGTTCGATCAGGAAAGTCAT
CTCTATTTATGAAACTGCCAACAAGCATTTGAGTTATAAAACTGGTATCGCCTCTAGACCAATCTGAAGTTCTTTTAATG
CTATCGACTTCGGTCACAAGCTGTCCATATATTCTTTCCAATTTGCTGCGATCAATATAATGACGGTGACTTTTTAAAGA
ATCACTTTGTTCATTCCCTAAGCTTCTTGACCCAGAAGAGTCGGTATAGCCGCCAGAATCATAGTGTCTCAAAAATCTGC
CTGACAAATTGGGGGCCGAAGATATTCCAAATTTTTCTTTTACAAAACAATTCTCGGGAAGAGGTCTTCCATCTGGAATA
CAAAATTTTTTAGTATTCTCAAAAGCTTGTATCAACTTACTTCTTGATAGTGATCCTTCCTTGGCGAATTCTGCAGTTAA
AAATCCAGGATAAGTGTTTTCTAAACACCAATTAACTAACTCTTTTAAATAATCATCTATATTTTCGCCAATAGGAGGCT
TAGTATTCTTGTTAATGGGATAGTATTTTCTGTTATCGGTGTCTTTGCCATTACAAATAGCAAATAATTCTTTATCTTTG
ACAACAATGGGCTCGCCAAGTTTACCAACATAATTTTTTGCTTCTTCCATGGTCCCGACACCAAATTGAATTTTGATATT
GTCGGCTTGAAGTCTTTTTTTGATATCTTCGAAATCATCATCACTTATCATTTAAGCGGCCTCCTGTTTGTCTTTAGTGT
TTTCCATATAAGTACTAAGGTCAAGCGTTCGCACTCCCGCATTTAATTTTCCTGTTAAATTAAGAGCAAGTGTGTTTTTT
ACAAAAGTGTCGCGTATGATCAAGTCAAAAGCATGATTTTCAAGTCCAACTTTATTTTCTGTAAACGTATTATTACTTAG
TCTTGCACTAGTAATGTCTGCTAAATGCAGTGCAGTGCCATTGTTATTGCTAAACTGCGTATCGGTTATTTTTAAGCTTG
AAAAGTTAGAAAGTTTGAGTGCGTCTGTGTTGTTGGTAAAGGAGCTTTCTCTAATTATTGCATTTAGGCCATTTGCAATC
GATGCAGTTTTACTGCCTTTAGCAGTAACATTAATTAGTGTTAGATTGGCAACATTTTCTATGTCAAAACTTTGATTTGT
AGAATCAAAATTAACATCTTCAAGTAAAATTTTTTTTGTTCTTTTGAAATTTAGTGCTTTATTTAGAGCACAAAGAAATG
TGACATTTTTGATGTATACAAAGCTTGCATCTGTAACATAGACCGATGATCTAGCATCTTCTTTTAACGAATATGATGAA
CATAGCACTAAATCATTAAGTTGTGTGAAACTCTTGTCTTCCAGATAAGGCGACAGTTCTTCTTGGTTTAGATCTCCTCC
GTTAATGTAAAGTTCACTCATTGGTTGTTGGCATATGTTAATTCCAGACAATTTAAATGATTTTTCTGATGTAAAAATAT
GTTTAGAAAACCCCGTGCTTCTTATGAAAACTTCGTCATCACTTTCTATTTCTAAATTGTTTAGCTTTACTTGATCGTAG
ATGTAAAAATCACCTTTAAGTAACTTTATTTTGCTCAGTCCGGCTTGTTTTGCAAATTCAATCGCAGCATTGAAAGCATC
TTCGTCCTTAAATCCGACTGCTTTGAAGTGGGAAGTTTCGATCCCATTATAATTAAACGGTGCAATAACAACTTTGTGAA
CCCCAGACAAATAGTCGCTTATTCCTATTTTGGTTGAAGTTGTAAGGTATTCGTAGTGAGTGTAGTCACCCCAAGTGATT
CCCTCGTACTCGTAGAGTTTAATATCCAGATCGAAATTAGTAATTTTTTTTGAAAGTATCAGAAAAAAATGATCAATTCC
AATATTTTCAAGCCTAAGTTTGACAAAATCAGTCAGATTTAGATTCTGCATTGACCGGAAATTAACAATAGTGTGTCCCT
TGACTCGTAGGTTTGTTAAGAATTCAAAAAGTCTTAATGCTGAATCTTCGGAAAAAATGAATCTCGTTGTGTATTCAAAC
TTTTTAGAATAAAAATCATCGGCATTATCAGTTTGCAGTACATTTCGAGTTGTTGTGTAGAAAACATCGCCGTAAATGTC
AAAGTGATAAATGTATCTGGAGCCCTGGCTACTGGAAGTGTTTCTAAACCAAAGTTTGGCTTTTGTTGGAAAATATTCTT
TATTTTCAAGCTTAATGTAGGAATCAGCATTAAACCTTGCTTCAAGATTATGTGTAGAGATTATTGCTAAATGTTCGTTT
ATTGCGTAGTGATCGTGCCAAACTTCGCGCCTTTTGAAGTCCCATTTGTAAACCGTATCTAACCAGCTAGGATCGTATTC
TTGAAAAACACTGCTGCCAACTTTGTCCGCAAAGTCGGGGTAAACCACACCTTTTTGAAGTACCGCTACATACAGTGTGC
CATCATTCCCAGCAACATTAATTGGGGCTGAGTACAGTGGCCGTTTTTTGGACATTGCTTCTTCTTTGCTTTGAAACTTG
CCTTCTCTCCAAATAACTTTAGTTGAATCGTAACTGCTGGAGCTGCTTTTGGACATAACATAACTTTCAGCGTCTAAAGA
ACAAATTTCAACATCTTTATTGATGACTTCACTTTTCCAGATTGGAAGAATTTGTAATTTACCACTTGAAGAGAAGGTGT
ATGCATATCCAAATTCATACAACAAGGCTTGCAAAATAGTTTCGACATCTTCTCCACAATCAATAATTACAGCGGGAACT
TTATCAAGGATTGCTTCGCCAACTTCATCATCAATAAGGTCTTTCAATTTGGTTTTTTCTATTATTAGATGGACAAGTGA
AAGTTCTTTTGCTAAAGGATTGTATACAAAAAGCCAGTCTGGTACAAAATTGATAGGGAATTGAACTGGATTTTCGAATG
CAATCTTTAGTAGGCTAGAGTAGTCGTTAACTGTAAACGATACGCTTTTGGTACTATTGAATAAGTCTCTGCTGAAAAAT
TTTTCTAAAATTCCTCTAAAAACGGGTTTATTGTTATTATTTACTTTTACGAAGATATCTTCATTTCTGAAAAACAAGAA
ATTCAAAAACTCTTCTGAAAGTCCGCTTACGCTGAAACTAAACTTACTTGCTGCTGTTTTTAGGCTTGGATCGACTATTT
TTTCTTCTAATACAATGCTTGTAGTATCAACAAAAGGGGTAAGTTCAAAAATTTGACCCTCGTCCGTGTAGAATACAATA
TCAAGCCCCAAAGAAGTACAATTTTCCGATGTTTCTTCTTTGGGATTTGAGATTTCCTCAGTTTCGGTGCCTTTTCCAGC
TTCTTGATTTAAGGCTTCGGGTTCTTGACTTGAATTGTCTTGATCTTTCAACTTGATACAATCCTTATCTTCTGCTGTAT
TTTTTGTAACACCCAAATACAATCGGTTCGGTTTTTTCTATGTATCGATTGTAGTAGGTAATTCGATTTTTTAGTATATT
TGTTTCTTTAGTTTCATTTTCATCGCCAAACACGGGATCAAAATTTTCAAACATAGGAAATTTGTCATTAGGATAGTATT
TGATCACATAAGATTTTACAGTCAAAAGCCAAACATTTAGTGCGGTTGAGTATCTAAAAAGTTCTGCTTCATCGAGCATT
AAATTTTCAATATCTTCTTTGTTTGTTAAGGTTGGTTTTTGGGGAAGTGATGGTATTGATTCGCAAGAAAGAAATAGCAA
CAGTAGCCAAAATATCCCTAAAAAATTAATTTTTGTCTTTAAATTTTTCATTATTTGCTCCCTTGAACTTGATTTTGTAA
ATCTTTTAACATTTTGCTTGTGACTTCGTCTCTAAGTTTTAAAAGCTTTTTGTATTCGGAAAAATCACCTCCAGAATCTT
TGTAAGCTTTATAAGCTTGTATTGAGAGTTCAATTGTATCTTTGAGTCGTTTATCAATTTGTTCAACAGCCGCTTGATCT
TCATTGTTTTTTTCGATTTTGTCTTTAATGTAGAGTATGAATTTCAAAAGTGAACTTGTAAATGTCATTCCTTCGTTTAC
AATATCTAATTTTTCGCTACCAAAAGAACTTTCAAGCCCCTTTAGAAGTGCATTTTTGACGTCTACTGCGTCTAGTAACT
CATTAATGTTTTTAATTGCGTTCATTACGCTACCTCCAAATTATTTCTAAATTTTGCACTGTAAAATTCTAGTCTATCCT
TTACGCGCTCTAAAATTGCTTTATTTTGAATTTTAAATGCTCTTAAAGACTCCAAGTGTCCGTTTGAAACAGTTTTGGAA
TTGCCAAGTGAATCCCAAATCACAGTTTTTAGGTCACTGTTTAAAATTACAAAATGGTAAAAATTAGAACTTGTGTCTTT
ATACTTGCCAATCAAAATATCAGATTCTGATGGGATATAAGAGGTTGGGTGATGTTTTTCTTCGAAGAAAATATCTTCAT
CAATACCCAAGTTTGCAAATATTGCATTTGGAGAATTAACAAATGCGTTATCACCCCTTAGGCAGCCTTTATTTACAAGG
CCTTTGAAAAGTAAATCAATCTCAAAACAATCAAAACATTTTTCAACGCTGTTTTTGATTTCTTTTATCACAAGACTAAT
AAATAAAATACAAAGAAAATAACATCCAAATTTTGAAATAACTTCATTTTGTTCTTTAAATTGCATTTGCAAAGGCACGA
CAAGTCTGTGAATTTCAACTTCTTTTACAGGTTCTTTGTAAGAATTTTTGAAATATGCTGCACTTTCGAGTAATTCCGAT
TTGTATTTCTTTATGAAGTAGTCTTTTAAAAGTTTGTAGAAAAAATTGTAAATGCATAAAAACATTTTGTTATTCATTTA
CTTTCTCCAAGTTTTCTAAAATTTTTTTCTATTTCTTCTTTTAGAAGTTCTTGTATTTTGATTCGATCTTTTGAGAAAAT
ATTTCTAACTTCCAATATCAAATTTTCTTTATTAACCGCGTTAATAAATTCTGTGGTTCTTTTTAGTTCTTCTTTTAGTT
CTTCTTTGATGGAGTTTTTTATTTCTTCGAATTCAGATTTAATCTTGGCATTGTAATAATCTTCGAGTTCTTTAAAGACT
TCGTTTTTGGCTTTTAGGACTGAAGTTTTTAGATCAGCCATCACCCCTTTAAAAGCGTATGTGCCAAGCCCAGAGATAGA
TATTACTAGCATTGCTACAATGCTGCCAATAATATTTATTTGTTTTTTTACTCTTGTCATATAATTCCTTTAATTTTTTA
AATTTTTAAAAAAACCATATTTTACTTACTTTTAGAAAAATAAATAAAATATGGTCTAGCTAGACTGGATTAAAAATCCA
AGTGTTATCCAACAATGTCAAAACTATCACATCATTAGGTATTTCGTAATTGTATAACGTTTTTGCTAAAAGTCAAAAAG
TCAAAAAATTTTTTGACTTTTTAGAGACAAAAAATCCAAATTGATATATACTATGTGTGCATGGAGAGGCTAATTTTTTT
AGAAATGAACCTTAAAAAATCTTTTAAAAGGAAATAAAGTTTAAGTCGCACTGCAAGCAGCGCGACTTAAGCCTCGGACA
CAAAATAAGTTTAAGTGTGTGAGGTTAAAACAATTTCATATGAATACAATATTATTAAATAATGCTAGACTTAGTAAAGT
GTTATTACATGAATTGCTTACCAAATTGGTAGCTTTAAACAGTAAAAAAGAACACTGTTCTAACACGATTAAAGTGTCTC
AAGTTGAGTCACTGATCAAAAAAATGAGATCAAACCAATACGATAGACTTTTAAAGGTTTATTGGGTGATTGATGTCAAA
AATCAAAATTACAAAAACTCTTGTGGGGTTGTTCGTTATTCGGCGTGCGATATTTATAGGCTGGTTGCTGATCTGCTCAA
AAAAGATGGCAAAAAGGTTGTTAGTGTGCGCACTGTGCAGCGGGATTTAAAACTGCTTAACGAAATTGGCTTGATTAAAA
CCAAGTTAAGAAAGTTCGGTAATAAGGACAACAAAGGAAAAGGAAGCATTGCTCATTATATACAAAATGCTGAGCTTGTG
GCTTATCATAAGGAAATAATTTGGGAACATCTTGTTCAATTACTTTATGAAAAGCTTGAGAATAAAAAAATAGTTGGTGA
TTTTGACGAAGACATCAAAAATGCGGTGTTTAATGTTTCTAAGACTGCTAAATTTTATGATGTTGCTAACAATCCATTAA
AGTATCTTTCCGATACGTCCAATGGAGCTTCTCATTTTTCTAACAATTTTTCAGATAAGTTTTCTAAACATTCAGAAAGA
TTATCTGAAAATATTTTTTTGAAATCTTCATGCGACACTGTCTTAACTAATCAGGATGTTGACAGTCGCACCACAATGTC
GCACCACTCGCCACCGGCTGTATTTAATAAAGCTAGTATAAGCTATAGTAATTATAAGAATTCAAAGAATTCTTTATATA
ATTCAAAAATTCAAAAAAACAATATTAATTTTGAAAAAAAAGATATTGAGACTAAATTGATCGAAAGGAATATCCCAAAA
GATTTTCTTAGTCGAATAAAAGATCTTAGCAATAATCCTACAACTTACAGAAATGCTCTGTATAATCTGGATAAGGCCTT
AGACGAACACAAGGAGAGTAATCTGAAGTATGTGCTTGAACACTTTTTGGATCAGTTTTCTATTTATCGATATAAAGTTT
GGATGATGATGAAGCGTAGAGACGGGGTTATTAGCGATTATGAGGTCATTTGGAAGGAAAGGTTTGGAGAGTTTGTTAAG
AAAAAAGTTGAGCTTAATGACTATGTGAAAAAAGTGCTTTCAATGGAGGCTAGAGAAAGAGAACAGCGTAGTAGAGAGCG
TTTGGAGAGAATCAGTGGTCAATCGCAAGCACAAGTGCAAACGCAAACAGGAGAATTGTCAAATAATCAGGAGCAAGATA
GCATAAATACGCCGCCGGAGAGAATTTACTTAGGGGAGAATAGAAATAACATCTATGGAAGAAGTAACATCGTTAAGGAT
TCCTTGGGCTTTAAGACAATTAAAGGAATTACTCTTGAAAGCCTTGGAATTGATAAAAAAGCAATTTAAGCCTAGGTGGC
TTTAGGAGGTAAAATGAGAATAAGAATGAAACATTTAGTAAGAAGGCTTTACTTAAGAAGGGACAAGATTTGGCATGTTT
ACAGAAGTACCGAAGTTCAAGCTAAAGCTAAAGACAAAAGCATTACTAATTTCCCTAAATTAGAACCAGAAGATTTTGAC
TATGAGTATATTTACAAGTTCGTTGATGAGTGGATTCAGAAGAAATACAACGATAAATTAGGGTTTACCATCCAGAAGGT
AGATGGTCTTGAATATATTTGTAAGGCAAAAAGGTATGCAAGTTTAAAGAAAATATTGGCTAGGATTGTCAAAGACTATA
AAGATATATTTCTTGGCAGGTTACAAAAGAATGTTGCTGGTGCACAAGCGGGATCCGGAGGGAGTGGAGGTAAGGGGGGC
AAGCCGGCGGGAACAGGAGGATAATATGAGTTCACAAAAATAATAAGGAGGAAAATATTAGCTTTAGAATAGTAAAAAGA
CCAGTAAAACCCGCAAGTTCTGAAAAGGTTGTTGAAACTGATAAACAGCAGATACCTTTTCAGAATCATTCTTTTTTTAA
GAAGGAAATTATTGGCGATAAAACCAATTACCATACAAGGTTGATGAATATTTATAAGGGTTGTCGGGCCTATAAACATA
AGTTCTGTGCTTATTTTATAAATACTTTTAGCAAAGAGAGAAGATTCATTATGCTGTACCCCATAAAGGAGGGAGATGCG
TTTTTAGGCATATTTTATGGGTACAATAAGGTTAAAAATAATCCATTTTACAGAGATTATACTTCTGTTTGTAGCTTTTC
TAAGAAAATATTTAAATCTTTTAACAAATCGTATTTTATTGAATTTAGATTTAAAAAGGGGAGTGTGTTTTTGTATCTCC
ACACTATAGCTTATTTGCTTAGGGATCGAGATAGCTATAATAGGGAGCAGAAAAAATTACATATGCGTCTGATGGAGTTA
GAAAAAGGAGTATTTAAGTTTTATGGTCGAGATTTGAATCCCCAGGGCGAAGGTATTATAACTAAGTGGATAGATAAAAT
CAATCAGAAAAAGTTGGGCAAAGAGGATAATCCTAGTTTGCTTCGCAGTCTGCTACGTAGTCGACTGCGTAGATAGATTT
TGAATTTACAATGTTACTAAAGGGTAAATTATGAAAGTCGCTAGTCTTATAAGGTCAACTTGTGAAAATGAAAATTTAAT
TTTAAGGAGCGGATTTAGAGATCTTGATGCTATTATACAAGGCTTTGGGGAGTCAAATTTTGTAGTAATTGGAGCACGAC
CCAGTGTTGGTAAAACGGCTTTTGCCCTTAATATTGCTCACAACATATGTTTAGAACAGAATTTGAGTGTTGGATGGTTT
ACATATGAAATGACAAGTAAATCTGTTACTCGGAGGCTTTTGTCGATGAATTCAGGCGTAGAATATAATAAGTTGATTGA
CAACATCAGCTCGCTAAACAAGAGTGAGCTGAAAGCTTACCGTAAATCAGTTTCTGAGGTTAGTAATTTTTCTTTTTGGA
TTAATAGCGTTTGGGGTACTGGCATACATGAGCTAGAAGATAAAGCTAGACAAATGAAATTGAACCACGATGTAAAAATT
ATCTTTATCGATTACATTAATTTGATTCCCGTGTCACAGGATAATATTCCTCGTTTTGAGCAAGTTGCATTTTTGAGTCG
TAATATACGTTCGCTTGCACTTGAACTTGGAATTCCAATAATAGTTGTATCTCAAGTTTCCAGAAGCGCTGAGGTTGTAG
AACCCAGTTTGGCAACTTTGGGAGAATCGGCAGCATTACAATGGCATGCAGACATTGTAATTTTTTTACATCAAGAGAGG
GAAAAACGTAAAGGGCGGAATTCTTCTAAAGGTAGTAATACAACTAAAGTAAAAGTGATAGTTGCTAAAAATAGAAACGG
TTATATTGGGATTGCCAATTTAGGCTTTACCCCAGAAACCATAAAATTTTCGAATTGAAATTTAGATTTTTTAGATTTGT
AGATTTGGGAATATTCTGTTATTTAGCCCTGATTTGTGTTACAATGTATTTAGCAGGTAATTAAATTATGAAATCGGCAT
TGACAAACAATAATATTACTGAAGAACAAATATATAAAGAATTTCTGCGATTAGGTATGGAACAACTAATAGCTCAAGAT
TTATCAAAAAGATATTATCACAATGAGCTAACATATAGAGATTTAGAAAATTTAGAAAAACAATTTGGTATAAAGTTTGA
CAATCTTATTACTAAGATTGATAACGTAGAAAAGAATTTAAATTTAAAAATAGATAATTTAGATACTAAGATTGATACTG
TTAAAAGTGAACTTACTACTAAGATTGATAACGTAGAAAAGAATTTAAATTTAAAAATAGATAATTTAGATACTAAGATT
GATACTGTTAAAAGTGAACTTACTACTAAGATTGATAACGTAGAAAAGAATTTAAATCTAAAAATAGATAATTTGGATAC
TAAGATTGATACTGTTAAAAGTGAACTTACTACTAAGATTGATAACGTAGAAAAGAATTTAAATCTAAAAATAGATAATT
TGGATACTAAGATTGATACTGTTAAAAGTGAACTTACTGCTAAGATTGATAACGTAGAAAAGAATTTACAAAAAGATATG
TTTAATTTGGGACAAATGCTAGAAACAAAGCTGGAAGCCAATAACAAAGTTCTTTTTGAAAAGCTTAAAGTCAGCAACAG
AATAGTTATTATTGCAGTAGTAGTTGTGCCCACTGTTATATCTATTCTAACCCCTTTCATTACGTCATTAATTAACAACT
ATTTAAAATAGAAATTGTAGAGAATTTTTTACCTTAATCAAGAAAAAAAATTTTAGATATAATACGTTTTTGCAATTTAC
TAGTATTTTTGTAGATTCCTAGATTTTTTAGATTAGAATTGATGTATAGCGTCAGATTATGCAAATTTTTGAAATACCCA
TTCTCACTCTCATTAAAAAAATTTGAAATTAAATTTGTAATAGTAGATGTAAGCTCATTAGAGCTGTTTCGATAATAATT
TAGATTATTTTGATTGAGCTTTAATGGTGCGTACGATTTGATATATTTGAGCTTTTGGTATAAATGTAATATACAAGGTG
TTTTAACTAAAAAGAAGTTTTGTGAATGAGAGTTATATCTGATTTCATGTAGTGTTTCTTTTGACCTAGCAATCAAAGAA
TGAATAATTCTTAGTTGTTTCGTAGTAATTCTAAAATCAAAAATATTTTTTGCTACATAATTAATTTTATCTGCACCAAT
AGATAGCAGCCTATTTTTATCTAGATTTTCAATACATCTAGAAATTTTATTAGAGCAAATTAGAGAATATGTTTGAATTT
GTAAACCGCTGTTCAACGTATAAGAAAGTATATCAGATTTGAAATTGTAAGGAGTTTTGATGTTTTGATTTTTTATATGA
GTTAATGGAATTCCGGAAGCCATAATAATTCCAAGCAATTGGTGAGTAATGCTATAAGAATTGATAAGATGCTCACTAAT
TAGAATGAATTCGTCCGGATTGATTTTGTGATAATTTTTTTTCTTATCAGGCTTGGGTTTAGAAAAAAATTTGAAAAAAA
ACATATTAATATTATATACTGTTATGGTAAAAAGTCAAAATTTTTTGAGTTTCAACTTTTTGGGTTAAAGTTTACGATTT
GTAAATTTTCTTAAGATTTCCGGGTTAAAGTTTGACACTTTTAAATTAAGTTTGTAGTTATTAGGGTTAATCTTCAGAGA
TAAAATATCTATACTAATTAATAATTATAAAT
