# Supplementary material for: Characterization and genomic analysis of the Lyme disease spirochete bacteriophage ϕBB-1
Source: PLoS Pathog. 2024 Apr 1;20(4):e1012122. doi: 10.1371/journal.ppat.1012122 (PMC11008901; doi:10.1371/journal.ppat.1012122)
Supplement: S2 Data — (ZIP) [file ppat.1012122.s007.zip › UM-CA-11.2A_fasta/cp32_3.fa]

>cp32_3  (29,762 bp)
ATTTTATTGACAAAAATATTAGTTTTTGCTATCATGCATCTAATTTAATAAAGAGAAGTAAAAAGGTGTGTGATTTAAGA
AAAACAAAACTAATAGATAAAATAAGTTCACTAGAACTATACAAATACTCAATATTTTTTAGAAATTACATTGAAAATGT
AGCAGAAGATTGTCTCAAGAACGGACTTATTCTTGAGAGTGCTGCCCACAATGTTAGTGAGGTTGAACTTGCTAGGTTAA
AGGTACAGCTTAAGAATGCTCTGCTTAATTGTATTATAAGCTACCGTTTTCATGGGATTGGCTATGTTTTAGTAAAAACC
AAAGATACCCTAATGGATCTAGAACAACCCGTTAATATAGAATTACCTATTGGTTTTGAATACCTTGATTATGAATATGT
AAGAGATTTGGGAGTTGATTTTGATCATATAACCTATAAAGTAAAATCCAACAATAAGAACAATTCTTTAGATGCAGTTA
AAATACATAAAAGCCGACTTATCATATACGAAAACTTTGATTATATCTTAAAAAGATATGTTCCGTGTTATACCGAAAGC
TTTTTACTAGATATTTATTTATTTGAAAAGATATACGTAGAAATAGAAAGACGTATTGAAAACCACAATTTTTTGTTTTA
CAAAGATGAATCTTTAGTACAACTACAAGACGCACTTTCTAGTGCAACAACTTCTTTAAGTGCACTTACTCAGAGCAATA
ATGATAGGGGAAGTGGCATTTTATCTTCTTTTTTGAGAAAACAAAATTCAAACAATCATAGTAAAGATATTTCTAATTTA
AGAAACCTTAATGACTCATTGTCACAGGAGCTTGCCAGGCTAAAAAGCAATCTAAATAATGAGGGAATGTTTTATACAGC
TACTCCTAGTGCTAGTTTAGAGGTTATTAAATACGATCTTAGCTACTTAAAGGAGGCTTTAGCATTAATTAAGGCAAAAA
TTGGTGCAGATACTAAAGAGCCCTTAACCAGAAGTTTTAATGAACAGGCTAAAGGACTGGGAAATGATGGTAAAGGTGAT
AGGAGTAATTATTACGATTTTCTCAAAGGTGTACAAGAACAAGTTGAGAACTCTTGTAATTTAAAACTTACAAAGTATTT
TGGACTTGATATGAAGTTTAATTCGCTGATTATGTTAAGTGAAGAACAAAAAGTAGAAAGAGATATAAAGCTAATTGAGC
TTTACAGTAAATATAACCAGCTTATACAAAGTAGCTCATTTAATAATGAGGAGCTAGCGATGTTAAAAGAGAAATTATTC
TCATTTTGAGAAAAGGAGTTAAAAGATGACTGAGAAAGAAGAAAAAGAAGACCTGCCGGCACAAGATAAAGAAGAGCAGC
AAATTAAGGCTGATACTAAAGTTATCAGTGTGCAGGAATTTGAAGAGTACATGCGTTTTAAAGAGCAGGCAAATAGTAAA
TCTAAAGAGACAAGTCGAGATTTAAGTATAAATGAACGAATAACAAAAGAACTTGCAGAAGTTGAAGAGCGGGAGCGTAT
TGAAAAGCAATTGTTACTAGAGGCTGAGCGAATTAATGAAATTGATACACTTGCAAAAGCACATCTTAGCAATCATTTTA
ACAAAGAGGTGCTACTTGCAAAAGGATATACATTAAAAGACATTATGCAAGCACAACGTAGAGAACTTGTACGCAAGTTC
GTTCCAATTGAGCAAATTAAAGCTATTGCCAAAGTATCAGACATAAGTCATATCGATGGAGAGATATTAGAGCAACTTGT
TTCTTTAGCAAAAGTGAATATTAAATTAAGAAAAAATGCGAGTAGCAGTTCTTCTTCTGTTGACTCTATTAAGGGGAATA
TTGCTATTAAATCAGAAGAAAGAGCAAGTTTGCTTGATTCTAATTTTGTACCTATTAATTTCACAGAATTTGTACAAGCG
ATAAGTAATACATACAAGCAAAGACGAATTCAATTTTATGAAAATCTAAAAAGACATAAAAGAACAAGTATTGCCTAAAG
GAGTTTTTAAATGAGTGATATAACAAAAATTAAACAAGAATTTGATAAGAAAGTTGCAGAAATTCAAGCATTAATGAAAA
ATCCCCAACAAGACTCAGGATTGCTTAGCAATTCTATTGATTTTAGAGACCAAAATCTAATTTTTTCCAATTCTGGTGGG
GTTTGCACTAGCAGTAAAGACAAAATAGAGAATTACCCTGCTAAAGGGTATCCGTATAAACGGGGTGTTAAGCTTAGTTT
TGGAGATGGAACAACCGAACTAGAAGTTGAGGCTGGTGGTGGAGACGATTTATATGGAGTGTGTTCCGATATAGATGAGT
TTAGCGGTATGGCAACTGTTATACCAATTACAAATAACTTTACTGGGTATTTAACGCTTAAGAAAGAAGGACAAAATGGT
GTAAATCCAGGAGATAAATTAAATTTTAACCAACATGGGGAACTTGAAAAGGTCACTGGGGCTCAAAAATCTGTTAATGC
AATAGCACTTTCAAAGGCACACAAATTAACTGAAGATTTATTTATAGTGCTTGCTAGTGTATTTGGGAATAGAGCAATAA
AAGGGTAATAAATTATGGCTTTAAAAGGCAACATGCAAGTAGAAAATCTTGAGGCTGTTGAGGACCCACAGGTAGATTTA
GGGGCACAAGTTTCCGCTGCTCCTAGAGCTAAACGGCAAGCAAGACAAGCTGAGGACGCACAAGGGGAAGACCCATATTT
GGGTTCAGTTAAAGAACTTGATGATATCCTTTTGAAATTCAAGAAATATGTAAAATCGATGAGTTCAATTGAAAATAAGG
TTTTTAGCAGTTCAAGTAGCTGTTTTAAATCCAAGAATGAGCGAGTTGATGCATATTCATTTGCATGTTCAAGTTATACA
GACAAAATAGAGGAATACTTATATGATCCAAAAAATAGTTTTCCATACAAGCGTGGGGTCAAACTTGTTCCGAAAGAGAG
CTCTATATATGTTGAAGTTGGAGCTGATAATGATATGTATGGGATATGTGTAGATGTATGTGAGTTTAGTTGTACCGCGT
ATGTATTACCAATTACGAATAACTTTGAGGGATACCTTGTTACAAGAAATCCGAGCATAAAAATAGGAGAAATATTGGAT
ATAAATAACACTGGAGTTATTATCAAGGCTGGTGGTGGGCCACCAACTGTAATTAATGCATATGCCCTCTCCGATTCATT
TACAATCAATTTTGCACCCGAAGATGAACATCAAGATCAAGCTAGATATCCCAAACAAGAGTATTCTATTAATTTGATAA
AAGTTGCAATTTTTGGCAATAGAGGTCTTGAGAAAATAGTAAATCCTGATGGTGGTTAAGTCTTAAGCGAATAAAAGGAG
TTAAATAAATGGCAGACACAACGCAATTATTAAAAGATTATCAAGAGAAGAGAAGTAAACTTGAAAAGTTTATGAAAAAT
CCCCAACATGATGCTGGTTTGCTTAGCAATTCTAATGAATTTAGAGATAAAAACATACAATTTTTTGCTTCTGGGGGGAC
TAGAACTAGTAAGTTTGACAAATTGGAAAATCATCCATTTTCTGGGTATCCATACAAGCGTGGGGTTAAAAGAGTTATTC
AAGAGGAAAAAGCTGGTGAAAGTCATTATGAGCCCTATGTTGAGGCTGGTGGTGGGGATGACTTGTATGGAATCTGTATT
GATATAGATGAATTTAGTAAAACAGCTACTATTGTACCAATTACAAATAATTTTGAGGGCTACTTAGTAGCAAAAGATTC
TACGGTTAAAACAAAAGACAAACTTGTTTTTAATAAAGACGGTGCTCTTGAAAAGGTTACTGGAGCACCAAATAAAGCAA
CTATTAATGCAACAGCATTGTCTGATGCAAAGCAAATTAGCAATGAAGTTTATTTAGTAAAAGTAGCTGTATTTGGAAAT
AAAGCGATAAGTAGAAATTAATAAAATTTGGGAGGATTTAATATGGAATTATTTGATGAAAATTATTATGCAAAAGCCGT
GGCAAATATCATAGGAGAAGTTAAAGATCCTATTATGTATAAATGGTTTTCACCTGATCAAATTGAAGATGTTGATCTAC
AAATGGGATATCAAAAAACCGTAAAATGGGACGCATTTCTAAATGCCAATCCTACAACAATTGCCAATGAGGTTAATACT
ATCTCAACTATTGGTTTTAGTTCTGAGGTAGTAAGACTTAATTATTTAAAATTACAGTATAAATTCAGACATTTAAAACA
AGCTTCTGAGAAATTTTATACTTCAGACTCATATATTGGGGACATTAATAATAATTTACTTCCTTTTGCACAAGCTTATA
AGCTTGCAAGTAGTGAAATTATTAAGCTTATCAATCACTTTGTACTAACAGGTACTGTTTCGATTCAAAAAGATGGGAAA
AATCAAAAACGGCTACTTCCGAATATGTATGGACTACTTAATATGCCCGAGCAGATAAAAGAAGAAGTTGCTAGTGGGGA
TAAAGACAAAATGGATAAAATCTTTGAAAAGATTGAACAGGGACTTTCAAAGTTAGAACTAGGAGACGAATTTTCCACAC
CTATGATGGTAATAGTTGATCCCGCAACTTCACTTAAACTTGTAAAACCATACGCAGCAGCACAGGGTGTAGCAAGTAGC
AGTGAAAAATGGGAAGATGTTTTAATTCAAACTATTAAAGCTATTAATAATAGAGAAGATGTTTATATTGAGACTTCAAA
CTTGCTAAAACATAAAATACTCATTTATCCACTAAATTCAGAACTTATTAAATTCAAACCTAGCAAGTATATGCTACCTA
CACCAAATGAACAAGTTGACAAAGACTCAACTGATATTGCTCATTCATACATTGATTTTGTTTTGGGCGGTCTACTTGCT
ACTAAAAAAACTATTTTGCAAGTTAACATAAAGCAAAGTTAAAAGTATAAGGTAAGTGAAAATGAGTGAACAAGGAAACT
TACAAGCACAAGCCGAGGGAGAAGAAGAGCTTTTAGTAACAAAACTCCATTCAGAAGTGTTATTGCTATTAGGGATAGAC
CAATTTGCACTAAGCAAGCAAAATTTTCTACTTCATTTATCTTTACTTCAAGCTATTCTAGTAACACGTGGTATTGATGC
TAGTTCACTGACATATGAACAAATATTTTTACTTACTTTCTACCACATGGGTTGTCAATTAAGAAAACAAGGGGTAGTTC
GAGAATTTGAATTTGATAGGATCAAAAAAGAAAAATTCAATGAACTTGAACTTGATTATTATCCTAGCAGTAGTGGGAGC
GAAGAAGGTGGTGAGGGGGGCTGTGGATCAAATAAGAATTTTTGTTCACAACTCGATGCATTTTTAGAAAAACTAAAAAG
AGAAACTTCAACGCCATCTTGTGTGGGAGTTGTCTAATGAATGGTGTTAGAAAAAGACTTTCTGATATGTCATTTCGCAT
GATCAACGTATTTAAGGATCCTAAACCCTTAAAGTTTTATAAAGGGACTGTTGTAAAGCTTGAAAATGATTCTTCTTATC
AGAGAGTATTTGATAAAAATAAGTACACTGAATTCGCAGGAGTTATTATTGACATAAAGCCACAAGAACTTGCAATTCTT
TATGATTCTGATATGTCTGATATTCAAGGATATTCCAAACTTTACACATATCAAGACCTTAACTATGAACTAAAAGACCG
AATATCAATTGCAGATTTAGTTTACTTTGAAATATTTAGTATTGACTCTTCAATCGGATATTTTACTTTGGTTTTAAAGG
AATTTATATGGACAAACTAGAATTTAAAATGGAATTGGAAATTGGGTGGTTTGGTGGCCGTGCAGGTATTGCTAAAATGC
ATGAAAAAGGGAGTAGCAATTTACCAGCAAGAAAACATTTAACCAAAATTGCTAGTAGTTCTGAGTTTAGAGAATATATC
AATAATAGCTATATAAATTCTAAGTTTAATCTTGACCCCAAATCGGGAATGGAAGCTATTGGACAAGCTTTTATAAGGTA
CTATGAAAATTATCTATTATCAACACAAGTCACTCCAGCCTTAAAGGCTAATACAATTAAAAGCAAGCATAAAAGGGGGA
GTAACACTGCAGCAATTCCACTTGTTGATACAGCCAAAATGTTATCAGAGATTACTTATAAGGTAACACTTGAATGATTT
TAACTTTAGATATGGTATTAAATCATTTAATTCAAATATTTAAAGGGTTTAAGGCTTATGCAACTGAAAATAATTTTGAG
TGCGATATCATAAATACTTACAATCACCCGTACCTTTCAAAAATCACAGTTGCTAGCTCAAATATAATAGCATTGAAATT
TGATGGTACAGAACATCTATTTGATCATAATTCTAGAGCCGGTGCATTTTATGAAAATGCTTTGGAATTTAGTATAAATT
TTCAAATATATATTATTGCGATAGTGTTAAACGCTCAAGATTTTGACGCTAATTCACGTATGTTAGTGCTTTATAGTATG
CTTAGCAACTTTCTACACAATAAAGTCCATAAGTATACTTTAGAAAGTCAGTCTCAACCCGAATATATTAGAAAAATTAA
CCTTTACATTTATCCAATATCTAACATGCAAACAGTTGGGCTTATTAATTTAGGCACAAAATATAGCAATCATGCATACA
GTGCATCTGTAGCATTCAATGCTAGTGTAAAAGCAATTGAAACTTTAAAGGAGGAATACAAAATTGCCGCAAGATACAAT
TAGTGTAAGTTTGCTTGATTCTAGGATTCAGACTAGCAGGCCCAATTATTACAATCCACTTTTGGTTTACAAAACAGCTA
AAATCAAAGTTAATAAAGATGCTGCCAACTTTATAACATTGAATTTAACCGTTAATAATTATGAAAAACAAATTGAAACT
TTGGAAAAAGACAATGGAAATGGACAAGATCAGTTTGGAAAAGAAAAAACACTGTTAAAAACTGCAATGTCAAATTTTTT
CAATTCAAGCGAAGAATCATTAAAATCCGCTGATCTTTTTATTTATAAGGATAAGCCTGAAGAGCTAAAAAATTATCTTA
AAATACATAGGCACACTTTTGTTGTACTTATCAACACTGAAGGGGATGCCTCGGATGATGGACTTAAAATTTACAAAGAT
GACTATAATAAATTCAAAATGCCTTCAACTTTTTTTGTATTCTCAACTAAAGAACAAGAAATAAAAGAACTATTTAAAGA
TAAAGGCAATACTGAAAAAGAAAGAAATATTGCTATTTACAGCAATAATAAAGACAATTTACACCTTAAATTTATAAGTC
AATATTTACATCAAGCAAGCATTTTTCACGCTGTTAATCCTTATGGTATGCCACTGGCTGCTACACCGCTTGTTGACGAC
ACTATAATTGGAAAGTTACGAACTGCAAAAATTAACTTTTATTCACTTCTTAATGAAACTGGTCTTGATGGTATGCCTGC
TTTTAAAGAGGGGGTTGATCTTGCTGGAAGTTCAATAGATGAGCTTTTCACTTATCATTACATAAAAAATGAAGCAATTA
TTGAGCTTATCAGAATTTGGAACAAAAATAATAGACAAAACAGCAAATTATCTGCACTACAGCTTAGTGGAGCTAGAGAC
AATGCATATACTTCAGCAATTGAGTGCCTGCTCAAACGGTTTGTAGATAGAGGACTAATAATAGAGTATAAAAATTTAAG
ACTTACTCTTTCTCCTACACCACAACTTAAATTAGAACTTAGTGTGAATATTACTTATAACTTTAGCATTAATGCTGTTG
CTTTAGTAATTACTACTCAAGATATTGTTGATTATCAAAATAGTTTAAGCGCTTAAAAGGGGGTATAAAAATGCAATTTT
ATGATTTAAGAGAAGTTTATTTTTCAATTGGTGGTACACAGCTACATAGTGGCAAACTAGAGCTTACAAGCGAACCCACA
ACAAGAGCCGTGATTAGCAGTGAAGATAAAGGTATGCCTGTAATAAGTTTAAGAGATCCCAAAACGATAACTTATGTTTT
CAACATTGAAGTGACGCTAGGTAGTCATGACTATAGATTGTTAACTGAACTTTCTGATGAACAGTTTTACAACATGGATG
TAAGAAAAGAGGATAAAATGCTTGATTTAGCATTCAATGATAGAATTGCTACTAAAATTATTTCTAACTATGCAATTTTT
ACTGAAGAGCCTTCAAGAAGTTATTCTGCTGAGGCCGAAAAAGTATCTTTTGAAATTAGGGCTATTAATTGCCAAAAATC
TAAACCAAACAACACTTAAAAGGAGATTCTTATTATGATAATGAGATATAAAATGAAAATTTTAACTAAAAACAAAACTT
ATGAATATCCACTAAAAGTATTACCGGTCTATGAATGGGATAAAGTACTCGGATTTAATCAAAGTGACGCTGTTTTAAAG
CTTAATGAAGTGAAATATTTAAGAGAAATCACAAGTTTAATGATAAGTCCAAAATTTTTAGACGAATTCTATCTGATTTT
GGATCAAAATAGAGAATTTATTTCTTATTATAAGGACTATCTTGTTGCAATAATTTACACCGCACAATTTAATACCTTTC
ATTTAGATAATGATCTTAAAAAACCCGCTTTAGTATATCTAAGTGAGTATGAAAATAATGTTGGTGATTTTGTTACTTTT
GATTATATCAATGAAAATTTTGATTATGAAAAAGTAGCCACTTCGCTTTCATCAATTACATCAAATTCTAATGAACTGGT
TGCTAAATGAGCAAAAGAAATAAAGACATTGATAAAGCTATTGCAAGTCTTAATGAGACTAGAAAAAAGTATTTTAACTT
GCTTGACGAGATTAAGAACGATAAATACTTTTTCCCAGTAATTATGAATATTTGCTCATACGACTCGATTAAGAAATTAC
CTTATGACGAGCTTTTAGAGGTCAATAGACTTGCTGAGATTAAATTAGAAAAAGAATTGTATGAGTTAATTCTAGGCAAA
TGAGGGTTTAGTGAGCGACAAATTCACCATTAAATTTAAAGGGATTCTTGATCATGCTGCAACAAAAAAGGCTATTGAAC
AAGATATTTCCAAAATGGGAAAATATCTTAAACCCAGAAACTCCAGCTTGGGGAGTACTAAAGATATTGTAAAAAATAAT
TTGTCGGACAAGAAAAAAGAATTAAGCAGACAATCTAAATTTGAAAGCTTAAGAGAGCGTGTTGAGAAATATAGACTTAC
ACAAACTAAAAAGCTTATGAAACAGGGCATGGGCTTTGAAAAAGCAAGAAAAGAAGCCTTCAGAAGATCTTTAATGTCTG
ATAAAGACAAAAGACGCCTTGAGTATAAAGAACTTGCAAAAGAATCAAAAGCAAAAAGTAAAATGCTAGCAACCTCTCAA
GGAAAAGGACTTGTTGCCAAAATTGCAATAGGTAGTGCCCTGGGGAATATCATTAGCAACGCTATGAGTAAAGTTGGAGG
AGGCCTTTTAGGTTTTGCTAAAAAAGCGGTTGAAGAAGACACCAAAACAAAAAGAACACAACTTCTCAATAAGGCGTTTT
ATGGTGATCCAGAAGAGAAAAAGAGTCTTTTGGGTATTCTTGGTAGAATGAAAGGTTTTGAGCGTAACTTAGAAAAAGAA
GAATTCTTAAATCAAGCAAGTGTCTTTAAGGGTACTTTAAGGGACTTAGATATGTTAAATGAAACCAATTTGAAAAACGC
AGTAGAATTCGCGGCTATGCTTAAATCCAGTGGTGCTATGAGCAGCGAAGATGCCGTAAAGGCTGTTAATAGTGTCCTTG
GGGGTGATGGAAGTGAGCTTTTTGAACTACTAAAAAAGTCAGGTGTTGGTGACAAATACATAGAAGATGCCAAAATGGCC
TGGCAAAGCGGGGCTCAAGTAGATCTAGAGTCTAGAATTACCAAGATGATGGAAATGTTCAAGGATTTTAAATCTTTTGG
CCTTACAAAAAAAGCCAATACTGCTGAGAGCATTCAAAGTAATTTGGCTTCAGCTGAGCAAACTCTTCAAAACTTAACCA
CTACTGTCTTGGAACCAATACTTGACCTCATCAAGAAGATAACTAATTACTTTAAAGACTTTACTTTTCAAACACATGTT
GTTCAGCCTTTTTTTAAAGGACTAAAAAGTCTTTTTGCTAAGTTGCCCGTGGTTGGTAAATTTTTTAGAGACAATCCCGA
GTCTGTCCCAAATCCACCTAAACCTAAACCAGAAAATAATCAAAATCAAGACAATGCTAACAGCACACCATAATTTTTAC
AAAGGGCAATACTTATGAAAATTGACAAAAAAATTGCTAACAATGCAGCTAACAAAATAGATATTAATAATAAAATTACT
AACAATCATGATATTGAAAAGAAAAAAATCGAGGAAAAAATTAATGATATTGAAAAGAAAGAAATCAGGGAAATTACTCG
AATAATAAGAGATGTAATAACCCAAATATTTGCTCTTTTTGGAGCAGATAATTTTTTAGTGTTATTCCCTCGAATGGACC
TTAGAGGGTTTGGATATGTTCCTCAATTGTTTTTTATAAAACCAAAAACCGAACTTATAACACGCACTTATAATACTAGT
TGCTCTAAAAGACCAGTTATCAACTATTATGATAGAAAAGCGGAATATGTCAGCTACAATCCAGTAATGACTGGTGAACA
TATATCATTAAACGGTGGAATTCTAACATCCTTATATAAGGATATGCTTTCTTTACTTAAAATGACTGTTTTTGGCAATA
CTATGCTACGTTTTGATGTGCATCTTGCAAAAGAACAACTAGCCAATAGAATACAAGCTCACGTTCCTTTTAGTATCTAC
AGTCCAACTTTTGGCCTAAAAGAATTGGCTGTAATTACAAGTCTTTCGTTTAAAGACACTCCTTTCATTGATGAAGTTGA
AGTTAGTCTATCAATGGAAATAGTAAAAACATTTGCATTGGAAAAATATAAAGGATAAAAAATGCTGTTACTACAATATG
ATTTTAAAATTGAGTTCTACAATGTAGATACGTCAAAAAAATCACCTGATGGAATTCCTTTCGCCGAAGAAATTCCTAAA
ATTATCATTAATACACAAGATGGAATTCATATTGATATTTCCATATCCAACGTGTATTCAAATATTCATACTATAAGTTC
CAAACAAGCAAAAGTCGTACTTTGGAATCTTCCCTTAGACTTCACCGACGACATTAAATTCGGAGATATAGTAAAAATAT
ATTATAAGAAATTTGCTCATGAAAAAAATTTTGATTTCATAATGGCAGGAACTTTAGGGCCCCCTATGAGCACTGATTAT
CCCGGTGGAGATTTTAGTGTAGAGCTTGATGTTCGTTTATTAACTAAAAGCAACTTCTTCAATCGCAAATTGGCAGGCAA
AGAGGGCAAAAACTTTAAAGGCAAGACGGTACAAGAAGCAATAGAATCTGTATTTCCCAATCGCAATATCCTTAATATGG
ACGAAAAAGATAGTCTTAAAATCATTGACAAAGATATTTATGCCACAACACCAAAAGAGTTTATTGACAAAATAAAAGGA
ACATATGTTCATAACGTAATAGCCGATATTGGTACTGGTTTACGGGGATATGAATGCTATCTGATATTTACTAATTATCT
AAAAAAGGGGGAAAATGTCCACTACGAAGCATTAGAAGACTATGGACTTGAATTCATACCACAACAAGAAATTACCTTGG
GCACTACACTCAAAAAAAATCTTATATTTTGGAACGCAAAAACATTTTTCACACATAAGTTAAATGTTGGAGATAAAGTT
TCATTTATTGACGGACTAGGAAAAATGATAAAAACCACCATAAAAGAAACAAGTGCAAGGCTTAGCAACACGGGAGAGTG
TTCATTAATATTAAAGTTAGAAGATGATTCTAATACAAAACGTAAAAAATAAAGGGGACCAGAATGAATGAAGACTATGA
AATTTACAGAATGAATCAGCGCCTTTATGGCCAGGCATTGGCTCAAGAAGATATAAAAAATTGGATTTATTCAAACATTT
TTATAATTAAAATTGGCACTGTAAAGGAGTTTAAACAACACACTCAAGAAGCTATTGTTACAATACCCGAATTTGAAGAT
TTAGAAATTCACACGAAAAATATCTCTAATATCAGTTTAGAACTATCAAAAGGTGATCCCGTATTACTACTTCAATCAAG
CGTTAATATTTTTGATAAAAATAACAATATTCACTTTGACAAACATCATTTTTATATACTTAGTGCAATTAGCCCAAAAA
CATTAAATTTAATCTCTGACACTGTTAAAATTAAATCAACCAATAACATTGAAATAGCCAACCAAACAACTAGCTTAAAA
AACATTCTAGATAATATTGTTAGTGCTATCAATGGCATATCTATCATAGGAGACTCAACTATTAACTATGCAAGCCTAAG
AGCTGAAACTTCTAGAATTACTGCTGATATTAATAGTTTGTTTAAGTAATTTTTGCTAAATATGGTATAATTACTAGTAT
GGATTTAAGATTAGGCAATAATTTTGAATTAGTATTTAATAATGATTTATCACTTGTTGATGGAATTGAAGAACAAAAGC
AAAAATTGTTTATATTTTTAAAAACCTTAAGGGGGAGTTTAAGCTATGCTCCTAATTGGGGACTGGACTACTTCTTACTT
TTAAAACTGTTAAAAATTAATAATCTTCACGCTGTAAAAAATTATTTTCACGAAATATCTAAAGAACTTAACTTAGATTT
AATAAACATTTCAACTATTATTCAAGACAACAAAGTGCATATATCCTTTTTTTTCTCAGGCGATGTTTTGAATATGGAGT
TTAATTTATGAGTATTGTTTTTGATTCTGATTTTGGCATTCTAAAGCGTACAATTAAGGATATATTACGGGCCAAAAGAG
AATACTTGCGAATAAATTATGGAATTAACATTGATGATAGTAATAGCTCGATTTACAACATTATTGCATCTTCTTTAGCA
TTAATTGAAGAAGAAATAATTAATGAGCTTAATCTCTTTTTTTCTAAAATGAAACCGGGTGGTACTTATTGGGCTGCTAT
TGAAGAACACATTTCTTCTAAAAGCACAACTTACAGTGCTGTTAGAAACGCCTTACTTAATCTTAATGGGGTAGAGCATA
CTAATATTAAAAGTTCCGCTGGAAAAGCCAATATATACCTAATTCTAAAAGAAGATTTGCTAGACGCTAGTAAAGCTAAT
ATTAACAACCCCGAATTTAAAGCAAAACTCTGGGAAACATTATATCTAACAACGCCTAGTGGAACTTTACTTGAAGGAGA
TATAGAAATTGATGGACTCAATTCAACTGGACAACTTAAATCCTACAAAATATCGCTAGGGAAAAGAAAATATGTTTATA
TGAAAGTAAAGTATAAACTTGACCTTAAAAACTATCTCTACTTAAACATAGACTCTCAAATTAGGGACATATATTCTAGG
ATTATTTCAAATAATTATTCTGATATGGGAATTAGCTTTGAATATCAAGACTTTTTTGCTCCTGTTAATGAAGTTAAAGG
AATTAAGTTTATGGAAATAAGTGCTTGTATTAAAGATACAGACACCGAAAGTATTTCAAAAATTACTGATAGCGACTTTC
AAACAAATAAAGATATCGCTATTAATGATGATACAATGCTACTTTTCAATACTACAGATAGATTGCTCATTGACATTGAT
AGTTAACAAACATGAAAATACCTAATTTTTTCAAAAATACCGAAATTCATAAATTTATACGCACAGAAACAGAATATGCA
CAAGCATTGCTTAATGAACTCAAGTCTCTTAATTCCAACTTCATATCCATTAATGTAATAGAAAATATAAAATCAAGATA
TATTGCAATATGGATATCTCAAGTTTTATCTATCTTTTATGCAAAAACTCAAACTTTACAAAGTATTACAAGCAATATTA
ATAGCGTTATTTTTGCTTTACGCCATATTGGTACTGATGAGTCGTTTAGACTAATTTTCAAGGCCTTTTTAAATGTGGAC
ATTGAAGTTACTACTCCTGAAGCTGGGGTTATTGATATCTCTTTAAAAGGGGTAATAAAAACAAACTTTACTACCTTTAT
TTCGCCTAGCACTAAGAAAGGAAAACGACTAAAAAAGATATTACTTAGAGAAAAGAAACCGGGATACGCTGCATCGAAAA
AAGCTTTAGTATTTAACTCACTTCCTAAAGGATATGATCATTCAATTTATGCTTTTATTAAGAGAATTATTCCTATTGGT
AGAGTTCTCAAAATTAATAATACAGATGGTAACAATATTATCACTTTTAACAACTAAGGGGGCTTTATGGCTGATGATCC
AGAAAAATTACTAATTGATGAACAAGAAACGGTTCAAATTAAAGATTTAAATAAGGTTACGACCGTTAACAATACTGATC
TTTTACTGCTTGATGATGGAGCTGCAAGCAGCAATGCTATCACCTTTAAAAACTTCTTAAAAACCGTTAATCACCAAACA
TTTAAAGGTGAAGAACTAGGCTATTTTAAAGATATAATTAAGTCCACAATCGCTACTGAACTTGCAGCTGATAACGATTT
TGTAAAAAGCATTTACGATTTAATCGTTGACAAGCTAATTGAGAATGAATCTAGTAAACTTGCAAATCTTTTTACTAAAA
TAAAATCTCGCCTTACAGATAGCATCTCATCAGCCACTCTATCTAGAAGTGATGATCTTTTGATAATGCCCTCATCAAGC
ACTATTCAAAAAACACCCGTTCCAAAACAACTGCTTGGAGTACCATCAAATTTTGGATATGGTGGCATAACCAGAAGTAC
TACACTTTATTCTTCTGACTACGAGAATAAAGCGATATCTATTAATATGGAAGATAATGATGATGTAACTCTTATTTTTT
ACAAAAATTACGATAATGATCCCATTTATCTTGATATTGAGATTCAAGTAAAAATTAATGATAATAGTATGCGGAAAAAA
TCATTAAATCTTAAGTATTCTGATGAAATTACATACAATTGGGTTTATGAAATTACGGGCCCCCGCGGACTATTCACCAG
AATTCCCATTTATAGAGGTTGGTATATCCAAAAAAGAGCCTACATGTATGGAGATTCAGTCCCAGATCTTTTAAAGCTAT
AAACTTTTTTAGCAAAAATTGTGATTTTGATATATAATATACATGTATAAATAAGAAAATTAAAATGAAGGATTAAAAAA
TGGATACTATTAAATTAACTGAACTTCTTATCAATTTAAACGAAATTAAACTTATAGCCGTAATGATTTTTGTAACAGTG
CTGGTTTTAGGAGTGTTAATTCTTCTCAAGCCTTTATTAAAAGACATTTTGACTATTGTAATAGGCAAGATTTTCAAGAA
TGGCAATGGGAATGGTAAAAATCATATTAAAAAAAGAGATTAAATCATGAAATTATCTAAAGATAATGTTGAGCTTGGAC
TTACGGCTTTATCAACCCTTATTGATATATTTTCTAAATTTGAAGATGAATTTGATGAAATTGCACATAAAGGATTCTTT
TTGGTTTATGAGCTGTATTCTCATTATAAATTAATCTATACAGCAAATATGGAAAGACTTGAGAGTGCATTAACTCCAGC
AATAAATGCAGCACTAGCTCCATTAAATGAAAAAATCAATCAATGCATTGACTTAGTTAATTCTGATGGAAAAAATCTCA
AAATATCTAATGATCTGAAATTCAATCAGGAAGGAAAACCTATCTATAAGGAAAGAACAAATAATGCAAAATAACACTAT
TGGTTTAGGACTTAATTTACTATCCAGCTTAACTAACATAGCTAAAACTGATACAAACATAGATCATAATTACATTAATA
CTTTTAGTAAAGTAATAAATTTTTTCTACAAAACATATATAAGCACACTAAAATCTATGGAAACAGCTGAGTCAACCAAA
ATATTTGAAGAAATACAAGACATTTTAAAATACAACATTGAGATAATAGAGGCTATCTCTACTGATAAAAGCAAAAGAAT
TATCACTTCACTTAAAGCAACACGTAACAAAATCATGAAAGAATATATCAAAATACTTAAAAGAGGTGAAAATGCTTAAA
AGATTGCATTGTCTACTAATTGCTTTGCTACTATGTTGCACCACTATTGCCAACCTACCAGAAGAGCCAAAACCGCCAAT
TATTCCAACACTAAAATCTTTAGCTAAATATGAAACACAACTTTCAGAGTATGTTATGTACCTAGTAACATTTTTAGCTA
AAACAAAGGTTAAAGTTAATGACCCAAATTATCCAGAATATCCTTATCCAGACTTATCAACACTAAAAGACGAACACTCC
ATAACTGCAGTAAAACATAATATCAACATATATTTAGAGTACATTAAAAAAACAAAACCAATAGCGGAAAAAGTCTATAA
TAAATATTCCCAATTAAAAATGTAAATTACAAAAAGGTTTTTCTTGCAAGAAATTCTATTTTACATATAAAAATCTCTAA
AGCCAATCAATCTAAAATAGTGTATAATATGACTATAAGGGAAAATTTTATGGAAACAGTGTCAACAAATATTGCGAGTG
TAACTCAAGAACAAATATATAAAGAATTTCTTAGACTGGGTATGGAACAACTAATAGCACAAGATTTATCTAAAAGATAT
TATCACAATGAGCTAACATATAGAGATTTAGAAAATTTAGAAAAACAATTTGATATAAAATTTGATAATCTTATTTCTAA
AATAGATAATGCCAAAAGTGAACTTAATACCAAGATAGATAATGTAGAAAAGAATTTACAAAAGGATATATCTAATTTAG
ACATCAAGATTGATGCCGTAGAGAAGAATTTACATGTTAAGATTGATGCTATTAAAAGCGAACTTAATACTAAGATTGAC
AATGTGGAAAAGAATTTAAATGCCAAAATAGATACTGTAGAAAAGAATTTAAACACTAAAATAGACAATGTTGAAAAGAA
TTTAATGTCTCTTTCAGAAATGCTTAAATGGGTATTAGGAATCATGGGAGCAATGTCTATCACAATGATAGCCGGGCTAA
TATTTGCTTTCATTTCTAAATAGCTACTACCTCACTTAAAACATATCAATTCAAATAATAATTGTTTATCCCATATTTAG
TATTAATACTTAGTTAAGTGAATATTAATAATAAAAAAAGGAGTAACAATGAAAATTATCAACATATTATTTTGTTTGTT
TTTACTAATGCTAAACGGCTGTAATTCTAATGATACAAATACCAAGCAGACAAAAAGCAGACAAAAGCGTGATTTAACCC
AAAAAGAAATAACACAAGAAAAGCCTAAATCTAAAGAAGAACTACTTAGAGAAAGGCTATCTAATGATCAGAAAACACAA
CTTGATTGGTTGAAAACCGCTCTTACTAAAGACGGAGAATTTGATAAATTTTTAGGATATGATGAGTCAAAAATAAAAGA
AGCGCTTGATCATATAAAAAGTGAACTTGATAAATGTACTGGAGAAAATGCAGAAAATCAAAAAACCACTTTCAAAGCCG
TGGTTGAAGGAGCACTTGGCAGCGGTATAAATGATTTCAAAAATAGCGCAAGTAGTACGTGCAATAATGGTGGCTAATAA
TCTAGCAGCCCCCAAATAGGGGGCTTTAATATTGCTATGCTGCAAATATATAATTAAATTGTCTTTCTTTTTTCAACATG
CAAAAGAATTTTAATACTTTTGTTTTATAAACGTCTCGATTATCAGACATAAATACTTTAAGCTTATTTAGATCATCAAA
TCTATTGGTTTTATTGAAATATTTTTTTAGAATATTTACCCAATATTCTATACTCTTAAGCTCAGCATTCTTTTCAAAAA
GATCTTCTAAAGCATCATCATTATCAGTACATAATGCCCGAATAAGAGCATTTATATTATTTTTTTCTTCACCTTCATTT
ACCCAATTTTTTATATTAAACAGTGCGTCTCTAAAAATTTCATAGCAATACGCCTTGCCAGATTTTAAGTTTTTATTAAA
GTTGTTTAGTTGATTTTTTTCTTGATTTATGTCCTTTTTTTGTTCTTGCTTTTGATTAACATTAGCTTGTTTGCTAGGCA
TAGAATTTTCATTTTCGTGGTTATTGTAAATAGGAGCTGCATCAGTATCTATTTCACTTTCTATCCCAAGAGCTGCAACT
AAAGCGTACCTTTTGAAATAAGTAATAGCTGATCCAACAAATTGTGGCAATGTATTTACGGTTTTAGACCCATTTTCGCT
GTTGCATTGTAATTTTTCTGTAAGTATTGGTGTATCAAATGATTCTTTATACCTCCCACTACTACTTGTGCTGTAGAATG
TAGTTCTAATAACATGTAAAACTTGCCCCTCTACAACTGTAAACGCTGGGTATTGAGCAAAACGAAGCTCTAAATTATGC
TTCTTAATAACATTTTTAATTTCTCTAACTATTTCATTGAAATTCTGATATTTGTATCCATATCCTTTGAGATTCTTATC
AATCCCTGGTAAGTTCATAAATAGAGTACGCATATTTTTTTCGAAGTCAATTTCTGCTTGAATATTGTCTTGTGGGTTAT
TATTTTTAGTTGAAAGATTTTCCATCTTTTTCCTCCTAATTTGTATTAATAAATATAAGTATATAGCAAAAACTATTTTT
GCCAACTTCTTTACAAAAAATTTTTTTAAAAAAAATAAGGCTTGGCTAGTACTTTGCTCTAGCGAAGCCGTATTCTTAAT
TTTTAGGATTATCACATAATGATAAAGTTAATCTTACTACACATAAATATATAACAAAAACTATTTTTGTAAGGATTTTT
AAAAAAAGTTCATGCAAAAAATTAGGGCTTAGCTAAATTCTCTTGTTAAAGAACTTCGCTAAACCCTTGTATTATTTTTT
GCAAATTCAAATTAGGTAGTCAAAACTGAAAAATGTCCAAATAACTACTCTGTTTGTAGTGTATCCCAATTCAGAATTAA
AATCAATTTATATTTTTACTAAATTACAAATTTATGTATTAATTTAACAAAATTAATAATTAAAATTTAATATTTTTTTA
GAAAAGTATTTACTTTTAAATCAAAATTTTGCATTATAATAATAATTATTATTAATTCAAATTAGGAGAAAAACATGAAA
GGTCTTTCAAAAGCTATAAAAAATTCCACTTGCCACAACAAACACCAACACAAATTAATATCTCTTACTTCAACACTAGA
TTTCCTAAACAAAAAAGATAAGAAATACACGCAACAAAACATACTCTACTACTTTAATGAAAATCTTAAAAGAAATGGTC
TAGCTCCCACTACTTTAAGAACAATGCAAAATTATCTTTATAAATTAGAAAAAGCACTAAAAGTAACAACTAATTACTAC
CAACACATGGGGGTAAATTGTGGAACTGAAATTTACTATAAGCTAAAGTATCCTAAAAAAGAATGTTACCAGAAAATCAA
CAAGTACTTTAAAGAACGAAAAAACTCTAGATTTAAATCTAGAGTTAATAACCATTTTAAAGACAATATTTCTATAAATG
GTAGTGTAAATTCAGTGGAGTGTTTAAATAATAAAAATAATATAAAAGAAGAAAGAAAGAATAATCAAAAAGAGAAATAT
CAACTAAGAAATTATTTCAATAATTGTAACTTTAAAACGGAAGAAGCTCTTTCTATTTTGAATTTAAATGCTGATAAAAA
TACGAAAATTGAAGCAATGAATATCTTAAAACAAAATGAAATTGCTCTAATAAAACGTTTTAGTCTAAAAAAGTCTTGTA
TGAAAGAAAAGCAAAACAAATTGAAGAACATTTTAAATAACACTCAGAAAGAATTCGAACAAAATGGATATAATTCGGAA
CAATTAAAAATAAGTTTGCAAAAAGTATACGAAAGTTACAAATTTAAACCCCATTTTATTATTGAAAATCACAAATATAA
CGATTTAAACAACATAAAACGCAAATTGGAAAAGTCGATTGAAAGAAAAAAAGAAAATTCTCAACAAAATTATCAAAATT
TAAAGGCAAACATTTTCAATATTCTTATTGAACAACTAAAAAAAGATACAAATATTGAAATTCTAAAGCCCATTATCAAA
GATTATTTGAATAAACAAAAGAAAATAGAATACAATAAAGTATTTGGTACATATTATCTTGAATTATTAGAACTAATAAA
AAATGAAAAAAATTATTTAACTGTAGAAGAATTTAACATAAAGGCTGTATGAGGATTTAAATATGGAAAATGCACCTAAA
CCTATTGAAACTGTAAAAAAAGGCAAATGTAAAGTTGAATGCCAAAATAAAGAACGCTTTATTTTAATTGAAAAAGAAAA
TGGGAAAGCAATGTACCATACAAAAATAATGATGGACATTTACAAATTTGGAGTTTATGAGAAAAAACACGAATTTAGAC
TATCATTAAGGGCCCTATTTAATGGGGAAAGAATTGTTGAAGAAACTCACTTGTATCCAATTAAAGAAGGAGATAAGTTC
ATTGGCATTTTTTATGGCTACAGGAAACCAATTAAAAAACCGTTAATAAAGTATCAAATAAATGGGACTAGAAAAGCATA
TGCATTAGCAAGAGCATATTATATGGAATTTAGATTTAAAGCCGGAAGTGTTTTTTGTTATTTCAAGGGATTATATCGTT
TATTAGATAAAAAAAGAACAAATAATCACTACAACAAAGTTTTATTTAGTATGTTTACAGATTTAGAACAACAAGTATAT
AAATTTTATGGGAAAAAATACCCGGAGCAAGGACCGTTAATCAAATGGATAATAAAAAACCTAAAATAATAACAATAGCG
TCAATTAAGGGCGGTGTTGGCAAAAGCACAAGTGCAATAATTTTGGCAACATTATTATCAAAAGACAATAAAGTTCTTTT
AATTGATATGGATACTCAAGCATCTATTACTAGTTATTTTTACGAAAAATTAGAAAAACAAGGCATTAATTTTACCAAAT
TTAATATTTATGAAATTTTAAAAGAAAATGTAGATATCGATAGTACCATAATAAATATAGAAAATAATCTTGATCTTATA
CCTAGCTATCTTACACTACATAATTTCAGTGAAGACATAATCGAGCATAAAGATTTTTTGTTAAGTACTAGTTTGGGGAC
TTTGCATAATAAATATGATTATATAATAATCGATACAAATCCCAGTTTAGATGCTACATTAAAAAACGCACTTTTATGTA
GTGACTATATAATAATTCCAATGACTGCCGAAAAGTGGGCAGTAGAAAGTTTAGATTTATTTAATTTCTTTGTAAGAAAA
TTAAATTTATTTTTACCTATATTTTTAATAATAACAAGATTTAAAAAAAATAAAACACATAAAACATTAGTTGAAATGTT
AAAAACAAAAGATAGGTTTTTAGGAGCAATATCTGAAAGAGAAGACTTAAATAGACGAATAGCAGAAAATAATAATTTTG
ATTTGAATAAAGATTATATAAAAGAATATGAAAATATTTTAGAAATTTTTTTAAAAAAAATATAAAGTCTAATAATTAGA
CATGTTTAATGTCAAAGGAGTTTAAGTTGGATATTAAGGTTAATAAAAGAGATTTAAGTGATAATGAAAATTATACTATT
GCTGATAGTGTATTAAATCATTATAATTCGTTAAAAGAAAAATTAAAAATTAATTCTAAAAAAGAAATTTATTGTAAGTT
GGAAACGTTAAAAATTTTAAAAGAAATTAAAGACAATCATTATTATCGGCTTGATGGTTATAAAAGTTTTGAAGCTTTTT
CTAAAGATTATAGACTCGCAAGAGCACAAGTTTATAATTATTTAAAAATTGCCAATGCAATAGAAGATGGGATTATACAA
GAAGAATTTTTAATAAAAAATGGAATACTGGAGACTTTAATTATATTGAGAAATAAAGAAAGCAAAAACATAAAAAAATC
AAAACAAAACCCGATAAAACCCCTAAGATTTCAGCTTAAAAAACAAGAAAGCTATGATTTTTATAAAAATCATGCAAAAT
TTACAGCGTTTATTTTGGAAGAACTTCTTGAAAATCAAAAGGATTTTCTTAATAAACTTTTAAAAAAATATAAAGAATTA
AAAGGATAATAAAGGGGATTTTAATGAATAATTTGGGTTATAATGCTCTTAAAATAGAAAATATAAGATTAGAATTTTTA
AATAAAGGGTTTAGTGAAGAGGCAATAGATTTTGTTTTACTTCAAAATGATAATTACAACTTTGAAGTTCTAAAAGAGAA
AATGAATTCTTTAGAACAACAAATAATTAATGTAGAAAAGAATTTTCAAAAGGATATAAATGGTGTTTATGTTAAAATAG
ACAATGTAGAAAAAAGTTTAAATGCCAAAATAGATAGCGTAGAGAAAAATTTAAATGCCAAAATAGATAGCGTAGAGAAA
AATTTAAATGCTAAAATAGATAACGTAGAGAAAAGTTTAAATACCAAAATAGATAGTTTAGAAAAAAGTTTAAATACCAA
AATAGATAGTTTAGATACTAAAATAGACAATGTAGAAAAAGCTTTACAAAAAGATATATCTAACCTAAAAAACGAACTTA
ATGCAAGTAATAGAACAATACAAGTAATTCTAATAATGGGAATAACGCTTGCCCCAATTATCTATTCTATATTTAATAAG
TATTTTTTTAATTAAAAATGATTAAAATTTTATAAAGTAATAAGTTAGTATATAGCTTTAAAGTAGAACTTATTTGAATT
TTTTAACAAGATAATTTAAATAGGTTCTTTTATTTTAACAAATACAAATTGATTTTAATTATAAATTAGAATCAACTCAA
TTTTTGAAAAGCTTATTTATATAATTTTTAATAAGTGAATTCGTTTAAACCCTAGCTTTATTAAGTTTTTTAACAAAAGA
ATATAATCAAGCTTTTATTAATTATAATAATTTCTGTAAAAAGTTGACAAAAATAGTTTTTGTTATATATATGTATGTTA
ATAGCTAAAAAAGTGTATTGCTATCAAAAAAATCCAATCAAGTTGGGTTTAGCTAAGTTCTTAGATAATAGAATTTAAAT
AAACCCAACTATTTTTTTGTAAAATTTTTTGTAAAGAAGTTGGCAAAAATAGTTTTTGCTATATACTTATATTTATTAAT
ACAAATTAGGAGGAAAAAGATGGAAAATCTTTCAACTAAAAATAATCCACAAGAAAATATTCAAGGAGAGCTCAAAATGA
TAAGTGTTGAACAACAAAGTCTTACTGGATGTGAAATATTTGAGGAAAAATCTTCTCCCATTAAAGAAAAAAGTAAATTA
AGCAAGATAGGAAAGAAATTACCCGGAATAAGTAGTCAAGAGTGTTTTAGATTTAATCGAAATATTGATTTTAGTACACA
AAGAAATGAACTTGATAGATACGGTGCTAGTGAAGTAGGCAATGTTTTGATTGGAGGTGCAGGGCTAAAAGATTTAATGA
TTAACAGAGTGCTTAAATATTTTGGAATGAGCCTCCCTTTTGAAGAGAATTTGTATATGCTCAAGGGCAAAGAATTAGAG
AATTTAGGATTTAGAGAATTTATTAAAGCACATGGTGATAATATTAATATTTTGTATAAGAATAAATATGCTAACGGTGT
TGATAAGTATAATTATTTCAAAAAAATGGGTAGTGTAGAAACTTTAGTGGGCTCAACAATTGATGGATGGTTTATCAATA
ATGCTGGTGATTTAGAGCTTTTAGAAATTAAAAATAGCGACTCTCATTATATGAGCAGTGCTATTGCTGAGTACAATAAA
AATAGAAATTTTTTAAGTAGTAAATATTTTTTCAAATACTATGTGCAGGCTCAAATGCAGCTAGCATGTACTGGGCTTGA
GTATTGTAATTTATTCTTTTTAATCGATGCAGCACCAGTTAACTGTAAGATTAAGAGAAATGAGGACTTAATATCAAAAG
TGTTTGAATTTGTTAATAAATGTGAATTAGAAATTATAAATTTAAAAAAAGATATTTATAGTAACTATAGAGAGGAATAC
TTAATGGCACATAATTTTAACGAGGATACGTTTATAAAACTTGTTGAAGATTTAGTAGAAAGGAGTGATTTTTATAGTTC
TGGAGTTGAGTTTGATTGGGCAAGAGAATTTATAGAATATGTTGATTGTGCAGATCTTGAAATTAAGGATAATCAATCTG
CTGAAAATCTTGCGTATGATTTAATGGAGATTGATAGTCTACAAAAAGAATTAAATAGAATCCAAAACGGAAATAAAAAA
AGAGAAAAGCCCATTAAAGATAGGTTGAAGATGCTAATTTACAATATTACAAATACATATCCACTAATTGAGCAGTTAAA
TTATAAATTTGGAGAGTTTGTGTTTACTCTTGACCCTAAGAAAAGGGCAATATCAGATAGATTGAAGGGACTACTACCAA
CAAGTGGTACAGTATTTTTCCCTAGCAATATAGCATTTACAAATAGTGTTAGTGTCCCCATGTGAATGGGTGCACTAAAA
AATTAAAAAAATAAATTTAATATAGGAGGATTAATTAATGCTTATTAATAAAATAAAGCAAGATAATAGAACTTTACGCC
CAGAGATACAAAGGTGGGGCTGTTACTTTTTGTGTCTACATTATTATACAAGTCTATTTAAGAAACGCGAATTTAGTGTG
TATGAGATAAATGCAGCGTATTATAGATTTATAGGACTTGGATATATTAAGAGTAATTGTTTTATTATAAATCCATGTAT
GATACTTAATTATTACGGAATTAGAAGTAGCGTGAGATATGAATCTTTAAATTATTTGGGTGCAGCCAATGAATTTGAAA
TAAGTGAAGTTAAAATCGATAAGGTTAATGGATATCACTTTATAGCAACAAAAAATAAAGAAATATTATATGATTCACTT
GATTTAAAGCCACGTGGAAAAATATTTAAAGTAACTTCAAAACGTATATTTAAACTGAAATAGTTTTACTAAAGTTTAAG
GCACTTTTTAGCACATTCATAAGCTTGAATTTTATTAGCAGAAGATAGGCCGTAGATATTATCAATTTCATTGGTTGAAG
AATATTTCATAAGTTCTTTAATTTGAAAAGAATTGTAGCCGTTAGATTTCAAATTTGAAATAAATAAATTTCGACATAGA
TGGAGAGATTTATTTACACGAAACCCCGACTTTTTAAGAAGATTTTTGAATTTTTTAGAAATATGGACAATATCAATTTG
GTTATCTTTAAACTTATGTTTGCTCTTTTGGAAAAGATAAGTACGCCTTGAGTCAAGAGTTTTTTCTTGGAAATGATTTT
TATGTGCTGTTTGGATAGCCTCGAACTCTTCTGAGTTGATGATAATTTCTCTAATACAAGAGGTATTTCTTTTTTTTGCC
ACATTTACTTTAATAGTATATAAAGTTTTTCCGGTTTTGCTTAAAAAAGTTGAAATATCTTGCATTTTTACTTTTTGCAT
TTCAGTGCCTCTACATCCACTTATTAAGAGTAGATGCACAAACCAACCAGAAATTGGGTCAATTTGTTTTAAGGTTTTGG
CACATTTTAGAATTAATTTAATACTTTTAGGGGTCAAATAAAACTTAGGAGTTGGTTTTGAATTTTTTTTCTTACGTTTA
GGTGAATTTTCTAGAGATTTAAGAATTTTATTTTCATTTTCTAGAATTTTGTTTTTATTTAATGCATTTTGGTATTCTTG
AAATAGTTTGAGCGTAAAATCCATATTGAAATTATTTAAATTAAAAGAATTATTAACATCCATAAGACAAGCTCCTTATA
AGTGTTACTTTTAAATTAAGTAAAAGTAATAAAAATAGATGAAAAATGTAATTTATATTGTACCAAAAACAGAAAATTTT
AGTCAAATTTTATGGGTTCTCATTGCAAGCGAAATTTGGGTTGTAGAGTGGCTGTGATAAACAGAAGTAGTGATTTTTGA
GGGTGGTACACAAGAAAGATAGAATACTTTGTGTAATATATAGCAAAGACTTTGAAATTTAATTTGTATGCATTTTGTAG
TCTTTTATAATGAGCAGGCCATTTGCAATGGAGAGATTTTGGGGAGTTGGTTAAAATTACATTTGCGTTTTGTTAATATG
TAACAGCTGAATGTAACAAAATTATATATTTAAATCTTTGAAAAATTGCAATTATTGGGTATTGCATTATTCTTTAGAGT
TACGGAGTAACTTATGAATAAGAAAATGAAAATGTTTATTATTTGTGCTATTTTTGCGCTGATAGTTTCTTGCAAGAATT
ACGCAAGTGGTGAAGATGTAAAAAAAAGTTTAGAACAAGATTTAAAAGGAAAAGTTAAGGGATTTTTAGATACAAAAAAA
GAAGAGTTTTTTGGAGATTTTAAAAAACCAGAAGCAAAAGTTCAACCAAAGGATGAAGAATCTATGCAAGCGGATGAGCC
TCAGGAGCAGGACGAAGATCAAGTGGTTCAAGGTGTTGCTGAAGATCAAAAATTAAAAGAAGAAATTGAACAAAAAATAA
AAGAATTAAAGGATAAGATAGAGAAGTCGGATCCTAAAAGTGTTTCTCTTAAAACATATTCTGATTATGAAAAGGAAATA
GAAGAATTAAAGGAAAAACTAAAAGATAAAGAAAAGTTTGAAAAAGAATTAGAAATCCTTGAGAAAGCTTTAAATGAAAA
AATAGAGAAAAGAAAAAAAGAATTAGAAGAGTCTCAAAAAAAATTTGAAGAACTTAAGGGTCAAGTTGAATCTGCAATTG
GAATAACTGATGGAGAAAGGGCTAAAAATCAAGGGAAAGTTGGAATAGAAGCCTTGCGGCATGCTCGGGGTTTGGGCTTT
AAAAATATTTCTAGTGGTAATAGTACTAGCGATATAGCTAAAGAAATAATAGTAAGCTCGCTTAAAAAGATTGAAGAAGA
GCTTGAAGAGCTTAAAAAGTTAGAGAAAGAATCTAAAGATTATAATAAAAAAGAATAGAAAAATTTTTTTTACAATCATA
AATTATAATATAACAAGACTCGCTGTGAGTCTTGTTATATTATTTAAAATACGTACTATATTTCTTGTATAGTTTTTGAA
AACTATCAAGATCAAAAGTTATAGAACTAGTTAATTTCTCAGGATCTTCACTTTCAGGAATTTCAATTGTTATTGTTACG
GTTTTATGTTTTAATAATTTTGGCAGTAAATTTTCTATGCCCGGATCAGAGGTTCTTAGATTAATCCTAATATATTATGA
AAGCTTATTATATGAATTATTCCAAATTTCCCACATAACTCTATTATTTACAAATTTTTGATTTAATTCTCTTATTATTT
TTTCGGGGCCATTATCAAAAAAAAATTTAATTTTCACTTTACTAATGTTTGCACGTATATCATTTAACATAGGGTATGGA
TTGTTAAACTTTGCTTTGTAATGGTATTCTAAGTTAAAACCCATATAAGAGGTTTCTTTGCCGTCTTTAATATCCTTTAA
AGTGGTAAAACTAAGACGACTTAATTGTTCATCTTCTCCTATAAAGATAGTAGAAAAACCCCCTTCATCAGCACTAAGAG
TTTGAAAAAAGGATATGTGCGTATCTGTTTTGCCTTTCTTATGATAATATTTTTCCATATATCCCTTGTATTGAGATTGA
TCATAAGAAAAACTTATTGTTACTTTTAAAAATAATAAAAATAATAAAAATATTTGTTTTTGATTCATATAAATGCTCCT
TTTTGGATATTTGAAATGTTTGGTTTTTATATTAATAAATATTGTAAATATAGGGCAGTTGTTAATAGGTATAAAGAAAT
TAATAGTTTATGTTAATTGAATTAACAAATTGCTTTACTATTTAGAGTAACAATTTGTTAATTTAGTTATTTTAGGAGAA
ATTGTTTTGAAAAGAGCTAAAAGGTCTTTTGATGATTATGCTGCGTATTTTAGTGAGGGCTCATTAAGTGATGTAGAAAT
AGCGAAGAAATTAGGAGTTTCTAAAGTAAATGTGTGGAGAATGAGACAAAAATGGGAAAGTGGAGAAAGTTCTGTTAACC
AGGACTCTAGAGTAACAATTAGTGAAGATACTTTTGAACACCTTTTGTCGCAAACCTTTAGATCAGAAGTTAACGCTAGG
AAAGTTAGAAGCGAATTGGATTTAGAGCGGGCTAATTTAGAATTAGGATTTATAAATGCATTTAAGCAATATTCTAGTGT
TGAACTTGTTAGTATGTATACTAAAATAGAAAATTTAAGAGCCGAAATTGACGCTTTAAATAAAGCAAGTAGTAAAAAAA
ACAAGATAGTTGATAATGGAGAAATTAATTCTTTAAAAAGCGAGCTTGATGAATATATAAAGGAGTGTTCAATAAGAGAA
ATGGAGCTTTACTATGAATGTATGAAAAAACTTACAACTGCCCATGAAGCTGAAAGCAAAAGTAACTACAAAAATAGTAA
AGGGCACAAGTGAACTTATATCAAACAAAACTTTTTACAACACTACAAAAGGAATACAAAAATAAATATGGAGTTGACAT
ATCACAATTTGTAAAGCTAACAAATTCTTCAATTAATTTTGATAAGTTTGAAGAAGAACAGTTAACTTTAAAACAAAAAA
ATGTGATAAAAAGCATTAAAAAGAATAATGAAAAAAAGATTATACTCAGCGGAGGCATAGCTAGTGGCAAAACGTATCTT
GCATGTTATCTTTTTCTAAAAAGTTTAATTAAAAATAAAAAGTTATACTCTAGCGATACGAATAATTTTATTATTGGGAA
TTCACAACGCTCAGTTGAAGTTAATGTTTTGGGACAATTTGAAAAGCTATGTAAACTTCTTAAAATTCCTTATATTCCAA
GACATACAAATAATTCATATATTCTGATTGATTCACTACGTATTAATCTATATGGTGGAGATAAGGCAAGTGATTTTGAA
AGATTTAGGGGAAGTAATTCAGCACTTATTTTTGTTAATGAGGCTACAACTTTACACAAGCAAACTTTAGAGGAGGTCTT
AAAAAGACTAAGATGCGGGCAAGAAACTATTATTTTTGATACTAATCCTGATCATCCAGAACACTATTTTAAAACCGATT
ATATTGATAATATAGCGACATTTAAGACATATAATTTTACAACTTATGATAATGTTCTACTTAGTAAAGGATTTATCGAA
ACACAAGAAAAACTCTATAAAGATATACCATCATATAAAGCAAGAGTTTTGCTAGGTGAGTGGATAGCAAGCACTGATTC
AATTTTTACACAAATAAATATTACTGATGATTATGTATTTACTAGTCCAATAGCATATTTAGACCCAGCATTTAGTGTTG
GAGGAGATAACACTGCATTATGTGTTATGGAGCGAGTTGATGATAAGTATTATGCTTTTGTATTTCAAGACCAACGACCA
GCCAATGATCCTTATATTATGAATATGGTAAAGACCGTTATAGAAAATTTCAATGTGCATACACTGTATTTAGAGGATAG
AGATAATACAAAAGGTGCTGGTGGATTGACCCGCGAATACATCTTGCTAAGAAATAATATAAGCCAATATTTTAGAATTG
TTCCAGTTAAGCCAAAGTCTAATAAATTTAGCAGAATAACAACGTTAATTACGCCGTTTACTTATAAGAAACTTTACATT
ACAAAGTACAGTAGTTCTTCTGTATTTAATGATATTTATTCGTATAAGGGGGATAACAAAACCCATGATGATGCTCTTGA
TGCAATGTCTGCAGCATATTTGATGTTGTCTTTAGGATATAGAGAGCGAAGTGTTCACTTTGGCAATCAAAGATTTTTGT
AA
