# Supplementary material for: Characterization and genomic analysis of the Lyme disease spirochete bacteriophage ϕBB-1
Source: PLoS Pathog. 2024 Apr 1;20(4):e1012122. doi: 10.1371/journal.ppat.1012122 (PMC11008901; doi:10.1371/journal.ppat.1012122)
Supplement: S2 Data — (ZIP) [file ppat.1012122.s007.zip › UM-CA-11.2A_fasta/lp17.fa]

>lp17  (18,256 bp)
TTCAATAAACATTATAATGTATAATTTTGATTTAGAATTTAATACTTTTCTAAAAAATATTAAATTCAATAACCTGTTTA
TAGTTAAGCCTATAGGTCACATGTCATCATAGAATAAAAGCAAGCTATTTTTACAATATTATTTAGAAATAATAGTTAGC
CCAATATTAATCCAAATAATAAGAAACGGTTGTAACAATTCTTAATATTTTTTTTGGATAACGCTCTTGAGCACCCAAGC
TTCTATCAATTGGAAGAAATTCAAAATATCCTTGATTTGCATTTTTAATTTTCCCTAATTTTGAACTTGAATGTTTTGCA
AATTCCAAAGCCGCCAATTTTGCATTTTTAATTAAATCTGCCAACATTTCAGGTTTTATATCATTAATATTGTCAAAGTA
ATATCTTGGTCCTCCGCTATTGCTAATTAATATACCCTGATTATAAAGCTCAGCAATATTTTTTTCTGCTGCTTCCATTT
TCTCAATATTTTTTGTATGAACAGTTAAAGATATATATGCTCTATACTTATAAAGAGATTCTTTATAATTCTCTTCATTA
AATTCCATAAATCCCATTTTTATATGGTCTTCGCTAAATCCATGTTTTAAAAAAAGGTTTTAATTTTAGACAAGCTTAAA
TTATTTGCTTTATTAATATCATTAATATCATTAATAGTGTCGCCGGTTAAACTATATCTAAACTCCCAACTAGAAGATGT
TGATAAAATTTCTCTTTCGCTGAGGCCCTTAACCGTAATATAATTTTCATTTTTAGTACCAATGTTTTTTATTCCGTGAG
AAATTATAATTGATGATATAAACAAAAGCAACGAAAATAACAAGAAAGATATTTCTTTTCCCCTAAACATAGGTTAATCT
CCTCAAATCAATAATAAACAATATATTAAAATTGCTGTATTTAAATTTATTTTAACATATTGCTTAATATTAATAAATCT
GAATACACTTTAGTAGATCAAAATTTATAAGCCTATAAAGGATGATGTTTTATAAAGAATATAAATTAAATATTTGCAAC
AAAGATACAACCAAATTTATTTATTTATGCATTTATGTTTAATTTGGCTACTAAAAGTGCGGGGATGGTTAATGGAATGT
GCAAAATGGTTATTAAAATTTGATTTATTTGTCTATACATTACAAGATATTTAAACGTGCGAAATTTTTGTATAATAAAA
TGTTAAGAAAAAACAGATGGACTTTTATCTTGGATAAATAATCTGGTAGAAGTTAATAATAAAACTATGGATAATTCTTT
TGAAAAATTCAAAAGTGCACCATCTGATTAATATAGAAGATGTTTGTATGCGGTTTTAGATTACAATTAAAGCGAGTTGA
AAGACTTGGGATTAATTTTAAATTCAGGCATAAGTAGCATTAAGAAGATTGCTAATAAAATTATGCAAAATGCGGATATA
GAATTCCAATTTAGATTTGAGGCAATAATAAAATTGTTGCTTGATAAAAAAAGCAACCTAATGTTATTAGATATTCCTAA
TCTCAAAAGAATTAAAATTTGTCTTGAAAATTTTTTAGCTTTAAGAACAACCTTTAGAGAGCTTGTTAAACAATTATTAA
ATGATTATAGCAATAATAAAGAATTCATAAAGTCTGAAAATAGTAAATTGGGAGATTATTTAAATAAAGCTTTTTCAGAT
ATTGTTTTAAGTATGAATAAAAATCCTATAAATCTAGAACAAGAGATTAGAAATATTATTGTTATTTAATTTTAAATAAA
AAGAATTAAAATTCTTTCTTTTGTTTATTTTAAAAACAATTTTTTTAATTCCTGATAATAAGTTCTTAATTTTTTTATTA
TTTAATTTTTCTTAAACCCTATAATTTAATTAAATATTTAATGTAAAACCCTTTATCTGTAAAATGGACAAAAATTTTAT
ACTGCAATTATTTTTATAAAAATCAATTAAAAATTATTTGATGCTTTACCAAATAATCTTTGATAGTACCAAAATTAGAA
CTGCTAGCTATTTTTTATTTAAATTTTTTTGTTTATTTTACCCAAAAAATTATCCTCGATTTTTATCGTATATAACAAAT
ATTGAAGATTTTTATTTTTCCTAACTAAAGTTGCAATTTTAAATATACTGGCACTTTGAACTATAATTTAAGTTTAAAGA
TTTTAAGGTAGAGTATATTATGAACAAAAAATTTTTAGAAGAGGATAAATAATGGATTTATTTAAAATTAAAGCTAATTA
TATTGACATCTTTAATAAAGAAATTTATCCAGCTAGTATAACGATTGCAAACGGGCATATTGCGAGCATAGAAAAAATTA
ATGCGACATTGGATGAATATGTGCTGCCAGGATTTATTGACGCACATATTCATATAGAAAGTTCTTTTCTTATTCCATCA
AACTTTGCTCATTTAGTGGTTGCACACGGGGCACTGTGGCGACAATAAGCGAATCCTCATGAAATAGCCAATGTTAATGG
GTATTGATGGCATTAATTTTATGATAAATAATTCTAAAAAACCGAGTTTAATTTTTTTTTGGAGCTCCTTCTTGTGTGCC
AGCATTGTCGCCAGAATTTGAAACTTCAGGATATATATTAAATGATAAAGATATAGATGAATTGATGAAATTAGACGATA
TTTACTATTTGGCTGAAGTAATGGATTTTAAAGGCGTGATTAAACAAAGATGTTGAAATTATAAATAAAATAAATTCTGC
ATTAAAGCGTAATAAGGTTGTTGATGGGCATGCTCCTGGATTGTCCCCCAATTTAACTCTAAAGCATGCATCTTCGGGTA
TCAACACTGATCATAAATGTTTAACAATAGAAGATGCCAGATATAAATTATCTTTGAGCATGAAAATAATAATTAGAGAA
GGAAGTGCCGCTAAAAATTTTGAATCTTTGCATCCTTTGATTAGTGAATGCTCTAAAAAATATTGTGATTCTTTAATGTT
TTGCTTTGATGATGCGCACCCAAATGACATTCTAAATGGACATATTAATTTAATAGTAGCTCGTGCAATAGAGCATGGGC
ATGGCTTTTTTGATGTTTTGAAAATAGCATGTATTAATCCGGTTTTACACTATAAAATCCCAGTAGGACTTAAGAATAGG
AGATCCTGCTGATTTTATAATTACAAAAGATATTAAAACATTCAAAATAGATAAAACCTACATTAATGGTAAATTGGTTT
TTAATGATGGAATTTCACTTATTCCATTAATAAATGAAATTCCTATAAACAATTTTAATTGTAGTGAAAAATCTATTTTG
GATTTTAAATTTTCCACTAAAAATAAGATGATCTCAGTAATCAACTGCATCAACAACCAAATTATTACTCATAAAACTAT
GATTAATAGCAATTTATTGGCCCCAGATTTTCAATCTAATATTGCCCCGAAGATATTTTAAAAATAGCTATAATAAATCG
ATATAAAGACAATAGTAAAATTTCTATAGGATTTATAAAAAATTTTGGGATAAGAAACGGCGCCATAGGAAGTACGGTTG
CTCATGATTCTCACAATATCATACTTGTTGGGAGTAATGATGAATACTTGTGTAAAGTAGTAAATATAATTATCCAGAAT
AAGGGAGGTTTATGTGCACTAAACAATGAAAAAACCATAATAATGGAACTTCCTATTTCTGGATTAATGAGCACTTTTTC
AGCCGAAGAAGTAGCTTCACAATATATAAAATTAAATGATTTTTGTAAAAATGTTTTGGGATCTCAGCTTGATGATCCTT
TAATGACTTTATCTTTTATGTCTTTAACGGTGGTTCCCCATTTAAAGATAAATGATAAAGGACTGTTTGATGTTGATTCT
TTTTGTTTTTTAGATTATTAATTCCAAATTATTATAAAAAGGTAAAAAAGGCTTAAAAAATTAAGCGATAAAATTGTAGA
AGGAGCTCAAAAGTTTTTGTCTGTTATTATTCCATTAAAAGCTATTATTTGTGCGTTGGGCAGTTTTTTATTCTAAAAAT
TTTATGCATTAAATCCTTAAGCAAAAAGTAGTTTTTGATTAATATTTAGGAGCACAAGTCCCATAAATAATAACCTGCAA
TAATGTAGGACGTTACTATTAATTAAACTTATGGAAACCATATGCGTAAATATTGATGCGTTTCTCAATACGTAAAATTA
TATTGATAATACAGAAACTTTTAAGAAATATGATTTTACAAGATATGATAGTCCTTTAAATTCAGCAAATTTTATTCAAG
CTCAATAGAAACTATATAACCCTCGTGATAGCAACTTTCATTATGCCGCTTACTCTTATAAAAAGCTTTACATCATTAAA
CTATAATAGTTCCTCTGTATTTTATAATATTTATATCCATAAAGGCAATAAAAAGCCCCCAAGATGATGCTCTTGATGAA
ATATCTACCTGCACATTTGATATTGTCTTTAGGATATAAAGAGAAAAGTAACCATTTTGGCAAGCCAAGCTTTTTGTAAA
TTTTTTGACAAAAATATTAGTTTTTACTATCATATATGCAATTTAACAAAGAGAAATAAAAAGTTGTGTGATTTAAGAAA
AGTAAAACCAACAGATAAAATACGCCTACTGGCAAAGTGCAACTTAAGAACACTTTACTTAATTTTAGTATATTCGACTT
ACTTCCTACAGTTTACTTGTTATCATAATCACAAATACGCTTTTGATTAAGCTTATTTTGTAGTTCGGAACTTTCATTGT
CTTTCTTTAACTCTTCAAATAACTTTCAACTCTACATTTTTTGAATACTGTTTTTTTAATTGAGTCATTAAAGAATATGA
AAGCCTACTTTTGATAGTAATCAAAAGTATTAATATGCTCTAAACCATTGCCCTTATTAAATAAATTACAATTGATAATG
TTTATCAATAAAATAAAATTCTTAAAACTTTTGATGGAATTTATTATTGGTATTGAGTTTGTATTTTTTAAAGTTATTGT
GTTAAATTAAGGATATAAAGACAAAAACACATTTAATGCTTAAACCGGAATTACAATTACTATTTTTTAAAAATATAAAG
AAAAAGACTGCATTGACTACATTTACCAAGATAGCATCAAGGCAAACTTTTACCTTGATACATATTATATTTGCGAATCT
ACAAACATTATTTTCTATAATTTCTAAAATTTCTTCTTTGCTATCTTTAATGATTCTCTTATTAATTCTTTTATTCTTAG
AATAAAAAACACAGGAAGATATTAAAAGCAAAGCAGAAACAAAAATAATAATATTACTAATGATATATTCTTTAAAAGAA
GTATATTTAAAGGTAATTAATTTTACATTAATTACCTTTAATAATTTTATTTTTAATAATTGGCGGTTACAAACAAAAAT
TAAAATTGCATAGCAAATTCTTTATGTAAAAGAACCCTTAATAAATCTAATTATGACAATGATTACATTCATTTATTATT
AGAATTTGCCTCCAATATTTAACTTTCTAAATTCATCAATAACCTAAAGACAGTAATCTTAAAGATTTAATAAAAAGAAA
ACCCCTTAAAGATAAGAGGTTTATTTAAAAGAATGTATGGTATGAAGTAAATATTGATAATAAATTCTTTTAATTTTAAA
AAAGGAGAATATTTAATACTCAATTATTAGTTCAATAATTGAGTATTACCATGTATTTTTAAAATTTTTTTTAAATTAGA
TTTTTGCAGAGAAGATCAAATATTATTCAAAGCTAGAATAATGGCTTAAGCAATGCTCATATAAATAAATAAAATATTTT
TTCTTATAAATCTTTAAGATTACTGTCTTTAGGTTATTGATGAATTTAGAAAGTTAAATATTGGAGGCAAATTCTAATAA
TAAATGAATGTAATCATTGTCATAATTAGATTTATTAAGTGCTCTTTTCTACACAGAACAGAAAATAAAGTATTATTTGG
ATAAAAAAAGATGAAAGCTTAGAATTTACACATTTATGCCTATATTTATGGCTAATTATAAAAACATAGTAATAGAAAAC
TACAAATTAAAGCTATGCAAAAAGGAATGTTTAGAAAGAGTATTAATGATTTAGAATTGTATGCAGTTGTAAGACAATTA
TCATATAGCTATCCAGAATAAAGCAAAAAGCTGTTTTTATAATCCTTGATTTATAAATATTAGATTATCATCTAACACAA
ATCTCTGCAAAATATTGAAAGACATATTCTCTAAAAATCAACAAAAACTACTTTTATAACTAAAATTTTTATAAATTTCA
GACTTAATCTATAAAAAAGGTTTACTAAAATCATTCAAGACTGCTATCATATAATAAGTTGTATAATGAAAAATAAAACT
TTTATATTCTTAATATTTTTGATTAAAAATTTGGCAATATATGCTCAAAATATAAACTATGAATTTAAACAAGCTAAAAT
TAAAAATCTAAAAGGGATATTTATTAATTATAAAGTCTATCTAGCAGAAAATTTAGCAATTAACAATGTAAAAACCTTAA
ACCATATTTCTACATTCAAAATCAATCTTGTTATTGACAAAAAAATTGCAACTTCTATTAAAAATGAGCAAGATGTAATT
AGAGCCGGAAATGAATGCGGAATCTTTTTAGAATTTCAAATCAATAACCGCATATACTATACCAAATTTTCATCAATAAA
ATATATTTTACAAGCAATTGAGAGTTTTGCTAAAATTAAAAATACAATCAATAATTTAGAAATCAAAAATCTTGAAGGAA
ATGGAATTTTTTTATACAAAAATGGTCACTCATACAATTTAAAAACAGATTTTCAAGAAACAGCAATATTTGTAAATTTT
CTTGGCTTTAAAGATAATACTGGAAGGCCTTACTTTATATTTTATTACGACAATATAGATAATAAAGATAAAAATTTAAA
AACAATCTTAATTTCCTTTGAAGAATTCCATAATGGAATAAGAGAAGGGCTATTCTTGCTAAGAAATGAAAAAGCGATAC
TAGAATTTATTAATTTTTCAAAAAATTAACACAATAGATGATATTAAAAACATTTTAAAGTCAATATTATAATAAACTAA
TATCAAAAACCTTGTTTATACTAAATACCCTTAATCTATATCCTTTTTAACAAATAATTACTTAACTTGGGCTTAAAAAT
TATTTAAATTTAAGTCAACTGCCACCAAGTAATTTAACTTTTGAATTAAAATCATCCAAAAACTTTTTAAAAGGAATCTT
ATTAAAACTTACAATAACATCATTTCTGAAAGCATAGATTCTAAATGCTGCTATATTATCATTCCCCAAGGCAACAAATC
TTATAAATTCGCTTTCTGAAATAATAAATTTATAAATTTCTACCTTAATATTTTTTTCAGTAATCACTGTTGTGTAATCA
TAAGGAAAATATGAATCATAAAAATCGTTATAATAAACAACACGTTTGCTATCCTCTGAAACCAACTCTCCTTTGGCCTC
AAATCTAGTATCTGTTATTATCTTTTCAGGCTTTATTTGACTAGAATTTCTAGATTCAACTCTAACCAAAATAAAATATT
CTCTTTTATTTTTCAATTTATCATATTTAATAGAAATTACAGACTTAAATATTCCATCTCTAGAATAATTCACCCCAATA
TCATATTGTGAATCTAATGCTTGAGAAAACCTATCATAAGCTATTTGATAAGTTTGACAAGAAACTAAAAAAAACACCAA
AATAAAATACTTTAAAATAAATTTTGAATTCATTAAAACCCCCCTTAGTTTATCTTATATTTATTTTAAAAAAAATTCTC
AAAAATCAGAAAATTAAATAATATAATCAATTCAAATAAAAACATTCTAATTTTAGAGCTTGAATTAAAATTAAAAAACT
ATTATTATTAGGTGTTGTTCTAACAAAAACCAATTTAAAGATTAGATTATATCTAATCCCAATTTATATAAATTTCAAAG
TGCATCTATAGGAGAAATCGTGTATACTGACCCAAGGTCAATTATTAATACTTACTTTGTAAAAAACAAAAAAATCTTCA
TTATCAACCCAATAGCTTTTAAATTTGAACTTAATTTTGAAAAAATTATTCAAACAAATTCAAAAGAAAATATAGCACTT
AAAACATTTAAAGGCGGAATTATTAGTCTACAATTAAGGTCAAATGAACTTTCTAAATTACCACAAGACATTCTAAAGGG
AAAACTTGAATTTTATATTAACTATGTAAGTGAAGAAAAACTAAAAATAGTTTATGACATGATGGTAGTCAAAGTTTACA
CAATTGACTTAAAAGCTATCAATAAAGATGAAATTTACTTAATCGAACTTAAAATACTTGGATCTATTTATAGAAAAGAA
AATATAGAAAATGCGTTTATTCCTATTATAAAAAATAACAATACTTACCTTTTTGAAAACAAAGCAAACAACCAAAAAGT
TAATTTACTATTAAAAGGCATCGATAAGACTATTGAACTTCCGTTTTTAACAAAAATCAGCTATTCAAATATTAAAACTA
TTAATACCGCAGATATAAAAACTAATGAAAATTTAAATACGAACACTAAAACAACGAATAGAATGTTGCTAAATCTAAGC
ACAAAAATCTACGAAGAACTAATATTAACAAATTCAAATCAAATAAAAACTATCAACAATAAGCAAAAAATTCTAAAAAC
ATTAAGATCTTTTATTGAGAATGAGAATGGGTTGGGGGGTAAAATAAAGTTAATCTTCTTAGAAAGAACAAATTTTTTGA
TTAAAAATTTAAACTTAAATAACTTAGACTTTATATTAAATGACATCAATATTATACAAGAAAATAGCTGTATCAGAATC
GATATCACCTTATTAGAAGATAAAATTGAAAAAAAATACTTAAACCAAGCTTCAAATGTAACCCCATTTCTTAAAAATAT
CACATTATTGTAATTTTTTTTTTGGAAAGACAAATTACTGCAATCTGCCCAAGCTACATAATCTAATAAGCTCTTGACAA
ACACCCTAACAAAAGTATTCAACATATAACCTAACATCCTTGAAACTAACATGCAATATATAATAAAATGAAATTATGAG
GTATTTATGTTAAGTATTAACGGTGTAAGACTTTATTCTTTAAAAGAATTCCAAAATATATTAGAAGATTCTTATAATCT
TTCAATTAGCAAAAATACTATATCTAAAAAATCAAAAATTTTAAAATGCGCAATCCATGTAGACAACCGTCCTTACCTTT
TAGAAGATTTTTGCACATATTTTCTAATGGACTTTAGAAGACCCAAACCTATTACAAATAGCATGAAAGAAACAATTCAA
TTAAGAATTGAACAAGCAAAAAAAATAATGAGCCGAAAATCTACAAAACACGAAATACAAATTGCTTCAAAAAAGATGGG
TCATATTTTATAATCTATCATATTGACATTTTAAAAACATTGCTATAGAATATAGTAAAAAGCTAATTGCTAATTATTTC
GTTTGTAATACAGTAAGAATTTAAAATGCAAGCCAAATAATTGAAAAAGCTTCTGAAACCACAACAAATTTAACTTCAGA
AGCCAGGATAAGATAATGATAATAAAAATAAAAAATAATGTCAATACAAATTTTAATAATCTCATAACATTAGAAGAAAT
TATAAAGTACAATCAAAAAAACGCAAGCTCTAATTTAATAGAGTTAAAACGCTCAAGGCTAAAATCATATTTAACTAAAA
AAAGGGCCATATACCAACGAATACTCAAGGTATGCTGGGCAATTGACCTTAAAAACAAACAATACTATAAATCTAACAAA
CTTAAAACATATTCCACAATAGAAATATACAATATAGTTAATAAATGTCTTGCAAAAGATAATAAAAAAATATCAATCAG
GACCCTGGAATATGACATATTATTTTTAAATCAAATACTCTTAATAACAACCAAACTAAAACATTTAGGCAAAGATAATG
GAAGCTTTGCATTTTATATACAAAACAAAAATCTTTGGAAACACCGTTTTACAATTATTCAGGAAGCAATTAATAAAGAA
ATAAAAGAATATTTAAAAGATAAAAAAATAGTATCTGATTTTTCTAAGGAAATCAACAATGCTATAAACAAGAACAATAT
AAAAAATATAAAACCTAAAAGCTCAATTGCAGATGAATCAATTGCGGATGTTATACCTAAAGATATAAAAGATATAAATA
AGATAAAGAATTCTATAGAAAAAAATAATGGAAAAATAAATAAAATTTCTTACAAAGAATTTATTGTAAATATGTTGGTA
AAAATTCACAAAATAGAAAAACTACAAATATCAAAAATACTAAAAATAAGCAACAATGAAAAAACCTATATAAATGCACT
AAGAAACTTAAAATTGGCAATAGAAAAATATAAAGAAGAATATAAAATTGAAGACATTTCAAATCACTTTATAAAAGAGT
TTAAAAATAAGTATAGTAAAAAAATATGGATGATGAACGGAAAAACTGACAAAACAAATGACTTTAATGAAATTTGGGAA
AAAAGATTTAAAAAAACGTTTTTAAATAAAAATTTAAAAAAACAATATAGAAATAACTATGAAAAAGAAAATAAAAAGAT
TATTAATAACGAAAAAAGAATAAGTATTCTTTTTTCTAATAGTAAAGGTTTTAAAAGAATCAGCAAAATTAAAATTAATC
AAAATTAATTGCTATTTACATATATAAAAAGTATTGTTATATATAGGCCCTATTTTAAGAATTTTTTTACTTTAGGAACA
TTTAATATATTTTCTTACAGTTCATATATATATACATGCATTTCTATTAAAAAGACACTGAAAAACTCATATTTACCAAC
CAAACTAAAATTTTTTAAAATTAGATTGTAAACAAAGCATGCTTTTATTTTTCAAAGAAAATCAATCATTTTTTTCGCAA
GATATATGAGTTCTATCATGGTAATTTGAAACATTAGATACTCTGGAAGAATAAAAATGATTTTTATTATTATTCTCATC
TAGTTTGATTTGAGAATTTTTAGCCTCAGACTCTTTTTTGCTTAAACATTGATAATTTGAATTATCCATATATTTCTTTT
TAAAATGAGAAACCCCATCTAACTTGTTTCGATCGTTATTTATTGATAAATCACAACCCAATATTAATAAAAAAGTTAAT
ATTATAAATAATAATGAAATAACAAATTTTCTGTTCATAAATTTCTTTCCCCTAAATTTGATTATTAAAATTAACCCTAC
AAAAACCATAAAGCACAAGTAAACACATTTTAAAAATTTAAAGTTAAGCATTATTGTAGTATATACGTATAATTTATTTT
TCAATATAATAAAATTAGTCCAAATTTATATCCATTTTTAGCATTTTAGCCATAAGAATTATATTCTAAATTAACCATTT
TTTTAAAGCAGAATTCGAACAAAATTATATATTCTTATAAAGAAATATAAACGAATAAGAAATGCAAAAATATTATTTCA
TAAACCCTAAATAATGCATTAAATTATTATCATTCTTTTAACTAAAAATTGAAAATTAATTATTGATATTCTAAACCCAA
AAGAAATTTTCAAAAGTATTTAGATCTGTAAGATTTTTGTATAGCAAAAGAAAAGTATTGGTGGTTTATGGTGGTATAGA
GAGTCGCAAGATAATTATTATATAAATTAAGTTGTTATGGATTTTATTTACATAAAGCAGATAGATGTTTCCTATTAAGT
AAACTATGTAGTAATTATGGTATTAAAAATACAACTCTAAAATTAAGAGAAACCAGTTGACCTTTTGGCAGTTGTAGTTC
TAAGTGATAGAAATCTAAATTCAAATCCAAATCTTAAGTCTTATTTATAAAGAAATAAAAGCTAAGACAGGAGCTGCCTT
AAGTAAGGCTAGATCATGTATTGGTAAATACTGTTCTTTTAAATAGTTTAGAAAGCTGCCATGAAATAAATCGAGGATTT
GTTTCTATAATCTTTGATTTAGAAATAGTAATTTAAATCTTAAAGCATTGTTAAAATTTTATATTCACAATGCAAATTTT
TAGTTAATTTATGTTTTTTAGATTTTCATTTTTCTTATTTGCTATAAACTTATTAATTTAGGTACCAAATATTTTAGTTT
TTATTCTTTTAAAAAAGAAGTCCCTACCCCTGATCTTATTTGGAGAGGATTAATAGGGGTGTTGGGGACTATTGGTAGAT
CGTTTTCTACCTTACATATATAATATTTTATTTTTTTAATTTTGTAAATATTATTTAATAATAATAAATAAAATTAAACG
CTTTTAAGTAAAATGTTAAATTTTGGTTTTTTCCCCATGATTTCCTTTTAATTTTTTAGTTTTGCTATTTGATTTAGTAG
CCTGTTGTTGCGATTGATCTTCAATTTTATTGATGGCTTGTAAAAGCCTTATTTGGCCGTTATTAAGGTTTTTTTTTCTA
TGTTTGAGTTTTAAAGGATTTAATTTTTGATTCATTATTTGAATTTCTTTAATTTCTTCTGCAGTTGGTTCATAATTTAT
CCATTTTTTATCTATCCAGCCTTTTTCCCATTCATAATAGCTTTCATTAAAGTTGGTTTTGTTTTGTTCGTCGAAGTGCC
TTGCTAGTGCGGCAATTATTTTTGTTCCATATTTAAGCATTTTTTCTGTGTCTGTTTTGGTAATAAATGTGTCATAATCG
TAATTTTCACCGGTTTGCATATTAACAATATCAACTATAAGCTTGAAAGTATTTATGCAATTCATTGCAATATTTGTGGA
TGAAAAATTAGGATCACTAAGGGCTTTAATATTAAGTTCATATTTTTTCTTTAAACTTATGGGAATTTTAAAAAAGTCAA
TTATAAAGCCATTTATTTTTGCTCGATAATTAGCTTCATATTGGGAATTTCCAAAGAAAGTTCCTTTTATGCCTCCAATT
GTATATTCATTATAGTTTATTGTTATTTCTTTTTGCATTTTTATCCTTTAAAAATATATTAATATAATATAATACTATGT
ATTAATTGATATTATATATCAATTAATACATAGTATAAATAAAAAAATATTTTTAATTTTGTTTTTTTTCTAAACTGTTG
TAGATTTTAAATTATCTTTAACCTTTAACCATTTATAAAAAGTCCTTAAGAGAGAAATTTCTTAGGACTTTTTATAAATT
TAATAAAGAATAATGAAGAATTGCTCGCCTAAATTTCAAAATAAATTTGGGCGGGGGGTAGGTTTGTAAAATAGATTTAT
TTTTAGCTCTGAATATACTTTTTATGATATCGGTAGAGGCTTCTAATATAGATAAGACAATAGCTTAGGTGCCATTTTTA
GATTATTAATTAATTTAGAAGGTTAAATATTGTAAGTAAATTCTGGTGATAAATGAATTTGATTTTTATCATAATTTAAA
TTTTTTTAATAAAAGTTCTTTTTTCTATAAAGAACATAAAATAAGTATTATTTGGCAAAGAGAAGGTTGGCATTTATAAG
TACAGAATATATTTTAACACCAACCAAAAGAAATACTTTTTAAAAGTATTTAGATGTGTAGGATTTTTATATAATACAGT
GTTAAAGCGGCAAGATAGATTTTTATTAAAAAAAATAAGCAAAATCTTATTACTTGTTCAAATAAATATAAATAAGAGCT
TCTATTGCTAAAAAAAGTTTATAGTTTGGCCTTTTGTATGCATGGATTGACTTAAGCTCTATATATAAATTCTTTTAGAG
AAATTTAAAGAGGGATAGAACACAAGGATTTCTTAAACATAAGAGCAAGAAAAATAAGCAAGCTTTTAAAGCTAATAATA
AAAAAACAACGAAAATAAACTTAAAGAATACTAAAAAAATTATCAAAAAAACAAAAAACTTCTATTAATGGAGCTAAATC
TATATTAAGAATTACTAAGTTACATGAGAAAATTGTAAATCAAAAAACCTTTTTACACAAGGTATTTTTTGCTTTATAGT
TATTTATAAAAATATAGCAATAGAGAACTTATTAATTAAAGATATGTGAATGTTTGGGTAAAGTATTAATAATTTAGGAT
GTTATAAACTTGTAAGACGATTATAGTATAAATCAGAATGGTATGGATCCTTTTTGTATAAAGTAGGTATATATTTTTCA
TCAAGCAAGCTATTTGTAATTGTGGTGTTAAAAATACAATTCTAAAATTAAGTGGTGCTAGGTAAACTTACAGCGTTTTG
TATAATAAAGATATAAATGCAATTCTAAATCTTAAGTTTTATTGCTATAAAGAAATAAAAGCTAAGACAGGAATTTTCCG
AATTTAGGCTTGTTAACCATGCTATTGGTGTGAAAATAAGATATAAAAAGAACTAAAAAGTTATCGTAGAATGAGACAAA
AGCCGTGAATATAGAGATAGTAGTTTGCTAGCTTTTAAGGCCACATCAGATCTAATTCATTAAAAAATTTTGTGAAAGGG
GCTTCATAGGTAGAGATTAAAGTAATTAATATGTGATATAAAATAATTAATATGTGATATAAAATAATTAATATGTGATA
TAAAATAATTAATATGTGATATAAAATAATTAATATGTGATATAAAATAATTAATATGTGATATAAAATAATTAATATGT
GATATAAAATAATTAATATGTGATATAAAATAATTAATATATGATATAAAATAATTAATATATGATATAAAATAATTAAT
ATATGATATAAAATAATTAATATATGATATAAAATAATTAAAAGGAAGTTTGTATGAAAAAAATAGCATTTCATATTCAA
AAAGGTGGTGTTGGGAAAACTACCTTAAGCGGAAATATTGCAAGTTATTTATCTAAAACAAAAAAAGTTATATTAGTTGA
TTGTGATATACAGCAAGCAAGTTCTTCTACATGGTTTCTTAATCATGAAATTCTTAAGCTGGATATTAAAGATTTTCTTT
TGAAGAAGATGGATGTAGATCAAGTAGTAAGACAAATACAAAAAAATTTTTATATTTTGCCATGTGTGCCGAGTGGAACT
TTTAGAAGAGATGTGCAACATGAATTGCAAGATTTTCCATATTTGATAGATGATTTTTGTTTGGAATTGGAGAAATTGGG
ATTTGAATTTGCGATTTTTGATTTATCTCCCAGTTTTGAGCTTTGGGAGCGAAGAATTATTCTTGCAATGTGTGAAGTTA
TTACTCCACTGACCCCAGAATTTTTAAGCCTTGAAGGAATTAATATTTTTAAAGAAGAGTTTGAGTCTTTGTTAAAATCT
TATAGAAAAAAGGTTAAACATGAGAAGATTATTTGCAATATGCTTAATAAAAGTTTTAAAAGACATAATTTGCACCTAAG
GCAATTTAAAACTTTTGGATATGATCTTTATGAGGTTGGACAAGATGCTAAAATAGCAGAATCTCAGCTATATAAGAAGT
CAATTTTTGATTATTATCCGGAGAGTAGATCTGTCTTAGAACTTTCAAGATTGGGAGATGCTTTATGCCTATAAGCAAAG
AGGTTAATTTAGAAGAAATTATTAAACAAAATGTTAGCAAATCTAAATTTGCTTTTCGTGATAATGATGTTATTAGCAAC
AACATTCCAAATGTTAAGCCCATTAGATCAAAAATGACGATCAAGCAAATAAGTGTAGGACTGAAATATGAATATTGGAT
TGAATTTTATTCTATTTTAGACAAAAAGGGATTAACAGCTTCTGGTTTTATAAGAACTTTAATTATGGAATATATAGAAG
CTTCTAAAAAATAATAATTTTGTTATTTAAATTTTTAACAAAAAAATAATAAAGAATTATCTACCTATGATTTCTGTGAA
ATTTAGGTAGATATGAATTTGTTAGTAAATGGATTTATTTTGATTCCGAATATGCTTTTTGATCATATCGGAAAAACTTT
CTCTCTAGTATAAATAAGTCAGCAGTTTTTAGATTAAAAATAAGATTTTCAGCAATGCATAAATAATTAGAATATTTTTT
CTTATAAGCTTTGATGAAGATATTGTATTAAATTATTGATGAATTTAGAAGATTGAATATTGGCAATGTGATCTTTATTG
CAATTTAATTCATTAATGGTTATTTTCCATAAGGAATATAAAAGTATTATTTTGTGAGACAGGGCATAAGCTCATCATTT
GTGTCTATGGTTAGTAACTAGTACTCGGGGGGGGGATAATTAACTAAATATATGCAGTGATTATTAAAAGCTATCTCATT
TCTATATACACTAAGTAATTATTATAAAATAATAGAGTATATAAGTGCCGATAAAGTTTGTAAAAACAGAATATATTCTA
ACACTAATCAAAAAAATTTTTAAAAGTATTTAGATTTGTAAGATTTTTGTATGACAAAATGTTAAGTGATAGGAAAGATT
CTTATAAAAAAACAAGAAAAGTTTTAGCATTAATCTAGGCAAATATAAAAATAAATTTTCACTCTTAAAGGAGATTAATA
CTTTAACTCTTTTTTGTGCATGGATTGATTAAAGCCTCGCAGATAATAATTTTTTAGATAAATTAAAAAGGGAAGCAAAA
CGTAAGGATTTCCTAAATATAAAATGAAAAACCCAATAAGAATAGAAAATGAATATAAAGCTTATCTAAAATAGGATTTG
TAAAGTTATGTCTACATAGGATCATTATAATAATAAAGTTATTAAAAATTTAGTAGTAGAAAAAATACCGATAATAAATA
TTATATTTCAGTAGTAGTTGAGAGCTTAAATATTAAAAATAACAGTTTTCTTCGGTATTTTTAAGTTTACTTTTATTTTT
TATAAATATTTAGAATGATTGTTTTTTTACTTTCACGACTCTTTTTTATTATTTTTTTTATTGTTAAAAAGACAAAGGGT
GCTATTAATAGAGCTAAATCTAGATTAAGGGTTTCTAATTTGTATAAGAAAAGTTTAAATTAAATTCAAAGAAAAGACTT
TTTATGTAAATTGTCTTATTACTTTTTAGTCAATTATAAAAACATAATGATAGGGAATTTAATCAATTAATTTTATGCAA
AAAGGAATGTTTTAGTAAAGTTTTAATATGTATGATAGAGATTTAAATGCAATTTTAAATCTTAAGACTTTCTTTTATAA
AGAAATAAAAAACCAAGGTAAGAACTTCCTAAAGTAGGGCTTGGGGGATTATGTTTTGGCGGATGGCCGGTCTTAATAAA
AAATAATTTAAAAAGTTATCATATGAGATGAAGCAATAAGTTATTTTAATTATCCTTGATTTAGGAATAGTAGTTAGCTT
GTTGGATACATTTGGCTTAATTACAATCAATACAATAAGTTAAATCATTGTATTGATTGTAATTAAAGCTATTGATATTA
TAATAAATATATAAAACTTATTATTAATAATTAATAGATAAAAAATTAATTTTAACATTTCTATTAATAATAAAAAAATA
TCAAAACATTTTTTACAAAATCTGATTAATTTTGTGAAAAATGTTTTTAGTTGCACGTGAAAATATATTACACACATAGT
CAAGCATGAATACACGATTATTGCTGTCATAAAAATTTTAATTCTCCTTCAATTTTAGTCTATCTCAATTTTTAAAAAAT
TCCATTTTTGTTTATCGATAGTTATGTAGCATTTATATAAATGCATGTTGTAATTTTAATATTTGAGAGTGTTTTTAAAT
GTCTTTTTAGCTATGTTATTTTTTTGAAAAATTTCCACACAACAAATTTTTTTGTTTCCTCTTTTTTACTTATCTTGTTA
CATTTAATGGGCATTCTTTTTTTCTCTTCTTCTAGGCTTTGAATTAAAAATAATAAGTATATTATCTATATAATCTTTAT
TTAATGTTTTAAATAAATTATATTGATCCAGATTTAAGACATAGTTAGGATTTGTTTTTTTAAAATTTTAAAATAATAAG
ATTTGCTAGGCAATATTATTGGATTTTTATATATTTGATTGCAAGCTCTTCAAACGTTATAGCATTTTGACCAATTTTAA
TAGATTGCACTTGAGAAAATATTTGTTAGGTTTGTTACTTTTTAAAAGTTTGGTGTTATAAAATATTTTCAAATTTTTTC
TTTTTGGGGGATGTAAATTAATGCTTTTCCCCCCATACTTTTTGAAAGTTTTTATATTTTTTGATGGTTTATAGGAAATA
ATTTTCCCTGTTTTTCTAATCCAAGTAATTTTATATAAACGGCATTTATATATTTTTCTTTTGTATATTTCGTAGTATAT
AGCTATTATAAGTAATTTGATTTGTCAAAGGAAAAGTAGGAGTTATTCTTTTTCTAATTTTAAAATTGAACTTTGTACTA
AATAAATATTATAATT
