# Supplementary material for: Characterization and genomic analysis of the Lyme disease spirochete bacteriophage ϕBB-1
Source: PLoS Pathog. 2024 Apr 1;20(4):e1012122. doi: 10.1371/journal.ppat.1012122 (PMC11008901; doi:10.1371/journal.ppat.1012122)
Supplement: S2 Data — (ZIP) [file ppat.1012122.s007.zip › UM-CA-11.2A_fasta/cp32_5.fa]

>cp32_5  (29,912 bp)
ATTTTATTGACAAAAATATTAGTTTTTGCTATCATACATCTAATTTAATAAAGAGAAGTAAAAAGGTGTGTGATTTAAGA
AAAACAAAACTAATAGATAAAATAAGTTCAATAGAACTATACAAATACTCAATATTTTTTAGAAATTATATAGAAAATGT
AGCAGAAGATTGTCTCAAGAACGGACTTATTCTTGAGAGTGCTGCCCACAATGTTAGTGAGTTTGAACTTGCTAGGTTAA
AGGTACAGCTTAAGAGTGCTCTGCTTAATTGTATTATAAGCTACCGTTTTCATGGGATTGGCTATGTTTTAGTAAAAACC
AAAGATACCCTAATAGATCTCGAACAACCCGTTAATATAGAATTACCTATTGGTTTTGAATACCTTGATTATGAATATGT
AAGAGATTTGGGAGTTGATTTTGATCATATAACCTATAAAGTAAAATCCAACAATAAGAACAATTCTTTAGACGCAGTTA
AAATACATAAAAGTCGACTTATCATATATGAAAACTTTGATTATATCTTAAAAAGATATGTTCCGTGCTATACCGAAAGC
TTTTTACTAGATATTTATTTATTTGAAAAGATATACGTAGAAATAGAAAGACGTATTGAAAACCACAATTTTTTGTTTTA
CAAAGATGAATCTTTAGTACAACTACAAGACGCACTTTCTAGTGCAACAACTTCTTTAAGTGCACTTACTAAGAGCAGCA
ATAATGATAGGGGAAGTGGCATTTTATCTTCTTTTTTGAGAAAACAAAATTCAAACAATCATAGTAAAGATATTTCTAAT
TTAAGAAACCTTAATGACTCATTATCACAGGAGCTTGCTAGGCTAAAAAGTAATCTAAATAATGAGGGAATGTTTTATAC
AGCTACTCCTAGTGCTAGTTTAGAGGTTATTAAATACGATCTTAGTTACTTAAAGGAGGCTTTAGCATTAATTAAGGCAA
AAATTGGTGCAGATACTAAAGAGCCCTTAACCAGAAGTTTTAATGAACAGGCTAAAGGACTGGGAAATGATGGTAAAGGT
GATAGGAGTAATTATTACGATTTTCTCAAAGGTGTACAAGAACAAGTTGAGAACTCTTGTAATTTAAAACTTACAAAGTA
TTTTGGACTTGATATGAAGTTTAATTCGCTGATTATGTTAAGTGAAGAACAAAAAGTAGAAAGAGATATAAAGCTAATTG
AGCTTTACAGTAAATATAACCAGCTTATACAAAGTAGCTCATTTAATAATGAGGAGCTAGCGATGTTAAAAGAGAAATTA
TTCTCATTTTGAGAAAAGGAGTTAAAAGATGACTGAGAAAGAAGAAAAAGAAGACCTGCAGGCACAAGATAAAGAAGAGC
AGCAAATTAAGGCTGATACTAAAGTTATCAGTGTGCAGGAATTTGAAGAGTACATGCGTTTTAAAGAGCAGGCAAATAGT
AAATCTAAAGAGACAAGTCGAGATTTAAGTATAAATGAACGAATAACAAAAGAACTTGCAGAAGTTGAAGAGCGGGAGCG
TATTGAAAAGCAATTGTTACTAGAGGCTGAGCGAATTAATGAAATTGATACACTTGCAAAAGCACATCTTAGCAATCATT
TTAACAAAGAGGTGCTACTTGCAAAAGGATATACATTAAAAGACATTATGCAAGCACAACGTAGAGAACTTGTACGCAAG
TTCGTTCCAATTGAGCAAATTAAAGCTATTGCCAAAGTATCAGACATAAGTCATATCGATGGAGAGATATTAGAGCAACT
TGTTTCTTTAGCAAAAGTGAATATTAAATTAAGAAAAAATGCGAGTAGCAGTTCTTCTTCTGTTGACTCTATTAAGGGGA
ATATTGCTATTAAATCAGAAGAAAGAGCAAGTTTGCTTGATTCTAATTTTGTACCTATTAATTTCACAGAATTTGTACAA
GCGATAAGTAATACATACAAGCAAAGACGAATTCAATTTTATGAAAATCTAAAAAGACATAAAAGAACAAGTATTGCCTA
AAGGAGTTTTTAAATGAGTGATATAACAAAAATTAAACAAGAATTTGATAAGAAAGTTGCAGAAATTCAAGCATTAATGA
AAAATCCCCAACAAGACTCAGGATTGCTTAGCAATTCTATTGATTTTAGAGACCAAAATCTAATTTTTTCCAATTCTGGT
GGGGTTTGCACTAGCAGTAAAGACAAAATAGAGAATTACCCTGCTAAAGGGTATCCGTATAAACGGGGTGTTAAGCTTAG
TTTTGGAGATGGAACAACCGAACTAGAAGTTGAGGCTGGTGGTGGAGACGATTTATATGGAGTGTGTTCCGATATAGATG
AGTTTAGCGGTATGGCAACTGTTATACCAATTACAAATAACTTTACTGGGTATTTAACGCTTAAGAAAGAAGGACAAAAT
GGTGTAAATCCAGGAGATAAATTAAATTTTAACCAACATGGGGAACTTGAAAAGGTCACTGGGGCTCAAAAATCTGTTAA
TGCAATAGCACTTTCAAAGGCACACAAATTAACTGAAGATTTATTTATAGTGCTTGCTAGTGTATTTGGGAATAGAGCAA
TAAAAGGGTAATAAATTATGGCTTTAAAAGGCAACATGCAAGTAGAAAATCTTGAGGCTGTTGAGGACCCACAGGTAGAT
TTAGGGGCACAAGTTTCCGCTGCTCCTAGAGCTAAACGGCAAGCAAGACAAGCTGAGGATGCACAAGGGGAAGATCCCTA
TTTGGAGGCAATTAACGAGCTTGATGATGTCCTTTTGAAATTCAAGAAATATGTAAAATCGATGAGTTCAATTGAAAATA
AGGTTTTTGGCGGTTTAAGTAGTTGTTTTAAATCTAAGAATGAGCGAGTTGATGCATATTCATTTGCATGTTCAAGTTAT
ACAGACAAAATAGAGGAATACCTTTACGACCCAGCAAATAGTTTTCCATACAAGCGTGGGGTTAAACTTGTTCCAAAAGA
GAACTCTATATATGTAGAAGTTGGAGCTGATACTGATATGTATGGGATATGTGTAGATGTATGTGAGTTTAGTTGTACCG
CGTATGTATTGCCAATTACTAACAATTTTGAAGGGTACCTTGTCACAAGGAATCCAAGTATAAAAATAGGAGAAATCCTA
GACATAAATAATAACGGTGTTATTATCAAGGCTGGAGGTGGGCCACCAACCGCAATTAACATATATGCTCTATCTGATTC
ATTTACAATCAATTTTGCACCCGAAGATGGAAATCAAGATCAAAATAGATATCCTAGGCAAGAGTATTCTATTAATTTGA
TAAAAGTTGCAATTTTTGGAAATAGAGGCCTTGAGAAGATAGTAATACCTGATGGTGGTTAAACTTTGGGCGAATAAAAG
GAGGTAAATAAATGGGAGATACAACGCAATTAGTAAAAGAGTATCAAGAGAAAAGAAGTAAACTGGAAAAGTTTATGAAA
AATCCCCAACATGACGCTAGTTTGCTTAGCAATTCTAATGAATTTAGAGACAAAAATGTAGAATTTTTTGCTTCTGGAGG
CACTAGAACTAGTAAGTTTGACAAATTGGAAAATCATCCATTTTTGGGGTATCCGTACAAGCGTGGAGTAAAAAGAGTTA
TTCAAGAGGCTCAAGATAATCAAAGTCACTATGAGCCACATGTTGAGGCTGGTGGAGGTGAAGACTTATATGGAATATGC
ATTGACATAGATGAGTTTAGTAAAACAGCTACTATTGTGCCAATTACCAATAATTTTGAAGGATATTTAGTAGCAAAAGA
TTCTACGGTTAAAGTAAAAGACAAACTTGTTTTTAATAAAGACGGTGCTCTTGAAAAGGTGACTGGAGCACCAAATAAAG
CAACTATTAATGCAACAGCATTGTCTGATGCAAAGCAAATTAGCAATGAGGTTTATTTAGTAAAAGTAGCTGTATTTGGA
AATAAAGCTATGAGTAGAAATTAATAATATTTGGGAGGATTTAATATGGAATTATTTGATGAAAATTATTATGCAAAAGC
TGTTGCAAATATCATAGGAGAAGTTAAAGATCCTATTATGTATAAATGGTTTTCGCCCGATCAAATTGAAGATGTTGATC
TACAAATGGGATATCAAAAAACCGTAAAATGGGACGCGTTTTTAAATGCTAATCCTACAACAATTGCCAATGAGGTTAAT
ACTATCTCAACTATTGGTTTTAGCTCTGAAGTGGTAAGACTTAATTATTTGAAATTACAATACAAATTTAGACATTTAAA
GCAGACTTCTGAGAAATTTTATACTTCAAACTCATATATTGGGGACATTAATAATAATTTACTTCCTTTTGCTCAAGCGT
ATAAGCTTGCAAGTAGTGAAATTATTAAACTTATTAATCACTTTGTACTAACAGGAACTGTTTCGATTCAAAAAGATGGG
AAAAATCAAAAACGCCTGCTTCCAAATATGTATGGGCTGCTTAATATGCCCGAGCAGATAAAAGAAGAGGTTGCTAGTGG
TGATAAAGATAAAATGGATAAAATCTTTGAAAAGATTGAGGCTGGACTTTCAAAGTTAGAACTGGGCGACGAATTTTCCA
CCCCGATGATGGTAATAGTTGACCCAGCAACGTCACTTAAACTAGTAAAACCATACGCAGCAGCACAGGGTGCAGCAAGT
AGTTGTGAAAAATGGGAAGATGTTTTAATTCAAACTATTAAGGCTATTAATAATAGAGAAGATGTTTACATTGAAACTTC
AAACTTGCTGAAACATAAAATACTCATTTATCCACTAAATTCTGAACTTATTAAATTTAAACCTAGCAAGTATATGCTAC
CTACACCGAATGAACAAGTTGATAAAGACTCAACTGATATAGCTCATTCATACATTGATTTTGTTTTAGGCGGATTACTT
GCTACTAGAAAAACTATTTTGCAAGTTAACATAAAGCAAAGTTAAAAGTATAAGGTAAGTGAAAATGAGTGAACAAGAAA
ACTTACAAGCACAAGCTGGGGGAGAAGAAGAACTTTTAGTAACAAAACTTCATTCTGAAGTGTTATTGTTACTAGGAATA
GACAAACTTGCATTAAGCAGACAAAATTTTCTACTTCATTTATCTTTACTTCAAGCTATTCTAGTAACACGTGGTATTGA
TGCTAGTTCACTTACATATGAACAAATATTTTTACTTACCTTTTACCATATGGGTTGTCAATTAAGAAAACAGGGAGTTG
TTCGAGAATTTGAATTTGATAGGATCAAAAAAGAGAAATTCAATGAACTTGAACTTGATTATTATCCTAGTAGCAGTGGA
GGCGAAGAAGGCGGGGAGGGGGGTTGTGGCTCAAACAAGAATTTTTGTTCACAACTTGATGCATTTTTAGAAAAACTAAA
AAGAGAAACTTCAACGCCATCTTGTGTGGGAGTTGTCTAATGAATGGTGTTAGAAAAAGACTTTCTGATATGTCATTTCG
CATGATCAACGTATTTAAGGATCCTAAACCCTTAAAGTTTTATAAAGGTACTGTTGTAAAGCTTGAAAATGATTCTTCTT
ATCAGAGAGTATTTGATAAAAATAAGTACACTGAATTCGCAGGAGTTATTATTGACATAAAGCCACAAGAACTTGCAATT
CTTTATGATTCTGATATGTCTGATATTCAAGGATATTCCAAACTTTACACATATCAAGACCTTAACTATGAACTAAAAGA
CCGAATATCAATTGCAGATTTAGTTTACTTTGAAATATTTAGTATTGACTCTTCAATCGGATATTTTACTTTGGTTTTAA
AGGAATTTATATGGACAAACTAGAATTTAAAATGGAATTGGAAATTGGGTGGTTTGGTGGTCGTGCAGGTATTGCTAAAA
TGCATGAAAAAGGGAGTAGCAATTTACCAGCAAGAAAACATTTAACCAAAATTGCTAGTAGTTCTGAGTTTAGAGAATAT
ATCAATAATAGCTATATAAATTCTAAGTTTAATCTTGACCCTAAATCGGGAATGGAGGCTATTGGACAAGCTTTTATAAG
GTACTATGAAAATTATCTACTATCAGCACAAGTCACTCCAGCCTTAAAGGCTAATACAATCAAAAGTAAGTTTAAAAGGG
GTAGTAACACTGCAGCAATTCCACTTGTTGATACGGCCAAAATGTTATCAGAGATTACTTATAAGGTAACACTTGAATGA
TTTTCACTTTAGATATGGTATTAAATCATTTAACTCAAATATTTAAAGGGTTTAAGGCGTATGCAACTGAAAATAATTTT
GAGTGCGATATCATAAATACCTACAATCATCCATATCTTTCAAAAATCACAGCTGCTAGCTCAAATATAATAGCATTGAA
ATTTGATGGTACAGAAAATCTATTTAATCATAATTCTAGAGCCGGTGTATTTTATGAAAATGCTTTGGAATTTAGTATAA
ATTTTCAAATATATATTATTGCAATAGTGTTAAACGCCAAAGACTTTGACGCTAATTCACGCATGTTAATGCTTTATGGT
ATGCTTAGTGACTTTCTACACAATAAAGCCCATAAGTATACTTTAGAAAGTCAATCCCAACCCGAATATATTAGTAAAGT
TAACTTTTACATTTATCCAATATCTAATATGCAAACAGTTGGGCTTATTAATTTAGGCACAAAATATAGCAACCATGCAT
ACAGTGCATCTATAGCATTCAATGCTAGTGTAAAAGCAATTGAAATTTTAAAGGAGGAATACGAAATTGCCGCAAGATAC
AATTAGTGTAAGTTTTATTGACTCTAGGATTCAAGCCAGCAGACCCAATTATTATAATCCACTTTTGGTTTACAAAACAG
CTAAAATCAAAGTTAACAAAGATGCTGCTAGCTATAAAATATTGAATTTAACCGTTAATAATTATGAAAAACAAATTGAA
ACTTTAGAAAAAGAGAATGGAAATGGAGAAGATCAGTTTGGGAAAGAAAAAACACTGCTTAAAACTGCAATGTCAAATTT
TTTCAATTCAAGCGAAGAATCGTTAAAATCAGCCGATCTTTTCATTTATAAGGATAAGCCTGAAGAGCTAAAAAATTATC
TTAAAGTACATAGACACACTTTTGTTGTACTTATTAACACTGAGGGGGATGCGTCAGATGATGGACTTAAAATTTACAAA
GATGACTATAATAAATTCAAAAAGCCTTCAACTTTTTTTGTATTCTCAACTAAAGAACAAGAAATAAAAGAACTATTTAA
AGATAAAGGCAATACTGAAAAAGAAAGAAATATTGCTGTTTACAGTAACAATAAAGACAATTTACACCTTAAATTTATAA
GTCAATATCTCCATCAAGCTAGTATTTTTCATGCTGTAAATCCTTATGGTATGTCATTGACTGCTACACCGCTTGTTGAC
GACACTGTAATTGGAAAGTTGAGAACTGCAAAAATTAACTTTTATTCACTTCTTAATGAAACTGGGCTTGATGGTGTACC
CGCCTTTAAAGAGGGTGTTGACCTAGCTGGAAGTGCAATAGACGAACAGTTTACATATCACTATATAAAAAATGAAGCGA
TTATTGAGCTTATTAGAATTTGGAACAAAAACAATAGGCAAAATAGCAAATTATCTGCACTACAACTTAGTGGGGCTAGA
GACAATGCATATACTTCAGCGATTGAGTGTCTACTTAAAAGGTTTGTAGATAGAGGACTTATTATACAGTATAAAAATTT
AAGGCTTACTCTTTCTCCTACACCACAACTTAAATTAGAACTTAGCGTGAATATTACTTATAACTTTAGCATTAATGCTG
TTTCTTTAGTAATTACTACTCAAGATATAGTTGATTATCAAAACAGCTTAAGTGCTTAAAAGGGGGGCTAAAAATGCAAT
TTTATGATTTAAGAGAAGTTTATTTTTCAATTGGTGGTACACAGCTACATAGTGGCAAACTAGAGCTTACAAGCGAACCC
ACAACAAGAGCAGTGATTAGTAGTGAAGATAAAGGTATGCCTGTAATAAGCTTAAGAGATCCCAAAACAATAACTTATGT
TTTCAACATTGAAGTGACACTGGGTAGTCATGACTACATTTTGTTAACTGAACTTTCTGATGAACAGTTTTACAACATGG
ACGTGAGAAAAGAGGATAAAATGCTTGATTTAGCATTCAATGATAGAATTGCTACCAAAATTATTTCTAATTATGCAATT
TTTACTGAAGAGCCTTCAAGAAGTTATTCTGCTGAGGCCGAAAAAGTATCTTTTGAAATTAGGGCTATTAATTGCCAAAA
AACTAAACCAAACAACACTTAAAAGGAGAGTCTTATCATGATAATGAGATATAAAATGAAAATTTTAACTAAAAATAAAA
CTTATGAATATCCACTGAGAGTACTTCCAGTCTATGAATGGGATAGAGTACTCGGATTTAATCAAAGTGACGCTATTTTA
AAGCTTAATGAGGTCAAATATTTAAGAGAAATTACAAGTTTAATGATAAGTCCAAAATTTTTAGACGAATTCTATGTGAT
TTTGGATCAAAATAGAGAATTTATTTCTTATTATAAGGACTATCTTGTTGCAATAATTTACACTGCACAATTTAATACTT
TTCATTTAGACAATGATCTAAAAAAGCCCGCTTTAGTATATTTGAGTGAGTATGAAAATAATGTTGGTGATTTTGTTACT
TTTGACTATATCAATGAAAATTTTGAATATGAAAAAGTAGCCACTTCGCTTTCATCAAGTACATCAAATTCCAATGAGCT
GGTTGCCAAATGAACAAAATAAATAGAGATATTGATAAAGCTATTGCAAGTCTTAATGAGACTAGAAAAAAGTATTTTAA
CTTGCTTGACGAGATTAAGAACGATAAATACTATTTTCCAGTAATTATGAATATTTGCTCATATGATGATGTAAAGAAGT
TACCTTATGACGAGCTTTTAGAGGTAAATAGACTTGCTGATATTAAATTAGAAAAAGAATTGTATGAGTTAATTCTGGGC
AAGTGAGGGCTTAGTGAGCGACAAATTCACCATTAAATTTAAAGGTATTCTTGATCATGCTGCAACAAAAAAGGCTATTG
AACAAGATATTTCCAAAATGGAAAAATATCTTAAACCTAAAAAATCTAGTTTGGGTAGCACTAAAGATATTGTAAAAAAT
AATTTGTCGGACAAGAAAAAAGAACTTAGCAAACAATCTAAATTTGAAAGCTTAAGAGAGCGTGTTGAGAAATATAGACT
TACACAGACTAAAAAGCTTATGAAACAGGGCATGGGGTTTGAGAAAGCAAGAAAAGAAGCTTTCAAAAGATCTTTAATGT
CTGATAGAGACAAAAGACGCCTTGAATATAAAGAACTTGCAAAAGAATCAAAAGCAAAAAGTAAAATGCTAGCGGCTTCT
CAAGGAAAAGGACTTGTTGCCAAAATTGCAATAGGTAGTGCTTTAGGAAATGTCATTGGCAATGCTATGAGTAAAGTTGG
CGGCGGGCTAATTGGGTTTTTGTATGGTTTTATGAAAAAATCGGTTGAAGACAACTCTAAAAAAGAAAAACTACAACAAC
TCAATAACGTGGTTTATGGTACAAAAGAGCGCGATAATATTTTGAAAGAAATTGGAAAAATGAAAGGATTTAAACGCAAT
TTAGAAAAAGAAGACTTCCTGCGAACAGCAATTGTGCTTAAAGGCGATATAAGAGAATTAAAACTTAATGACAAAGAGGG
AAAAAATGTATTAAATGCAACAAAATTAGCAGCTATGTTTAGAAGCACGGGGCTTGTTAGTGATAACGAAAGTGGTGTTC
AAGCTGTTTCAAAAATACTTCACGGGGAATTAACTGAAGCCTATAATTATTTGAAACCTATCGACAAATTTGGAGAAAAA
TATCTAGAAGCTATGAAAAACAGGTTAGAACTACTAACTCAAGAGGGGGGAAAACTAAAGCTAAGGCCAGAGATAATTGC
AGACTTAATAAAAGATATATCATCTTTAAAAATAATGGGTTATTCCAGTGACATTGAGCAAGCTGAAGATGATTTGGCTG
ATATAGAGCAAACTCTTAAGGACTTAACTAATAATGTTTTGAGACCGGTTATTAGTTTGATCACCAATGGTATTAAGAAG
GTTAAAGACTTTATTGGAAACTTTAGTTTGTCTGGTCTAGTTACCAACATAGGAAATTCTATATCGAATGCTATTGCTGG
TCTTTTTACAAAGATACGTGGGATGTTGCCCAAATGGCTCGGTGGTACTGGAAACGATAACCCTCCACCCGAACCTCCAC
CCAAACCTAAACCTTGTCCCAACTCTGATGAATTACCCAAGTAATTTAAATGAAAGGAAATTCTTATGAAAATTAACAAA
AAAATTACTAACAAGGTAATTAACAAAATAAATATTAAAAATAAAAATATTATCAATAATAATCTTGAAAAGAAAAAATT
CGAGGAAAAAATCAAAGATGTTGAAAAGAAAGAATTCAGGGAGATTACTCGAATAATAAGAGATGTAATAACCCAAATAT
TTGCTCTTTTCGGAGCAGATAATTTTTTAGTGTTATTTCCAAGAATGGATTTAAAAGGTTTTGGATATGTTCCTCAATTG
TTTTTTATAAAACCAAAAACCGAACTCATAGCACGCACTTACAATACCAGTTGTTCCAAAAGACCAGTTATCAACTATTA
CGATAGAAAAGCGGAATATGTCAGCTACAATCCAGTAATGATTGGTGAAAATATCTCATTAAATGGTGGGGTATTAACCT
CACTATATAAAGAAATGCTTTCTTTGCTCAAAATGACTGTTTTTGGCAATACTATGCTACGTTTTGACGTGCATCTTGCA
AAAGAACAACTAGCAAATAGAATACAAGCTCAAGTTCCCTTTAGTATCTACAGTCCAACTTTTGGCCTTAAAGAATTAGC
TGTAATTACAAGTCTTTCGTTTAAGGATGTTCCTTTCATTGATGAAGTTGAAGTTAGTCTATCAATAGAAATTGTAAAAA
CATTTGAATTGGAAAAATATAAAGGATAATTAATGTTGCTACTACAATATGATTTTAAAATTGAATTTTACAAACCAAAA
CAATCCTTAGAAAAGGATACAAGCTCTGGAGATTCTTTAATTGAAGAAACTCCTAAAATTATAATAAATACACAACATGG
AATTCATATTGATATTACCATATCTAATGAGTTTTCAAATTATAATTTTGTAAAATCTAAACGAACAAAAATTGTACTTT
GGAATTTGCCCCTAGACTTCACCAACGACATTGAAGTAGGAGATATAGTAAAAATACACTATAAAAAATTTGCTCATGAA
AAAAATTTTGATTTCATAATGTCGGGATATTTAGGAACTCCTATGAGCACTGATTATCCTGGTGGTGATTTTAGTGTTGA
GCTTGACGTTCGGTTAGCGGTTAGTAGCAACTTCTTTAATCGAAAATTAGAGAACAAAAACTTTAAGGGGAAAACGGTGC
AAGAGGCAATAGAATCTGTATTTCCTAATCGCAATATTATTAATATGGACAAAGAAGATCGTCTTAAAATCATTGAAAAA
GATATTTATGCCACAACACCAAAAGAATTTGTTGACAAAATAAAAGGAATATATATTCATGACGTAATAGCTGATGTTGG
TGGTGACAGCTTTGATGTTGAATGTAATTTTATATTTACTAATGATATAACAACTGAAGCAGATGAAAATTACAAAGCTT
TAGAAGATTATGGACTTGAATTCATTCCACAACAAGAAATTGCTATTGAAGGTGAATACAAGATAAAACGTGTATATTGG
AACGCACAAACATTTTACACACATAAATTAAAAATTGGCGATAAAGTTTCATTTATTGATGGATTAGGAAAAATGATAAA
AACCACCATAAAAGAAACAAGTGCAAGACTTAGCAACGCAGGAGAGTGTTCATTAATACTTAAATTAAAGGATGATTCTG
ATGATTCTGATTAAATGCATAAAGTAAAGGGGATTAAAATGACTAAAGACTATAAAATTTACAGAATGAACCAGCGTCTT
TATGGTCATGCTTTAGCACAAGAGGACGTTAAAAATTGGATTTATTCAAACATTTTTATAATTAAAATTGGCACTGTAAA
GGAGTTTAAACAACAAACTCAAGAGGCTATTGTTACAATACCCGAATTTGAAGATTTAGAAATTCACACAAAAAATATCT
CTAATATCAGTTTAGAATTATCAAAAGGTGATAACGTATTGCTACTTCAATCAAGCGTTAATATTTTTGATAAAAATAAC
GATATCCACTTTGACAAACATCATTTTTATATACTTAGTGCAATTAGCCCAAAGACTTTAAATCTAATTTCTGATACTGT
TAAAATTAAAGCAAACAATAAAATTGAAATAGCCAATGAAATAACTTCCTTAAAATCAATTCTAGAGAGTATTGTAAGTG
CTATTAATGGAATTACTGTAAAAGGACAAGCGGTCGTTGACTATGCAAGCTTACAAATAGCAACATCTAGAATTAGCAAT
AATATTAATAGTTTGTTTAAGTAATTTTTGCTAAATATGGTATAATTACTAGTATGGATTTAAGATTAGGCAATAATTTT
GAATTGGTATTTAATAAAGATATATCACTTGTTGATGGAATTGATGAACAAAAACAAAGATTTTTGATATTTTTAAAAAC
CTTAAGGGGTAGTTTAAGCTATGCTCCTCATTGGGGATTGGACTATTTCTTACTTTTAAAACTGTTAAAAATTAACAATC
TTCACGCTGTAAAAAATTATTTTCATGAAATATCTAAAAAACTTAACTTAGATTTAATAAATATTTCAACTACTATACAA
GACAACAAAGCACACATATCCTTTTTTTTCTCGGGCGATGTTTTAAATATGGAGTTTAATTTATGAGCATAGTTTTTGAT
TCTGATTTTGGCATTCTAAAACGTACAATTAAGGATATTGTAAGAGCTAAAAGAGAATATTTGCGTGTAAATTATGGGAT
TAATATTGATGATAATCAAAGCTCAATTTATAGCATTATTGCGTCTTCTTTGGCATTAATTGAAGAAGAAATAATTAATG
AGCTTAATCTCTTTTTTTCTAAAATGAAACCGGGTGGCACCTATTGGGCTGCTATTGAAGAACACATTTCTTCCAAAAGC
ACAACTTACAGTGCAGTTCGCAATGCTTTACTTAATCTTGAGGGGATTGAGTATACTAATATTAAAAGTACAGCTGGTAA
AGCCAACATATATTTAATTCTAAAGGAAACTTTACTAGATTCTAGTAAATCTAATATTAATAGTTCCGAATTTAAAGCAA
AACTTTGGGAAACATTATATCTAACAACTCCTAGTGGGACTTTACTTGAGGGAGATATAGAAATTGATGGTCTAAATTCA
ACTGGACAACGTAAATCCTATAAAATATCGCTAGGAAAAAGAAAATATGTTTACATGAAAGTAAAGTATAAACTTGACCT
TAAAAACTATCTCTACTTAAACATAGACTCTCAAATTAGGGATATTTATTCTAGGATTATTTCAAATAACTATTCTGATA
TGGGGATTGGCTTTGAATATCAAGACTTTTTTGCTCCAGTTAATGAAGTTAAAGGAATTAAATTTATGGAAATAAGCGCT
TGTATCAAAGATACAGACACCGAGAGTATTGCAAAAATTGGTGATAGCGATTTTAAAAAAAATCAAGATATTACTATTAC
TGATGATACAATGCTACTTTTCAATACTACAGATAGATTGCTTATTGATATTGATAGTTAACAAATATGAAAATACCTAA
TTTATTCAATGGCACTGAAGTTCATAAATTTATACTTACAGAAACAGAATATGCACAAGCATTGCTTAATGAACTCAAGT
CTCTTAATTCTAACTTCCTATCCATTAATGTAATAGAAAATATAAAATCAAGATATATTGCAATATGGATATCTCAAGTT
TTATCTATCTTTTATGCAAAAACTCAAACTTTACAAAGTATTACAAGCAATATTAATAGCGTTATTTTTGCTTTACGCCA
TATTGGTACTGATGAGTCGTTTAGACTAATTTTCAAGGCCTTTTTAAATGTGGACATTGAAGTTACTACTCCTGAAGCTG
GGGTTATTGATATCTCGTTAAAAGGGGTAATAAAAACAAACTTTACTACCTTTATTTCGCCTAGCACTAAAAAAGGAAAA
CGACTAAAAAAGATATTACTTAGAGAAAAGAAACCGGGATACGCTGCATCGAAAAAAGCTTTAGTATTTAACTCACTTCC
TAAAGGATATGATCATTCAATTTATGCTTTTATTAAGAGAATTATTCCTATTGGTAGAGTTCTCAAAATTAATAATACAG
ATGGTAACAATATTATCACTTTTAACAACTAAGGGGGCTTTATGGCTGATGATCCAGAAAAATTACTAATTGATGAACAA
GAAACGGTTCAAATTAAAGATTTAAATAAGGTTACGACCGTTAACAATACTGATCTTTTACTGCTTGATGATGGAGCTGC
AAGCAGCAATGCTATCACCTTTAAAAACTTCTTAAAAACCGTTAATCACCAAACATTTAAAGGTGAAGAACTAGGCTATT
TTAAAGATATAATTAAGTCCACAATCGCTACTGAACTTGCAGCTGATAACGATTTTGTAAAAAGCATTTACGATTTAATC
GTTGACAAGCTAATTGAGAATGAATCTAGTAAACTTGCAAATCTTTTTACTAAAATAAAATCTCGCCTTACAGATAGCAT
CTCATCAGCCACTCTATCTAGAAGTGATGATCTTTTGATAATGCCCTCATCAAGCACTATTCAAAAAACACCCGTTCCAA
AACAACTGCTTGGAGTACCATCAAATTTTGGATATGGTGGCATAACCAGAAGTACTACACTTTATTCTTCTGACTACGAG
AATAAAGCGATATCTATTAATATGGAAGATAATGATGATGTAACTCTTATTTTTTACAAAAATTACGATAATGATCCCAT
TTATCTTGATATTGAGATTCAAGTAAAAATTAATGATAATAGTATGCGGAAAAAATCATTAAATCTTAAGTATTCTGATG
AAATTACATACAATTGGGTTTATGAAATTACGGGCCCCCGCGGACTATTCACCAGAATTCCCATTTATAGAGGTTGGTAT
ATCCAAAAAAGAGCCTACATGTATGGAGATTCAGTCCCAGATCTTTTAAAGCTATAAACTTTTTTAGCAAAAATTGTGAT
TTTGATATATAATATACATGTATAAATAAGAAAATTAAAATGAAGGATTAAAAAATGGATACTATTAAATTAACTGAACT
TCTTATCAATTTAAACGAAATTAAACTTATAGCCGTAATGATTTTTGTAACAGTGCTGGTTTTAGGAGTGTTAATTCTTC
TCAAGCCTTTATTAAAAGACATTTTGACTATTGTAATAGGCAAGATTTTTAAGAATGGCAATGGTAATGGCAAAAATCAC
ATTAAAAAAAGAGATTAACTTATGAAATTATCCAAAAATAATATTGAGCTTGGACTTACGTCTTTATCAACCCTTATTGA
TATATTTTCTAAATTTGAAGATGAATTTGATGAAATTGCACATAAAGGATTCTTTTTGGTTTATGAGCTGTATTCTCATT
ATAAATTAATCTATACAGCAAATATGGAAAGACTTGAGAGTGCATTAACCCCAGCAATAAATGCGGCACTCGCTCCATTA
AATGAAAAAATCAATCAATGCATTGACTTAGTTAATTCTGATGAAAAAAATCTCAAAATATCTAATGATCTGAAATTCAA
TCAGGAAGGAAAACCTATCTATAAGGAAAGAATAAATAATGCAAAATAACACTATTGGTTTAGGACTTAATTTACTATCC
AGCTTAACTAACATAGCTAAAACTGATACAAACATAGATCATAATTACATTAATACTTTTAGTAAAGTAATAGATTTTTT
CTACAAAACATATATAAGCACACTAAAATCTATGGAAACAGCTGAGTCAACTAAAATATTTGAAGAAATACAAGACATTT
TAAAATACAACATTGAGATAATAGAGGCTATCTCTACTGACAAAAGCAAAAGAATTATCACTTCACTTAAATCAACACGT
AACAAAATCATGAAAGAATATATCAAAATACTTAAAAGAGGTGAAAATGCTTAAAAGATTGCATTGTCTGCTAATTGTTT
TGTTGTTATGTTGCACCACTATTGCTAACCTCCCAGAAGAGCCAAAACCTCCAATTATTCAAACACTAAAATCTTTAGCT
AAATATGAAACACAACTTTCAGAGTATGTTATGTACCTAGTAACATTTTTAGCTAAAACAAAAGTTAAAGTTGATGATCC
AAATTATCCAGAATATCCTTATCCAGACTTATCAACACTAAAAGACGAACACTCCATAACTGCAGTAAAACATAATATCA
ACATATATTTAGAGTACATTAAAAAAACAAAACCAATAGCGGAAAAAGTCTATAATAAATATTCCCAGTTAAAAATGTAA
ATTACAAAAAGGTTTTTCTTGCAAGAAATTCTATTTTACATATAAAAATCTCTAAAGCCAATTAATCTAAAATAGTGTAT
AATATGACTATAAGGGAAAATTTTATGGAAACAGTGTCAACAAATATTGCAAGTGTAACTCAAGAACAAATATATAAAGA
ATTTATTAGACTGGGTATGGAACAACTAATAGCACAAGATTTATCTAAAAGATATTATCATAATGAGCTAACATATAGAG
ATTTAGAAAATTTAGAAAAACAATTTGATATAAAATTTGATAATCTTGTTTCTAAAATAGATACTGTAGAAAAGAATTTA
AATGTTAAGATTGATGCTGTTAAAAGCGAACTTAATACTAAGATTGACAATGTGGAAAAGAATTTACAAAAAGATATATC
TAATTTAGATACTAAGATTGATAATGTAGAGAAGAATTTACAAAAAGATATATCTAATTTAGATACTAAGATTGATAATG
TAGAGAAGAATTTACAAAAAGATATATCTAATTTAGATACTAAGATTGATAATGTAGAGAAGAATTTAAATGCCAAAATA
GATACCGTAGAAAAGAATTTAAATGCCAAAATAGACAATGTTGAAAAGAATTTAATGTCTCTTACAGAAATGCTTAAATG
GGTATTGGGAATTATGGGGGCAATGTCTATCACAATGATAGCCGGGCTAATATTTGCTTTCATTTCTAAATAGCTACTAC
CTCACTTAAAATATATCAATTCAAATAATAATTGTTTATCCCATATTTAGTATTAATAATTGATTAAGTGAATATTAATA
ATAAAAAAAGGAGTAACAATGAAAATCATCAACATATTACTTTGTTTATTTTTACTAATGCTAAACGGCTGTAATTCTAA
TGATAATGACACTTTAAAAAACAATGCCCAACAAACAAAAAGCAGGAAAAAACGTGATTTAAGCCAAGAAGAACTGCCAC
AACAAGAAAAAATTACTTTAACATCCGACGAAGAAAAAATGTTTACTTCATTAGTAACTGCGTTTAAATACACAATTGAA
AAATTAAACAATGAAATACAAGGGTGCAATAATGGAGATAATGGAAAATGTAATAACTTCTTTGATTGGCTTTCTGAAGA
TATTCAAAAACAAAAAGAATTAGCTGGTGCTTTTACCAAGGTTTACAACTTCTTAAAATCAAAAGCACAAAATGAAACTT
TTGATACTTATATTAAAGGAGCTATTGATTGTAAAAAAAACACTCTACAAGATTGTAATAATAATAATAAATATGGAAAT
GGTAGCAACGATATAGAGCAATATTTTAGAGGCGTCGCTAATGATATGTCTAATAGAAATTCTAATGAAGAAATTTATCA
GTGCCTTAAAGATAAACTTTTAGACACTGGTGAAGGTAGCCATTATGAGGGTCTTACAACCAATTGGCAAAACTAAAAAC
ATTTCTCAATCAAAAATAAAAACCTTAATTATTATACCTATAGCAGCCCCCTATTTGGGGGCTTTAATATTGCTATGCTG
CAAATATATAATTAAATTGTCTTTCTTTTTTCAACATACAAAAGAATTTTAATACTTTTGTTTTATAAACGTCTCGATTA
TCAGACATAAATACTTTAAGCTTATTTAGATCATCAAATCTATTGGTTTTATTGAAATATTTTTTTAAAATATTTACCCA
ATATTCTATACTCTTAAGCTCAGCATTCTTTTCAAAAAGATCTTCTAAAGCATCATCATTATCAGTACATAATGCCCGAA
TAAGAGCATTTATATTATTTTTTTCTTCACCTTCATTTACCCAATTTTTTATATTAAACAGTGCGTCTCTAAAAATTTCA
TAGCAATAAGCCTTGCCAGATTTTAAGTTTTTATTAAAGTTGTTTAGTTGATTTTTTTCTTGATGTATGTCCTTTTTTTG
TTCTTGTTTTTGATTAACACTAACTTGCTTGTTAGACATAGAATTTTCGTTTTCGTGATTATTGTAAATAGGTGCTGCAT
CAGTATCAAATTCACTTTTTATGTCAAGATACGCAACTAAAGCATACCTTTTAAAATAAGTAATAGCTGCACCAACAAGT
TGTGGCATTGTATTCAAATTTTTAGACCCATTTTCACCGTTCCATTGTAATTTATCTGTATGAATTAATGTATCAAGCGA
CTCTTTGTATCCAGTACTTTTACTGTAAAATGTAGTCCTAACAACAGGAACTTCACCATTTTTACCATACACAAAAGTTG
GAAATTGCCAAAAACCAAGCTTTAAATTGTGATTTTTTATAACATTTTGAATTACTTCTACTATGACATTGAAATCTTGA
TACTTATATCCGTATCCTTTAAGACTTTTGTCAATACGTGGCAAGTTCATTCTTAAAGTATCCATATCATTTAAAAAGTC
TATTTCTGCTTGAATATTATTTTGTATTTCTTGATTATTATTGTTTGACATGTTTGTCATTTTTTTACTCCTTATATTTT
AGTAATAAATAAGTATATAGCAAAAACTATTTTTGACAACTTCTTTACAAAAATTTTACAAAAAAGAAGTGGGACTTAAC
CAAACTCTTTTCTCAAAGAATCTCGTTAAGTCCCCACTATATTATTATTTTTAGCAAATTCTAAAATATAAGGTAGTCAA
AAATGATAATACATCAAATAACTACGATGGTTTTAGTGTAGCCCAATTTTAAATTAAAATCAATTTATATTTTTACTAAA
TTAAAATTTTTTTATATTAATTTAACAAAATTAATAATTAAAATTTAATATTTTTTTAGAAAAGTATTTACTTTTAAATC
AAAATTTTGCATTATAATACTTACTATTATATCTAAAGTATAAGGAGATTGTCAGATATGACAACATCAACCAATAAAAA
AAGTACAACTTGTCACAACAAACACCAATACAAATTAATATCTCTTACTTCAACACTAGATTTTCTAAACAAAAAAGATA
AGAAATATACACAACAAAACATACTCTATTACTATAATAAAAATCTAAAAAGAAATGGTTTGGCTCCCACTACTCTAAGA
ACAATGCAAAATTATCTTTATAAATTAGAAAAAGTATTAAAAGTTACAACTAATTACTACCAACACATGGGTGTAAATTG
TGGAACTGAAATTTATTATAAACTAAAGTATCCTAAAAAAGAATGTTACCAGAAAATCAACAAGTACTTTGAAGAGCGAA
AAAACTCTAGATTTAAATCTAGAGTTAATAACCATTTTAAAGACGATATTTCTAAAAATGGTAGTGTAAATTCAGTGGAG
TGTTTAAGTAATAAAAATAATATAAAAGAAGAAAGAAAGATTAAAGAAATAGAAAAATATCAAGTAATAAAGTATTTCAA
TAAAAGCAACTTGTTATGTAAAGAAATTCTTCCGTTTTTATTAACATTAAATGTTGATAAAGATACTATGATTAAAATAA
TCAAAAACATAAAAAGAGTTGAAAATAAATTGCTAAAAAACACAAATTTAAATAAATCTTTCTTTAAAGAAAAGCAAGAG
AAACTAAAAAGAATTTTAAATAACACTCAGAAAGAATTCAAACAAAATGGATATAACCCCGAACAATTAAAGATAAATTT
ACAAAAAGTATACGAAAGTTACAAATTTAAGCCCCATTTTATTATTGAAAATCATAAATATAGCGATTTAAACAATATAA
AGAGTAAATTAGAAAAGTCGATTGAAAGAAAAAAAGAAAATCCTCAACAAAATTATCAAAATTTAAAGGAAAACATTTTC
AATATCCTTATTGAACAACTAAAAAAAGAAACAAATATTGAAATTCTAAAGCCAATTATCAAAAAATATTTGAATAACCA
AAAGAAAATAGAATACAATAAAGTATTTGGTATATATCATCTTGAATTATTAGAAATAATAAAAAATGAAAAGAATTCTT
TAACCACAGAAGAATTTAACATAAAGGCCGTATGAGGATTTAACATGGAAAATGAACCAGAACCTATTGAAACTGTAAAA
AAAGGCAAATGTAAAGTTGAATGCCAAAATAAAGAACGCTTTATTTTGATTGAAAAAGAAAATGGGAAAGCAATGTACCA
TACAAAAATAATGATGGACATTTACAAATTTGGAGTTTATGAGAAAAAACACGAATTTAGATTATCATTGAGGGCCTTAT
TTAATGGAGAAAGAATTGTTGAAGAAACTCATTTATACCCAATTAAAGAAGGAGATAAGTTTATTGGTATTTTTTATGGC
TATAGAAAGCCGATTAAAAAGCCGTTAATAAAGTATCAAATAAATGGGACTAGAAAAGCATATGCATTAGCAAGGGCATA
TTATATGGAATTTAGATTTAAAGCAGGAAGTGTCTTTTGCTATTTTAAGGGGCTATATCGTTTATTAGATAAAAAAAGAA
CAAATAATCACTACAACAAAGTTTTATTTAGTATGTTTACAGATTTAGAACAACAAGTATATAAATTTTATGAGAAGAAA
TACCCGGAACAAGGACCGTTAATAAAATGGATAATAAAAAACCTAAAATAATAACAATTGCCAGCCTTAAGGGTGGTGTA
GGAAAAAGTACAACTTCAATAATTCTTGCCACTCTTTTATCAAAATCAAAAAAGATTCTTTTGATAGATATAGATACGCA
AGCATCAATAACCAGTTTTTATTTTAATAATATACAAAATAAAAATGTTAATTTGGAAAATTTTAATATATATGAAATAT
TAAAAGAAGGTGCTTTAGACACAAGAGATGTGATTATCAACATTGATAACAATTTAGATTTAATACCCAGTTATTTAAGT
TTGCATAAATTTAATCAAGAAGCAATTACATTTAAAGAATTAAGACTAAAAAAGAAGTTGGAATCTATACAAGACAATTA
TGATTATATAATAATAGATACTCCGCCAAGTTTAGACTTTGCTTTGACAAACGCTTTGGTAAGTAGTCAATATGTTTTAG
TACCCATAACTGCTGAAAAATGGGCAGTTGAGAGTTTGGATCTTTTAGAGTTTTATTCAAAAAAAATAGGAACAAATGCG
CCTATTTTTGTATTAGTAACACGATTTAAAAAAAATAATACTCACAAACAACTGTTGGACATTCTACAATTAAGAGATGA
TTATTTAGGGATCATATCTGAAAGAGAAGATTTAAATAGGAGAATAGCAGAAAATGATAAATTTGATTTAGATAAAGATT
ATGTGTGTGAGTATAAAAAAGTTCTTGAATGTTTTTTAAATAAGATGCAAGTTACTCCATCTTTTGGATGGAGCATATAA
AAAAGTATTTTTTTGTAGTAAAAAAATTCCGGTGCCGGAAAAAAGCGAGGTGATTTATATATGAATATACAATTAAATAA
AAGAAATTTATCTACTGATAATGATGTTATGGTTAGGTATAAATCTTTAAAATCTCAATTAACGATAAATGTTAAATCTG
AAATTTGTTCTAGATTAGAGACAATGAAAATTTTAAAAGAGATTAAAGATAATGAATATTACAAATTAGACGGATATAAA
AGCTTTGAAGATTTTACAAAAGATTATAAATTGGCAAAAACCCAGGCCTATGATTATCTAAGAATTGCTAATGCTATAGA
AGAGGGGATAATAGAGGAAGAATTTTTAGTACAAAATGGATTTAGACAAACTCTTTTTTTACTAAGAAACAAAGAAAGCG
TAACAATAAAAAAATCCAAACAAAATTGGATAAAACCCCTAAGATTTCAGCTTAAGAAACAAGAAAGCTATGATTTTTAT
AAAAAGCATGCTAAATTTACAAGTTTTATGATGGATGAGATTTTTGAAAATCAAAAAGATTTTCTTAATAAACTTTTAAA
AAAATATAAAGAATTAAAAGGATAATAAAGGGGATCTTATGAGTAATTTAGCCTACAATACTCTTAAAATAGAAAATATA
AGGTTAGAATTTTTAAATAAAGGGTTTAGTGAAGAGGCAATAGATTTTGTTTTACTTCAGAATGACAATTACAACTTTGA
AGTTTTAAAGGAGAAAATGAATTCTTTAGAACAACAAATAATTAATGTAGAAAAGAATTTTCAAAAAGATGTAGACAGTA
TTTATATTAAAATAGATAGTGTAAATACCAAAATAGATAATGTAGAAAAAGCTTTGCAAAAAGATATATCTAGTTTGGAT
ACTAAAATAGATAGTGTAAAAAACGAGCTTAATGCCAAAATAGATAGTGTAAATACTAAGATAGATAATGTAAAGAACGA
GCTTAATGCCAAAATAGATAGCGTAAATACCAAGATAGATAGTGTAGAGAAGAATTTACAAAAAGATATATCTAGTTTAA
AAAATGAACTTAATGCAAGCAATAGAACAATACAAGTAATGCTAATAGCAGGAATAACGCTTGCCCCAATTATTTATTCT
ATATTCAATAAGTATTTTTTCAATTGAGAATGATTAAAATTTTATAAAGTAATAAGTTAGTATATAGCTCTAAAGTAGAA
CTTATTTGAATTTTTTAACAAGAGAATTTAAATAGGTTCTTTTATTTTAACAAATACAAATTGATTTTAATTCTAAATTG
AACTGAATTTAATTGTTTAGTGAGTTTATCTAAAATAAATTAAGCTAAGCCCGCGGCTTTATTAAGCTCTTTAATATGAG
AATTTAATAAAGCTTTTATTTATTATAATAATTTCTGTAAAAAGCCTGACAAAAATAGTTTTTGTTATACATATGTATAT
GTATAGCTAAAAAAATATATTGCTATCAAAAAAATCCAATTAAGTTGGGTTTAGCTAAGTTCTTTAACAAGAGAATTTAA
ATAAGCCCAACTAATTTTTTGTAAAATTTTTGTAAAAAGCCTGACAAAAATAGTTTTTGCTATATACTTATTTATTACTA
AAATATAAGGAGTAAAAAGATGGAAAATCTTTCAAACAATAATAATCCACAAGAAAATATTCAAGGAGAGCTCAAAATGA
TAAGCGTTAATCAACAAAGTTTTACTGGTTGTGAAATATTTGAGGAAAAATCTTCTCCCATTAAAGAAAAAAGTAAATTA
AGCAAGATAGGTAAGAAATTGCCAGGAATAAGTAGTCAAGAATGTTTTAGATTTAATCGAAATATTGATTTTAGTGTGCA
AAGAAACAAGTTAGATAAATACGGCGCTAGTGAAGTAGGCAATATTCTTGTTGGAGGTGCTGGGCTGAAAGATTTAATGA
TAAACAGAGTGCTTAAATATTTTAATATGAGTCTACCTTTTGAAGAGAATTTATATATGCTCAAGGGTAAAGAGTTAGAG
AATTTAGGATTTAGAGAATTTGTTAAAGCATGCGGTGATAATATTGATATTTTATATAAAAATAAATATGCCAACGGTGT
TGATAAGTATAATTATTTCAAAAAAATGGGCAGTTCAGAAACTTTAGTGGGCTCAACAATTGATGGCTGGTTTATCAATA
ATAATGGCGATTTAGAACTATTAGAGATTAAAAGTAGCGACTCTAATTATATGAGTAGTGCTATTGCTGAGTACAATAAA
AATGGCAATTTTTTAAGCAGTAAATATTTTTTCAAATATTATGTACAAGCACAAATGCAGCTAGCATGCACTGGGCTTGA
GTATTGTAATTTGTTCTTTTTAATAGATGCTGCACCAATTAACTGTAAGATTAAAAGAGATGAGGCCTTAATATCAAAAG
TGTTTGAATTTGTTAATAAATGTGAATTAGAAATTATAAATTTGAAAAAAGATATTTATAGTAACTATAGAGAGGAATAC
TTAATGGCACATAATTTTAACGAGGATACGTTTATAAAACTTGTTGAAGATTTAGTAGAAAGGAGTGATTTTTATAGTTC
TGGAGTTGAGTTTGATTGGGCAAAAGAATTTGTAGAATATGTTGATTGTGTAGAGCTTGAAATTACAGATAGGCAAGTTG
CTGAAAATCTTGCATGTGATCTAATGGAGGTTGATAGCGCAAAAAAAGAATTAAACAAAATGCAAAGCGAACACAAAAAA
AGAGAAAAGTATCTTAAAGATTTAATCAAAATGAAAACCCACAATATTACGAATATATGTCCACTAATTGAGCATGTAAA
TTATAGGTTTAGAGAATTTGTGTTCACTTTTGATTCTAAGAAAAGGGCAATATCAGATAGATTGAAGGGACTACTACCAA
CAAGTGGTACAGTATTTTTCCCTAGCAATATAGCATTTACAAATAGTGTTAGTGTCCCCATGTGAATGGGTGCACTAAAA
AATTAAAAAAATAAATTTAATATAGGAGGATTAATTAATGCTTATTAATAAAATAAAACAAGATAATAGAACTTTAAGAC
CGGAGATACAAAAATGGGGTTGTTACTTTTTGTGTCTACATTACTATACAAGTCTATTTAAGCAACGTGAATTTAATGCA
TATGAAATAAATACAGCGTATTATAGATTTATAGGACTTGGATACATCAAGAGCAATTGTTTTATTATAAATCCATGTAT
GATACTTAATTATTACGGAATTAGAAGTAGCATGAGATATGAGTCTTTAAATTATTTAGGTGCAGCGAATGAATTTGAAA
TAAGCGAAGTTAAAATCGACAAGGTTAATGGATATCACTTTATAGCAACAAAAAATAAAGAAATATTATATGATTCACTT
GATTTAAAGCCACGTGGAAAAATATTTAAAGTAACTTCAAAACGTATATTTAAACTGAAATAGTTTTGCTAAAGTTTAAG
ACACTTTTTAGCACATTCATAAGCTTGAATTTTATTAGCAGAAGATAGGCCGTAGATATTATCAATTTCATTGGTTGAAG
AATATTTCATAAGTTCTTTAATTTGAAAAGAATTGTAGCCGTTAGATTTCAAATTTGAAATAAATAAATTTCGACATAGA
TGGAGAGATTTATTTACACGAAACCCCGACTTTTTAAGAAGATTTTTGAATTTTTTAGAAATATGGACAATATCAATTTG
GTTATCTTTAAACTTATGTTTGCTCTTTTGGAAAAGATAAGTACGCCTTGAGTCAAGAGTTTTTTCTTGGAAATGATTTT
TATGTGCTGTTTGGATAGCCTCGAACTCTTCTGAGTTGATGATAATTTCTCTAATACAAGAGGTATTTCTTTTTTTTGCC
ACATTTACTTTAATAGTATATAAAGTTTTTCCGGTTTTGCTTAAAAAAGTTGAAATATCTTGCATTTTTACTTTTTGCAT
TTCAGTGCCTCTACATCCACTTATTAAGAGTAGATGCACAAACCAACCAGAAATTGGGTCAATTTGTTTTAAGGTTTTGG
CACATTTTAGAATTAATTTAATACTTTTAGGGGTTAAATAAAACTTAGGAGTTGGTTTTGAATTTTCTTTTTTACTTTTA
GATGAATTTTTTAGTGAATTTTTAAGAATTTTGTTTTCATTTATTAGTTTTTGGTATTCTTGAAATAGTTTGAGCGTAAA
ATCCATATTGAAATTATTTAAATTAAAAGAATTATTATTGTCCATAAAATCCTCTCCTTGAAGTTGTTACTTTTAAATTA
AGTAAAAGTAATAAAAATAGATAAAAAATGTAAATTATATTTTACTAAAAACGAAAAATTTTAGTCAAATTTGGAGTGTT
CTCATTGCATGCAAAATCTGGGCTGTAGAGTGGGTGTAATAAACAGAAGTAGTGATTTTTGAGGGTGGTACACAAGAAAG
ATAGTATACTTTGTGTAATATATAGCAAAGACTTGAAAATTTAATTTGTATGTGTTTTATAATCTTTTGTAATGAGTAGA
GCATTTGCAATGGAGAGATTTTGGCGAGTTGGTTAAAATTACATTTGTGTTTTGTTAAAATGTAACAGCTGAATGTAACA
AAATTATATATTTAAATCTTTGAAAAATTGTATTTATTAGCTGTTGCGTTAGACTTAAGGATTTTAGGAGTAACTTATGA
ATAAGAAAATGAAAAATTTAATTATTTGTGCAGTTTTTGTTTTGATAATTTCTTGCAAGATTGATGCGAGTAGTGAAGAT
TTAAAACAAAATGTAAAAGAAAAAGTTGAAGGATTTTTAGATAAAGAGTTAATGCAAGGTGACGATCCTAATAACAGTCT
GTTTAATCCACCACCAGTATTGCCGGCAAGTTCCCACGATAACACACCCGTATTAAAAGCGGTGCAAGCAAAAGATGGTG
GTCAACAAGAAGGAAAAGAAGAGAAAGAAAAAGAAATTCAAGAATTAAAGGATAAAATAGATAAAAGAAAAAAAGAATTA
GAAGAGGCTAGAAAGAAATTTCAAGAATTTAAAGAACAAGTTGAATCTGCAACTGGAGAAAGTACTGAGAAAGTTAAAAA
ACAAGGAAATATTGGACAAAAAGCTTTAAAGTATGCTAAAGAATTGGGTGTAAATGGAAGTTATTCTGTTAATGATGGTA
CTAATACTAATGATTTTGTAAAAAAGGTTATAGATGATGCTCTTAAAAATATTGAGGAAGAACTTGAAAAGCTAGCAGAG
CCTCAAAATATAGAAGATAAAAAATAATAAAAAATGGGTTTTGATAGTAAAAATTATAAACAACAAGACTAACAATCAGT
CTTATTGTTTATTAGCATTTACATTGCTGAAATTTAGGCAATAAAGCTAGGAGGGGATATGAAAAAAATTAGTCTGTTAA
TATTTTTGTTTTTATTTGTAGTAAGTTTAAGTGCAAATATAGAAGAAAATTATACAGAAACTAAAAGAGCTTTTTCTAAA
GAAGATTTTAACCTAATAAATAAAAGACTAGATAATTATGATTTTAAAAATGAGTATGAAAAAAGTCATGTTTTTTCCGA
TGCTCCTAGAATTAGAGGAGATTTAAGAAAAATTGGAATTAAAGAAAAAAGTGTTTTTTTGGACGCTCTTGAGGCTATTG
AATATCTTATAAAAATTAAGATAAGTACTGATAGTATTTTCCTGTCTGAGGATATGATTAGACTTATAGGGGGTTATCCA
GATTCGATTTTTAATTATTTGATACAATTAAATTCGGATAAAATTGATTATGCTGAGAAATATGGAGATAACGCCAGAAA
TAATTTTAAAAAAGATTATTCTGAAGATAAAGCAAATACAGTTAAACAAATTTTAAAACAAATTTTGGCTGATTTGCCCA
AAGATTAGATTTTAATTTGAAAAAAGAATCTTATAAGATATTTATTAAGAAAAGCTAAAAAAGATTTCGAAATAAAATAA
ATGGTTTTTATAAGCATAAATTATGAATAACAAGATTAGCTACTAGTCTTGTTATTTTATTAATATTGGAGAATCATGAT
AAATAAAAAGAATTTATATTATTTTATATTTGCTTTATTTTCTTTAAATGCTAACGAATTTATGAGGGGTCTTCTTAATG
GCGACAATAATGATACTGGTTCATGTTTAATAAGAATTGTAAAGATAGATCTGTGGTCAATAGATATCAACAAGACAATA
GTTAATGTTAACAATTGATAAATTGCTTTACTATTTAGAGCAACAATTTGTTAATTTTGTTATTTTAGAGGATTTTTTGA
AAAAAGTTAAAAGGTCTTTTGATGATTATGTTGCATATTTTAGAGAAGGATTGTTAGATGATAGGGAAATAGCGGATAAA
TTGGGGGTTTCTAGGGTAAATGTGTGGAGGATGAGGAAAAAATGGGAAAGTGGGGAAAATTCTGTTAGCGATGACTCTAG
ATTATCAATTAGTGAAGACACTTTTGAACACCTTTTGTCGCAAACTTTTAAATCAGAAATTAACGCTAGGAAAGTTAGAA
GCGAATTGGATTTAGAGCGGGCTAATTTAGAATTAGGATTTATAAATGCATTTAAGCAATATTCTAGTGTTGAGCTTGTT
AGTATGCATACTAAAATAGAAAATTTAAGAGCCGAAATTGACGCTTTAAATAAAGCAAGTAGTAAAAAAAATAAGCAAGT
TGTTAATGGAGAAATTAATTCTTTAAAAAGCGAGCTTGATGAATATATAAAGGAGTGTTCAATAAGAGAAATGGAGCTTT
ACTATGAATGTATGAAAAAACTTGCTACGGTTCATGAAGCTGAAAGCAAAAGTAACTACAAAAATAGTAAAGGGCACAAG
TGAACTTATATCAAACAAAACTTTTTACAACACTACAAAAGGAATACAAAAATAAATATGGAGTTGATATATCGCAATTT
ATAAAGCTAACAAATTCTTCAATTAATTTTGATAAGTTTGAAGAAGAACAGCTAACTTTAAAACAAAAAAATGTGATAAA
AAGCATTAAAAAGAATAATGAAAAGAAGATTATACTCAGTGGAGGTATAGCTAGCGGCAAAACGTATCTTGCATGTTATC
TTTTTCTCAAAAGTTTAATTGAAAATAAAAAGCTATATTCTAGCGATACGAATAATTTCATTATAGGGAATTCACAACGT
TCAGTTGAAGTTAATGTTTTGGGACAATTTGAAAAGCTATGTAAACTTCTTAAAATTCCTTATATTCCAAGACATACAAA
TAATTCATATATTCTGATTGATTCACTGAGAATTAATCTATACGGTGGAGATAAGGCAAGTGATTTTGAAAGATTTAGGG
GAAGTAATTCAGCACTTATTTTTGTTAATGAGGCCACAACTTTACACAGGCAAACTTTAGAGGAAGTCTTAAAAAGACTA
AGATGCGGGCAAGAAACCATTATTTTTGATACTAATCCTGATCATCCAGAACACTATTTCAAAACCGATTATATTGATAA
TATAGCAACTTTCAAGACGTATAATTTTACAACTTATGATAATGTGCTACTTAGTAAAGGATTTGTCGAAACTCAAGAAA
AGCTATATAAAGATATACCATCATATAAAGCAAGAGTTTTGCTAGGTGAATGGATAGCAAGCACCGATTCAATTTTTACA
CAAATAAATATTACTGATGATTATGTATTTACTAGCCCGATAGCATATTTAGACCCAGCATTTAGTGTTGGAGGGGATAA
CACTGCATTATGTGTTATGGAGCGAGTTGATGATAAGTATTATGCTTTTGTATTTCAAGACCAACGACCAGCCAATGATC
CTTATATTATGAATATGGTAAAGACCGTTATAGAAAATTTCAATGTGCATACACTGTATTTAGAGGATAGAGATAATACA
AAAGGTGCTGGTGGATTGACCCGCGAATACATCTTACTAAGAAATAATATAAGCCAATATTTTAGAATTGTTCCAGTTAA
GCCAAAGTCTAATAAATTTAGCAGAATAACAACGTTAATTACGCCGTTTACTTATAAGAAACTTTACATTACAAAGTACA
GTAGTTCTTCTGTATTTAATGATATTTATTCGTATAAGGGGGATAGCAAAACCCATGATGATGCTCTTGATGCAATGTCT
GCAGCATATTTGATGTTGTCTTTAGGATATAGAGAGCGAAGTGTTCACTTTGGCAATCAAAGATTTTTGTAA
