# Supplementary material for: Characterization and genomic analysis of the Lyme disease spirochete bacteriophage ϕBB-1
Source: PLoS Pathog. 2024 Apr 1;20(4):e1012122. doi: 10.1371/journal.ppat.1012122 (PMC11008901; doi:10.1371/journal.ppat.1012122)
Supplement: S2 Data — (ZIP) [file ppat.1012122.s007.zip › UM-CA-11.2A_fasta/lp54.fa]

>lp54  (54,049 bp)
TATAAAGATAATTTATTAGTATACTAATAAATTATCTTCTAGAATTAAAGAATATTAATATAAAATACGGAAAGCCCATG
CCAATCATAATACAATTTTTATTTTTAATACAAAAATAAAAATTACTACATTATCAAAGAACTTTTTTTTAAAAAAATTG
TAAACATTAATTTGAATTAATAATTTAAAATTATATAAACATAAAAACAAATTAGAAAGTTAAAGTATAAAAACATTATA
AAAGCTTAATGCCATTAATAAATGGTCTTAAAAGATTTTAAGAAGAGATAAATTAAAGATTAATCCAAGCTCAATAAGAA
ATAAATAAAATTCGAAGCTTTAAGACAATCAAAGATCAAAAGAATCTTAAATAACATGGATAACTAGCAGATAGTATTAT
TCTCACAAAAGAATTTCGAATTAATTATATGGCTCACTTTGAAAACTTGCTTTTCAAAGCTAGATTAAACTTTTAAAAAG
TCTTCTTTTACTTTTAATTTATCTTCTTAAGATCTTACATATTTTTAAATATCTATTATTGCAAGTAAACGAGCTCAATC
CAAACTTTATTTGCTTGCAATAAATTAATATTAATTTATTATAAATTGCGCTAATATTTTACTTGTCAAAACTTACCATT
AGGAGATAATAAAAACATGAAAAAAATTTTCACATTAATATTAATTTTTGGGTTGACAATTCAAATCTTTGCCACAAAAG
ACACACAAAATAGAATTGAAAAAGGCATTGAAAGTTTTAACAAATATGATAAAGAGAAAAAAAATCCAATAGGGCCATTC
CTTTTAAATTTATTTTTGCCCTTTGGAATAGGATCCTTTGTCCAAGGGGATTATATTGGTGGAGGCTCAGTGCTTGGATT
TAATTTATTAGGAGCAATCCTTTGGGGAACTGGAATTATTCTTAATCACCGAGAAACACAATTAACCGGATACATATTAA
TAGGGGTAGGAGCAAGCATGGTTTTAACATCCTACACAGTTTCACTTATTATTCCATTTACATTCGCAAATCGGCACAAT
GAAAATCTTAAAAAAAGACTCAGTGCTGAACTTGCAGGCTTTGAGCCCAATTTTGATCTTGGAATAAACGGATTCCAATT
ATCGTTTAAAAAAAGTTATTAAATTAATAATAGATAATAATTTTTATAATCTAATTAAAATTAAAAATCAATTTGGCAAC
AGAGAAAGTATTCGCACCGATGCTTTCTCTGTTGGCTTATCAAATGCACTTAAAATATCGTTAAACCCCGCCTCCTGAAT
ACTAAAAATTGCAAATCTTAACGAAATATTGAGCCTAATAAAGAAATTATTTTTAATGCTAAATTAGTACAATATTTTTA
ATAATTAATAATAACAATTATTAAATTAAAATGTTCTAAACATATTATTAAAATGCTATAATTACTAATTAATAATAATT
AAAATACTTTTTAAGGAGACTATTTTGAAAAAAACGATTATTGTATTTATAATATTAGCATTTATGCTTAATTGCAAAAA
CAAAAGTAATGATGCCGAGCCAAACAACGATCTAGATGAAAAATCGCAAGCCAAATCAAACCTAGTTGATGAAGATAGAA
TTGAATTCAGCAAAGCAACACCTTTAGAAAAATTAGTAAGCAGATTAAACTTAAACAACACGGAAAAAGAAACACTAACA
TTTTTAACAAACTTATTAAAAGAAAAACTAGTAGATCCAAATATTGGCTTACATTTTAAAAATAGCGGTGGAGACGAAAG
CAAAATAGAAGAATCTGTACAAAAATTTCTATCAGAGCTAAAAGAAGATGAAATAAAAGATCTGCTTGCGAAAATTAAAG
AAAATAAAGATAAAAAAGAAAAAGATCCAGAAGAGCTAAATACTTACAAAAGCATACTTGCTAGCGGATTTGATGGAATT
TTTAATCAAGCAGATTCCAAAACCACACTTAATAAACTTAAAGACACTATATAGCAAATCCAAGTCTGAAATTTATAATT
AATTTAAAAAAGCTAGTGGTTTTAAACTGCTAGCTTTTAAAATATTTTTTTAGTTAATTAACGAATTAAATGCAAAACTT
GCACTTTTTATTTTAGGATATTTTTCAATTATTTTTTTCATAGCAACATTAAAAAGCTGAGAATCAAGCGTAATTCTGTA
AACTTTTTCATTTTTTGGATATTGCTTTGACTTAATAGTAATCTCGGCAATCATATCACTCCAAGTTCCATTATTATAAA
GAGAAGCAAAAGCTTCAATCACTTTTTTAGCATCGCTAGAACCAAAAGGATATGCGGTTACAAGCCCAGATTCAACTGAT
TTTTCAGACATTGGAAGTCTTCCCCAAAATCCGCTTTTATTTTCATTAAAATTTATATCATTTCCCTTGCTTATTAATTT
AAACCCAGAAACAGAATAAAGCGGATCACTCTCTCTAGTAGTTTCAAAAACTATTATAGGCATGGCATAAGAAATATAGC
TTCCATCAACAGGAGAAACAAGATAAGAATACTTAATGCCCTTAAGCTCTTTAATAAAATCTCCACGCTCCCCAAACAAA
TCTCTGGCTTTAATTTTTATCCAACGAACAGAAACTGCCCAAATAAAAGCATTTATTGATTTTGTTCCTTCTAAAAACTC
TATTTTAGAGTAATCAATAAATTTATTTTTATTTTCAAGAGCTTTTAAAGTTTCATAATTTTGCAAATCATAAACTACAC
CAGAATCTCCAGAAAAAAGCCCAAAATTCATCGCCCCCAAGGCTCTATTTTCTTGACCCCGCCTATCTGATCCACTTTCT
CTAATAAGCTTATTACTACCCTCTCTCTCCATTTTTGAATTATCATCTAAATTACACCCTAGGATTAAAACCACAAAGGA
TACAATGACTCTTTTCAAAATGCTCCCCCTTTTAAACTTTTAAAATTCTATCTAATATTTAAAGTTTTTAAATTAGATTA
TTAGAAGAAAATGTAGAGCAATTAACAAAAAAATCAAAATAAAAACTTTAACGCCTGCTAATCTCTTTTATCAAGCTGTT
TAACATGCGATTTATATAATCATAAAGTTTTTTATTCCTGCCAATATTGTTGTAATAAAGTTTAAAAATTTCCAAAAGAG
AATTTCTAACCTTAAAAATCACTACTCTTTTGCTTTTATTCCTAATAGAACCTAATGCTTGTTTGAAAGATTTACGTGAT
TTCTCCATTTCTTTTAAAAACCTATTAACATCGTAATTTAATGTTATTTCTTCTAACTTTCTTAATATCAACCTAGAATA
TTCCTTTCCAAGCCTTTTAAACAAATCGTCAAGATTTTCAAAATCCAATTCTCCGCCCAACAAAACCCTGCAACATTGCA
AAGTCTCTTCTTCTTCGTCTGTTAAATTGCGCTTCCAATTTAAATACCAATCAAGCTCTGACTTTGTAGTAAGAGAAAAA
TTTTTTAATTCAAGAAGTTCTTTGCTAACACCGCTAATTTGTTGATCGATTGTTTTTTCAAGAGCAACAAGAATGTCTGC
GCTTGAACCACCAGCATTAATCTTGGTTAGATAAAATTGTTGACACAAATTCATATCCAGAAGAGAAATTTCATCTTCTC
TGTCACTTTTGTCGGAATAATTTCCAATCAATCGCACCAAGGTGCTCATTTTAGAAGACAAATCTCCCCACCGCTTTTTT
CCTATATCAATTAAAAACTGATTAACATCTTTTTCGCTGTATCTGTATTTTACTAACACCTCATCATTGTTTAAAAGCCA
CCCACCAAGAGCATATCTATTCTCATCGTTTTGCAAAGATTTCTTGAAAAACTCAAAATTTTTGTCTTCTTCCAAGTTTA
AATGGGGAATCCAAATCTCATCGTGATCATTTTTCAGCAAAGCTTTACCGTATCTTGACTTGCCAATATTGTGCTTTGAA
GAAGCTTCTTGCAAAGACTCAGAATTGTCTAAATTTTCAAAATCATTACTCGACTGATCCAAGTCTTTAGGCATTAAATT
TTTTGAATTTCTTAAAGTTTGTAAATCCTTTTTAAAGTCTTTGGATTTTTTTAATGTCTGGTCATTTTTTTTGCTTTCAA
AATTACTTAACCGAGAATCTTTAAGCCCATTGTTCTTAGAATTTAGAGACTTTTTTTCATTGCTTATTAAATTTTGCTTA
TTGTTAGAAGTGGTGCTTTTTAAATCTTCTTCTAAAGATTTGCCCTTACAATTAACAAACAACAGAAAGCTAATAATAAA
TGCAATTCCTATTTTATTCATAAATTAAATTACCTCTATTTAATTATTGGTTTAAATAAAAATATAGCTCACTTTACATA
CACTAAATGTATGTATTGCACTATTTCTTACTATAAAAGGAATTAGGCTTGCAGCTGCCTTAATAAATTGTTTTTTTAAA
TAAAAAAACAATTTAAAATAGCTTAAATAAAGTTTTAAGCCTAAATTAACCTAATAATGCCTTTTAAAGCAAAAAAGTAT
TAATAATCTGCATTATTTAATAATCTAAAATTACACAGATAAATTAAAATCATTAACATCAATCTAAATTACAAAAATTT
AAATTTTCAAATCTAGACATATTTACAATAAAAAAACAAAAACAAGCACAAACGGAAAGATTAACTCTTAAGCTTAAGAG
CTAATCTAAGGATGAATTAAAAATAAAAAAGTTAAAACGAAGCAGATGCATCATAATTTTTTACAAGATTACAAGCCTCT
TCAATGTTTTTAGTAGTCATAAAAGATTGTCGCAAATTATCTATGTAAGTTTTTTCAACCTGTAGCAATTGCTGTTTAGC
ATTGGCAACATTTGCAACATTTGAGCTCTCAAGAGCCATTTTAGCCTTTCTTTTGGCCTTTAAACACTTAACAACAGTAA
CAAGCATTTCTTTTACCTTCTCTTCATTTAAATTAAAAATTTGATTAAACTTGTCGGGATTGCTATCAAGAACTACCTGT
TCAAGAAAAAACAAAGCTTCTTTTTGATCATCATTTAAAGAATCTACAAAAGAAATTTTAAGTTCTTTATTTGATGCACC
ATTAGAAGCATTTAAAACCTTTGAAGGCCTTCTCCTAAGATCAGAATAATTAAATTCTTTACAAGAAAAGAATAATAAAA
TAACAAATAATAAAATATTTTTCATACGTCTCCCACACACATTACTATTATGTAAATATTTAAATTTTAAAAATTAAATA
AAATTTTTTAAAAAAAATATAAATTATAATATATCTCAACATTTAAAATAATAAACATTTTGTAAAACTTTATAGTAATA
TCGAATAAAATATGTTAAAATGACTTTGGTAGTTAAAAATGGAAATTAAAATTGATGAAAAATTTAATATAGTATTTAAC
AACGATCTTAAATTAATAGAAAACATTGAAGAACAAAAACAGCGTTTATTTTTTTACCTTAAGACACCAAAAGGCAGTTT
AAAAGAAAATCCAAATTATGGGCTTGACTACAGCTTTTACTTTAAACTTTGCAAAGCCAATAAACTAGAATCTATTAAAA
ATTTTTTTTTAAACCTTTCAAAAGAACTCAAAATAGACCTTATCAACGTAAGGCCAAGCATTAAAAACAAAACAATAACA
ATAAATTTTTTCTTTTTAGGAAAAGACAATTTAAAAATGGATTTTAAAATATGAGTATAATTTTTGATAAAAACTTGGGA
ATATTGGAAAAAACAATAGAAGAAATTCAAAATGAAAAAAAACATATACTGAGAACAAAATACGGCATAAACATTAAAGA
CAATTCAATTTACGACATAATAAACTTTCCAAGTTCAAGCATTGACAAACAAATATCAGAAGTCTTAAAAGAACTTTTTT
CTAAAATAAAAGAAAATGGAAGCTACTTTAATGCACTAAAAGAGGACTTAAGCACGCCCAAAAGCTCAACTTACGAAGCA
ATAAGAAAAGCTCTGCTAAATGTTGAAGGAGTTAAGCATATAAATATTTTAAGTGGGCCTGGAACAATCAACCTCTACTT
AATACTACAAGACGATTGCTTTCAAGACCAAGAAAAAAAACAAATCAAAATTGAAACTAAACAAAATATTTGGCAAGCAA
TCTACTATACAGCGCCAAGCGGAACAGTTTTTAAAGGCGACATTGAGATTGAGTTTTTAAACAAGCACAACCAAAAAAAA
ACATACAAATTCGGCTTAGGCAAGAAGAAATATGCATATCTTAAAGTAGTCTACAAAACAGAAGCAAAAGACGCAATCTA
CAAAGAAATAGATACTCAAATTAGAGACATTTACAACAAAATATTAACTGACAAATACATTGAAATGGGAACATCTCTTA
GGTATCAAGACTTTCTTGCACCAGTTAGCATTATTCGGGGAATAAAAGAGCTTAAAATCGGAATTTGCATTAAAAATGAT
GAGACAAAAAAAATCACACAACTTAGTGATAGCGATTTCACATTTAATAAAGACGAAAACACCAAAGAGAATGAAATTAT
TATTTTTGATACAAACAAAAGGCTTCTTATTAACAGAGAATAAAAATGAATAAAGAGATACCAAAATTTTTAGAAAATAC
CCAAATTGAAAAATTCATTTGCAATGAGCTTGATTACAAAAAAGAGATACTAAGAGAGTTAAAAGAGCTGCTTGAAAACT
TTAACACAATTAATGTTAAAAATAGCATTAACTCTAAATACATTGCATTGCTAATGCTTTCAATATTTAATGCATTTCAC
TTTAAAAAAGAGCTTAACAAAAATCTTGTTAACTCTTTAGATGCTATTATTTTTGCAATAAAGTCCATTGGCACTGACGA
GAGCTTTATTGTGCTCTTTAAAGCCTTTTTACACGCAAATGTAGAAGTCAGTTCAAACGAAGACGCTCCAGGCGAAATAA
TAATAAAATTGCTTGGAAACATTAAGTCCCCCATTGAATTTAATATTGCAGCAAAAAATCAAAACAAGCTAAAAAAAATA
ACTGCAAAGCACGCGGGATTTAAAAAAGCTCTAACTTCTAACTATATGCCCAAAGATTACAAAAACTCAGTATATGAGTT
TATTAAAATATTAATTCCCATAGGAAGAATAGTTAAAATCATAGACAAAAAACAAATAGAAATAAAAGGCACAAGAACAA
AAAAATTTAGCACAGCAGATCATTTTTTTTGACCTTCTGCTTACTAGCGTGTAAATACAATTTAAAACTTAAAGAAATTT
AAAAGGAGAATTTATGAATACCAACGAACCACAAGAAAGCGTACAAATAAAAGACTTAAACAGAAAAACAAAAGTTAATC
AAAGCGACCTTATTCCTATTGATGACATAGTAGAAGATACTTGTGCAATCACATACAAACATCTCCTAGAACAAATACAA
AACGATACATTTTATAACAACGAATTTGGATGCTTTAAAAAAGCAATAAAAGACGTAATTAGCAAGGAACTTTTAGAAAA
CAAAGAATATATAAAAAACATTTACATTAAAGTAATCTCAAAGCTTTTAAAGCTAAGCACACCACTTGAAAACATAGATT
TTGATACTGTTTTTAGAAAAGTTAAATCTACACTTATTGAGAGCTTAAAGCACACAAACACAAAGCCATCTTCAAACAAA
ATTTCAATTTACAACTCAGAAACAAAAGATATTGAACTTATTCAATTTGAAATCTTGATTGAAAGTTTAAAAGAATTTCT
TGCAGAAAAATCTGAAATAAATGAGCTTAAAAGCGACCTAACGGGGTGCGTACAAATAAACGATTTTACAGATAAATTTA
AAAACTCTTTTAAATTAATACCCAAACATACTCTTGATACAAAAACCGAACAACTTGTAAGCTGCTATAAAAACGGAATT
CCGCAAATTGTAGAGATTCCTATTTGGTGGCAAGGAAAACCATACGACTTTGGGGGGCTACACACAATAGTTGATGATGC
TAGAATAATAGAATTTCAATATAAAAATAAAGCTACAACCGTTGCACTTAAAAACAGAAGTAGCACATCAATTGTAATAA
ACGAATCATACAAAGACAATTACATTTATTTACAAATAGATGCAGAAATCAGGTATTCAAGCTCAACAGAAGATCACAAT
AAACAATTTTACCTTCAATTTGAAAAAAGCTCTGCAAAAATTTTAATAGCTTCATTTTCTTCTCAAAACATGCCCACACT
TAAAACACCAATTTACAATGGCTGGTACTACGTTGGATCGGGCAAACTAAGCACGGGAGAAGAAATGCCAATACTAAACA
AAGTATAAAAATAAATAAAAGGAGACATTTATGGATACAATACTTATTTTTTTGTCAACAATTGACAATACAAAACTAAT
TATCTTAGGAGGATTTATTGTGCTGGTAATAATGCCGATGATTTTGGCAATAAAACCACAGTTTAGAGAAAATTTAATTT
TGCTTATCAAAAAACTCTTAAAAAATATAAATAAAAAGGAAAAAAAATGAACAATAAAATGAATATCAACTCTGGCATTG
ACGCTTTAAATAATTTATATGATTTTCTAAAAAGTAGCGATTCTCCAACAGAAGTCAAAGTAGAAAAGGGAATATATTTG
GGGCTTAATCTTTACAATCTAATAATGAGCATCTACAAAGACAAAATCACAACCCTTGAGAAAGAAGAATCATTAAAAAT
ATTAAATGAAATTAAAAATGTTAATAATAAGATTACTCAACTTATATCAAGCATTAATGATGAGAGAGATGCAAGCATCA
TTGAACATTTAAGAGAAGAGAGAAATGAACTAATGTCAATCAAAACTCAAGCACTCCAAGAACAAATAAAAGAGTTTCCA
GAAAATACAAGCACTGCTAACAGCAAAGCCCAAAACTTAAAAGAAAATAAAGGAGATAAAATTGCAAATTAAAAATTTCC
CCTTTTTGTTTTTATTAAACAGTCTTATAATTTTTTCATGCTCTACAATAGCAAGCCTTCCAGAAGAACCATCATCCCCA
CAAGAGTCAACACTAAAGGCTTTAAGCTTATACGAAGCGCATCTTTCAAGCTATATTATGTATTTACAAACATTTCTTGT
GAAGACTAAACAAAAAGTAAATAACAAAAATTATCCTGAATTTACGCTTTTTGATACCAGCAAATTAAAAAAAGATCAGA
CTCTAAAATCAATCAAGACAAACATTGCTGCTTTAAAAAATCACATTGACAAAATAAAACCAATTGCAATGCAGATTTAC
AAAAAATACTCAAAAAATATACCTTAATACTTTAAAAGACATTTAACTTTTCTTTTTCCTGAAAGTCCCAAAACTGGGAC
TTTTTTTAAATAAAAAATCTACATTAAATCTAAGCTTAATTAGAACCAAACTTAATTAAAACCAAACTTAATTGAAGTTA
TTATCATTTTATTTTTTTTCAATTTTCTATTTGTTATTTGTTAATCTTATAATATAATTATACTTGTATTAAGTTATATT
AATATAAAAGGAGAATATATTATGAAAAAATATTTATTGGGAATAGGTCTAATATTAGCCTTAATAGCATGTAAGCAAAA
TGTTAGCAGCCTTGACGAGAAAAACAGCGTTTCAGTAGATTTGCCTGGTGAAATGAAAGTTCTTGTAAGCAAAGAAAAAA
ACAAAGACGGCAAGTACGATCTAATTGCAACAGTAGACAAGCTTGAGCTTAAAGGAACTTCTGATAAAAACAATGGATCT
GGAGTACTTGAAGGCGTAAAAGCTGACAAAAGTAAAGTAAAATTAACAGTTTCTGACGATCTAGGTCAAACCACACTTGA
AGTTTTCAAAGAAGATGGCAAAACACTAGTATCAAAAAAAGTAACTTCCAAAGACAAGTCATCAACAGAAGAAAAATTCA
ACGAAAAAGGTGAATTAACTGAAAAAATAATAACAAGAGCAGACGGAACCAGACTTGAATACACAGAAATTAAAAGCGAT
GGATCCGGAAAAGCTAAAGAGGTTTTAAAAGGCTATGTTCTTGAAGGAACTCTAACTGCTGAAAAAACAACATTGGTGGT
TAAAGAAGGAACTGTTACTTTAAGCAAAAATATTTCAAAATCTGGGGAAGTTTCAGTTGAACTTAATGACACTGACAGTA
GTGCTGCTACTAAAAAAACTGCAGCTTGGAATTCAGGCACTTCAACTTTAACAATTACTGTAAACAGTAAAAAAACTAAA
GACCTTGTGTTTACAAAAGAAAACACAATTACAGTACAACAATACGACTCAAATGGCACCAAATTAGAGGGGTCAGCAGT
TGAAATTACAAAACTTGATGAAATTAAAAACGCTTTAAAATAAGGAGAATTTATGAGATTATTAATAGGATTTGCTTTAG
CGTTAGCTTTAATAGGATGTGCACAAAAAGGTGCTGAGTCAATTGGTTCTCAAAAAGAAAATGATCTAAACCTTGAAGAC
TCTAGTAAAAAATCACATCAAAACGCTAAACAAGACCTTCCTGCGGTGACAGAAGACTCAGTGTCTTTGTTTAATGGTAA
TAAAATTTTTGTAAGCAAAGAAAAAAATAGCTCCGGCAAATATGATTTAAGAGCAACAATTGATCAGGTTGAACTTAAAG
GAACTTCCGATAAAAACAATGGTTCTGGAACCCTTGAAGGTTCAAAGCCTGACAAGAGTAAAGTAAAATTAACAGTTTCT
GCTGATTTAAACACAGTAACCTTAGAAACATTTGATACCAGCAACCAAAAAATTTCAAGTAAAGTTACTAAAAAACAGGG
GTCAATAACAGAGGAAACTCTCAAAGCTAATAAATTAGACTCAAAGAAATTAACAAGATCAAACGGAACTACACTTGAAT
ACTCACAAATAACAGATGCTGACAATGCTACAAAAGCAGTAGAAACTCTAAAAAATAGCATTAAGCTTGAAGGAAGTCTT
GTAGGCGGAAAAACAACAGTGGAAATTAAAGAAGGTACTGTTACTCTAAAAAGAGAAATTGAAAAAGATGGAAAAGTAAA
AGTCTTTTTGAATGACACTGCAGGTTCTAACAAAAAAACAGGTAAATGGGAAGACAGTACTAGCACTTTAACAATTAGTG
CTGACAGCAAAAAAACTAAAGATTTGGTGTTCTTAACAGATGGTACAATTACAGTACAACAATACAACACAGCTGGAACC
AGCCTAGAAGGATCAGCAAGTGAAATTAAAAATCTTTCAGAGCTTAAAAACGCTTTAAAATAATATATAAGTAAACCCCC
CTACAAGGCATCAGCTAGTGTAGGAAGGGTTTATTACAACCTAAAAATTGAATTTATATATTTTTCAATTTGTTACTTCT
GGAAAAAGTCTCTTAGGAGGCTTTTTCTCTTTTTAAAAAGAGAAAATACAATAATACATAAGTCAAGCTATTTAGGTCCT
TAGCCTTTAAGTCTTTAAGTCTTTAAAATCAAAATAAAAAGCGCTAATACACTGAATGCATAAAATTTAATAAAATTAAT
GGGGATAATTCCTTCACCCAAGCCCAACTCTTGAATGAAGGATAAATAAATAAAATAATCTAAATTCTTAATAAAATTAA
ACCCATCGCTAATAAGCTCACTATTTTAAATAAAAATTAAAGCGTAAAAATAATTTACTCCTAATATAAGTTTATTATTT
ATTATATTTTATTACAAAAACTTACTTTTGTAAAGTATATTTAACAAATATGTATTAAATATACTTTTTTTTTATTTTTT
ATATAAAAATACTTTACTTTTTTAAGAAACTGTACTATTAATTAAATTATAATTAAAGAAACTACTTATATTAGGAGTAT
AAAATTGAAAACATTAAAAAAGAAATCACCAAACACTACAAAAAGAGTAAAAAAAACCACAATGAACTTCCAACACAACT
TGATTGTATTAATCTCTACCCTTAACTTTATCAACTTAAACTTTAAAAAATACACACAAAAAAACATACTTTATTTACTA
AATAAAAACCTTGAAAGAAATAAACAAAAACTCATAAAGCTCAAAACACTACAAAACTATTTATACATACTAGAGAAAAA
ATTTAAAGTCACGCTAAACTACTGTAAACATTTGGGAAAAAATTCTGGAAGTGAAACTTATTATAAACTTAAATACGAAA
AAGAAAAATGCTATTTGATAATTAACACATACTTTAAAGAAAAAATAATAAATAAAATTAACGAATTTACGCAAAGAATA
AAAAAATTTAATCAAATAAATAGTAGTGTTAAATGGGAGTGTATTAATAATACTAATAATATATATAAATATAAAGAATA
TAGAAATATACACAAAAATTGCAAAAAAACAACAAATAATGAAATAATAAAAAAATATTTAAGTAAATGTAACTTCAAAA
CAGAAATTCCGGCTTTAATAATGAATTTGAAAACAACAAACAGCACTAAAATCTATCATTTAAGAAACCTAAAACACATT
GAAAATGACCTAAAAGAAATAGATCCTAAAAAGATTGAAAAGCACATATCAAATGTAATAAAAGAAAATATAAACAACCC
AGGATATCTGTGCAAATTTTTCAGAAACAGTGGATATAAAAGAATAATACATAAAATAAAAGAACCGGAAAAAAAATATA
AAAACAAAAACGAAATTCTAAAAAAAATACTTGAAGAAAAAATAAAAGAATTAGAAAAAGAACAATATAAAAAAGAAGAT
CTTGAAAAGTTTTTTGGCAAAACATACGAAATTTACAAAATAAAACCACATTTCATAATAGAACACAAAAAATATCCAGA
TTTAGAAAAGCTCGTAAAAAGAGCAAAAACAGAGATCCCCAAAATCCAAGATAAAATGGTAAGACAAAAAAGTATAAAAA
ACAACATTTTTAGTATATTATTAGAACAGTTAAGGCATAAAGTAGATAATGATAAGCTAATTCCTACTTTAAAAAAATTC
ATTGAGAATGAGCCTGATCTTAAATATAGTAAGGTATTTGACAATTCCTACTATAATAATTTGATTAAAATAGTGAGCTA
GGGAGAAAATGTACAGCTTGGCTTTACTATTAAGGAAAAAGGAAAAAAATGACGGCTTTACTTGAACGACTAAAGCAAAA
GCAAAAAGAGTTAAAATTGGACGCAGACAACAAGCCAAAGGCCAAAAAAGGAAAAAAGGCTACCGTTTTTTCTAAGATTG
AGGAGGTTAAAGGTAGAAAGATATACCATACTAAAATCTTTAATGACTTTTATACATTTGGAATAAGTAAGAATGAACCT
ACGAAATTTTTCATTTCTTTAAGAGGAATCTTTAACATAGAAGACATAAGCATGTTTCATTTATTCTCTGTAAGAGAAGA
TGATGAATTTATGGGAATTTATTACGGAATAAGAAAACTTGACAAAGCATTTATTGTAAAGAATTTCAACAAGAAAGAAA
CTTACACTCTTAGAAAATGTGAATACATTGAATTTAGGTTTAAAAAAGGTTCTGTTTTTTGTTATTTAAACGGTCTTCAT
ATTTTACTTAAAAAGGATAGGGTAAACAGCCCCTATTACAACACACTATTAAATATTATTTTAGAACTAGAAACTGAACT
CTACGCTTTTTATAGCAAAAAATTGTCAAAAGGGGGAATTATTCCTGAATGGATAAAAAAGAGACAAAAGTAATAACAAT
CGCAAGCATAAAGGGTGGTGTTGGCAAGAGCACAACAAGTTTAATTTTTGCCACATTGCTTTCAATCAAATGCAAGGTTC
TTTTAATAGACATTGATACCCAAGCTTCAACAACAAGCTATTTTTTTAATAAAATTAAGGACAATAATATAGATTTAATA
AATAGAAATATATATGAGGTATTAATATCAAATTTACACATAGATAATGCATTAATCACAATTAACAAAAATCTGGATTT
AATTCCAAGTTATTTAACATTACATAAATTCAATTCAGAATCTATTCCATATAAAGAATTTAAATTAAAAGAACAGCTAA
AGTTATTAAGTAATCATTACGATTATATAATACTTGATACAAATCCCAGCTTAGATTTTACCCTAACAAATGCCCTTGTG
TGTAGCAATTACATAATAATACCAATAACAGCAGAGAAATGGGCTGTTGAAAGTTTAGATTTATTTACTTTTTTTATGAA
CAAGTTATTATTAACTTTGCCAATGTATTTAATTAATACTAAATTTAAAAGAAACAACACGCACAGAGAACTTTTAAAGG
TTTTAGAAAAAAACAATAATTTCTTAGGCACAATATCTGAGAGAGAAGATTTAAACAAAAGAATAGCAAAAAATGATAGA
TTTGATTTGACGAAGGATTACATAATAGAGTACCAAAACACGCTTACTGCGTTTTTAAATAAATCAAGTTACGTACACTA
AGTGTACTCAAGCTGTAAAGGAGGATTATAAGTGGAGATAAAGATAAATAAAAGAAATTTATCTGAAAGCGTTAGAGAAG
AAGAGCAAGCACTTGTTCATTATAATAAACTTAAAGAAAAATTAAACATTAATTTTCAAAAAGAAATTTATTGCAAAATA
GAAGCAATGAAGGTTTTAAAAGAAATTAAAGATAAAGAATATTATAAACTTGACAATTATTCCAGTTTTGATGATTTTGC
AAAAGACTATAGACTTGCCAGAACTCAAACTTACAAGTATCTTAAAATTGCAACAGCAATAGAAGAAGGGCTTATTGAAG
AAAAGTATGTAGTTAAAAACGGAATCAACGATACAATTTGTCTTCTTAAAACAAAAGAAAGTCCAAGTTTAAAAAAATCT
AATCAAAACCCAATAAAACCACTAAGATTTCAGCTTAAAAAGGAAGAAGCTTATTCTTTTTATAAAAAAAATCCCAAGCT
TACAAGCTTTCTTTTAGAGAAAATTTTTTTTAAGGAAAAAGATTTTTTATTAAAAATAATTAAAGAATTTGAAACTTTAA
GAAATAAACGAAAATGAAATATTTATTTGCAAAACTTGAAAAGTTAGTGTATACTTTATAGGTACAGACTGACACGCAAT
GTGTCGCTCTTAATATAAGGACCTGTTACCTTAAAGGGTTTATTGGGGATTCTTTTAAAAGAATCCCCAATAAACCCTTT
AACTTTTGATTTGAAGTTTTTATTTTTTAACAGTAATTTTGGAAAAATTTAGAAAAGTATTTACAAAACATAAATTTTTT
TATACTATAGTATTAGTAAAAAACTTATATTAGGGGTTAAGATGAAAAGGCTTAATAAGATCAAAAGGAAAGAATACTAC
AAACTTTTAATTGAAACTTTTGCCATTAAAACAATGGTTTTGAGTGGCTTGGTTCTAACAATATTAAAGATTCTTAAACC
CAAATGTTTTCTTATTAAGCTTTTAGATTCTAAAGTTTAGATAAAAATTGGTCGGGAATGTTTAATTATTTAAAAATTAT
ATTTAAAAATTGTGTATTTAAAAATGTTTATTGAGAAAATATTACAAAGCAATGTAGAATTGTTTAAAGACATTCAAAAG
TCCGGATGTTATTTTTTGTCTTTGCACTATTGGATATTTGTTTTAACGGGGTTTGATTTTACAGCAAAAGACGTTAATTT
AAATTATCAGCGGTTTTTGGAATTAGGCTACATTAGAAAGGATTGTTATATTTTAAATCCATGTAAAATTCTTAGTTGTT
ATAAAATATTTTCCAAGGTTAGATACGAGAGTCCACTTTATTTGCCTAAAGCTGGTAGAGAGTTTGAAATAACAGAGATT
AAGGTAAAAGATCGGGTTTTTGTGCATTTTCTTGTAATGGATAATAATAAGGTGCTTTACGACAGTCTTGATTTAAAGTC
TAAAGGAAAGAAATTCCAAATAACATCAAAAAGGATATTTAATTATTTTGTTTGAAAATAATAATTACATTTTATAACTT
TTAATGCTTATTACAGTATTTTTTAAATTTTAAATCCTTTGGGTTAATTGCTTTAACCTTAATTTCTTTTAGCTTTTGAA
TGCTGGTTGAAGAACTTAATATTTGTTTTCTGCATTTCAGAATTAACATTTAAATTGTAAGACCAAACAGCCCAACACAG
GTGGTTGTTTGGTCTATTATTTTGAGTTGCATATAAAAATGGTGTTTATTGCTTATTAGTTTCTGGATTTAATTTTTGTT
TTCCTTTAACTCTTATTAATTTTTCTCTCATTTTTTTTGCAATTTCAAGCACTCCTTGAGCTGTAGTTGGAGGATTCTCT
TTAGCTGCATCTGAGACTTCTTTTGTCATGTCCTGTATTCCCAATTCTTGCAATGGTTTTGAGACTTCAAACATTAAGTC
ATACATTGCTGAGAATTCACCACTACTTCCAGTTTCTTTAAGTTTAGTAGCCTCCTCTTCTATTGCTGTTAAGAATTTTT
CTGCTGTGTCAATAGCTCGTACTTTTGCTTGTTTTATGAAATTCCCTGCCCTTGATTCTGATCCTGATCTTGCTACCTTT
CCACCTGTTGCACTATCTGTAAAGGCATCAAAATTTACACCCATAGAAGCAGCCTCTTTTTTAATTGCATCTATTTCATC
TACAATGGCTTTAGCTGATGATTCTAATTTGATTTTTGTTGCTCCTGTTAGTCCACATGATATAAGTAGGTTAACAAGTA
TAGTTAGTTTAAGTAAATTGTTAAAAGTTTTATTATTACATTTAATCATAACATTATCCTTTTTTTGTATTTTAGTAAAA
GCAATAAACCAATATTATTAAATTGTAAATATTAGGACGAGCTAAAAATTTTACTTTTAGTCCATTCTAATGACAATATT
TTTAATATTTATTTCTTTTTTTTGCTTTTATTATTTTTTTTCTCTCCACCATTTTCAATATTTTGTTTTTCCTTAACCAC
TTTAAGTTGATTTTCTATTTGAGCTTTAGCCGCAAGCAATCTTTCAGCTGTGTTTATAGGATTATTTTTAGATTCCTCTA
AAACACGGGCTTTTAAGCCTATTATTCCAACGTCTTCTAGCGATTCTACAACCTCAAGCATTAAGTCAAACATAGCCAAG
AATTGACCACTGTTTCCAGTTTCTTTAAGCTTTAAAGCTTCTTCTTCTATTATCTTAAGGAACTTTCCTGTTTCAACAAT
GGCTTGTACTTTTGCTTCTCTTAAGGCTAGTCCACCACTTGTTACCTTGGAACCGGTTTTAAGACCTGTAAAAGCTTCAA
AAAGTACACCTTTTCCCGTGGCTTCTTTTTTTATTTTTAAAATTTTGTTTTTTAAATCCTTAGAGGACGATTCAAGAGCT
GCATTTGTTCTTTCTACTAATCCAATACTACATGCGACCAATAGTTTAAAAAACAAGGCTATAACTATTGAATTTAGCTT
TCCAATTTTCATTTTTTCCTCCTTCTATTAAATTTAGTTAAATTTAAATTTTAGCCCACTTTATGAAAAATAAAATAAAA
TAAATTAGTTAGTATGTTGATGTAAAAAGTTAATATAATGCCTAGATTTGTACTAAAGTTTAAAACTTTTATTTTAAAAG
CGTATCAGTTTAAGTTTTATTTTTATTATTTTTATTGTTAGTGTGAATTTGTTTTATGCAAATATAGCAGTAACATTGTT
TGGAATTACAAGCTTGCTATGCAATCTGGCTTGTGATTTTAAGACTTGTTTCCAGTTTGCCAAAATATTTCAAATTGGTT
ATTTTGCAAATTGAATCAAAGATCTAAAATAATTAGGTCTTAAAAATAAAAGAGAAGCCATGCTCCCGCAATTTATTGGC
TTCTCTTTCAAGTATTTTGACTATTTTGATATTGCTTTATTTTTTTTAATTAGGAGTATAAGGATTGGCAGGCTTAAAAG
GCATAAAAATACCCTTTAGGCCTTTAAAGAAGTATCCTTTTTTGCTTGCTCCTGAGGCTATTTTGTTTTTTACTTTAATT
GTCATGTCTTTTAAACTTTTACTAGATGTATTTTCCCATAAGCTTTTATTAAGCGTTTTAATCTTTCATTTTGTTCGTTA
ACAACGATTTTTTTGATTTTTGTTTCTTGCTCTTGAGTAAATACCTCGCTATACATATTACACAATAATGTTATTGCTGG
CAACAGAATATATTTTGTTTTAAATATTCCCTTCTCCTTTTACCACTTATTTTTATTAATTTTATTATATTTAAAAAATA
GATCTCTTTAATTAAATTACTCACGGTAAAAAACATTAATTTTTATTGAGTTTTTAAAAGAACTTAATTAAAATAAAATA
ATGATATTTAAAAATAGAAAAGAAGAATATATTTTTTTATTTAAAAAAGGTTTAAAAGATTTAGATATCGCTCAAATTTT
AGGTGTTAGTGAATCTTTTGTAGCAAAAGCCCGAAATAAATATTTTAAATCCGGTGATTCTGTTTGTAAAAAGAATTCTT
TTTCCAGCGACCTGGCAGAAGAAAGCACTACTAAAGTGTCTTTTAATGAGGACAATTTTAACAATTTAGTGCTGCTTGCT
ACAAAAAAGGCCTGTGAGCTTGAAAATGCCAAAAATGAGGCTGAAAGGTTATTTTACGAGATAGTTTGTTCTTTTATTGA
TTCCCATCACAGATGTAAAAATCTCAGTTTAGCGGCAATAAAAAAGGAAGTATTAATTTTGGATTTAAAAATTAGCAAAC
TTCAAAGCGAGATTAGCGCCAATAAAAAAAGAGGCCTTAAAAGCCAAGAAAGCCTTGAAAGAGAGCTTGCTGATAGGATT
AAAAAGAGAGAAGAGATTGAAAAAAAACTTATTACTACTTGCATGAGAGAGGATTTTGATACTCTTGTTAAGCTTAAATC
TGTTTTAAGTAGTAAGAATTTAAAATTGGAGTAAAATTTGAAATTCTTAAGATCATTAGCGTTTCTTAATCTTCAGAAAA
AGTTTAAAAATAAGTTTAATATTAACATTTTGGATTATATTAAGCCAAAACCAACCAAAATTTGTTTTAAAGATTTTGAA
AATAAATACTTAACTGCTAAGCAAAAGGAAGTTCTTTTTGACATAGAAAGTAACAATTATTCAAAAGTAATATTTAGCGG
TGGGATTGCAAGTGGTAAGACGTTTTTAGCTTCATATTTGCTTGTTAAAAAGCTTATTGAAAACAAATCTTTTTATGAGC
AAGATACCAATAATTTTATTATAGGCAACTCAATTGGTTTGTTGATGACAAATACTGTAAAGCAAATAGAGAAAATTTGT
AGCTTGCTGGGAATTGATTACGAGAAAAAGAAAAGCGGGCAGTCTTTTTGTAAGATAGCAGGTCTTAAGCTTAATATTTA
CGGGGGTAAAAACAGAGATGCTTTTTCCAAGATTCGTGGGGGCAATAGTGCAATAATTTATGTAAATGAAGCAACAGTAA
TTCACAGAGAAACTTTACTTGAAGTAATAAAAAGGCTTAGAAAGGGTAAAGAAATTATTATTTTTGATACAAATCCGGAA
AGCCCTGCGCATTATTTTAAAACCGATTATATTGAAAATACAGATGTTTTTAAGACATATAATTTTACAACCTATGACAA
TCCTTTAAATTCAGCAGATTTTATTCAAACTCAGGAAAAACTTTACAGGCGTTTTCCCGCCTATAGGGCTCGTGTGCTTT
ACGGGGAGTGGATTTTAAATGAATCTACGCTATTTAATGAGATGATTTTCAATCAAGATTATGAATTTAAAAGCCCAATA
ATGTACATTGATCCTGCATTCTCAGTGGGTGGAGACAATACAGCTATTTGTGTTTTGGAGCGCACTTTTGAGAAGTTTTA
TGCATATATTTATCAAGACCAAAAACCAGTAAGTGATAGTTTAATGCTTGCTTCCATTCAAGTTTTAATAGAAAATTTCA
ATGTAAATACCGTTTACATTGAGGAGAGAGACAGTACCAAGGGGGATGGAATTTTAACTAAAACAATTCTTTTCTTGAGA
AACAAAAGCAGTCACTATTTTAAAGTTGCACCAATAAAACCTTTAAGCAATAAATTTAAAAGAATATGCGCGCTTATTCC
TTTGTTTGAAAGCCGCAAAATAGAATTTTTAAAAATAATAAGTAAAAATGTAATATCTGATATTTACAGCTACAAAGGAG
ATGGCAAAACAAAAGACGATGCGCTTGATTCTCTTGCAAATGCGTATCTTCTTTTAACGCTAAATTATAAAGAAAAATTA
TTTCATTTCGGCAGGTTTAAATATTTATAATTTGATCTAAATTTTTAGTTATCAATTTAAGTTTATTGTAATTAATAATT
GTTTAAAAGTTTTTGTCTTTTGTGCTGATTTTGCTAAAAATTCTTTTTTGCCTTGAATTTAGGCTAAATCAATATTAAAT
CAATATTAAATCAATATTAAATCAATATTTAAAACAATTAAATTTTTATATTAAAAAATGCAAATTTTTGTAAAAAATAT
AAAATTAATATTCAATCTTTTAAAGATTTTGAAAAATTTTTTTTAAAGTTTTTTTTTGGAAAATATTATTGATATGATTT
ATAATTTAATTTTTATTATTTTACCACTAAGGAGTCTATTATGAAAAACAGATTTTTTCTATATTTTTGTTCTCAAACTT
TGATTTTTTTAATTGTAATGCTTTTGGAAGCATAATTTTGACTTTGAAAAAAAGCTCAGTTTGAAATATTTAAGCTAATT
TTTTTTAAAAGAGAGTTTATTTTACATCAATTTTGATTAGATTTTATTAAATTAGCATTAGAAAAATTTGCTAAGTTTGT
CAAATTTGCCTAGTGTAATCATTTTTAAGATTTATTTTTTCAATCTATTCAAATGTATTTCTGGGGGAGTGAAATATGAG
AATTACCGGTCTTCTTTTTTTTTTAATATGTCTTTTAAGTTGTAGTTCTTTTAATAAGTCGAGCAATAAAAGTTTATTGG
CCAAAAATAAGCAAAAAGCATCAGATTATAACAGAGAGTATTATCAGAAAAACAGAGAAAAACTTAAATTAAGAGCCAGA
GAGCGATATCGTAGAAACAGAAAGCTTTAAATTAACTAGAAAAAATTAAGTTTATTAAACTTATTAAGAATTTTTAAGTA
ATTTTAATATTAAATAATATATTTAAATTGAATAATAGGTTCATGAAAAATTTGTATGTTTTTTAGTTATTTGAAATAAT
TTTGCACTTTTGAAATAAATTAAATTTTCATTAGGAGAATATACATGAAGAGATATATTTATGTATATATCATTTCAGTA
GCTGTAATTTCTTGTTATTTAAATGATTTTTCTGGTATGAAAGAAAATAACTGTAATAAATATGATTTAAGTTTTTCTGA
GCTTTCTTTAGCTGAAAGAGAAAATGCTATTTTAAAAATTCAAAGAAAATTTAAGAGCTTGACTGACAAAATAAGCTCCA
GGATATCTAATTACAGTGAGATTAAAGTTGGCAATTTTTTTAGCGAATCTAGTGAGCAAAAGATTAATCTTTTAAACAAA
ATATTAGAGATTTTAAAAATACAGCACGGGTTAGTAGAAAAAAGCAGTAATACTTTAAGTAAGCTTAAAATGTTAAGTGT
AGGCAATTATGCTGTTCTTGATCCACAGCCAGAGTTGAAACTTTTAAATCAAAAATATTCAGATATAGATGAAAAATTAA
GAGAAATATGTAGTTGCATTCTTAGTAACAGCATTGACTTTAATAAGGTTTTAAATGATTTGATTTATTTAAAAGAGAGT
GCTTTAGCACTAATTCAAAAATAAGTTTTCACAAATAGGGTCAAAATTTTGACCCTATTTGTGAAAAAGTTTAAAAATCA
GTTATTCTTCTATAGGTTTTATTTCTGATAGGGCAAATCTTTCTGAATTGTTTGTATTCCACCCTAGCCATTTGTCGTTT
TTAAAAAGATAGTTTCCCGCAACACTGTATATTGGAATTATTGGATAATCATTTTCAATAATTATTTCTTCTATCTTTTT
TAATATTTCTAATCTTAGTTTTTCATCCTCTTCAAGATCGGATTTTATTATAAGCTCATCAAGTTCAGGATTTGAATATC
CGTAAGATGCAAAATGTGAGTTTTTAGTTTCAAATATATTAAAGAATGCCATGGGATCTAAATAATCTCCTTGCCAGGAC
CTTACTGAGATCTCATATTGACCTTTTAAAATATTTGATATGTGGTTGACCCATGTTTCAGGCTCAATTTCTACATCAAT
ATTTAAAACTTTTTTCCATTGGCTTTGAATAAAACTAGCAACTTCTTTTTCAAGGTCATTTTTATTGTATTTTATTGTAA
GAGTTGGAAAATTTTTACCATCTGGATATCCAGCTTCGGCTAAGAGCTTTTCTGCTTTTCGCGGGTTGTATGGCTTAAGC
TTTTTCCCATAATTATAGTTGTTAATATTAGGGCTTATTTTTCTTGTTGCTTTAAAGTTGTTGTCAAGAACTCTGTAAGC
TAGAGTTTCTCTGTCAACCGCAAGAGCCAATGCTTCTCTTACTTTTACATTGTTAAGAGGTTTAACATTTGTGTTTAGTG
AAAAAAACCCAATTTGATTAATGTCAGCTGAATAAAAATCTTCTCTTAAGATAAGCTCATTAATAAGGCTTAAGGGGATG
TTATTAAAAATAGCATCTATTTCGTTGTGCTCGTACATACTGTAAATTCTGCGGGTGTCGTTTATAGTAACAAATATGAG
CTCATTAATAGCAACGTTTTTAGCATCATAGAATTTTTCATTTTTTTCAAGAGATATTTCTTCGTTTAAGATCCTTCTTT
TTAGCTTGAAAGGCCCGCTTGTAACCATGTTTTCTGAGCTTGTCCATTTGTTTCCAAACTTTTTAACAATGTGCGTAGGA
ATGGGTATAAATATTGGGTGTGTAAGCATGTCAAGAAAATAGCTTGCTGGGCGAGAGAGAGTTATTTCTAAAGTTTGCTC
ATTGATTACCTTTACTCCAACTTCATCTGCATTTAATTTTGTTTCGTAAAATTCTTGTGCATTTTTTATCTTTGATGTTA
ATAGGTTAATATGTGGTACATCAAGCTCATTTTCTAAGGCCATTATGTAGGAATCTCTAATGGTGCTTGCTGTTATTTTA
ATGCCGTCACTCCAATAAATGTCGTCTCTTAAATGGAATGTATAGCAGGTGTTGTCGTAAGAAATGTCCCAATTTTTTGC
AAGTCCTGGCCTGTATCCACCCGTTTTGGGGTCACCCCTTAAAAGCCCTACAAATAGTTCGTTTATAATTAAATTACCTA
GCCTATCGCTGCAAAATTGTGGATCAAGCGATGTTGGTTCGTTTCCAATTCCAACACCAAAGACAATATCATCTTTTGGT
TTAGACATTGCTGAGCACGAGATTACAGTAGCAATGCCCAGTATTAAAAGTCCTCTTTTTTTTATTATCATATCCTTATG
ACCTTCCTTTAGCTGATTGAATATCCTTTTTTTATTTCAAATATTCAATTTTTATTAGCAAATTATATTGCAATATTTTT
GTAAAGTATTTTATTTCTGCTGCTGGGAATCCCAAAAGGCTTGTTGTTTTTCATTAAAAGGAGATTTAAGGCAAAAGGCT
TAAAAAGACGCATTTTTTATTTTAAAACTACAAATAAGGCCTTAAGACCCTATTTGTAGTTTTAAAGAAGTTTTCAATGA
ATTGTTGATTTATAACATTAGACAAATATATATCCCTCTTTGTTTTTTTCAAATAAAATTTTAACCTTTACTTATATGTT
TAGGCCTGTAAAGGAAATAAAAATTTAAGTTTTAATTTCTTTTTTGTTCTTAAGGGATAAAAAGGGATAAAAAGAATAAT
TTTAAAGAATAAAACAAAGAGATTGATTTTTTGTATTTCTTGATAATGCTAAAAAATGAACTATAATGACGACTTATTTT
AGCGGAGGTTTTGATGCAAAGGATAAGTATTTTATTAATGTTATTGGCGGTGTTTTCTTGTAAGCAGTTTGGCGATGTTA
AATCGCTTACAGAAATTGATTCTGGGAATGGCATCCCTCTTGTTGTTAGCGATGTAGTTAAGGATTTGATTCCCAAAGAG
ATTTCTTTAACTCCCGAAGAAGCTGAAAAGCTAGAGTCTTTAAAAGTCTTTTTAAAAGATGCAATGAGTGTTAATGGTAG
AGAAGAAGCAAATTTAAAAGCTGAGTACGAAAAATCTTATAAAGAATTTTTTGATTGGCTTTCTAAGGATGTTAACAGAC
AAAAAGAATTTATAAGCTCTTTTGACAATATTTCTAGCATTGTTTCTAAAGCAGTAGATGCAAGCAAAAAGCGACGCCTC
GATCAACAATCTTTAGGCTTTAAAGAATATGTTTGCTATAAAATTAAAAATAGCAGAGGGGAGGCTTTAAGTTTATTTTT
CCAAAAGGTAGCTGATGCATTTGGTGCTGATCCTTACAAAAAAGATAATGATGAGAGTGTTCAAAAACCTGTAAAATGCA
ATGAAGAGATTTTTAAAGTAATTAAAAAAGTGCTTACTGAAAGCGAGAGTAACAACGAATTGAAAAATTTGAAAAATTAT
GGAAATGTTTAAATTTGAGATATGATTTTTTAAAGACAAGTTCTAGTGAGAACTTGTCTTTTTCTTTTTTAAAAGACTTT
TAAGTGTCTTTATTATGAGTGATGTCAATAACGCAAAGAGCAATTTACAAGATTTTAAATTTAATAATGTTAAATTTGCC
AAGGAATTATCAACTCAAGTGATTAATTCTGCTTTAGAAGTAGAGACCAATTTAAATAAGGTTTTAAATGCAAATAATTT
ACATGATGCTCATTTAAAGGTCCAAAAATCAAAATCAAAACTTGTTTCTACGATCAATCTAGCCAAAAAGCTAAACAATC
ATCTACTTTTAGAATTTGATAAAATTTCTGATTTTGACATTCCCATAACATTTAGGATTGTTGACAAGATTTTAAAAGTA
TTTTATTGGACAATAGTCAATTTTGATTCTCACACAGTAAGTGAAATTGACTCAGTAGGGTTAAAAGAGATTGATTTTTT
ACATAAAGATGAAGAAGGAATAAAATCAGCCGAAGAAGAGATTAATAGCATTGAAAATTTAAAAACAAGAGAATTTCTCC
TTGGGCTACTTTTGGTTATTAAATCCACATTTCAAGCAGACAGAGCTTTAATAAAAGCAATTAGAGCATCCCTTTCAGCA
TCATCTTTTATTGCTCAAAGGGGAATAGAAGGCAAGAAGACATTATTTTTTTATTTTTAGTTTAATTAGATTTTCTGCAT
TTCAATATTAAAAGGTAGAGAAACAGCTCTCTACCTTTTTAATATTTATTGGGATTGGATAAAGTATTAATTTAATTTTC
TTTTTAATATCATTTTACAATGTCTATTTTTTAACAATGCTAGCAAAAGTAAGTAGAATATTTTGTAAGTTTTACTTATA
TTCTTTAATTAATATTAGCATAAATACTTTAAAACGTATTAGTTTTTTATAAAATTTTAAATCAATTTTAAATTTTAATA
TTTACATTTTGAATATCAATATTGTTTAATAATTAATATCAAATAATAATAATTTGAATAAAAAACTGTTTTTGATATAA
TAATGTATAATGATATTTAAAAAAATGATTAACGAATTTAAAATGGAAATAAAAAACAATAAATCCAAAATCAATCCTAT
TGATGTTTACAGATATTCAATTTTTTTTAGAAACTACATAGAAAGTACCGCAGAAGATGCACTTAAGAATGGAATTAATT
TGAGCCTGCTTGAAAAGTCTTGCTTGAAAGAAAGCAGCAAGTCTCTTTTGGGGTTAAAGGTTCAGTTAAAAGAAGCTCTT
CTTGAAGCAATGATAAGCTACAGATTTAATGGAGCAGGTTATATTTTGGTAAAACCCAAAAGTGAAGATGAAGATTTAAG
CAAAAAGGTTAACAGCGAATTACCCACAGGTTTTAAATATTTGGATTTTCAAAAAATTATTAACAAAAGAGATTCTAGTT
ACGTGGAGTACCTTTCTAACTCAAAAGACCTGGATGATTTTGAGAGAGCAAGAGTTGTAAAAATAGATAAAAGCAGAGTA
ATAATTTATGAAAATTATGATTATGTTTTAGGCGAGCAAGAACCTGCTTACACGCAAAGTTTGCTGCTTAACATTTGTCT
TTTAGAACAAATTTATTTAGAAATAGAAAAAAGAATAAGAAATTATAATTTTTTGTTTTACAAAGACGAACATTTGGTGG
GACTTGTTGAATCTTTAGAGATTGCAAAAGAAGAAATTAATGTTTTGGCAAACAGCAAAGGCAAAATATTTTCTACCTTT
TTTAAAGCTCAAGAGCCAAACAAAAGTTTTCAAGCATTAAGTAGCGTCTCTGACGAGCTTAGCAGAGAGCTTAGCAAGAT
TAAAAACACTCTAAACAATGATGGAATTTTTTACACAGCATCAGAGAATGCACGCCTAGAAGTAATAAAATATGATTTAG
AGTTTTTAAAAGACGCATTTGAACTTGTTAAAGCAAAAATTGGCGCTGATACCAAAGAGCCTTTAACCAGAAGTTTTAAT
GAGCAAGTCAAAGGGCTTGGCAGCAGCGGCAAGGGAGATAAAAGCAATTATTATGATTATTTAAAAGGCGTTCAAGAATC
TGTTGCTAATGCGTGCAATCTCAAGCTTAACAAATATTACAGATTAAATATGAAGTTTAATGAGCTTGAAGCTTTAAGCT
ATGAGCAAAGACTTCAAAAAGACAATTTGCTTCTTGATGTTTATTTTAAATATTTAGAGCTAATTAAAAATGAAAATCTA
AGCGACAAGGCAAAAGAAAATTTAAAAGAACAATTAAGTTTGGTTATTTAAAAGGAGTAATTATGGAAAAAATGGCTTCA
GGCACAGACAAAAACCAAGAAGATTTAAAAGAGTCTAAAAGTAAAAACAATGAAGTTTTAAGCGACTCTTTGGTTCGTGA
GTTTTTGGAATATAAAAATCTCAAAAGTGCAAGTAATAACTTAACTGTTAATTATTCTCACAATGACTTAAGAGAATCTG
TTGAGATAAATAAACTTGCAAATGATAATTTAAGTTTTGAGTATAATACAGAAAATCTTTTAGCAAAAGGGTATTCTTTT
AAAGAGGTTGTAAAAGGACAAGCTGAAGAGCTTATTAGAAAGTATGTAAAATCAGCTCAAATATTTGCGGTAGCTGGAAC
TTACAACCTTGAAGAGATTGACCCGAGTTCCCTCGCAATACTAATAAGGCTTGCAAAGACTAACATTGATCAGAACAAGA
ATTCAGAAAATTCATACAAAGTCATAAATTTTCAAAGAATAAAATCAGATCAAAAAAATAATTTAAGAGACAGAAATGCT
TTTTTTAACACATATCATGATTTAAGAAAAGCAATGCTTAATCAGTGGGAAGAGATTAAGAATGAATTTTATTGTAATAA
ATTAGCTTAAATTAGCTTAAATTTGTTTGAATTTTTGTAATTTAAGCTTTTAATGAAAAATTAAACAAAAAATTAATTTA
AAAAAGGAGATTATTAATGAGCGATTCAATTGATTTTCAAAAAGAGATAGAAAAGCTAAAAGCATCAAAAGTAGAACTTG
AGAGCCAGCTTGAAAGTTTAAAGAAAAATCAAGCTCAAAAAATTGTTTTAGACAAACTGCAAAGCGTTAATGCTAGCAGT
TACCCGGTATTTGAGAGTCACAAATTTCAAGACGAAGGGCTTTATTTTGCTCAAAAAGGCGGACTTAAAAGCTCTTCTGC
TGATAAGTTTGAAAATTACCAGGCTTTAGATTTTTGCTACAAATGCGGGGTTAAGCTTATTGTTAACGGTTCAAATTTGC
AAATAGCAAAAGGCGGTGGTAGTGATCTTTATGGGGTTTGTGTAGACTTTGACGATTTTTCAAGAACCGGCACGGTTGTT
CCAATCACTTGTAGTTTTGAATGTGTTTTGATTACTAAAGACAAAACCATCAAAGCAGAAGACAAATTAATAATAAACAG
CGAAGGGGTTTTAGAAAAATCTAGCAAAAATGCATCTGTTATTCACGCTTTAGCATTAGGTCCTGCTTTAGAATTTAAAG
ACAGAAGAGATGTTTATGGAGTTAGAGTTCTTTTTTTAGTCAAGCAAATAAAAGATTCAATTTAAAATAGGAGAATTTGA
ATGGATGAGAGCATATTAAATAACGACGAGTATGTAAACACAGTAAGGGATGTTTTAGTTAAAGAGTGTCCAATCCCAGA
ATATTATCATTTTCTAGATTCACAGCAAATACAAAGTAGCAATATTTCCCTTGGAAGCGACAGAATTATTAAGTGGTATT
CTAATTTAACAGACATTCCCACATTAAAGGTTAATGATTTTAACACAGTCTCAACAATAAAGTTCCAAAGACAAATAGTA
AAAATTAACTATTTACCTTTTCAGTATGCATTTACTTACTATGCACCAGATGGAAAAGTTAGCGTAGAGGCAAACACAAA
TATTAACATGAGAGAAGGGCTCTTAGGAGCAATAATTGAGATACAAAAGTTAATGAGTGCGCACTATTTAAGAGGTGGAC
TTACACTCTCAAGAGGCAGTAAAAGAACTCTTCTTGTTGATGAGTCTAACAATGAAACTATGTACGGACTTTTGAATCTT
CCAAATCAAATAGATAAAACAGTTAAACAGACAAACATATTAGATCAAATAAAATCAATAAATGATGATCTTTCAAAAAT
TAATTTGGAAGACGAGAGAAGGGTGCCTTTTAAAATACTTACAACCAGTAAAATCAAAGGCCGCCTACTTGAAAGACTTC
CAAACAACAATTATTCATACAAAGACATGCTTTTTGATTTTATAAGCGCAATTAATAATGATGCAGATATTGAGCTTGAG
ACTACAAATTTACTAGATGATGAAATTTTAATATATCCAAGAAGTAGCAAACTACTGCTTTTAAAAGACGGTCATCAGCC
GATATTAAATTCATACACAGAAGTTTCAAGTAGCAATTTTAGAACAAGTTTTCTTGACTTTTCTATTGGAACAATTTTGG
CAACAAAAAATTCAATCCTTAGGATAAAATTGAGCTAAAAAATGAATGACAGTAAATTAGATACCAATCAGGCCTTAAGT
GCAAATTTAAAAACTCTAAAGAGTGAGAATTTAGAATCACTGCAAAGAGTGTATGAGCAAATACTTAAGCTTTTAATGCT
TGATTTTAAAGATCTAAGTATCAAAGAATTTTTTTTATATTTAAATTTACTTGAAAATATTTTAATTCTCAAGAGAATAA
GAATTGAAAGTTTAAATGATTCTACAATGTTTGTTTTAATTTATTATTTTATTGGTTGCGAGTTAAAAAGACGAAACAGA
TTAAAGGGTTTTAATTTAAATAACATTAAGTCTGAAAAATTTAAAGAGATATCATTGGAATATTTTCCCACAAATCTTGA
CTCTAGCAGCTGTGGGGGCGATTTTTGCAAATGCTTGGATGATTTAATAAAAGATTTAAGAGCAAAAGGCTCTCTAATAG
GAGTAGTTAAATGAAATCTTTAGAGATGATTAATATTAGTTTAAGTAATATTATAAGTATATATTCTCAAGAACTTTTTT
TCTGTAAATTCAGAGTAATCAAAGATCCAATAAATGCATCTTATGAAACTAGATTTAAAAGTTCTGATACTGTTGTTTTT
AAAGGAATGTTTTTGTTAATTAATCCAGAAGAAGTAGTTGAGATTGAAGGTGTAAATATTTTTGATCAAAATAGTTACGC
CAAGGTGTATACTCTTGAGAATTTGGAATTTGAGTACGGAGATTTGGTTAAGATTTTTGATGATGTTTATTCGATCTTGG
GGGTTCAAAAAAGTTACAAAGAAGGTCTAAATTACAATACTCTAGTTTTAAGGAGCTCTTGTTGAGTGTAAAGATTAAAT
TTAAAGACATTTCTTTTAATGCAGAAAATAGCATTAATATCAAATCCGAAGAAATTAAAAAAGAGCTTAATTTCAAACTA
GCAAAGGCTTTTTACAAAGAGTTTTGTTCTAATATTTTTTCAAACAAAGAAATAAAAACAGCTTTTAGAAAATCTATTCA
AAAAGGACTTATTGAAATAAAAGATCAATTTAGAGTTTTTTGTAAAAATTATTCACTTATCATGCAAAAAGATCTAAGTC
CAAAAAGAGCTTTTAAGGCCAAAGAGGCTAATAAAAGCATTGAAAAACCCAGGATCTAAAAGCAAAAGAAGGGGATAATC
ATGATTATAGGACTAAATGAGTCTGTACAGTTTTTAATAAAAATACTTACAAATTTTAAAAAATATTTATATCTTAAAGA
AATAGAATTGGAAATCTTAAACACTTACAACCACCCGTATTTGGAAAAGTTTGCTACAAATACTAGCAATTTACTTGTAT
TAAAAAGTGAGTCTTTCGAAGGTCTTACCCCCAGAAATCTAAGGGGTAGAAATTCTTGTAAAGAGTTTAATGAATTTAGA
TTAAGGTTTTCGCTTTATTTTTTAAGTTTTGTTTTATTTAAAGCTTACAAAGATTCTTATGAGAACATTTGCAAAGTGTA
TGAACACTTTTTGGAATTTTTACACGAGAATAGATTTAAGTTTGAGTTTACAAAAGAGCTTGAAGGCGATTCTTATTTGC
TTTTAACTTATTATCTTTGCTCGATTAGCAATTTAAATAATGATGGGCTTCTTGGTGTTTCTAATATGCACGCCAATATG
TGTTTTAGTTTTAATCAGATTTTTGTTGCAAATATACAGGTTTTAAAACAAGAGAGATAAATTTTTTTGAAAAAATAGAA
AGAAATAGAAAGAAATAGAAAGAAATAGAAAGAAATTAAAAAAAAGAAATTTAAAAAGGAGTATAAATGCCAAAAGATAC
AATAAGCGTTAGTTTTGTGCAAAACAGACTAGCTTTCAATAATGTTAATTATTACAATCCGCTTTTAATCTACAAAAGCA
ATGTTTTAGCAAGTAAGCACTTAGCATTAAGTGTTACAAATTTACAAGATCTTCTTGAAAAACTTGAGATGCAAAAGGCC
CAAGAGTCTGATTCTTCCAAGAAGAAAATAGCAGAAGAGCAGCTGAGCGCTTTAAAAAAATCAATGAGCGATTTTTTTGG
GCAAGACGGGCTTAAGTCTGTTGATTTTTATGTTTACAACCAGATTAAAGAGATTAAAGATTTTTTAAAATCCAATTTAC
ATCCGTTTGTAGTTTTTGTAAATCAAGCAGAAGATGTTATTAGTAGCGATTTTGAAGAGATTAGAAAAATTTGCAATTTT
ATTGTAATTTCTACTAAAGATGCCAATTTGCCTGATTTTTTAAAAGGCAAAGACAAAAGTGAGCTTAAAAATATTATTGC
TGTTTACGCCGGCAAGCAAAATTTGCACCTTAAGTTTACAGCAGCGTATTTGCATCAAGCAAGTATTTTTCACGCTGTTA
ATCCTTATGGGATGATTTTAAACGCTGTTCCTGTTTATGATGATTCTCTTATTGATTCTCTTAGAAAGACCAATATTAAT
TTTTACTCACTTCTTAATGAAACCGGCAATGACGGCATTTTAGCTTTCAAAGAAGGGGTTAGTCTCTCAGGCGATCCGAT
TGATGAGACTTTTACGCTTTTTTACATTAAAAATGAAGCAATCAAAGAGCTTATTAGAATTTGGAATAAAAACAATAGAG
CTAACAGCAAGCTTGGTTCTTTAAATTTGGACGGCAATTTGCCAAACGAATACACAGCAGGGCTTGAATGTTTTTTCCAT
GAACTTAAACAAAAAGGTCTTATTGTCTCTTACAAGGAGATTAAACTTAAAATTAACTCTTCTGAGGGCTTAAGCTTAAG
CTTAGAGGTTGCACTTAAGTACAATGACAGCTTTAATGGCGTTAATTTGGTAATAACAACACAAGAGATAAACGAATATT
TAAGGAGAGCATCATAATGAGAGAATATTATTCACTTGATTTAATATTTTTTAGCTTTAATGACAATTTAATAGACACAG
GCACTCTTGAGTACAGCACAGAGCCTAATGTAATGGCTAAAGCAAGCACAGAAGACAGAAATTTTCCAATTCCAAGCTTT
AGAGATCCAAGAACCGTTGTTCATATTTTTGATTTAGAAGTAAGCAAAGGGTCTCTTGATTACAAACTCTTAACAAAGCT
AAGCAACGAGCAATTTTACGAGAATGTACCAAAATCTAAAAAGTTAAAAAGATTGGTGTTTAACGATCAAATGGGACTTA
AAATTATTTCAAATAGTGCCTTTTTTGCAGAAATTCCAACTAGAAAGTATTCAGCTGATAATGATACTGTTAAGTTTACA
ATTCATGCAATCAATTGTGATGTTGAGAAAGCAAGTTAAAATTGTTAAAAACAAGTTAAAATTGTTAAAAGCAAATTTAA
AAGGATAAGAATTAAAAATGAGATATAAGTTAAAAATATTAACCAGGGCCAAAACACATACATACGTTTTAAAAGATATT
CCCATGTACGATTGGGACAGCGTTTTAGGATTTGACGTTGAAAGAGATGAGCTTATTAGCAAGCTTAATGATCTGCGAAC
ATTAAAAGAAATAACCAAACTAATGATCTCAAGAGGTTTTTTAGATGAATTTTACGAAATTTTAAACAAAGAGAGAAGAT
ATTCTGAGCTTTACAAGTACGCTCTTCCCACAATTCTTTTTTCAGTTCAGTATTCACTTTTTGAAACAATTGAAGGTTTT
AAAAAGCCCGGGTTGGTTTACATTGAAAGTTTTCAAGATAAAAACGGCGACTACATTAAGTATGACTACATTAATGAGTG
CTGGAGTTATGATTTAATCACAAACAGCAAGCCTTCAGACTTAAACTCAGAAGATTCTTTAGAGCCTGGTTTTGAGTCTT
TGTTGCAAGAAGGTAGCAATGAATAAGCAAGAGATTGCGACTAGTTATTTTAAATACATAGACTATTTGACAAGAGAAAC
CAATAAGTATTATTTTCCTGTTGTAATGGGCATTTGTACATACAAAGATGTTAAAAAAATGGGCTACAGGGAGCTTGTAG
AGGTTAACCGAGTAGCCAATTTAAAGCTTAACAAGGAAATATACGAGAGGTTTTTGTCTTTTAGTAGCGTGTTTTAAAGG
TTTTTATGTACGAAGAAAACAATAATGAGAATAAATTCACAATTACATTAGAAGGCGTTCTTGACAGAAATGCCACAAAG
AGTAATTTAAAAAAAGAGTTTTTAAGTCTAAAAAGGGAAAATTTTTTCAGTCAGGGTTTTGGTGGTTTGGGTGGAAAAGG
TAGTAAGGATTTTTTATCCTTAAGCCTTGAAAAACTTGAAAGTTTGAAAAGACCCAAAAGTGATAATTCTAAAAAATCAG
CAAGTTTTAAATCTTTAAATGTTTTAGGCAAAATTGATTCTTTTAAGGATTTTCTAGGTCCTGATTTTCAGAAAAACAAT
CCAAAAAGCGTTTTAAAAGATTTGGATTTAGACTTAGATTTAAAAGACAAAATCGCTTTGCCTGATGGGCACTTAAATAA
GAATAAAAGTAGTCTAAGCTCTTATTTAAAGCCAGAAGTAGATAAATTGGATCTTGGCTCTCAAGAGCATTCATATTTTA
AAACTGAAAATATTAAAAACACTTTTAAGCAGAATTTTGTTAATAATTCTGGTGAAGCTCAAACTAATCTACCAAAAGAC
TTTAGATTAGATTCCAATTTTAACAAGACTTTCCCTTTTGGGGATTTGCAAGAACCATTAGGTTTAAAAAATGCAAACAG
CCAGATTGTTTGGAAAAATTTAATGTCTTTTAGAGATCTTTTTAAAGACTCAAGCCTTGTAGATTTTTTTAATATAAAAA
ATGGTTTTAATGATTTAAATTTGCCTTTAGAAGAATTTAAAAATTTAAAAGACAAAAAGACTGCTCTAAGTCTTGAAAAT
TTGGTTTTCAAAGATGATCAAAAAGAAAGTGCAAATAAAATACTAAAAAGAAAAAGATCTTTTGAAACAGAGCTTGAGAG
AAATGATTTTTTAAGAAAACTTTACATTCTTCAAAGTTCACAAAATTCAAATCCAGATTCAAATTTAAATTCAAATTCAA
ATGATTTCTCTTTTATGGTTGAGCTTGCACAGAAATTAAAAAACGAAGGGCATGCCAAAAATGATTCAAAAGCAATTAGC
TTGGTAAGTGATTTTCTAAGGGGTGAGAATAATTTAGAAAAAGTTTTAAGTTTTAGGATGCCAACAATGTCTTTAAAGAG
TCCGGGGCAGCCTGAAGTTTTAAATAGCAAAATAATAAACACTGCCTTTGAGCCTGGATTAGACTCAATTTTGGAAAAAA
CTTTAGAACTTTTGGAGTGGGCTAAAAATTACGATTTTACAAGCAGTGTGCTAGACCCATTAAGAAATACTTTTTCAAAT
CTTGGTAGTATTTTGGCGCAAGCTTTTGAAAGTTTACCTTTGGTTGAGCACATGACAAATTTGCTAAATAGCGCTAGTGA
ATTAAATTCAAGAGGAATTGATGATGATTCTAGAATGCCTTAAGTGCAAAAGAGGTTTTAAGTGATTAAAGAGCAAGCTA
GTAAGTTAATAAAAGAGATTGTAAATCAAATCTCAAGTTTAGCAAGCATTTCTAATTTTGTTTTACTTTTTCCAAGGCTT
GATTTTAAAGGCCTTGGGTACATTCCCCAACTATTTTTTATTTTTGTAAAGCACGATCTAATAGAAGAAAATCTCTCAAG
TGTAAGCTCAGACCGCGCAGTAATTGATTTTACAAATACAAAAAGTGAATATGTAAACTTTAACATTACTCCAAGGCCTG
AGATTGTAACAATTAATAAAGGGATTTTGTCATCTATTTATGATCAAACTTTGATAAGAGCTTTAAGAGAAACTCCTTTT
ATGAATAGTGCTTTAGAATTTAATAGCAATTTTATAAAAATGCAATTCAGGCAAAGGTTTAATCTGGGGGTTTATTACAG
CATGTACAGCCCTTCGGTGGGGTTTCACGAGGTGGTAAGCATTAGTTCATTAAAGCTTAAAGACACAGTTTATCTAGAGG
AGGTTGAAATTAGTTTGCAAGTAAAAATTTGCAAAACGTTTAATATTTTGACTTATAAAGGTTAAAATATTAATTAAAAA
CATCTAAATATTAGGAGAATATTAATGATAAAATTTAAACTTATTTTAATATTTTTTTTATTTATTGTTTCAACGACATA
TGCAAGTGTGGCAAGACCATTTGATTTTAGAAAATGGAATTTCAAAAAAGACATAGATTTGGCGTATGTATTAATGCATG
ATCTTGACAATGGGATTTTAATCAAATCTCAAGATAAAGCTGGCAGCATCAAAAGTCAAGAAGTGCTTACTAAGCTTAAT
GCACTGAATGCCTATTGCAATAATTTGCAAAGGACAATAAAAGCAAAACTTGTTAGGGGTAGATTTCAAAAAGAGGTGGA
ATTACCACTACTTAAGATTATTAGAAAATATAAATATTTAACAAGAAATTATAAAAATAAAAGCCTTATTGAAAATCCGG
AATATACGAAACTTATTGCAGAGAGAATTATTAAAAAAGCTCTTTTTCTGGAAAACTATTTTCAATCCAATAGGCTTAAG
AATGTAAAATCTGGTGAAAATATTAAAAAAAGAATATCTGACAATCAGAGCAAACTGAAGTCTTTAAGGAGCAAGCCTAA
CAAATCTGTTGGTTCAAAGTTTTCAAAAAACTCAAGACCTTCCAAAAGCCCACAAGGTGTAAAAAAATGCAACAAAAGAC
GAATCTTAGATAAGTATGATCTTAACGGTGCAGAAAGTGAATTTTTAGATGATCCAAGCCAAGAATCAGACGAGCTAGAA
AGAGAGTACCAAGACGATGAGCTAGAAAGCGAAGATCCAGATGATGGGGAAAGAGAGTACCAAGATGATCGAGAAAGCAG
AGACGATACATTTAATGAAGACCAGAGTGAAGATGAGTTTTTTGATTCTCTTGAAGATCAGTTTATTTAAATTTTTGAAT
TTGAATATTTTTTTGATTTGCTTTGGAAGTTTTTAATCTTTTAAGTTTAACTTTTTAAGTTTAATTTTTTAGGCTTTAAA
GCCAGAATAATTTTTATTTGGAGAATATTAATGAGACAATTAATTTTAATTTCTTTTTTATTTTTAAGTTTTAATTTATA
TTCTTATGATCTTCAAGATGACGAAGAGATTGCAGTCAAGTTTTTATACGAAGAAGTAAAAATTAGTGGCAATTTAAACG
AAGATCATTCTGTTTCTTCTGCTGAAGGGTTAATACAAAATGTAATTAATAAAATAGGACCTGAGAATATTTTAAACATT
GAGCATAGCATAACTTTTAATGGTTTGTCTGTAATGGTGATCTATAAAGCCAAAAAGCAAAGGTAGCAAGGCATTTACAA
GTTTAAGGCAAGTTGGTGGCATTTGTGAGAAAAGTTTGTACAATTTATATTTTATTTTTTTGTTTGTCTTTCAATTTGCA
TTCCTATGCTGTTGAGAATGGTGTAGTTATTAAGGTTAAAATTTTCAATTTTAAACTAAATCAGCAGAGATCTTTTGAGG
AATTAGAGAGAGATTTAAGACTTTTTATTCAAAAGATAGGTTCAAAAAATGTGTTAGACATTAATCATAAGATTTTGTTC
ACCGGGTTAGAAGTTGTAGTGATGGTGATTTACAAATCAAATAAGGAGTAAAAAATTAAATTTTGCTTTTAGGCTGATTT
GTTAAGAATTTAATCAATCAATTTAATATTGATTTAAAAGGAGTTTTATTTAAAAAAGATGTTAATATTTCAGTACGATT
TTAAGATTGAATTTTACAATACAGTTAATTCTAAGAATAGCATTGGCGGCAGGCTTTCAGGCCTTAGGCCCAGAGTTGTT
ATTACCACTCAAAATGGTGCTCCTGATTTGAATATTTTTATTCAAAATACATATTCTGAGAATAATTTAATAACTAGTAA
AAAGGCTAAACTTCAAATTTTTAATGTGCCTTTAGATTTTTCTGATTTTAAAACTGCAGACATTGTAAAAATTTATTATA
AAAAGTTTTCAGATCAGCAAGATTACCAGTTTATTATGGCTGGGTATTTGGGAGCGCCTGTTGAGAGAATTGGTGGGGCT
GAGAATTTTAGTTTTGAGTGTGAATTGTATCTTTTGTCCAGAGCAACCTTTTTAGAGAGAAAATTTGAGTATAAGAATTT
CAAAGGCAGCACTATTGCTGATGCAATAAATTATGCGTTTAAGGACAAAGCAATTTTTTTTATGAATGAGCTTGAAAAAA
CAAAAGTGATCAAAGAGAGCTTTGCTTGTAACTCGCCAAAAGGATTAATAGAATACCTAAGGCGGCAAGGATACGTTGAC
GCTGTGATTGTTGATATTGGAAATCCCGGGCAAGATGTTGATTTGAAATTTATTTTCATGAATTTTGGACAGTTTGGCGC
TGCTGAGTACAAAAGACTTGAAGATTATGGGCTTTTGTTTGTACCTCAAAAGGATGCTTTAGGTTTTAAGTCTGGTTTAA
GTTTGTATCAAGCGCAAGTGATGTTTACTCACAACATTAAGATTGCAGATAATCTAAGCTTTAAAGACAGACATGGAAAT
ACTCTTGACTGCAAGGTTAAAAACACCAGTGCCAGATTAAGTAGTACCAGAGAGTGTGTTTTAAACCTAGAGCTTTACTC
TAAAGGGGAAATGTATTATGCAAAATAATGATTTTCGCACAGGGTCAGGCAGCCTAAAAGGTTCTTCTACTGGTGTGTTA
AAACAATTTCTTTTTGAAAATGTTTTTATTTGTAGAATAGGTGTTATTAAAAGTTTTGACTTTGAAACTCAAAAGGGCGT
TGTTACTATTAAAGAGTACGAAGGGTTAGAGATTAGTACTTGTAGTATATCTAACTTTAATTTTGATTTAACAGCAGAAG
ATGAGGTGATTTTACTTCAAAGTAATTTTAATATTTTCCAAGAAAGTGATAATAATCATTTTGATAAAAATTATTTCTAC
ATTCTAAGTGTTCTTAATCCTAAAAAAATTGGCATTAGGCTTGATCAGTTTGAATTGAGCGTGCAAGAGCTTGGTGCGCA
AAGTGAGAATATAAAATTTAAAGCAAAAAAATTGATCATTGATGTGGATAATATTGAAATTAAAGGCAATTTAAAGATTA
ATGGAACTAAGTTTGAAAATCATATGCACAGTTCTGGTACTCTAACTTATGTTAATAGTAGTGGTGTGCCAACAACTACA
ACCGGAAAAACAGGCCCGATTGCTTAAAATAGTTTTTTCTTTTGCTTTTTCTTTTTTAGTGTAGCTTTGCCAAAGATTTA
TTGATAATTTTTTTCTACCAATAAGATTAAGTTTATTACCTGGTTTGCAAATTCTTTTGTTGCGTTAATTATTTTGCTGA
TGCTGTTGGTTGTTAATTTGGACTCAGCTTTTAGTTGTTCTTTTGTGTTTTTGTATTCATTTTTAACTTTAGTAAATTTT
TCAGCCAAAACTTTATATTCTTGAGCTGTCAATTTGTTGTAAAATTTTGGGTTTGGGTGAAACTTAAAGCCCAAGTCCCA
GTCTATTTGACTTGAATTTTCTTTTTCCTGCCATTTTTTAGCAGCATCTATGACCTTTTTTATTGTGCTTGTTCCTAGGG
GATCTTTAGTGTCTTCAAAAATAAACTCACTTTTGTTTAGCTCTTCGAGCAATCTGTTTTTTATTATTTCTATGTTCTCA
GTATTAGTATTATTAATGTTGCTCTCAGTTGATTCTTTTTTTGCGCTTGGAGAGTTTTCTTGATCCTTTGGTAAATTTTC
AAGCTCTCTAAATTCTTTAGATGTTTCTAAATTTTTTATTGCATTTAGCGCTTTATCTAGAGAGTCTCTAACTTGCTTTA
AGTATTCTTTTGTTATGAATTTGTCATCATTTTTTAAGTGAGTGGTGTATTTTTGGTTTTGTGCTAAGGTTATTGTGTTT
TTGTTTAAAGTTGCATTTTCTAAAGAGTTATTTCCTAAAGTGACATTTTCTTCTTTGTGGTCAAAAATTTTGTCTTTGTT
GTTATTAATTTCTTCTTCTTCAATTGTGGTAAGTATTGTTTCGTTGGTGGTTGTTGAAATTTTAAATTCTACTGTAGTTG
GATTTAAAAATTTTTGCATATTTTCGCCCAATTCTTGATCTGTGATCTCGTCAGAAGCTCCAATTAACAATAATTTTTCT
TGTATTTTTGCAATTTCTTCTTCTGATTTTGCCATATTTGCTTCTTCTGGTTCTTCTAGTGGCATTAAGCTTTCGCTGCC
AAATTCAGATTTTAAGGACATCTCTTGTTTTCCAGGTTCGATTTTTTCAATTTCTAAAATAGGGGGTGTGCTTTGATTTA
TGTTTGATTCAGGTTCTTTTTTTAATTTAGGGTCTGATTCAAGCTGCAAGCTGTTCTTAATGACTTCTGAAATATTTTTT
AATTTATATTCGTTTAAGGCTTTGTTTTTATCGTTTGTATCCATATTTGCATTACAGCTAATAACTAGCAGCAATGTTGT
AAATATTGCAATTTTTAAAGCTTTTCTAAGCTTGCCGTTCAAAGCCTCTCACTCCTTTAAAAAAGAATATTGAGAAACAT
TATACCACATTTTTTGCATTTTGATTTTATTTTTAAATATAAAAATCCCCTTTAAGGGGATTTAAGGGGGTATCATAGAT
TTTGTACTATTTTTTTAAATTTTTATTCTTACTATTTTTTTAAAATTAAAATTTAACAATATATAATGCGTTGCCTTTGG
CTCATTTGTAATTTGGTGTTGAAGTAGTGGTGCTGTTTTTAAATTTTCTAAATTTTTCTAAAACTCTAAGCACCATTCTT
CTTTTTTATATTGATACAAAGGATTTGCTTTGTACTAAGTGTACAGCATACTTAGAATTTTTCAGATTTATCAATAAAGG
AGAACATCGGATGAAAATCGATGTTCCTTTGAATATATTAAGATATTTAAATGTAGGCGTAAGATTTTAACTATTAGCTA
ATAAAATGCTTTTAAAATATGAAAATGATTTAATTGCTCTGCTCACTCTCTTCATTTTGATCATCATCATCTTCTTCTTC
GGGGTTGTTGTCAGCATTTTCTTCTATTGAGGCTTTTGATTGTGGGTTTTTCTTTTTTTCATCTTTTTTTTCTTGTTCTA
ATTCTTTGTGCACATTGTTAAGAATAGAATCTATTAAAATCCCACGACCAATTGCACTGCAAGACACAATAAATATTGAA
AATGAAATAAATATTATTTTTTTAACCATTTAATCATTCCTTTAACCTAAGCAATTTAGATGTAATTATATATCATTGGA
TTTAATTAATCAATTAAATGTATTTTATTTTTAAAGCCCGATTTAATTTTACACTAATTCTTTTTGAATTACTAATTTTA
GATTATTTAAGTCTGTTATTGTGTCTAAAATTTTAGTGAAATTTTTATTCATTTGAAAGACTTGTTCGTGAGGCAGTAGG
TCCAATTCTATTGTTTTTTCGCTAATAGTCACTTTGTTGTAATCTATTGAATGATAATCTTTTTTGTTTTTTATTTGAAA
TCTATAGATAGGATTTAAGTATTTCTCACCAGTGCCCTTTTTAATTGTGTCTTTAAGGTCTTTTAAAATATAATCTTTGG
GTTTTTGGGTGTCGTTTGGGGGATTGAGCATGATGTTAATAGTGTTTTTGTTATTTTTATCTTTAAGGGTTAAGACAAAT
AATAAGTCTTGATTTTGGAAGAAATTCTCAATATTTTTAATTTCTTTGAAATTTTTTAAAGTTGAGCTTTTTGGATTTTC
TGGGGCTTTAAAGTCTAACAATTTTTTATTTATTAAGATGCTCAAAGCCTCCACTTTCCCCTGTGTGGGCAAGATTTTAT
CTTCTGGTTTTAGAAATTCCTTTTCTCTTGTGATGCTAAAATCAAGAGTGAATGTTTGAATCGGATAAGCTTGCTTGTAG
TACTTCTCAATGCTTTTTGGAATTTGATTTGATTCCCTTATTTCTACCGTTTGAATTGATACCGTAGGGATTATTTTTGC
TGCATTTTGTTTCTGTTTTTCAGGCTCTTGTTTTTCAATATTTTGTTTTTCAGATTCTTGCTTTTCAGATGTTTTTTCTT
TGGTTTTTTGTTCTTTATTTATAGATAAATCACAAGACAAGATCAAAAATTTCTAGTAATATTAAAATTACTTTTTTGCT
CATTTATTTCTCCTTATCCTTTGGTTTTTTCATTATATAATTAATATTAATTATTAATAAGTTGTTTTAAAGCTAATTTG
ATTAAATTTATTAAAAATAATAGAAATTAATTATTGAAAAAAGAAGTTCTCTAATGCAAAAGAACTTCTTTGGAGGTAGT
TAAAAGTAGTGTTATTTCATATTGATTTAAATAGTCTACTGGCCTTGATGAAGTATGTAGCTATTCTTAAAGTATAGCTC
ACATTTTAAAATATGAATTTTACTTATTTTTAAAATTTGTACAAAGAAGGCTCGCGTTGGGAGCCTCTTTGAAACGTGTG
TGGGAAGTGTTTAAGTTTAATTTTAATAAATAATTATTTGATAAATTCTTTTAGTCTTGAAGCATTGGTCAATATTTTTA
GTGCATCGTAAATGCTTTGACTTACTTTAATGTAATATTTTTTATTAGAATAATTAGAGTAGATAAGTTTAATTTTATTT
AGACTTTTTTGAAATTTGGCAAAGTTTAAATATTTCCAGCTGTGATTGGTTGATACGTAAAATGAGCTTCCAAATTGCAA
ATTGCCTTCTTTGTCGTTACTTAGAATTGCCTTATTGATGCTTAACAAACTGTGATAATGAAACAAGGGCATTAAATTCA
GTTCTTTTTTTTGTTTATCTTCAAAATTTAAACAACATCTTATGTAATTATTTTCATAAAAATGATTAAAATCTTTGTGA
TTTTTTAATTGAAGTAGGTTTTTTAAACCTTTTTTATCCATACTGGTTTTGTGAGCCAATATGCTAATTGATTTTAACTT
GCCTTTTGTTAGTGTGATTTTATCGTATTGGCCTAAATAGTTTGCTTCTGATTTTATTTCAATTGCTGCTTTTGAATCTA
TGCTGTAAGTTCTAATGTAAAACTGTGCACAAAGAATGGGATTTAAAGGCTTTGCATGTTCATTTTTGTAAATCAGGTTG
TTTTTAATTGCACTCATATTTATCTTTTGTAATATTAAATTTATTTAAATTATTTTTTAAAATATTAAAATTTATGTACA
TACAAATATTTAATTATTCCTCAGTCCAAATTTATTTGTATAAGATATCATTTTATACGGATTTTATCAATAGTTTGTAT
ATTGTTTAATACTTTTTTTTATTTAGAACAAAAAACCAATTGATATTGATTATTTTAAGATTATATTTTAATATAATATC
AGTTTTAAAGAAGGAGAATAAACAATGACAAAATTAATGTACGCTATATTTTTGAGTGCAATATTATTTGTTGCTTGCGA
AACTACAAGAATTTCAGATGAGATGGAAAATACTAGCGATGAAGATTCAAAAGTTACAGCTCCAATGACAGATAAAGATA
TGATGAAGTCAATGCCAGACAAAAATACCAAATCAATGAAGCAGCCTATGACAAAGTCAATGAAAAAGTAATAATACTTG
CTTGTAAATTAATTTAAATACAGTACTAATAACCATTTATTATTTTGATTTAGAAAAATTAAATTAATATTAAAATTAAA
TATAAAAAAGGGGAAAGAGGTTTTTAAACCCCTCTCCCCCCTTTTGAATGCAAAACCAGTATTACTGAATTGGAGCAAGA
ATATTGGTAGTCGTGTTTACTAAGTCCAAAATTATATCGTGAATGTTTGCAAATTGAGCTCTTGAATTTTTTGATCTTAA
GGTGTCATTTAATTTTGAAACGTCAGTTTGTAAGTCAGGGTTAGTATTGTACTCGTCAATAAGGTCATCTGTGTCTTTTA
GCCATTTTTCTTTAAGTGATGTAAGTTTTTCAAAATCATTGTAGAGTGTTTCCAAATTAGGTTTGTTTAGCTGTTGTAGT
TTATCTTTTACATTTAGTATTTTTGCGCTGATTTCTTCCATTGCTAATTGAATGCTAAAGCCTCTGTTTATAAGAGTTTC
TTTAACCAAACCTCTGTAGTTTGAGTCTTGGCTGAGTTTTGATAAAATTTGCCCAAGATTAAAAATTTTTCCTTCGTTGA
AATTTAAAGATGTGTAAAGCATCCTTCTCTCTTCTGTATATTCGTGGCTGTCAAAATGCACTGTTGAGTTTGCATTGAAA
AATATTTTACTAAATATTTCTGCTCTCATTCCAAATTGGTCATTAGGTTCACCCCTGGAAGAATCCATTTCGCTTATTTG
AATAATATTCTCAGATCTGTCCAGTATTTTTTGTATTAGCTTTGCAACTTCAGGATCTAATATTTTTTTTGGAGCATTGT
TGGCATTAGCGTTGGGATTATTTTTTTGTTTTGAAGCCTTTGAATTTGCTTTATTTTTTCCAGCTGCGGGCTTTGTTGGA
TTTTTTAAATTATTAATAGCAACAAGCAGATTTTCTACTTTTCCTTTCCTTTTCTCTTTTTTATGCTTTTTGCTTTCATT
GCTGTCTTTGACTTCCAGAGAGCAAGAAATCAAAATTAGCACAGTTAATACATGCAATAAAAATATTGCAATTAATTTAT
TATTTTTCAAAATGTTACCCTTCAATAAAAATTTTAAGTAATTTATATTAATTAATAATTTTAATTACCCCATTAATAAC
TTTAATTCAAAATTGTTATTGTACAAGAAGAATTCAAAAAAAAAAGAGAGCATGCGCTCTCTTTGGGTACAAGGTCTTAT
TTTTTAATTATTTTTTAATTATTATTAAATTTAAATAATGTGTCTAAGTGAAGTAATGTTTGCTCGGATTTCAAGCAAAG
AGAAATCATAGTATCTTTATATGTTTGCTCAATGTGGTCGTTTAGCTTTTCTGTATTGTATTGTAGCTCCAAGGTAGCAT
TTGAGCTTTTAATTAGTGTTTCTATTGTGCTAAGCCATTCTTTTTTTATTAAGGTTAAATCAACAATTAAATTATAAATT
TCTTCCAAAGTATTTTTGTTAAAATCATTTGCTTTTAGCTTATCCATGTTGATTGCTAAATCTTCAAGTGCAACTTCAAA
TCCTTGTTGGATTCGTATACCACCTGATATTTTTTTTATTGTATCGTGGGCTTTTGGGTCTTTGTAAAGTTTGTTTACAA
TCTCTGCTAAATTGAAAATATCAGTGGTGTTATAGCTTAGTGATGAATAAAATTGTCTTCTCATTTTTTGAGATTCTGCG
AGGCTTGAGTTCATTTTTTCTTGAAGCCTTGTGCCATTTGTGGAGTCAATTTTGTAAACATTAAGCAGTTCAAACATGCT
ATTTTTTAGTCCAAATTGGCTGGGTATTTCTGTTTGAAGTTTTTCTTTTTTTATTATTGTCATTTCTCTTGCTAAAATTT
CAAAAAGCTTGTCAATTAGATCCGCTTCGCCTTTGTTTGAAACTTTTAAGTTTTTTGTTGATCTTTGATCTTGTGTTTTT
GTGCCTTTTTGAGGACTTAATTCATTGTATTTTGTTTCCGTAAAGCTTGCTACTTTGTCTTTGTTGTCTTTGTTGTTTAG
ATCGCAAGAGAAAAATGTCGTTATCCCCAATGTTATTAATATTGATAATTTTATTTTATTCAAAATTTGGTCCTTTAATA
AAAATTTTAAGTAACTTTAATTATTTAAAATTAATACTTAATGATTTAAATTTAGTTCAAATTTGAAATAGAACAATAAA
AAAAAGAAGAGTCCAGTGCTCTTCTTTTGATTAAATAGTTGCAAAATAGTTTATTTTCGTTTTTTAAATAAACTATTTGA
ATTACATTATACTAATGTATGCCTCAAGAACAGACTGGCGAGCATTTTGCATATTATCTAGGTATCTTTTTTTAATGTAC
TCTGCTAAGGATTTGGAATCGCTTAAACTTGAATTAGAGCTAGCATTAGCAATAAGCCCATCAGCTTGTCTTGACCATTC
TTTTCTTTTATCTAATATTTGATTTAGTTTTGATTTAAGCTCTTTTAGCTTCATGGTGAAATCAAAACTGTTAATTTTAG
CGTTTAAGTAATCCTGGTTAAAGATTTCAATTTTTTTATTTATTTCTTCTAGTGCAAGTTCGAAAGAAATTTGTGTTCCA
AGCCCTGATATCATTAATTCTCTTATTAAGCTGTGATTTTGATTCTCATTGTAAAGAGCTTCCATTATTGATCCAAATTG
TTCAATTTTGTATTGATCAAAATCCATAAGCGCATAGAATTTATTTCTTTCATTTTCTGCTTCTGGTGTGTTAGAGTTAA
GCTGTGGCGCGTAACTTCTGTCATAAACTTTAGCACTTGAAATAACATCTAGCAGTTCAAATGCAGAATCTTTCATTTTG
AATTGATCGTAAGTTTCTCTAAATCCAAAGTTGTTTTGTGTTTTATTTTTTTCTTCAGAAATTGCTCTAATAAGTTCGTT
TTTTAATGTTTGTAATTTACTGCCAGAAGATGTTGTTGTTTGTACAGCAGAGCTTGAATTTGTTTGCTGTCTTGTTGGTT
GACTAAAGCTGTAGTTTAAGGCAAATGTTGGCAGCCCGCTATTTCTGCTGTTAAAAGTTCTTGTATTTCCGGGTACGGTT
GTAACGGCTTGAATAGGTATTCTTTGTTTTGTTAGTGATGCAGCTCTTGCTGCTGTTGTTTTTGGCAGATTTGACAGATC
TGCGCTAAAACTTAAGCTTTGCAATTGTGGGCTTGGTGCTGCTTGTTGATTTTGTGATCCTTTATTTGGTGTTGTTTGTG
GTTGATTTTGCGATCCTTTATTTGGCGCTGCTGCTACTGTTTTTGCCGCTTGCGATTGTTTTTTTAGCTCTGCTGCTACT
TTGTCATTGTCAGCAATTGGTATATTTTTTGTAGCATTTGAGTTTGTATCAGCACTTGTTGTTTCTTGATCATCTGCTGC
CTTATTAAGTATTCCTTTTACTTTGTTTTTATAATCTTCATTTAGATTGGCATCAATCGTGCAAGAAAATAAAAACAATC
CCAAAAGCTTTAATTGTATTAATGGTTTGATTTTCAAAATACTATTCCTCGATTTCTTTTTAATGAATTTTAATAATCAA
AATTAATTAAAATTTAAAATTAATTATTAATTAATAAAAACTTAGTTCAAATTAAGTAATAATCAATAAATATAAATAAA
AAAGAGCAAAGACTTTGCTCTTTTTATTTATTCTACTACTGGCCCTATTATTTCTCTATTTTTGCGACAAGTTCTTGTTT
TGAGCCAATCAAAGCACGAACACACAAATGAACACAAAAGTAACGTTTTTCCCAGTTTAGTAAACGCCAATTTGTATTTT
TTCAAAATATATTCTCCTTTTGTAAAAATGTAGTTCTGGGTACAAAATAATTTTTATTACATATTATAAATGTATATCAA
ATTATTTAAAGTTTAAATTTAAACTATTATAAAAATTGAAAGACATTGTTGTGTTTTAGTTTGGATTTATATTGCAAGTC
TAAAAAAAAAAGAGAAGAATTAACTTCTCTTTTTAAAATATCAAGTGCAACATATTATTTTTTTCTTAAAGATTATTAAT
AGATAGGCTCAAAAGAATCAAGGCTTTGGCAATATTTATTAAAGTGCTCTGCGAGTGCTTCTGCATTGTCTTTAATGTTG
TTGGTATTTTGGCGGTAAGCTTCAAGTGTTTCTTTTAACCCTTTTTTAAACATTTCTTTTAGCTGTAATTCAAATTTTAG
GAGTTCTAGCAGCATTTCTAAATCTTCTTTGCTTTGAGTTTCTAGTTCTTCATTTATTGATTGTAAGTGCTTGTCTAAAT
GTATTTGAATACCCAGTGCGCTGTAATAAAGGAAACTATTAATCATATTTGTGTTTTCGTGATTATTTTTTAGTGTTTCA
AGAATTGTTTTTAATGTCTCTATATTTTCTTTTTTATAATCTAAAGATGAATAAATCATTTTTTTTAAAAGCATTTTTTC
ATTTTCGAGTGTAGCATGAGAAACAAAATTATCTAGGAAATCAAGTTGTTCTTTGGTAATTTTATCTATTTGTATATTAT
ATTTATTGTTTTGAGTTTCCAGCTTTTTTCCAATTTCTTTTAATTTTGAGTCTGTAGTTCCCATTAAATTTTCATAATAA
GACCTGAAGTCATCAAATTCATCTTCAAAATTTTGAGTGTTTTCTTCCGGATTGGTGTTTTTCTCTAAATCAATGTTTTT
TCTCAGGTTGGTGGTTTTTTCTGGATTGGTATTTTTTCCCAGATTGGTGTTTTCATTTGCTTTGGGATCGATTTTGCTAA
AAGGTGCGCATGAGGTGCAAATTAAAGTTAATATCATTGCAATAATATTAAGCTTGATTTTATTTAGTTTTTCTTTTTTC
AAAATGTTCTCCTTATAAATTAAAACTAATATTAATTAATTCTAATATAAAATAATAATATAACTATATTACAATAATTG
TCAAATAACAATATTATTATTTAATATTTAAAGATTAAATTTTATTGTTATTTTTAGATTGGATTTATTTGGATTTATTT
GGATTTATATTGCAAGTCTAAAAAAAAAGAGAAGAATTAACTTCTCTTTTTAAAATATCAAGTGCAACATATTATTTTTT
TCTTTCTATTAGTAAAAGGCAGGTTTTAAAGTATCAAAATCTTTGTAATATTTATTAAAGTGTTCTGCCAGTATTTTCTC
ATTATCTTGAGTATTTTGATTGTAAACTTTAAGAGTTTCGTTTAAGGTTTTTTTAAGTCTTTGTTTTATCTCTAAGTTGG
ATTTTATTTGCATTAGCAATGATTTAGATTCTTCTTGACTTAGATTTTCTACTCCATTTTGTATTAATTCTAAATTTTGC
TCTATTTGGAATTGAATGCCCCATGATATGTGATAAATCAATCTTCCAATTATATTGTAATGTTCGGAATTTTTTTTAAG
TATTTCAAGAATTTCTTTTAATTTTTCTATATTTTCTTTTTTATAATCTAAAGATGAGTAAAGCGTTCTTTTTATTTTCA
TTTGGATATCTTCATCAATAAGATCGTAAGGACCAACTTTAAAAGTGCTTAGGAAATCAAATTTTTCCTTAGCAATTTTA
GCTATTTGTATATTTTCTTCTTTTTTTTGATCTTCCAGTTCCTTACCAATTGTTTTTAACTCTGAAGCGATAGTTTCCAT
AATTTTTTCATCAGAAGCGCTAAGGTCTCCAGATTTATCTTCAAAATTTTGGGTGTTTTCCCCCGGATTGGTGATTTTTT
TTGGCTTAGTGTTTGCATTTGCTTTAGGATCGATTTTGCTAAAAGGTGCGCATGAGGTGCAAATTAAAGTTAATATCATT
GCAATAATATTAATCTTGATTATATTTAGTTTTTCTTTTTTCAAAATACTCTCCTTATAAATTAAAACTAATATTAATTA
ATTCTAATATAAAATAATAATATAACTATATTACAATAATTGTCAAATAACAATATTATTATTTAATATTTAAAGATTAA
ATTTTATTGTTATTTTTAGATTGGATTTATTTGGATTTATTTGGATTTGGGTTGTGAGCCTAAAAAAAAAGAGAAGTTTT
AACTTCTCTTTTTTAAAATATAAAGTTCAATATATTAATTTTTTTATTAAAATTAATAAAAGGCAGATTGTAAAGAATCA
GAGTCTTTGTAATATTTATTAAAGTGTTCTGCTAGTACTTTATTTTCTTGAATGTTGTTAGTATTTTTACGGTAATCTTC
AAGAGTTTTGTTTAGGGTTTTTTTAAACTTTTCTTGTAGCTGTAAGGCAGATTTTACTTGTTCTAGCAACGCCTCTAAAT
CTTCTTTTGAATTTTCTTTGCTTAGAGTGTCCAGTTTTTCATTTATTGATTTTAAGTGCTTTTCCAGTTTTAATTGAATA
TCCAGCGCTATGCGATAAAGGAAATTTGCAGCAATTTTGGGGTCGTTTTCGTAATTATTTATGAGTTTTTCAAGAATTTC
TTTTAATGTCTCTATGTTTTCTTTTTTATAATCTAAAGATGAAAGAAGAAATCTTTTTAAAAGCATTTTTTCATTTTCGT
TAGCTAGTTCATAAGCCCGAATATAAGTATCTAATAGGTTAGATTCTTCATTAGTAATTTTGGCTATTTGTATATCGTAT
TGATTTTTTCGAGCTTCTAGCTCCTTACCAATTGCTTTTAGCTCTGAAGCGGTAGTTCCCATAAATTTTTCATCAGAAGC
GCCAAGGTCTCCAGATTTATCTTTAAAATTTTGGATGTTTTCCCCTGGATTGGCGGGTTTTTTCAGTCTGGTGTTTTTTT
TAAGCTTGGTGTTTTCATTTGCCTTGGGATTGATTTTGTTAAAAGGTGCGCATGAGATGCAAATTAAAGTTAATATCATT
GTAATAATATTAATCTTGATTATATTTAGTTTGGCTTTTTTCAAAATACTCTCCTTATAAATTAAAACCAGTATTAATTA
ATTTTTAATATAAAATAATATTATAATTATATTAAAAATATTGTCAAATAATAATATTATTATTATTATTTGATTGAATT
TATTTAGATTTATTTGGATCTGGGCTGTAAGCTTAAAAAAAGAGAAGTTAATACTTCTCTTTTTTTAATTAATGTCCCCA
GATGCATTTTTTAAATTTTCGGTGTCTTCTTTTGTATTGGTGTAGCTGTTTACTTCTGGAGCCATTGGACTAACGGCGCA
TGAGATGCAAATTAATTAAGGTCAGTGTTGCTACGATGATGCTAAGCTTGGTTGTGTTTAGGTTAGTTGTTATTAGATTA
AATTTATTATTGTGTTTTAGTTTGGATTTATTTGGATTTAGGTTGTAAGCAAAAAAAAAAAAGAGAAGAATTAACTTCTC
TTTTTTTAAAAAATATCAAGTGCAACATTTGTTTGTTGCTTATATTATTGGTTTAATTAGTTTTGTTTAAATTCAGCACT
GTAAGTAGAATAATCAAATATTTGGCAATTTTCATTTATGTAGTATGCTATGTAATATTTTTTATAAGCATCTTCATTTT
TTTCAAGTATTTCTGTATCAAGACTCTCTGTAATTTTTTTTACAGAGTACTCTTCTTTAATTTTTTGAATTTCTGGGTAA
ACTTCTTTAACAGTTTTTTCTAAAGTTTCTTTGAACTTTTCTTTTAGCATTAGGTCAAATTCTGCGTGTATTAGTAGATC
GTTTAATTCCTCTTTTTTTTGTATTAATTCTAAATGGCTGTCTAGTTGTTCTTGAATGCCCAGTGCTTTGTGATAAAGTA
GTCCTATAATTATATTTTCGTAATCGGGGCTGCCTTTAAGCGTTTCAAGAATTTCTTTTAATTTATTCATTTTTCTGATC
TTTTAACTTCTTGGTAAGTGCTTCTAATTTTGAGACCTTAGTTTCTTCTTGATATTTTTGATTTAAAGACTCTGGATTTC
CAGATTTTTGGTTGCTTTCTTTTATATCGGTGCGGCTTTTTACTTTTGGACCAATTGGATTAACAGCACATGAAGTGCCA
ATTAAAGTTAGTATTGCTGCAATGATATTTAGTTTATTTTTTGTCAAAACACTCTCCTTATGCATATTTATAAGTCAAAA
TTAATGGTGATTGATTTTAATACAAAATAATATAACTGCATTTCAAGATTTGTCGAATAACAATATTATTATTTCATATT
AAAAAATCAAATCTCTATTTTATGTTTTTAATATTTTAAATTTTTTTAATGTTAACCTCCTTTAATTCGTACACCAACCA
CACATACACCACCAATTAGTAGTGTATGTGGTCACAACAGGTTTTTAGCGGTGTTTCAATATTGTTTAAAATTTGCATAC
TTTTATTTGAGTCGAGTTCATGCTCGTATCCAGCCCTTATTACTTCTCCGAGAATTTTTCCATCAGCTTTGCATCCTCCC
GTATTTTTGTCATATTCGCCAATAATGTTATCGACGATTTTTATCCATGAATTTCTCTCTTGCATTAGTTTTTCAAAATT
TTCCTGAATCTCTTTTACTGTTTTTGTTCTAAAATTAAAAATTAGGCGCTTTTGCTCGTCTTTAGTTAAAATATTAACAG
CGCTTTCAAATGCTTCTTGGATTTTAAATCCTGTCCAAAAAATTAAACCAATAAGTGTGTAATGGTAGTCGTTTGAGCTT
GATGTTTGCGCGAGTATTGTGGCTAATTTTTTGATTTTATTTTCATCATAATTTAAAGATGAGTAAAATAATCTTCTAAG
TCGCTTGTCTTTTAACATAAAGTCAATATTATTGTCTTTTTTTTCTGTGAATAAAGTTTTATTTATTCCAAATTGATCAT
TAGGTTCGATTTTTTGAATATCCGTGTTTATTGTTTGAGCAAACATTTCGATATTTGGACCTATTTTATTAATCAATTTT
TCATTCTCATCAAATTCTTGTGCAATTTTTTTAATTATTTTTTCTTTTTCATTTTTAAAGAACTGGCTTTGTTGTAAGTT
TTGAAGATTTTGGGTGCTTACAATCTTTTCTGTTTTTTGTAAAACTTTAATTTTTCCAAGTTTAATAGGGCTTGATTGTA
ATTCACTTATCGCTTCTGTGTTGTTTGATTTAGAATAAAAAGAGCATGAGAACAGTAAAGTTATTTGAAACAGTTTTAAC
GTTTTCCAAATTTTGTTTCTTTTCAAAACGTAATCCTTAAAAAAAATTAATCATTAGTTTTATTTGGCAAGCTCAATATT
TTTGATTTCTAATATAAATATATTTCAATTTGTTTAATTTTCAATGTTTTTTTATACATTTAAAATACAAATTAATAAAT
TAATTGTTTAAAATATTTTTTTAAAAAAACTTAAAATATTTCGTTTGGTTTTTTGAATTTGTTAGCAATGTAATTAGTAT
TGATCTTAATGGCAATGTTTGCTAAGGTGTATTAATTTTGAAAATTTTTTGTTATTAGCCTTGTTTTTGTTTGTGATTGA
GTTATATTTTTCATGTGTTATTTTATAATAATAAATCTAACTATTATGAAATAACACCGTTCTCCCCATTTTAATGTAAA
ATCTAAGTGTTTAATCTTTATTAAAACCCTTTATTTTTAAGGTCATTCTTAATTAAAAAAGTTAATTATATGTTTTTATT
TAAATATGTATTGATTCTAATTTAGTTATGTTTTAAAATAATAAAAATAAATGTTTAAATAAGGAGAATTAACAATGACT
AAAATATTTAGTAATTTAATAATTAATGGATTATTGTTTGGATTTGTAAGTTTAAATGTGTTTGCAGATTCTAACAATGC
AAATATTCTCAAGCCTCAATCCAATGTTTTAGAACACTCAGATCAAAAAGATAACAAAAAATTAGATCAAAAAGATCAGG
TTAATCAAGCTTTAGATACTATTAACAAGGTAACCGAAGATGTTTCTAGTAAATTAGAGGGAGTTAGAGAATCATCTCTT
GAATTGGTAGAATCAAATGATGCAGGAGTAGTTAAAAAGTTTGTAGGCTCAATGTCTTTAATGTCAGATGTTGCTAAAGG
GACTGTTGTTGCATCACAAGAAGCAACTATTGTGGCAAAGTGCTCAGGAATGGTTGCTGAGGGTGCAAACAAGGTTGTTG
AAATGTCTAAAAAGGCTGTTCAAGAAACCCAAAAAGCTGTTTCTGTTGCTGGTGAAGCAACATTTTTAATAGAGAAGCAA
ATAATGTTAAATAAATCCCCAAATAATAAGGAATTGGAATTAACAAAAGAAGAATTTGCTAAAGTGGAGCAAGTTAAAGA
AACTTTAATGGCTTCTGAAAGGGCTTTAGATGAAACAGTTCAAGAGGCTCAAAAAGTTCTCAATATGGTTAATGGTTTGA
ATCCGTCAAATAAGGATCAAGTATTAGCAAAAAAAGATGTTGCAAAGGCTATTTCTAATGTTGTTAAGGTAGCTCAAGGC
GCAAGAGATCTTACAAAAGTAATGGCTATTTCTTTATACATGAGATAGTTAGATATATAAATTTATAAATAATTAGAGGT
TAAAGCAAAAAGGTTTGAAGCTAATTATATTAGCTTCTGCCTTTTTTATTTAATAAGGTCAATATTGATCTCCCTATTAA
GACTGTTCTTATGATATAATATATTTTCGTTATGAATATTTACATTTTCAATATTTACTTGCATATTTATATTCTTAACT
AATAAAATTTGCCTTAAGGAAGGAGAATTAATTTTTGAATAAAGAATATAAAATTTTGGATAATGGGTTTTTAAAACTTA
TTGATTTCATGGGAGATGATAGGAGAATAGTTAAGGCTGCAAGGATTTCTTATCGAGAAGAGAGCGTTAAAAGAAAAGAT
GCGGAACTTATTGACTATTTAATAAGAAATGGGCACACAAGCCCATTGGAGCAGGTGGTTTTTACATTTCATGTTAAAGC
TCCAATATTTGTTGCAAGGCAATGGATGAGGCATAGAACGGCAAGGATTAATGAAGTTTCTGGATGCTACAGCTTGGCAA
GAGAGGAATTTTATGTCCCTTTAGAAGAAGATTTAAAGTGTCAAACTTCTAGTAATAGCTCTGAAAAAGAGTTTAAGTCT
TTGGAAAAATTGTCGGACAAAATAAAGCATCATCAAAAACATTCTTATGAGCTTTATCAAGATATGATCAATGCTAATAT
TCCAAAAGAACTCTCAAGAATAATTTTGCCCTTAAGTTTATATACCGAATGGTATTGGCAAATTGATTTAAATAATCTTT
TTCATTTTATTAAATTGCGATTAGCCCTAGACAGTCCAAAAGAAATTAAAGAAAATTCGCCAAAAGAAATGCGCGAATAT
GCTAAAGCATTGATAAGCATAGTAAGAGAAATTGTGCCCATCGCTTTTAACAGTTTTGAAAATTATTTTTTAAGAGGAAA
GAGATTTTCCCACGAAGAGATAATTGCAATTATTAATGCTTTGGATTTAAATAAGCTTAGTATGGATGCTGAAAAATTGA
ACTTATTGAAAGATAAGCTAGGAATTGATTGATTGTAAGTGTGTATTAGTATTTAGTTGATAAATTGTGGATTTGCGATT
TTTGTGCGACCAAAAACTTATTTTTTAGCATAAGGTGCAATCTTTAAAAGATAGTTTAAATTGTAAATTAAATGCTATAA
AATGCCTTTTAATAAGAGTTTATTAGTATACTAATAAACTCTTATTTTA
