# Supplementary material for: Characterization and genomic analysis of the Lyme disease spirochete bacteriophage ϕBB-1
Source: PLoS Pathog. 2024 Apr 1;20(4):e1012122. doi: 10.1371/journal.ppat.1012122 (PMC11008901; doi:10.1371/journal.ppat.1012122)
Supplement: S2 Data — (ZIP) [file ppat.1012122.s007.zip › UM-CA-11.2A_fasta/cp32_1.fa]

>cp32_1  (30,408 bp)
ATTTTATTGACAAAAACATTAGTTTTTGATATCATGCACGTAATTTAATAAAGAGAAGTAAAAAGGTGTGTGATTTAAGA
AAAGCAAGACTAATAGATAAAATAAGTTCATTAGAGCTATATAAATATTCAATATTTTTTAGAAATTACATTGAAAATGT
AGCAGAAGACTGTCTCAAGAACGGACTTGTTCTTGAGAGTGCTGCCCACAATGTTAGTGAGCTTGAACTTGCTAGATTAA
AGGTACAGCTTAAGAATGCGTTACTTAATTGTATTATAAGCTACCGTTTTCATGGAATTGGATATGTTTTAGTAAAAACC
AAAGATACACTATTAGACCTTGAAGAATCTGTTAATATAGAGTTACCTATTGGATTTGAATACCTTGATTATGAATCTGT
AAGAGATTTAGGAGTTGATTTTGATTACATAACCTACAAAGTAAAATCCAATAATAAGGACAATTCGTTATCTGCAGTTA
AAATACATAAAAGTCGACTTATCATATATGAAAACTTTGATTATATCTTAAAAAGATATGTTCCGTGTTATACGGAAAGC
TTTTTGCTAGATATTTATTTATTTGAAAAAATATATGTTGAGATAGAAAAACGTATTGAAAACCACAATTTTTTGTTTTA
CAAAGATGAATCTTTAGTTCAACTACAAGATGCACTTTCTAGCGCAACAACCTCTTTAAGTGCTCTTACTAAGAGTAATA
ATAATGATAGAGGAAGTGGTATTTTATCTTCTTTTTTGAGAAAACAAAATTCAAATAATCATAATAAAGATATTTCTAAT
TTACGTAGTCTTAATGACTCATTAGCACATGAGCTTGCTAGGCTTAAAAGCAATCTTAACAATGAGGGAATGTTTTATAC
TGCCACTCCAAATGCTAGTTTAGAAGTTATTAAATACGACCTTAGCTACTTAAAGGAGGCTTTGGCATTAATTAAAGCAA
AAATTGGGGCTGATACTAAAGAGCCCTTAACAAGAAGTTTTAATGAACAAGCTAAAGGACTTGGAAATGATGGTAAAGGT
GATAGGAGTAATTATTATGATTTTTTAAAAGGGGTACAAGAACAAGTTGAGAACTCTTGTAACTTAAAGCTTACAAAATA
TTTCGGACTTGATATGAAGTTTAATTCGCTAATTATGTTAAGTGAAGATCAAAAAGTAGAAAGAGATATAAAGCTAATTG
AGCTTTATAGTAAATATAGCCAGCTTATACAAAGCAATTCCTTTAACGATGAGGAGCTAGCTATTTTAAAGGAAAAATTA
TTCTCATTTTGAGAAAAGGAGCTAAAAATGATTGAAAATGAAAAAAAAGAAGAAAAACAAGTAATTGAGGCACAAGTCAA
AGACGAGTCTCAAATTAAATCTGATACTAAGGTTATAAGTGTTGGTGAATTTGAAGAGTATCTACGTCTTAAAGAGCAAG
CAGGCAATGTAAACTCCAAAGAGGTAAAGAGTGATTTAAGCATAAATGAGCGAATCACAAAAGAACTTGCAGAAGTTGAA
GAGAGAGAGCGTGTTGAAAAACAGTTGTTATTAGAGGCGGAGCGCATTAATGAAATTGATACTCTTGCAAAAGCGCATCT
TAGCAACCATTTTAATAAAGAAGTACTACTTGCAAAGGGATATACCCTAAAAGACATTATGCAAGCTCAACGTAGAGAGC
TTGTTCGCAAGTTTGTTCCAATTGAGCAAATAAAGGCCATTGCTAAAGTATCAGATATAAGTCATATAGATGGGGAGATT
TTAGAGCAACTTGTTTCTTTAGCCAAAGTGAATATCAAATTAAGAAAAAATGTGAGTATGAATTCTTCTTCTGTTAATTC
TATCAAAGGCAATATTGTTGCTAAATCAGAAGAAAGAGTAAGTTTACTTGATTCTAATTTTGTTCCAATTAATTTTACGG
AATTTGTACAAGCCATAAGTAATACATACAAGCAAAGACGAATTCAATTTTATGAAAATCTAAAAAGATATAAAAGAACA
AGTATTGCTTAAAGGAGTTTTTAATGAGTGATATTACAAAAATTAAAAAAGAGTTTGATGAAAAAGTTGCTGAAATTAAA
GCATTAATGAAAAATCCACAGCAAGATGCTGGGTTACTTAGCAATTCTATAGAGTTTAAAGATAAAAATCTAATTTTTTC
TAATTCTGATGGAGTTTGTACTAGTAGTAAAGATAAAATAGAGAATTACCCTTCTAAAGGGTATCCATACAAACGTGGAG
TCAAGTTTAGTTTTAGTGCAGACGGTACAACAGAACTTGAAGTTGAAGCTGGTGGTGGAGATGATTTATATGGGATATGT
ACTGACATAGATGAATATACTGGGATGGCAACTGTAATTCCAATTACAAATAATTTTACAGGATATTTGACTTTTAAGAA
AAATGGAGAAAATGGTGTAAAGCCGGGTGATAAACTCCATTTTAATCAACATGGGGAACTTGAAAAGGCGACTGGAAATC
AGCATTCTATAAATGCTATAGCGCTTTCAAAAGTTCATAAATTAACCAATGATTTATCTATAGTGCTTGCTAGTGTTTTT
GGAAATAGAGCTTTAAAAGGTAATTAAATTATGGCTTTAAAAGGTAAAGAGCAAGGTAAAGATCTTGATGTTATTGATAA
TCCACAAGTGGGTTTAGAGGCACAAGTTCCATCTGTTGCTCCTAGATCTAAACGTCAAGCAAGGCAAGCTGAACCCGATG
GACAAGCAGAAGACCCCTATTTAGACTCAGTTAAATCTCTTGATGATATCCTTTTGAAATTCAAAAAATATACAAAATCA
ATCAGTTCTACTGAAAATGGGGTTTTTGGTAGTTTAAGCAGTTGTTTTAAGTCTAAGAATGAGCGAGTTAATGCGTATTC
CTTTGCATGTTCAAGTTTTACAGACAAAATAGAAGAATATTTTTATAATCCAGAAAATAGTTTTCCATATAAGCGTGGGG
TAAAACTTGTCCCAAAAGATAATTCTATATATGTAGAGGCTAGTGCAGATACTGATGTTTACGGGATATGTGTAGATGTC
TGTGAATTTAGCTGTACTGCTTATGTTTTGCCAATTACTAATAACTTTGAAGGATACCTTGTTACAAGAAATCCACATAT
AAAATCAGGAGAAATATTAGATATTAGTAATAAAGGGGTTATTATCAAGGCTGGTGGTGGGCCCCCAACCATGATTAACG
CTTATGCTCTATCTGATGCATTTACAATTAATTTCATGCCGGAAGATGAAGATTTAAAGCAATCTAAAGTTCAAAATGCC
AAAAAAGAAGAGTATTCTATTAACTTGGTAAAAGTTGCAATTTTTGGTAATAGGGGTCTTGAAAAAATAATAGTTCCCAA
TGCTAGTGATGCAAGATTGGGAAGGCAATAGGAGATAATTGAATGGCAGATACAACACAATTAGTAAAAGACTATCAAGA
GAAGAGAAGTAAACTTGAAAAGTTTATGAAAAATCCTCAACATGATTCTAGTTTGATTAGCAATTCTAGTGAATTTAAAG
ATAAAAACGTACAATTTCTGGCCTCTGGAGGGACTAAAACCAGTAAATTTGATAAATTGGAAAATCATTCATTTTTAGGG
TATCCATACAAACGTGGAGGCAAAAGGGTTATTCAAGAAGCAAAAGACAATGAGGCTCACTATGAACCTCATGTTGAGGC
TGGTGGTGGCGAAGATTTATATGGAATATGCATTGATATAGACGAGTTTAGTAAAACAGCGACTATTGTTCCAATTACCA
ATAATTTTGAGGGTTATTTAGTAGCAAAAGATTCTACAGTTAAAACAAAAGATAAACTTGTTTTTAATAAAGATGGCGCC
CTTGAAAAGGTTGGAGCACAACAAAATAAGACAACTATTAATGCAACAGCATTGTCTGATGCAAAGCAAATTAGCAATGA
TGTTTATTTGGTAAAAGTAGCTGTATTTGGAAATAAGGCCATACAAAAATAATTAGATCTAGGAGGTAAAAAATGGAATT
ATTTGATGAAAATTATTATGCAAAAGCAGTAGCAAATATTATAGGGGAAGTTAAAGATCCTATAATGTATAAATGGTTCT
TACCAGAACAAATTGAAGATGTTGATTTACAAATGGGTTACCAAAGAACTGTAAAATGGGATGCATTTCTAAATGCTAAT
CCTACAACTATTGCCAATGAAGTTAATACTATCTCAACTATTGGGTTTAGTTCTGAAGTGGTACGACTTAATTACCTAAA
ACTTCAGTACAAATTTAGGCACTTAAAGCAGACTTCTGAGAAATTTTATACTTCAGATTCGTATATTGGCGACATTAATA
ATAATTTATTGCCATTTGCACAAGCCTATAAGCTTGCAAGTAGCGAAATTATCAAACTTATTAACCATTTTGTACTAACA
GGCACTGTTTCAATTCAAAAAGATGGTAAGAATCAAAAACGTTTACTACCCAACATGTATGGACTTCTTAATATGCCCGA
ACAGATAAAAGAAGATGTTGATAAGAGCGACAAGGATAAGATGAATAAAATATTTGAAAAAATTGAAGCTGGACTTTCAA
AATTAGAGCTGGGTGACGAATTTTCTACACCTATGATGGTAATAGTTGACCCTGCAACTTCATTGAAGTTAGTAAAACCA
TATGCTTCAGAACAGTTTCCTCCAATTAGTTGTGAAAAATGGGAAGATGTTTTGATTCAGACAATTAAAGCCATTAATAA
TCGAGAAGAAGTTTACATTGAAACTTCAAACTTGTTAAAACATCAAATACTTATTTATCCATTAAATCCAGAACTTATTA
AATTTAAACCTAGTAAGTATATGTTGCCTACTCCTAATGAACAAGTGGATAAAGATTCAACTGATATTGCACATTCATAC
ATTGATTTTGTTTTAGGTGGGTTGTTAGCTACTAAAAAGACTATTTTGCAAGTACACATTAAACAAAGCTAACCACATAA
GGTAAGTTAAAATGAGTGAACAAAAAGATTTGCAAACTCAAATTCAAAATGAAGAAGAATTTTTAGTCACAAAACTTCAT
TCTGAAGTGTTATTGCTATTAGGAATAGACCAATTTGCACTAAGCAGGCAAAATTTTCTACTTCATTTATCTTTACTACA
AGCTATTCTAGTAACACGTGGTATTGATGCTAGTTCACTTACATATGAACAAATATTTTTACTTACCTTTTACCATATGG
GTTGTCAATTAAGAAAACAGGGAGTTGTTCGAGAATTTGAATTTGATAGGATCAAAAAAGAGAAATTCAATGAACTTGAA
CTTGATTATTATCCTAGTAGCAGTGGAGGCGAAGAAGGCGGGGAGGGGGGTTGTGGCTCAAACAAGAATTTTTGTTCACA
ACTTGATGCATTTTTAGAAAAACTAAAAAGAGAAACTTCAACGCCATCTTGTGTGGGAGTTGTCTAATGAATGGTGTTAG
AAAAAGACTTTCTGATATGTCATTTCGCATGATCAACGTATTTAAGGATCCTAAACCCTTAAAGTTTTATAAAGGTACTG
TTGTAAAGCTTGAAAATGATTCTTCTTATCAGAGAGTATTTGATAAAAATAAGTACACTGAATTCGCAGGAGTTATTATT
GACATAAAGCCACAAGAACTTGCAATTCTTTATGATTCTGATATGTCTGATATTCAAGGATATTCCAAACTTTACACATA
TCAAGACCTTAACTATGAACTAAAAGACCGAATATCAATTGCAGATTTAGTTTACTTTGAAATATTTAGTATTGACTCTT
CAATCGGATATTTTACTTTGGTTTTAAAGGAATTTATATGGACAAACTAGAATTTAAAATGGAATTGGAAATTGGGTGGT
TTGGTGGTCGTGCAGGTATTGCTAAAATGCATGAAAAAGGGAGTAGCAATTTACCAGCAAGAAAACATTTAACCAAAATT
GCTAGTAGTTCTGAGTTTAGAGAATATATCAATAATGGCTATATAAATTCTAAGTTTAATCTTGACCCTAAATCGGGAAT
GGAGGCTATTGGACAAGCTTTTATAAGGTACTATGAGAATTATCTACTATCAGCACAAGTCACTCCAGCCTTAAAGGCTA
ATACAATCAAAAGTAAGTTTAAAAGAGGTAGTAACACTGCAGCAATTCCACTTGTTGATACAGCCAAAATGTTATCAGAG
ATTACTTATAAGGTAACACTTGAATGATTTTCACTTTAGATATGGTATTAAATCATTTAACTCAAATATTTAAAGGGTTT
AAGGCGTATGCAACTGAAAATAATTTTGAGTGCGATATCATAAATACCTACAATCATCCATATCTTTCAAAAATCACAGC
TGCTAGCTCAAATATAATAGCATTGAAATTTGATGGTACAGAAAATCTATTTGATCATAATTATAGAGCCGGTGTATTTT
ATGAAAATGCTTTGGAATTTAGTATAAATTTTCAAATATATATTATTGCAATAGTGTTAAACGCCAAAGACTTTGACGCT
AATTCACGCATGTTAATGCTTTATGGTATGCTTAGTGACTTTCTACACAATAAAGCCCATAAGTATACTTTAGAAAGTCA
ATCCCAACCCGAATATATTAGTAAAGTTAACTTTTACATTTATCCAATATCTAATATGCAAACAGTTGGGCTTATTAATT
TAGGCACAAAATATAGCAACCATGCATACAGTGCATCTATAGCATTTAATGCTAGTGTAAAAGCAATTGAAATTTTAAAG
GAGGAATACAAAATTGCCGCAAGATACAATTAGTGTAAGTTTGCTTGACTCTAGAATTCAAGCTAGTAGGCCCAATTATT
ATAATCCACTTTTGGTTTACAAAACAGCTAAAATCAAAGTTAACAAAGATGCTGCTAGCTATAAAATATTGAATTTAACC
GTTAATAATTATGAAAAACAAATTGAAACTTTAGAAAAAGAGAATGGAAATGGAGAAGATCAGTTTGGGAAAGAAAAAAC
ACTGCTTAAAACTGCAATGTCAAATTTTTTCAATTCAAGCGAAGAATCGTTAAAATCAGCCGATCTTTTCATTTATAAGG
ATAAGCCTGAAGAGCTAAAAAATTATCTTAAAGTACATAGACACACTTTTGTTGTACTTATTAACACTGAGGGGGATGCG
TCAGATGATGGACTTAAAATTTACAAAGATGACTATAATAAATTCAAAAAGCCTTCAACTTTTTTTGTATTCTCAACTAA
AGAACAAGAAATAAAAGAACTATTTAAAGATAAAGGCAATACTGAAAAAGAAAGAAATATTGCTGTTTACAGTAACAATA
AAGACAATTTACACCTTAAATTTATAAGTCAATATCTCCATCAAGCTAGTATTTTTCATGCTGTAAATCCTTATGGTATG
TCATTGACTGCTACACCGCTTGTTGACGACACTGTAATTGGAAAGTTGAGAACTGCAAAAATTAACTTTTATTCACTTCT
TAATGAAACTGGGCTTGATGGTGTACCCGCCTTTAAAGAGGGTGTTGACCTAGCTGGAAGTGCAATAGACGAACAGTTTA
CATATCACTATATAAAAAATGAAGCGATTATTGAGCTTATTAGAATTTGGAACAAAAACAATAGGCAAAATAGCAAATTA
TCTGCACTACAACTTAGTGGGGCTAGAGACAATGCATATACTTCAGCGATTGAGTGTCTACTTAAAAGGTTTGTAGATAG
AGGACTTATTATACAGTATAAAAATTTAAGGCTTACTCTTTCTCCTACACCACAACTTAAATTAGAAGTTAGCGTGAATA
TTACTTATAACTTTAGCATTAATGCTGTTTCTTTAGTAATTACTACTCAAGATATAGTTGATTATCAAAACAGCTTAAGT
GCTTAAAAGGGGGGCTAAAAATGCAATTTTATGATTTAAGAGAAGTTTATTTTTCAATTGGTGGTACACAGCTACATAGT
GGCAAACTAGAGCTTACAAGCGAACCCACAACAAGAGCAGTGATTAGTAGTGAAGATAAAGGTATGCCTGTAATAAGCTT
AAGAGATCCCAAAACAATAACTTATGTTTTCAACATTGAAGTGACACTGGGTAGTCATGACTACATTTTGTTAACTGAAC
TTTCTGATGAACAGTTTTACAACATGGACGTGAGAAAAGAGGATAAAATGCTTGATTTAGCATTCAATGATAGAATTGCT
ACCAAAATTATTTCTAATTATGCAATTTTTACTGAAGAGCCTTCAAGAAGTTATTCTGCTGAGGCCGAAAAAGTATCTTT
TGAAATTAGGGCTATTAATTGCCAAAAAACTAAACCAAACAACACTTAAAAGGAGAGTCTTATCATGATAATGAGATATA
AAATGAAAATTTTAACTAAAAATAAAACTTATGAATATCCACTGAGAGTACTTCCAGTCTATGAATGGGATAGAGTACTC
GGATTTAATCAAAGTGACGCTATTTTAAAGCTTAATGAGGTCAAATACTTAAGAGAAATTACAAGTTTAATGATAAGTCC
AAAATTTTTAGACGAATTCTATGTGATTTTGGATCAAAATAGAGAATTTATTTCTTATTATAAGGACTATCTTGTTGCAA
TAATTTACACTGCACAATTTAATACTTTTCATTTAGACAATGATCTAAAAAAGCCCGCTTTAGTATATTTGAGTGAGTAT
GAAAATAATGTTGGTGATTTTGTTACTTTTGACTATATCAATGAAAATTTTGAATATGAAAAAGTAGCCACTTCGCTTTC
ATCAAGTACATCAAATTCCAATGAGCTGGTTGCCAAATGAACAAAATAAATAGAGATATTGATAAAGCTATTGCAAGTCT
TAATGAGACTAGAAAAAAGTATTTTAACTTGCTTGACGAGATTAAGAACGATAAATACTATTTTCCAGTAATTATGAATA
TTTGCTCATATGATGATGTAAAGAAGTTACCTTATGACGAGCTTTTAGAGGTAAATAGACTTGCTGATATTAAATTAGAA
AAAGAATTGTATGAGTTAATTCTGGGCAAGTGAGGGCTTAGTGAGCGACAAATTCACCATTAAATTTAAAGGTATTCTTG
ATCATGCTGCAACAAAAAAGGCTATTGAACAAGATATTTCCAAAATGGAAAAATATCTTAAACCTAAAAAATCTAGTTTG
GGCAGCACTAAAGATATTGTAAAAAATAATTTGTCGGACAAGAAAAAAGAACTTAGCAAACAATCTAAATTTGAAAGCTT
AAGAGAGCGTGTTGAGAAATATAGACTTACACAGACTAAAAAGCTTATGAAACAGGGCATGGGGTTTGAGAAAGCAAGAA
AAGAAGCTTTCAAAAGATCTTTAATGTCTGATAGAGACAAAAGACGCCTTGAATATAAAGAACTTGCAAAAGAATCAAAA
GCAAAAAGTAAAATGCTAGCGGCTTCTCAAGGAAAAGGACTTGTTGCCAAAATTGCAATAGGTAGTGCTTTAGGAAATGT
CATTGGCAATGCTATGAGTAAAGTTGGCGGCGGGCTAATTGGGTTTTTGTATGGTTTTATGAAAAAATCGGTTGAAGACA
ACTCTAAAAAAGAAAAACTACAACAACTCAATAACGTGGTTTATGGTACAAAAGAGCGCGATAATATTTTGAAAGAAATT
GGAAAAATGAAAGGATTTAAACGCAATTTAGAAAAAGAAGACTTCCTGCGAACAGCAATTGTGCTTAAAGGCGATATAAG
AGAATTAAAACTTAATGATAAAGAGGGAAAAAATGTATTAAATGCAACAAAATTAGCAGCTATGTTTAGAAGCACGGGGC
TTGTTAGTGATAACGAAAGTGGTGTTCAAGCTGTTTCAAAAATACTTCACGGGGAATTAACTGAAGCCTATAATTATTTG
AAACCTATCGACAAATTTGGAGAAAAATATCTAGAAGCTATGAAAAACAGGTTAGAACTACTAACTCAAGAGGGGGGAAA
ACTAAAGCTAAGGCCAGAGATAATTGCAGACTTAATAAAAGATATATCATCTTTAAAAATAATGGGTTATTCCAGTGACA
TTGAGCAAGCTGAAGATGATTTGGCTGATATAGAGCAAACTCTTAAGGACTTAACTAATAATGTTTTGAGACCGGTTATT
AGTTTGATCACCAATGGTATTAAGAAGGTTAAAGACTTTATTGGAAACTTTAGTTTGTCTGGTCTAGTTACCAACATAGG
AAATTCTATATCGAATGCTATTGCTGGTCTTTTTACAAAGATACGTGGGATGTTGCCCAAATGGCTCGGTGGTACTGGAA
ACGATAACCCTCCACCCGAACCTCCACCCAAACCTAAACCTTGTCCCAACTCTGATGAATTACCCAAGTAATTTAAATGA
AAGGAAATTCTTATGAAAATTAACAAAAAAATTACTAACAAGGTAATTAACAAAATAAATATTAAAAATAAAAATATTAT
CAATAATAATCTTGAAAAGAAAAAATTCGAGGAAAAAATCAAAGATGTTGAAAAGAAAGAATTCAGGGAGATTACTCGAA
TAATAAGAGATGTAATAACCCAAATATTTGCTCTTTTCGGAGCAGATAATTTTTTAGTGTTATTTCCAAGAATGGATTTA
AAAGGTTTTGGATATGTACCACAATTGTTTTTTATAAAACCAAAAACCGAACTCATAACACGCACTTACAATACCAGTTG
TTCTAAAAGACCAGTTATCAATTATTATGATAGAAAAGCGGAATATGTCAGCTACAATCCAGTAATGACTGGTGAAAACA
TATCATTAAACGGTGGAATATTAACATCCTTATATAAGGATATGCTTTCTCTACTCAAAATGACTGTTTTTGGCAATACT
ATGCTTCGTTTTGACGCTCATCTTGCAAAAGAACAACTAGCAAATAGAATACAAGCTCAAGTTCCCTTTAGTATTTACAG
CCCAACTTTTGGCCTAAAAGAATTGGCTGTAATTACAAGTCTTTCGTTTAAGGATATTCCTTTTATTGATGAGGTTGAAG
TTAGTCTATCAATGGAAATAGTAAAAACATTTGAATTGGAAAAATATAAAGGATAAAAAATGCTGTTACTACAATATGAT
TTTAAAATTGAATTTTATAAAGCAAAACAATCCTTAGAAAAGGATACAAGCTCTGGAGATTCTTTAATTGAAGAAACTCC
TAAAATTATAATAAATACGCAACATGGAATTCATATTGATATTACCATATCTAATGAATTTTCAAATTATAATTTTGTAA
AATCTAAACGAACAAAAATTGTACTTTGGAATTTGCCCTTAGACTTCACCAACGACATTGAGGTAGGAGATATAGTAAAA
ATATATTATAAGAAATTTGCTCATGAAAAAAATTTTGATTTCATAATGGCGGGTTACTTGGGGACTCCTATGAGCACTGA
TTATCCTGGTGGGGATTTTAGTGTTGAGCTTGACGTTCGGTTAGCGGTTAGTAGCAACTTCTTTAATCGAAAATTAGAGA
ACAAAAACTTCAAGGGTAAGACGGTGCAAGAAGCAATAGAATCTGTATTTCCTAATCGCAATATTATTAATATGGACAAA
GAAGATCGTCTTAAAATCATTGAAAAAGATATTTATGCCACAACACCAAAAGAATTTGTTGACAAAATAAAAGGAATATA
TATTCATGACGTAATAGCCGATGTTGGTGGTGACAGCTTTGATGTTGAATGTAATTTTATATTTACTAATGATAGAACAA
TTGAAGCAGATGAAAATTACAAAGCTTTAGAAGATTATGGACTTGAATTTATTCCACAACAAGAAATTGCTATTGAAGGT
GAATACAAGATAAGACGTGTATATTGGAACGCACAAACATTTTACACACATAAACTAAAAATTGGCGATAAGGTTTCATT
TATTGATGGACTAGGGAAAATGATAAAAACCACTATAAAAGAAACAAGTGCAAGACTTAGCAACGCAGGAGAGTGTTCAT
TAATACTTAAATTAAAGGATGATTCTGATGATTCTGATTAAATGTATAAAGTAAAGAGGATTAAAATGACTAAAGACTAT
AAAATTTACAGAATGAACCAGCGTCTTTATGGACATGCTTTAGCACAAGAGGACGTTAAAAATTGGATTTATTCAAACAT
TTTTATAATTAAAATTGGCATTGTAAAGGAGTTTAAACAAAAAACTCAAGAGGCTATTGTTACAATACCCGAATTTGAAG
ATTTAGAAATTCACACAAAAAATATCTCTAATATCACTTTAGAACTATCAAAAGGTGATAACGTATTGCTACTTCAATCA
AGCGTTAATATTTTTGATAAAAATAACGATATTCACTTTGACAAACATCACTTTTATATACTTAGTGCAATTAGCCCAAA
GACTTTAAATCTAATCTCTGATACTGTTAAAATTAGAGCGAATAATAAAATTGAAATAGCAAACCAAACAACTAGCTTAA
AAAAAATTCTAGATAATATTGTTAGTGCTATCAATGGTATAAAAATTATAGGGGACTCAGTAATTGACGAATCAAGCTTA
AAAATAGCAACCGCTCAAATTAATTCTGATATTAATAGTTTGTTTAAGTAATTTTTGCTAAATATGGTATAATTACTAGT
ATGGATTTAAGATTAGGCAATAATTTTGAATTGGTATTTAATAACGATTTATCACTTGTTGATGGAATTGATGAACAAAA
ACAAAGATTTTTGATATTTTTAAAAACCTTAAGGGGTAGTTTAAGCTATGCTCCTCATTGGGGACTGGACTATTTATTAC
TTTTAAAACTGTTGAAAATTAACAATCTTGATGCTGTAAAAAATTATTTTCATGAAATATCTAAAGAGCTTAACTTAGAT
TTAATAAATATTTCAACTACTATACAAGACAACAAAGCACATATATCCTTTTTTTTCTCAGGCGATGTTTTGAATATGGA
GTTTAATTTATGAGCATCGTTTTTGATTCTGATTTTGGCATTTTAAAACGTACAATTAAGGATATTGTAAGATCGAAAAG
AGAATATTTGCGTGTAAATTATGGGATTAATATTGATGATAACCAAAGCTCAATTTATAACATTATTGCGTCTTCTTTAG
CATTAATTGAAGAAGAAATAATTGATGAGCTTAATCTCTTTTTTTCTAAAATGAAACCAGGTGGTACTTATTGGGCTGCT
ATTGAAGAACACATTTCTTCTAAAAGCACAACTTACAGTGCGGTTCGCACGGCCTTACTTAATCTTGATGGGGTTGAGCA
CACTAATATTAAAAGTGCAGCTGGTAAAGCCAACATATATCTAATTCTAAAGGAAACTTTACTAGACACTAGTAAATCTA
ACATTAATAGTCCTGAATTTAAAGCAAAACTTTGGGAAACATTATATCTAACAACTCCTAGTGGTACTTTACTTGAGGGA
GACATAGAAATTGATGGTCTCAATTCAACCGGACAACGTAAATCCTATAAAATATCACTAGGGAAAAGAAAATATGTTTA
CATGAAAGTAAAGTATAAACTTGACCTTAAAAACTATCTCTACTTAAACATAGACTCTCAAATTAGGGACATTTATTCTA
GGATTATTTCAAATAACTATTCTGATATGGGGATTGGCTTTGAATATCAAGACTTTTTTGCTCCAGTTAATGAAGTTAAA
GGAATTAAATTTATGGAAATAAGCGCTTGTATCAAAGATACAGACACCGAGAGTATTGCAAAAATTGGTGATAGCGATTT
TAAAAAAAATCAAGATATTACTATTACTGATGATACAATGCTACTTTTCAATACTACAGATCGATTGCTTATTGATATTG
ATAGTTAACAAATATGAAAATACCTAATTTATTCAATGGCACTGAAGTTCATAAATTTATACTTACAGAAACAGAATATG
CACAAGCATTGCTTAATGAACTCAAGTCTCTTAATTCTAACTTCCTATCCATTAATGTAATAGAAAATATAAAATCAAGA
TATATTGCAATATGGATATCTCAAGTTTTATCTATCTTTTATGCAAAAACTCAAACTTTACAAAGTATTACAAGCAATAT
TAATAGCGTTATTTTTGCTTTACGCCATATTGGTACTGATGAGTCGTTTAGACTAATTTTCAAGGCCTTTTTAAATGTGG
ACATTGGAAGTTACTACTCCTGAAGCTGGGGTTATTGATATCTCGTTAAAAGGGGGAATAAAAACAAACTTTACTACCTT
TATTTCGCCTAGCACTAAAAAAGGAAAACGACTAAAAAAGATATTACTTAGAGAAAAGAAACCGGGATACGCTGCATCGA
AAAAAGCTTTAGTATTTAACTCACTTCCTAAAGGATATGATCATTCAATTTATGCTTTTATTAAGAGAATTATTCCTATT
GGTAGAGTTCTCAAAATTAATAATACAGATGGTAACAATATTATCACTTTTAACAACTAAGGGGGCTTTATGGCTGATGA
TCCAGAAAAATTACTAATTGATGAACAAGAAACGGTTCAAATTAAAGATTTAAATAAGGTTACGACCGTTAACAATACTG
ATCTTTTACTGCTTGATGATGGAGCTGCAAGCAGCAATGCTATCACCTTTAAAAACTTCTTAAAAACCGTTAATCACCAA
ACATTTAAAGGTGAAGAACTAGGCTATTTTAAAGATATAATTAAGTCCACAATCGCTACTGAACTTGCAGCTGATAACGA
TTTTGTAAAAAGCATTTACGATTTAATCGTTGACAAGCTAATTGAGAATGAATCTAGTAAACTTGCAAATCTTTTTACTA
AAATAAAATCTCGCCTTACAGATAGCATCTCATCAGCCACTCTATCTAGAAGTGATGATCTTTTGATAATGCCCTCATCA
AGCACTATTCAAAAAACACCCGTTCCAAAACAACTGCTTGGAGTACCATCAAATTTTGGATATGGTGGCATAACCAGAAG
TACTACACTTTATTCTTCTGACTACGAGAATAAAGCGATATCTATTAATATGGAAGATAATGATGATGTAACTCTTATTT
TTTACAAAAATTACGATAATGATCCCATTTATCTTGATATTGAGATTCAAGTAAAAATTAATGATAATAGTATGCGGAAA
AAATCATTAAATCTTAAGTATTCTGATGAAATTACATACAATTGGGTTTATGAAATTACGGGCCCCCGCGGACTATTCAC
CAGAATTCCCATTTATAGAGGTTGGTATATCCAAAAAAGAGCCTACATGTATGGAGATTCAGTCCCAGATCTTTTAAAGC
TATAAACTTTTTTAGCAAAAATTGTGATTTTGATATATAATATACATGTATAAATAAGAAAATTAAAATGAAGGATTAAA
AAATGGATACTATTAAATTAACTGAACTTCTTATCAATTTAAACGAAATTAAACTTATAGCCGTAATGATTTTTGTAACA
GTGCTGGTTTTAGGAGTGTTAATTCTTCTTAAGCCTTTATTAAAAGACATTTTGACTATTGTAATAGGCAAGATTTTCAA
GAATGGCAATGGGAATGGTAAAAATCATATTAAAAAAAGAGATTAAATCATGAAATTATCTAAAGATAATGTTGAGCTTG
GACTTACGGCTTTATCAACCCTTATTGATATATTTTCTAAATTTGAAGATGAATTTGATGAAATTGCACATAAAGGATTC
TTTTTGGTTTATGAGCTGTATTCTCATTATAAATTAATCTATACAGCAAATATGGAAAGACTTGAGAGTGCATTAACTCC
AGCAATAAATGCAGCACTAGCTCCATTAAATGAAAAAATCAATCAATGCATTGACTTAGTTAATTCTGATGGAAAAAATC
TCAAAATATCTAATGATCTGAAATTCAATCAGGAAGGAAAACCTATCTATAAGGAAAGAACAAATAATGCAAAATAACAC
TATTGGTTTAGGACTTAATTTACTATCCAGCTTAACTAACATAGCTAAAACTGATACAAACATAGATCATAATTACATTA
ATACTTTTAGTAAAGTAATAAATTTTTTCTACAAAACATATATAAGCACACTAAAATCTATGGAAACAGCTGAGTCAACT
AAAATATTTGAAGAAATACAAGACATTTTAAAATACAACATTGAGATAATAGAGGCTATCTCTACTGACAAAAGCAAAAG
GATTATCACTTCACTTAAAGCAACACGTAACAAAATCATGAAAGAATATATCAAAATACTTAAAAGAGGTGAAAATGCTT
AAAAGATTGCATTGTCTACTAATTGCTTTGCTACTATGTTGCACCACTATTGCCAACCTACCAGAAGAACCAAAACCGCC
AATTATTCCAACACTAAAATCTTTAGCTAAATATGAAACACAACTTTCAGAGTATGTTATGTACCTAGTAACATTTTTAG
CTAAAACAAAAGTTAAAGTTAATGATCCAAATTATCCAGAATATCCTTATCCAGACTTATCAACACTAAAAGACGAACAC
TCCATAACTGCGGTAAAACATAATATCAACATATATTTAGAGTACATTAAAAAAACAAAACCAATAGCGGAAAAAGTCTA
TAATAAATATTCCCAGTTAAAAATGTAAATTACAAAAAGGTTTTTCTTGCAAGAAATTCTATTTTACATATAAAAATCTC
TAAAGCCAATTAATCTAAAATAGTGTATAATATGACTATAAGGGAAAATTTTATGGAAACAGTGTCAACAAATATTGCAA
GTGTAACTCAAGAACAAATATATAAAGAATTTATTAGGCTGGGCATGGAACAACTAATAGCACAAGATTTATCTAAAAGA
TATTATCACAATGAACTTACATATAGAGATTTAGAAAATTTAGAAAAACAATTTGATATAAAATTTGATAATCTTATTTC
TAAAATAGATAGTGTCAAAAGCGAACTTAATACTAAAATAGACAATGTAGAAAAGAATTTAAATCTAAAAATAGATAGTT
TAGATACTAAGATAGATACTGTAGAAAAGAATTTACAAAAGGATATATCTAATTTAGACATCAAGATTGATGCCGTGGAA
AAGAATTTACAAAAGGATATATCTAATTTAGACATCAAGATTGACAATGTGGAAAAGAATTTACAAAAAGATATATCTAA
TTTAGATACTAAGATTGATAATGTAGAGAAGAATTTAAATGCCAAAATAGATACTGTAGAAAAGAATTTAAACACTAAAA
TAGACAATGTTGAAAAGAATTTAATGTCTCTTTCAGAAATGCTTAAATGGGTATTAGGAATCATGGGAGCAATGTCTATC
ACAATGATAGCCGGGCTAATATTTGCTTTCATTTCTAAATAGCTACTACCTCACTTAAAACATATTAATTCAAATAATAA
TTGTTTATCCCATATTTAGTATTAATAATTGATTAAGTGAATATTAATAATAAAAAAAGGAGTAATAATGAAAATTATCA
ACATATTATTTTGTATATCTTTGCTACTACTAAATAGCTGTAATTCCAATGATAATGACACTTTAAAAAACAATGCCCAA
CAAACAAAAAGCAGAAAAAAACGTGATTTAAGCCAAGAAGAACTGCCACAACAAGAAAAAATTACTTTAACCCCCGACGA
AGAAAAAATGTTTACTTCATTAAAAGCTCTGTTTACATACACAATTGAAAAACTATACAATGATATGCAAGAGTGTAGCA
ATGGAAATAAGAATAAATGCGAAATCAAATGTAATAATTTCTTCAATTGGCTTTCTACAGATATTCAAAAACAAAAAGAA
TTGGCTCAGGCCTTTGCTAAAGTTTATAACTTCTTAGAATCTAAAAGAAAATTAAAAGAAAAAGATAAAGACTTTGATAC
TTATATTAAAGGAGCTATTGATTGTAAAGCTAATACTCCACAAGATTGTAAAAATAATAAATATGGGGATGGTGACAACT
TAATAGAGCAATATTTTAGAGGTGTCACTGGTGATATATTTAATAAAAATTCTAATGAAGAGATTTATAAGTGCCTTAAA
GATGAACTTTTAAATGAAAACAACCATTATGCTGGTCTTACAACCAATTGGCAAAACTAAAAACATTTCTCAATCACATA
AAAATAAAAACCTTAATTATTGTGCCTATAGCAGCCCCCTATTTGGGGGCTTTAATATTGCTATACTGCAAATATATAAT
TAAATTGTCTTTCTTTTTTCAACATGCAAAAGAATTTTAATACTTTTGTTTTATAAACGTCTCGATTATCAGACATAAAT
ACTTTAAGCTTATTTAGATCATCAAATCTATTAGTTTTATTGAAATATTTTTTTAGAATATTTACCCAATATTCTATACT
CTTAAGCTCAGCATTCTTTTCAAAAAGATCTTCTAAAGCATCATCATTATCAGTACATAATGCCCGAATAAGAGCATTTA
TATTATTTTTTTCTTCACCTTCATTTACCCAATTTTTTATATTAAACAGTGCGTCTCTAAAAATTTCATAGCAATAAGCC
TTGCCAGATTTTAAGTTTTTATTAAAGCTGTTTAGTTGATTTTTTTCTTGATTTATGTCCTTTTTTTGTTCTTGTTTTTG
ATTAACACTAACTTGCTTGCTAGGCATAGAATTTTCGTTTTCGTGATTATTGTAAATAGGTGCTGCATCAGTATCAAATT
CACTTTTTATGTCAAGATACGCAACTAAAGCATACCTTTTAAAATAAGTAATAGCTGCACCAACAAGTTGTGGCATTGTA
TTCAAATTTTTAGACCCATTTTCACCGTTCCATTGTAATTTATCTGTATGAATTAATGTATCAAGCGACTCTTTGTATCC
AGTACTTTTACTGTAAAATGTAGTCCTAACAACAGGAACTTCACCATTTTTACCATACACAAAAGTTGGAAATTGCCAAA
AACCAAGCTTTAAATTGTGATTTTTTATAACATTTTGAATTACTTCTACTATGACATTGAAATCTTGATACTTATATCCG
TATCCTTTAAGACTTTTGTCAATACGTGGCAAGTTCATTCTTAAAGTATCCATATCATTTAAAAAGTCTATTTCTGCTTG
AATATTATTTTGTATTTCTTGATTATTATTGTTTGAAAGATTTTCCATCTTTTTCCTCCTATTTGATAATAATAATTATA
TAGCAAAAACTATTTTTGCCAACTTTTTACAAAAAATTTTACAAAAAAATAGGGCTTAGCTAAATTCTCTATTATCTACT
AAAGAAATTAGTTAAGCCCATGCTAAAATTTTTGCAAATTATCAAATAGGTAGTCAAAACTGAAAAATGTTCAAATAACT
ACGCTGTTTGTAGTGTAGCCCAATTTTAAATTAAAATCAATTTATATTTTCACTGAATTAAAAATTTCTATATTAATTTA
ACAAAATTAATAATTAAAATTTAATATTCTTTTAGAAAAGTATTTACTTTTAAATCAAAATTATGCATTATATTACTGAG
TATTTATTATCAAATAGGAGAAAGAATATGAAAAATTTTCCAAATATCACAAAAAATCCCACTTGCTACAACAAACACCA
ACACAAATTAATATCTCTTACTTCAACAGTAGATTTTCTAAACAAAAAAGATAAGAAATATACACAACAAAACATACTCT
ATTACTATAATAAAAATCTAAAAAGAAATGGTCTAGCTCCCACTACTCTAAGAACAATGCAAAATTATCTTTACAAACTA
GAAAAAGTATTAAAAGTTACAAATAACTACTATCAACATATGGGTGTAAATTGTGGGACTGAAATTTATTATAAACTAAA
GTATCCTAAAAAAGAATGTTACCAGAAAATCAACAAGTACTTTGAAGAGCGAAAAAACTCTAGATTTAAATCTAGAGTTA
ATAACCATTTTAAAGACAATGTTTCCAAAAATAGTAGTGTAAATTCAGTGGAGTGTTTAAGTAATAAAAATAATATAAAA
GAAGAAAGAAAGATTAAAGAAATAGAAAAATATCAAGTAATAAAGTATTTCAATAAAAGCAACTTGTTATGTAAAGAAAT
TCTTCCGTTTTTATTAACATTAAATGTTGATAAAGATACTATGATTAAAATAATCAAAAACATAAAAAGAGTTGAAAATA
AATTGCTAAAAAACACAAATTTAAATAAATCTTTCTTTAAAGAAAAGCAAGAGAAACTAAAAAGAATTTTAAATAACACT
CAGAAAGAATTCAAACAAAATGGATATAACCCCGAACAATTAAAGATAAATTTACAAAAAGTATACGAAAGTTACAAATT
TAAGCCCCATTTTATTATTGAAAATCGTAAATATAGCGATTTAAACAATATAAAGAGTAAATTAGAAAAGTCGATTGAAA
GAAAAAAAGAAAATCCTCAACAAAATTATCAAAATTTAAAGGAAAACATTTTCAATATCCTTATTGAACAACTAAAAAAA
GAAACAAATATTGAAATTCTAATGCCAATTATCAAAAAATATTTGAATAACCAAAAGAAAATAGAATACAATAAAGTATT
TGGTATATATCATCTTGAATTATTAGAAATAATAAAAAATGAAAAGAATTCTTTAACCACAGAAGAATTTAACATAAAGG
CCGTATGAGGATTTAACATGGAAAATGAACCAGAACCTATTGAAACTGTAAAAAAAGGTAAATGTAAAGTTGAATGCCAA
AATAAAGAACGCTTTATTTTGATTGAAAAAGAAAATGGTAAAGCAATGTACCATACAAAAATAATGATGGACATTTACAA
ATTTGGAGTGTATGAGAAAAAACACGAATTTAGATTATCATTGAGGGCCTTATTTAATGGAGAAAGAATTGTTGAAGAAA
CTCATTTATACCCAATTAAAGAAGGAGATAAATTTATTGGTATTTTTTATGGCTATAGAAAGCCGATTAAAAAACCGTTA
ATAAAGTATCAAATAAATGGAACTAGAAAAGCATATGCATTAGCAAGGGCATATTATATGGAATTTAGATTTAAAGCCGG
AAGTGTTTTCTGCTATTTCAAGGGATTATATCGTTTATTGGATAAAAAAAGAACAAATAATCATTACAACAAAGTTTTAT
TTAGTATGTTTACAGATTTAGAACAACAAGTATATAAATTTTATGGGAAGAAATACCCGGAACAAGGACCGTTAATAAAA
TGGATACTAAAAAACCTAAAATAATAACAATAGCGTCAATCAAGGGTGGTGTTGGGAAAAGTACAAGTGCAATAATTTTA
GCAACGCTATTATCAAAAGACAACAAAGTACTTTTAATTGATATGGATACACAGGCTTCAGTTACTAGTTATTTTTATAA
AACATTAGTAGAAAGTGAATTTGATTTACTTGAAAAAAATATATATGAAGTTTTAAAAGGAAATCAATTAATAAATGATG
CAATTATCAATGTTGATCATAATTTTGATTTGTTGCCAAGTTACTTAAGCTTGCACACTTTTAGTGAAGAGCCCTTGCCT
TATAAGGAACATAGGTTAAAGGATAGCTTTAAATATTTAAAATTTAAATATAATTTTATTATACTTGATACTAATCCCCA
TTTAGATTCTACGTTATCCAATGCTTTAGTTGTTAGTAAACATGTTATAGTTCCAATGACTGCAGAAAAGTGGACTATTG
AGAGTTTGCAACTATTAGAGTTTTTTACGGATAAATTAAAGTTAAAACCCAAAGTATTTTTATTTGTAACAAAATTTAAA
AAAAATAAAACTCATAAAGATTTATTAGAAATGTTGCAAAAAAAAGAAAAGTTTTTGGGGATAATATCAGAACGTGAGGA
TTTAAATAGGAGAATAGCAAAAAATGATAGATTTGATTTAGATAAAGATTATATAAAGGAGTATGTAAACGTTTTAAATA
ATTTTATTTTGAAAATATGAAATTTGTCCGATAGTTGGATGAATTTTTTTAACAAAAAGGATAGGAGATTAATTATGGAC
GTGGGAATAAAAATAAACGATAGGGTAATATCAAAAAAGGAAATAAAAAAAGAATTAAGCAATAAAGATGAAATATTAAA
GCATTATAATTTGTTGAAGGAGCGCTTGAAATCTAATTTTCAAAAAGAAATCTATAATAAGATAGAGAGTATGAAAATTT
TAAAAGAAATAAAAGATAATGAATACTATAAACTTGATGGTTATAAAAGTTTTGATGCTTTTATAAAAGATTATAAGTTA
GCCAAAAGTCAAACTTATGAATATTTGAAGATAGCATCAGCTATAGAAAATGGCGTAATAGAAGAACTTTTTTTATTAGA
AAATGGAATTAAAGAAACTATAATCTTTTTAAGAAATAGTAATTCAGATACGGTTAAAAAATCAAAACAAAATCCAATAA
AACCATTAAGATTTCAACTTAAAAGCAAAGAAAGTTATGATTTTTACAAAAGTAATGCTAAATTCACGGGATTTTTATTA
GATGAACTTTTTGAAAGTCAAAAAGATTTGATTAATAAATTCTTAAGAAGATATAAGCAATTAAAAGGATAGTAAAGGTA
TTTTATGACTAATTTAGCGTACAAAACGTATAACATAGAAAGCATAAAAAATGAGTTTTTAAACATAGGATTTAGTGAAG
AGGCAATAGATTTTGTTTTGCTTCATAATGAAAATTACAGCTTTGAGGTTTTAAAAGAAAAATTGATTAATGTAGAGAAG
AATTTGCAAAAAGATATATCTAGTTTGGACATTAAGATAGATACTGTAGAAAAGAATTTACAAAAGGATATATCTAATTT
AGACATTAAGATTGATGCCGTGGAAAAGAATTTACAAAAGGATATATCTAATTTAGACATCAAGATTGATAATGTAGAAA
AGAATTTGAAAAAAGATATATCTAGTTTAGATACTAAGATTGATGTTGTAGAGAAGAATTTAAATCTAAAAATAGATTTT
GTAGAAAAGAGTTTAAATGCCAAAATAGATAGTTTAGACGTTAAAATAGATAATGTAAATAATAAAGTAGATTATATTAA
AAGTGAACTTATTGCCAAGATAGATAGTGTAGAAAAAGGGTTAAACGAAAAACTTAATACAGGAAATAGGCTAATACATT
TTATGATATTAACAGCAGCGATTCTAGGCCCAGTTTTAAATGCCCTATTTATGAGATATTTACAATATATCAAATAATGA
TGTAATGCATAATTTGCTTTTTTCAAATAGTTTATTATCAATTAAAGCTTATTTAAGCTTTTAAATAAAGTAACTTAAAT
AAGTTCTTTTATTTCAACAAATACAAATTGATTTTAATTCTAAATTGAACTGAATTTAATTGTTTAGTGAGTTCACCTAA
AATAAATTAAGCTAAGCCCGCGGCTTTATTAAGCTCTTTAACATGAGAATTTAATAAAGCTTTTATTTATTATAATAATT
TCTGTAAAAAGCCTGACAAAAATAGTTTTTGTTATACATATGTATATGTATAGCTAAAAAAATATATTGCTATCAAAAAA
ATCCAATTAAGTTGGGTTTAGCTAAGTTCTTTAACAAGAGAATTTAAATAAACCCAACTATTTTTTTGTAAAAATTTTTG
TAAAAAAGTTGGCAAAAATAGTTTTTGCTATATAATTATTATTATCAAATAGGAGGAAAAAGATGGAAAATCTTTCAAAC
AATAATAATCCACAAGAAAATATTCAAGGAGAGCTCAAAATGATAAGTGTTAATCAACAAAGTTTTACTGGTTGTGAAAT
ATTTGAGGAAAAATCTTCTCCCATTAAAGAAAAAAGTAAATTAAGCAAGATAGGTAAGAAATTACCAGGAATAAGTAGTC
AAGAATGTTTTAGATTTAATCGCAATATTGATTTTAGTGTGCAAAGAAACAAGTTAGATAAATACGGTGCTAGTGAAGTA
GGCAATATTCTTGTTGGTGGTGCTGGGCTGAAAGATTTAATGATAAATAGAGTGCTTAAATATTTTAGAATGAGCCTACC
TTTTGAAGAGAATTTGTATATGCTCAAGGGCAAAGAGTTAGAGAATTTAGGATTTAGAGAGTTTGTTAAAGCATACGGTG
ATAATATTGATATTTTATATAAAAATAAATATGCCAACGGTGTTGATAAGTATAATTATTTCAAAAAAATGGGCAGTTCA
GAAACTTTAGTGGGCTCAACAATTGATGGCTGGTTTATTAATAATAATGGCGATTTAGAACTATTAGAGATTAAAAGTAG
CGACTCTAATTATATGAGTAGTGCTATTGCTGAGTACAATAAAAATGGCAATTTTTTAAGCAGTAAATATTTTTTCAAAT
ATTATGTACAAGCACAAATGCAGCTAGCATGCACTGGGCTTGAGTATTGTAATTTGTTCTTTTTAATAGATGCTGCACCA
ATTAACTGTAAGATTAAAAGAGATGAGGCCTTAATATCAAAAGTGTTTGAATTTGTTAATAAATGTGAATTAGAAATTAT
AAATTTGAAAAAAGATATTTATAGTAACTATAGAGACGATTACTTAATGGCACATAATTTTAACGAGGATACGTTTATAA
AACTTGTTGAAGATTTAGTAGAAAGGAGTGATTTTTATAGTTCTGGAGTTGAGTTTGATTGGGCAAGAGAATTTATAGAA
TATGTTGATTGTGCAGACCTTGAAATTAAGGATAATCAATCTGCTGAAAATCTTGCGTATGATTTAATGGAGGTTGATAG
TCTACAAAAAGAATTAAATAGAATCCAAAACGAAAATAAAAAAAGAGAAAAGCCCATTAAAGATAGGTTGAAGATGCTAA
TTTACAATATTACGAATACATATCCACTAATTGAGCAGTTAAATTATAAATTTGGAGAGTTTGTGTTTACTCTTGATCCT
AAGAAAAGGGCAATATCAGATAGATTGAAGGGACTACTACCAACAAGTGGTACAGTATTTTTCCCTAGCAATATAGCATT
TACAAATAGTGTTAGTGTCCCCATGTGAATGGGTGCACTAAAAAATTAAAAAAATAAATTTAATATAGGAGGATTAATTA
ATGCTTATTAATAAAATAAAACAAGATAATAGAACTTTAAGACCGGAGATACAAAAATGGGGTTGTTACTTTTTGTGTCT
ACATTACTATACAAGTCTATTTAAGCAACGTGAATTTAATGCGTATGAAATAAATACAGCGTATTATAGATTTATAGGAC
TTGGTTATATCAAGAGCAATTGTTTTATTATAAATCCATGTATGATACTTAATTATTACGGAATTAGAAGTAGCGTGAGA
TATGAATCTTTAAATTATTTAGGTGCAGCCAATGAATTTGAAATAAGCGAAGTTAAAATCGATAAGGTTAATGGATATCA
CTTTATAGCAACAAAAAATAAAGAAATATTATATGATTCACTTGACTTGAAACCTCGTGGGAAAATATTTAAAGTAACTT
CAAAGCGCATATTTAAACTGAAATAGTTTTACTAAAGTTTAAGGCACTTTTTAGCACATTCATAAGCTTGAATTTTATTA
GCAGAAGATAGGCCGTAGATATTATCAATTTCATTGGTTGAAGAATATTTCATAAGTTCTTTAATTTGAAAAGAATTGTA
GCCGTTAGATTTCAAATTTGAAATAAATAAATTTCGACATAGATGGAGAGATTTATTTACACGAAACCCCGATTTTTTAA
GAAGATTTTTAAATTTATTAGAAATATGGATAATGCTAATTTGGTTGTCTTTAAACTTATGTTTGGATTTTTGAAAAAAA
TAAGTACGTCTTGTATCAAGATTTTTCTCATTAAAATGATTTTTGTGTGCTGTTTGGATAGCCTCGAACTCTTCTGAGTT
GATAACAATTTCTCTAATACAAGTTACATTTCTTTTTTTTGCCACATTTACTTTTATGTTGTATAAAGTTTTTCCATTTT
TGCTTAAAAAAGTTGAAATATCTTGCATTTTTACTTTTTGCAGTTCGGTGCCCCTGCAGCCACTTATTGCGAGTAAATGT
AAAAACCAACCAGATATTGGATCAGCTTGTTTAAGAGTTTTGATGCATTTTTCAATTAGTTTGCCAATTTTTGGGGTCAA
ATAAAATTTAGGAGTTGGCTTTGAAGTTTCTTTTTTACTTTTAGAATAATTTTTTAGTGAATTTTTAAGAATTTTATTTT
CATTTATTAGTTTTTGATGATCTTGTAATAATTTGAGCATAAAATCGATGTTGAAATTATTTAAATTAAGATAATTATTT
ATGTCCATAAAATCCTCTCCTTATAAGTGTTACTTTTAAATTAAGTAAAAGTAATAAAAATAGATGAAAAATGTAATTTA
TATTTTACCAAAAACAAAAAAATTTAGTCAAATTGTGTGGCTTCTCATTGCATGCAAAATTTGGATTGTAGAGTGGTTGT
AATAAACAGAAGAGGCAATTTTTAAGGGGTGGACTTAAGAAAGATATAATACTTTAAGTGATATATAGCAAAGACTTTGA
AATTTAATTTGTATGTGTTTTGTAGTCTTTTGTAATGAGTAGTGCATTTGCAATGGAGAGATTTTGGGGAGTTGGTTAAA
ATTACATTTGCGTTTTGTTAATATGTAATAGCTGAATGTAACAAAATTATATATTTAAATCTTTGAAATATTGCAATTAT
TAGGTGCTGTGGTAAGATTAGAACTTATGGAGTAAATTATGAATAAGATAATAAAAAAATTAATTATTTGCGCAGTTTTT
GTTTTGATAATTTCTTGCAAGATTGATGCAACCGGTAAAGATATAAAACAAAATGTAAAAGAGCAAGTTCAAGGATTTGT
AGATAAGATTTTAGATCCAGTAAAGGATAAAATCGCTTCAAATGGTCCAATAGCAGATGAATTGGCAAAAAAATTACAAG
AAGAAGAATTAATGCATGGCGATGATCCTAATAATATTCTAATAGGTTCTCCACCAGTATTTCCGGCAAGTGGCAATGAT
AATGCACTAACAGTAAAAGCAGAAGGACAAAGTGGTGATCAACAAGAAGGAAAAGCAAAAGAAGCTGAAGCTAAGGCTGA
AGAAGAAAAAGCAGAGGATAAAAAAGAAATACAAGAAGGTGAAGAAGAAAATGTTAAAGAAAAAGAATTAGCAGAAGAAC
AAAAAAGAGAAAAAAAACAACAACAAGAAGAAACTAAAGATAAAGAGGCTGAGGAGATTAGAAGAAAAAGAATAGAACAA
TATAAAAAAGAAGAAAAAGAAAGATTAGAAAGAAAAAAACAAAGAGAAGAAAGAAAGAGATTAAGAGAATCGGAATCAAG
TGAAAATTTTCTTGAAAGAGTAACTAGAGTCAAAATTTCAACAGTCGCAAAACAAATAGACAGGATGATCAGTGATATTG
ATAGTATTAATCAACAATCATCTTTTGAAGAAAGAATGGAAGTATCTGGGAAAGAAGTTGAAGATAAGGTTACGGGAGCC
ATTTATGATGATATTACTGATCAAAGGTCAAGCGGAAATTCTATTTATTCTCATTGGAGTGACGATTTTGAAGAAAATAG
TGAATTAGAAGGGATTCTTGAAAACTTAGAAAGCGCGAGAACAGGATTAAGGAGTAAAATAAAAGAGGGCAAGGGAGAGG
ATGAAAAAAACAAGAATGTTGTAAAGGTTATTGAAATTAAAGAGGATTTAGAAAAAGTAAAATCAGGATTAGAAAAAGTT
AAAGAATATCTTAAAGACAGTTCTAAATTTGAAGAAATAAAAGGATATGTTGCTAATAGTATTTCATAAAATGAATAGTC
TTAGATGTAACTAAATTTTGATTACACAAAATAGCAGCTAGTAAAGAAGTTCACTGGCTGTTATTTTTTTTGTAGATTTC
ATTGTTATGAATATAGAAATATTTTCTATCAAAATTTTTATTCAAAAAGTTACAAAAACTATTGCTCAAAATATTGTTTA
TTTATATACTCTCTAGAGTTATGATGAATATAAATGAGATTTCAGATTTTTATGATTGCTTGAGTCCAGGCACAAAAAAG
GAAATAAGCAAACTTTATGGAGTTAAACAATTAACTCTGAAACAAAAAAAGGATTTTTATAGAGGTTTTGTATCAATACA
AGAATACAAAAGAAAAACCGGAAAAAGTATTGATGAAATCGTAGATTATATTATAGATCCTGCAAAAAATTTTATTAAAG
ACGTTCTGAAAGATAAGCATATAATAGAAAAGTATAAAAATTTCCAAAATAGGAAGTTTGATTGTAGCTACAAGAAAGGA
ATGCTAGAAAAATGTTTGGAAAAGATGGGTGAGAAGTATTCTACCCGGTTTTTGAGTATTGTTTCTAATATTATGGATGA
GATTGGTAATAAAGATCCAGAACGAGAATCAATAAATGTGGTTCTCGACTTTGTAGAGATATTATTTATAATCATGCACT
ATTATGATAAGGGAATTTGCACAAGGAAGTATCTTCTAAAAACAATAAAAGATTTTTCCAAATTAGTATAATCAGGTTAT
TCCAAAATTCAATAAACTAGGTAATTGCTATTTCTAAATTAAGAAAAGACAATAAATATCAAATATCTATCAATAAACAT
CAAAAATATAATAGTTTATGTTAACAATTAACAAATTGATTTACTATTTAGAGTAACAATTTGTTAATTTAGTTATTTTA
GGAGAAATTGTTTTGAAAAGAGCTAAAAGGTCTTTTAATGATTATGTTGCATATTTTAGTGAGGGCTCATTAAGTGATGT
AGAAATAGCGAAGAAATTAGGAGTTTCTAAAGTAAATGTGTGGAGAATGAGACAAAAGTGGGAAAGTGGGGAAAGTGTTG
TTAACCAGGACTCTAGAGTAACAATTAGTGAAGATACTTTTGAACACCTTTTGTCGCAAACCTTTAGATCAGAAGTTAAC
GCTAGGAAAGTTAGAAGCGAATTGGATTTAGAGCGGGCTAATTTAGAATTAGGATTTATAAATGCATTTAAGCAATATTC
TGGTGTTGAGCTTGTTAGTATGCATACTAAAATAGAAAATTTAAGAGCCGAAATTGACGCTTTAAATAAAGCAAGTAGTA
AAAAAAACAAGCAAGTTGTTAATGGAGAAATTAATTCTTTAAAAAGCGAGCTTGATGAATATATAAAGGAGTGTTCAATA
AGAGAAATGGAGCTTTACTATGAATGTATGAAAAAACTTGCTACGGTTCATGAAGCTGAAAGCAAAAGTAACTACAAAAA
TAGTAAAGGGCACAAGTGAACTTATATCAAACAAAACTTTTTACAACACTACAAAAGGAATACAAAAATAAATATGGAGT
TGATATATCGCAATTTATAAAGCTAACAAATTCTTCAATTAATTTTGATAAGTTTGAAGAAGAACAGCTAACTTTAAAAC
AAAAAAATGTGATAAAAAGCATTAAAAAGAATAATGAAAAGAAGATTATACTCAGTGGAGGTATAGCTAGCGGCAAAACG
TATCTTGCATGTTATCTTTTCCTCAAAAGTTTAATTGAAAATAAAAAGCTATATTCTAGCGATACGAATAATTTCATTAT
AGGGAATTCACAACGTTCAGTTGAAGTTAATGTTTTGGGACAATTTGAAAAGCTATGTAAACTTCTTAAAATTCCTTATA
TTCCAAGACATACAAATAATTCATATATTCTGATTGATTCACTGAGAATTAATCTATACGGTGGAGATAAGGCAAGTGAT
TTTGAAAGATTTAGGGGAAGTAATTCAGCACTTATTTTTGTTAATGAGGCTACTACTTTGCACAAGCAAACGTTAGAGGA
AGTCTTAAAAAGATTGAGGTGTGGGCAAGAAACTATTATTTTTGATACCAATCCTGATCATCCAGAACACTATTTCAAAA
CTGATTATATTGATAATATAGCAACTTTTAAGACATATAAGTTTACAACTTACGATAATGTTCTACTTAGCAAAGGATTT
ATCGAAACTCAAGAAAAGCTATATAAAGATATACCATCATATAAAGCAAGAGTTTTGTTAGGTGAATGGATAGCAAGTAC
TGATTCAATCTTTACACAAATTAATATTACCGATGATTATGTATTTACTAGCCCGATAGCATATTTAGATCCAGCATTTA
GTGTTGGTGGAGATAACACTGCATTATGTGTTATGGAGCGAATTGATGAAAAGTATTATGCTTTTGTATTTCAAGATCAA
CGACCAGCCAATGACCCGTATATTATGAATATGATGAAGACCGTTTTAGAAAATTTCAATGTACATACACTGTATTTAGA
GGATAGAGACAATACAAAAGGTGCTGGTGGATTGACCCGTGAATACATGTTGCTAAGAAATAATATGAGCCAATATTTTA
GAATTGCTCCAGTTAAACCAAAGTCGAATAAATTTAACAGAATAACAACTTTAATTACGCCGTTTACTTACAAAAAACTT
TACATTACAAAATACAGTAGCTCTTCTGTATTTAATGATATTTATTCTTATAAAGGAGATAACAAAACCCATGATGATGC
TCTTGATGCAATATCTGCTGCATATTTGATGTTATCTTTAGGATATAGAGATCGAAGTATACATTTTGGCAACCAAAAAT
TTTTGTAA
