# Supplementary material for: Characterization and genomic analysis of the Lyme disease spirochete bacteriophage ϕBB-1
Source: PLoS Pathog. 2024 Apr 1;20(4):e1012122. doi: 10.1371/journal.ppat.1012122 (PMC11008901; doi:10.1371/journal.ppat.1012122)
Supplement: S2 Data — (ZIP) [file ppat.1012122.s007.zip › UM-CA-11.2A_fasta/lp28_3.fa]

>lp28_3  (25,799 bp)
AACATTGACCTAAATTCAAAAAATATTGGATACTATAGTAGGGGCTTTATACGCCGTGCGTTTACTTTTAACATAGATAA
ATACTCCAGTAAACTAAACTACTTTTACTTATTCTTTATAAAATAGTTATTCTTATGATTTATATACTCCAGTTCTTATG
GAAAATATTGTTTCTTATTTATAATTAAATGTATATGCTCCAGTAAACTAAACCACTTTTGCCTATTCTTTATGAATTCT
TCTTCCCTATCATTCAAAATGATTAAATCTTTAGATACGCCTAACCCTTATATATAAAGAAGATTAAATCCACGAGAGAG
TAAGGGTCTTTAGTAAGGCTGGAATTTTGGTTTTATTATTAAAAGATTTTTTATTTAAAGAAAGTGGGTTTTGATTGTTA
TAACTTGATCAAGTAGTTCTTATCCATGTTTAGAGAGATTGAAGTACCTTAGTAAAAGGTAATTTTGATTAATGTCTTTA
TACTATGTGCCTTATATAAGCAATAATATTTTTTAATGTAATAAAGAGAGTATGTAGAATTATTTTTTAGAAATTTTTAA
AAAGATTTGGCTTTTCTATTAGGTTAAAGTTTATAGCTTTTCAAATAGTAGTACTCAAAAGAGAAGTATGCAAAGTATGC
TTTTAAACCAAGAAACATGCCTCTCTTTTGATAAATTGGCTTAAGCCTTAAATTTATACCTTGTGATCTATAATAAAGTT
TGCTTAATAGCTTTATAAGCCCCCTCAAGTTCTACAGCAGCACCTAAAAAATCTGCTTCTTTTTTATAAAAATTATTATA
CCTGCTTCTTGAATTTATTTCCCTATCATTAACCATATCTCCAATAGTTTTCACAATACACTCAAGAGCTATAAGATCAT
TTTCCTCTACAAACTCTTTAGCTTTATTGACAAATTTTTTAGAAGCTTCAACAAACTTACTATCAACAAACTTAGAAGAT
ATAACATCAAAACTCTCAATGTAGGCTAATACAACAGATTTTCTAAGTTTTTTATAAGAATCAGCAACATGTCTGGCATT
AGACACATCATTATCTACAGCTTGGTCTAATTCTATAGCAAAATCATCAATTAATTTACTTAAAAACATAGGTTTGTATT
CTTCTATAATCTTTTCAAGCTCCTTAAACTTATTAACAATTTTATTGTCTTTTTTAAATATAGATATAGCTTGATTAACC
TTACTTTGATCAGAAAATGTACCTTCCGAATAAGTCATAATATCATTATATGCTCCTGTACATTCGTTATAAATAGCGTC
TAATTTTATAGAATAATACTTGGCCTTTTCAACAAAAATTTTAAGCTCATTAATATTTCTCTGATTTAATCTACTAACAT
CACATGATAATAAACTTATTGAAATTAACATGTATATTGATAAAAAACTTTTTTTCATATTTTCTCCCCTGCTAAAATCT
TTAGAGATTCATAGCCTCTAGCACAAGTATATTGCTCCAAATACAATTTTACTATATCTTTAATTTTTTGTTTCGATTTT
TATATATTTTTTAAAAAAATTGCTTTATCTTTAATACTTTATGTTCTAGATTAATTATTCTCTCTAATAGACTTTGAGCA
TATTTTTTTTAAATTTTTCTTTTTTTATTAAAACATGAATTGCTTTTATATAACAAAAAACACTTCCTTTCTTAAATCTA
AATTCTATGTAATGAATTTTATACATGGGTACAGTTTTGATAGTTTTTGTAATAATATCTTCGTATTTAAAAAAAGTGGT
CTTGTTAATCTTTTAAATCCATAAAACATTCCCAAAAATTCATCATTAATACTTTATAGAAGTTATTGATATTAAAGATG
ATTTAGAAAACTTAAAAAGCTATTTCAAAAAATTGAAAAAACATATCATTATTGGAATAATCTTTGTTATAATTCTTTTA
TTTTTTAATATAAAAAATAAAAAGATATTATTAAAACACATTATAAGAAAGATACCTTTTTAAGTAAAAGTACATTTAGC
AATTAACATATAATTTATAAAAACTCTTTTTATAAATTACATATTAATTGCTAAATCATCTTCTTTTGCTATATATGTAA
GTAAAATGCTACCAATATGACATCCTGAGGACCTTTTATGGAGACTTGTAAAGCTTTTTATTTCTAATGTTTTAGCTTTT
ATAAAAACACCAACCATGACACATATTGAATTTTTAAATCTATAAACATTATTTCCTTAAATTTCTAAAAGTTTTTTAGG
CTCTGTATTTAAAAAAATCACTTCACCAAGAATAACCTTTTCATCATTTAATAATAATGTTTTCTTGCTAAGAAAATTTA
TAAATCTATTTAAAATGCTTAATTAAGCTTATTTGTTTTCAAATAATTCTCATATCCTTTTATTAAAAACAAAATGTATT
CTTCTCCCTTTTTATTTTTTAGCACCTCAAAATCATTAAGCAAAACCTCAAAATCTTCTTTGGTTAGCGAATAAAGACTA
GCTACAATAAAGTTATTTTCATTTTCTTTTTCTTTGAAAAATTCATCTTTAGTGTCTAATTTTAGAATTTTATTAACTTT
TTCTTTGCTAAATTTAAAATGCTCTAAGTAAAGCAAATTAGAGAAATTTAAAGGATCATTTTTAGCTATTAACAAGGAAG
TGTTTTTTACTAAGGTTAAGTATATCGGATTAGCTAAAATTTCTTCTTCTTCGGATTGAGGCATAGGGCATTGATATAAG
CATGATTTTACAATATCAGTGCTTAAAGCAAATCTTCTTATTAAATAGTCAAAAACAAATGAATTAAAAATAGATATAAT
AAATAATTTTTTATAAATAGATATTGGTGTTTTCTCATAATTTATATATATTGTAGAAACACAATAACAATTTCTAGGAG
ATAAAGTACTAATCATGGTTCTTATATCTGTATTTCTTGCAATCCTTCTATATAATATTTTTTCTATTTGATACTGATTG
TCTTTAGTTGATACTTTTTGAAAGTCATCTTTATCTATCCATAGTAATTTAGAGCTTTCTTTTGCATCTTTGTCTTCAAA
AAATCTTGAATTAAACTGATGAATATTAGCTCCAGAATAAAGAAATATAAAATTTTCATTATTATATTCTTTACATAGTG
TTTTATACTTTGTTAAATTTAGCCCTACTCCAAAATTAATATATTCTTCACTAAGAGTACTAAATTTGCTAAACATTTTG
TTAATTAAGATAAGCTCTTTACTATCTTTAAATTCAATAATTGATTCTTGAATAGGAGACAGTTTTTTAATTTGCTCTAT
ATCTAATTTAATTCCTTTATAAGGATCATCTTTATTATTTTCTAAGTTACTGGTTATTTCTTTTAAAATATTATCATTAC
TCTGAATCATAAATTTTGCTTTAAAATTCGATGTGGGAGTTTTAGTATTGCTTATTTGAAATATTGCAAATTTAAAAAGT
GTTGCCACATCTTTAAATCTTTTTTGATTTTGAAATTGATAAATATAGTTAAGCTTATAGTTAGTAAATATATATTTTCT
TAGTATCCTAGCACTAGATTCACTCCAAAGAGCTGAAGGAACTAAATAGGTTAAATTTCCGTTTTCTTTTATTAATTTCA
AATTAAATGCTACAAAATATCTAAAAAGATTTGGATCACCACCACTAGCAAAATTTTTAAAATCGCTTTTATAAAGATTG
TTGATAGTACCCATACTATTTTTTTCTTCATTGTATTCAATATTCAAAGGATGATTATCTCTGCCAAGTATTTCTTGCTT
TATTTTATTTTGTTCTTTTATGCTTAGCTTTCTATAACTGGGAATATGTTTTGAGAAAAACTCTGCTTCATTAAACTTAG
TTTTTTCCCATGGAGGATTTCCAATTACAATATCAAATCCTTCTTGAATATCTGGAAACTCAATTCCATAATGGAAAAAT
TTATAGTGGCTACTTAATTTTCTAATTTTCTCCATTTTTTCATTATCTTCACTAGAAATTTTATTGCCTAAAATATTCTC
AATTAAACTAATTACAACTGCAATATCACTAAATTCTATATTTAAAGATTTGTCAAAAGATAATGAATAAAGTTTAATTA
AAGAAAATATTATTCTTAAATTATCTATATATTTACTTTCTTCATATTCTTTGTATATCTTTTTAGATCTTTCTATATCT
TCCTTAGTGGTATCGTTAATACCTTTAATTTTTTGATAACCATCTTCTAAAATAGTTGTAATTTCCTTAATTCTTTTTTT
AAATAAAGAAAATCCACTTTCAAATTTCTTTTTTGCAATATCAAAAAATTCATCTTTAGTATATCCCAAGAGAGCATTTC
CTGTTTTTATATGATGCTCAATAAAGCTTAGTGGCGTTCCAAAAATAAAGGTATTAATCCACAAACTTAGCATAGTAATT
TCAACCGAAATAGGATTAATATCAACACCATAAATACACCTCTTTAGCAGCATCCTTTTAAGCACCAATTCTTTACTTAT
ACTATCTTGAATATCATACTCCTCACTTTCTTTAAGAATAATCCCATATTCTTTATCAAGCTCTTTTTTTACATCTTCAA
ATTTATCTAGCTCGTACCATACCTTTTCTGTTAAGTAATCTAGACAAGAAATTAAAAAATGCCCTGATCCACAAGAATTA
TCAATGATTTTTATATCTAAAGGGGACTTGGTTTTAAGCTGCTCTTCAATTGATGATATAACCATAAAATCAGTTAAATC
ATCTGGAGTATAATATGCCCCACTTTTCTTTCTATCAAGTGATCTAGATGTAAGATAAATATTCCCTTTAAGATATGTAG
CAATTTTGTTTACTTTATTGTTTTCAAGCTCTTCTTCAGTACGAATGAGATAAATCCCGTCTTCAACAATACGATGAACA
GTAGTATCTGCAATTCTTAGGTCATATTCAAGTAGAGTTTCGTATAATTCTCCAAAGCTTTTAGGATCTAGCCTTGAATA
TTTTACAAATTTTTTATCTTTAATATTTTTTTCTTCAAAGAAAAGTATTTTGACTAATATTTCTTCAATCTCACTAATAC
TGAGTAAACTTTCATTATTTAAATATTTAACCTTATCTTGTGCAAATAATCCTCCATTAAATATGGGAAACTTTATTGCA
TCACTTCCTTTATCAAGCAAATTGAAAATTGTTATTATTTTTTTATACCCTAATTTCTTTTTTGTATTTTCATCATAAAA
AAAATATCTAAAAGATACAGAAGATCTGTATAATTTATTTTCTTCTAATATTTTCTTAAATATGTCGTTATCTTCAATAT
ATGCAATAAAAAATATTCTTAAAATAAAAATAATTGACTCTTCAAGTATGCTAGCCAAAATATGACGAGTAATTTCTTTG
TCTGATACTTTAAATTCTTTGTCATATATATTTTTTGCAATTTTAAATACTATAGAATCATCAGGTCTCTCATAAAGTAT
CTCTCTAAGAGTTTTTTGAATTATCTCTTTTTCTTTGGATATTTGTTCTTTTTCAACTGATATTATATTGCTTATCTTTA
GGTATCTTTCTTTTCTTATAAGATAGCTAAATAAAATAAACCATTCTTGCTCTTTATATTCTTCTTTTTCTTTAATTTTA
GAAAAATCAAATTCAATATATCTTTTTTCTCCATAAAGTACTTTCGATTTATCATATAATCTCCATACCTTTCCATTTGA
AAGTATCCCATAATGTTTTTGATATTGATTTAGATATCTGTATAGCTGATCTTCTGCTTCTTTTACCTTATCTTTAGCAT
CAAAACTAAATGATGGACGCTTAACTTCTGCTATAAGCAAGATATCTTCAGTTGGAATAGATTCATTATTTTTTTTAGCT
TCTTCTAATTTTTTATTAAAAGCTACTTTATCTTTATCATTTTCAAAAAGTAGTATATCTACTCTGGATTTTACTCCTTC
TATTTGCCCACCTTTTTGTTGTTCTACTGAATAAGCTAATTCTTCAAATATAGACTTTAGCAAAGACTCTATATTTGCTT
CTGTTGAATTGTCATCTATAGCTTGAATTTTATTTTTTAAAAAAATAAAAAAGTTTTTTGATTTAACAATATTTTCTTTT
TTTATAAAGCCTTTTGACAGTTCTTTATAAAGAGATACATTTGGATCATTTGTTTTTATAATGAATCGGCTTTCATTGTT
CATATTTACAACCATTATGTTATTTATAAATCCTTTTTAGCCCTTCTTGATACTCGAAATGTACTCTAAGATTAGTTTTT
TTAATTTTAAAAAAACTAATCTTAGAGTAAGTCGGCCAAAACTTGTTTTAATATTTATTTAACTATCAATACTCTATCTT
TAGAATAAGCTTGTTAAAAATTATTTCTCACTTTTTCTCAATTAATTAAAGTTATTAATTTATTTTTTATAAGGCATCCT
TAATTAAAGAGCATTTAAAAAACACTTTTTTAAAACCGAATTTTTCTTAAACATTCCCCAATTTGTGAAGCATAAACAAA
AAAATGTTTTTATCCTTTTCATTTTCAAAATTACAATTATAGAGTCTTTTGTTAATTTCTTCTTTAAAAACATCTTGCTC
AGAATCATGCAAGCAACAAAGATGCAAAAAATTTTTAAAAGAACTTATCAGGTCAAAAACAACACAAATAATAACCCAGT
TTTTATTCATAATTATCCTCTCTCAAAATTAAAAAATAAATCAAAGTCTTTGATTTACAATTTTTTATTAAGCAGTGAAG
GGGGAAAAACAAATTGTCCTAAATATTTAACAAAAAATGGAAATAGACTTAATAAACTTGGTTTTTTCTCAGGAAGGATT
TCTAATTACAACATCAAATTCTTCCTGAATATCTGGAAACTCAATTCCATAGTAAAAAAATTTATAGTAGCCGCTTAATT
TTCTAATTATATCTATTTTTTCTTTATCTTTACTAGAAGTTTTATTGCCTAAAATATTTTCAATTAAACTAATTAAAGCT
GTAATATCACTAAATTTTATATTTAAAGATTTGTCAAAAGATAATGAATAAAGTTTAATTAAAGAAAATATTATTCCTAA
ATTATCTGTATCTTCACTTTTCTCATATTCTTTATATATATTTTTAGATCTTTCTATATCTTCTTTAGCAGTATCGTTAA
TACCTCTAATTTTTTGATAGCTATATTCTAAAATAATTGTAATTTCTTTAATTCTCTTTTTAAATAAAGAAAATCCACCT
TCAAATTTCTTTTTTTTAATATCAAAAAATTAATCTTTGGCATATCCTAGTAAAGGATTTCCTACTTTTATATGATGTTC
AACAAAGCTTAATGGTGTTCCAAAAATAAAATATTTTAATAATCTAACTTATTTTTTTGAGATAGTTTTTTATAAAACTT
GCCCAAGCAATCTATACTCTTAAGTTCGGGTTTTCTCAATCACCTATAACTTTATTTGCTAATTAATTTTTTATAAAAGC
TATCCTTAAATTTTTCAAAATATACTATATGAACTACTGCTTAAAAAGCAAAGACTATAAAATAAGTAGTTCATCAGAAA
GTTTTTGATGGTATTACTACTATTAATAGAATTTAAAAAATCGAGCTTACCAATGTATTTAAATAAACTAGAAAGCAAAC
CACAATACATGATTAAAATGATATGGGCAATAAACTTAAAAAGTTTAACGATAATTTTGAAATTCTTATTAGAATCTAAT
TAAAAATGTAAATTTATATAAATTTTATAAATAAAGAGTCAAAGAAAACGCTTTATACTAGAAAGTCTTTATAAAGATAA
TAAAATATATTTTTTAGAACTTTCTTCAAAATATAAATCTTATATAAAGAATATAAAAAAGAAAATAGAATTTCAAAATC
ATTAAATATCGAATGATATTTTTAAAATATAGTTTGAGGACAAATAATAATCGAGTGATTTTTGAAAATTAAATTATTTA
GATATTTAGATATGGAAAAAGCCCCCAAAGGGGCATCTTTATCTGCGATGATAAACCCTAGGAGAAAGAATTGCCTCTAC
CCCAAATTAACAATAGTACTAAAGTATAGCACAACATAAAAATACTTAACAAGATTAGATTGATTCAAACTAGACTAAGA
AAATTTAACAAAGATAATGTTGAACATGGAAGTGTTGGCCAAGCATAAAGAAATAATTTAACTTGGAAACATCTTGTTTC
ACTACTTGAAAAAAAATGAAAATAGCCGTGTCAATACGAATACAGCCCAAAATATCTAAAAACCTACAAAAATATTAGCT
GATTATATCTATTTTTTTCTTAAGTGAATATGAATAAAAAATTCTTTGTAATTTCTATTTAAAAAATTTAGCAATTAGTA
GCATAACAATATTTGTTATGCTAGATATAGCAATGGGAACTATTATTACTGTAATAATAATTATTATTCTGTTGCTCACC
TTGAGTTTTTCCAATAAAAATTGACTATTAATTTGAACTTCTTTTTTAAGAGCTTGTGCCAAATTAAATATGTCTTTTTG
TAAATTCTTTTCTACAGAATCTATCTTAGCATCTAAATTAAATATGTCTTTTTGTAAATTCTTTTCTACAGAATCTATCT
TAGCATCTAAATTAAATATGTCTTTTTGTAAATTCTTTTCTACAGAATCTATCTTAGCATCTAAATTAAATATATCTTTT
TGTAAATTCTTTTCTACAGAATCTATCTTAGCATCTAAATTAAATATGTCTTTTTGTAAATTCTTTTCTAAAAAAGAAAT
CTCAGAAATAAGGTTCTCGAACCTTATACCGAATTGTTTTTCTAAATTTTCCAAATCTCTATATGTAAGCTCATTGTGAT
AATATCTTTTTGACAAATCTTGAGCTATTAACTGTTCCATTCCTAGTCGCAGAAACTCTCTATATATTTGATCTTCGGTA
ATATTTGTCGTTGCCAAAACTGCTTTCATAATTCACTCACCTACTATATATATATTTTAACATAAATCAAAGCCAAATAT
CGGAACATTTCCTTCAAAATCTCATAAAGCAGATATAATGCACACAAACTAAATATATTTTCATATTTAATCCCTCTTTA
TGAGAAAAACTTATTCCACTTTATTAGGACCGCTACCCACCTTAAATCCAATTTTTCTAAAAAAATTTATTTTATTCGTT
GATATTTTAGTAATTTATATAATAATAAATTGAAATTATTAGATAAAAAGCTAAAGCTCATAATTTCAATTTATCTTGAT
GATTAAAAATTCAAAACAAATAAGCACTTAAAGATCTAAGCGCTTTATATCTAATAAAATTTATTCTTTTGAAACTCTCA
ATATCAATGCTTGGTAAACTTTTTAAACAATCAAAATAACCTTGCACATAATATTATTGGCTCCAGAATCATAAACAAAA
ACTACTTTATTCCCTTCATTGCCATTAACTTGAGACATACACTGAAGCTTTGCTTTCTTTTTTTTTAAAAAAGTCTATCT
ACTTTAACATCTGACTCATTAATGCCTTCTTTGACTTTTTTTGTTGTAACTTTTTTTGATTTATCCCTACATTTTCTGCA
AGTCTTAAAAAGATATCTACTTGCTATTTCTTATCTTTTTGATAATCATCTTCAAAATTTTTAGCTACATAATTTTATTT
TTGGCTTTACTTATCAAATCATTAACAAGATTAATATCGCAAAAAAACAAAAGAATAGGGTTAAATAGATCCCACTAAAA
CACTTTTTAAATAACTCTCATCTTCCTGAATTATTGAATCACAAACAGATTATTTTCCAAAAGTATTACTATTATTTTTT
TCATATAACTTTAAAATCTACGTATTGATTTATAAATTCTCTGATTATATCAGTTACTAGGCTTGTAAACAAAAAAGGCC
AGCGAAGCATCAAATGCTTCGCCTAACCTTCTAAGCTGCTTGCCTTAAAGTCCTTAAATTTCTGATTTAACTCCTAAGAA
ATGTCACTTATTTTCCAAGTCTTCCAATTTAGTTTTTACATTTAACACTATCTTAAATGTCCCCCACAACTAATGACAAA
TTGTAATTAGACATCACAATTAAAAGTATCTCTATTTTTTATTTTATTGCTAATACCCTGAGAAAGCCTATCTACTATTT
ATTTAAACCATTCAATTCTCCATTATTTATTACAAATTGAAAAGCACCCGTTATTTTTTATAAACCAATAGCCATATAAT
TTAATGTGATTTGTTTCATCTAATGTCTTCTAGTTATAGGGTTTCTTTCTGCATGGGGGCTGCCTAAGACTTGATATGCC
ACCATTATAACACTTGCAAAAAATCAAGTAAAATTGACCATAACCACTCTTCCACAAAAGCAAACATAAGTGGTAATTAT
AAATCTAATAAAATGCAAGCCATTTTTTATTATTACAAACAGCGTAAAGTGGCTCTTTTAAATTTTAAAAAGTCTTTTTT
ATTAATTACCAAAGATAAGTAAACTTGCAAATAAAACTACACGTATTGAAAGTAGATTTGAAATTTCCATTATATTTATA
TATAATGGCACTAAATATCTGAAAATGAAGGAGAAGCGGGTGGGCAATAAAATTTTTTATATTTCAGTGGTTTTAATTTT
AATAGTTGGTTGCGACTGGGGAACTATTAAAGATAAAAGTACAGAAATTTCCAAGCTATTAAGAACGGACAAAGATAAGA
CTAAAAATCAAGATAGAATAGAATTGGGTGAAGATAATTTTGTATCTAAAAATAATATGTCTACTACTGATACGGGCATT
ACTAGTTTAGGAAGTCTAAACAACGTGGATTTAATTAATCGTTCACAGCGGGTCAGTGAACCACCTATAATCTCAAATGA
GAAAGCCATAGCTACTCAAGCAAAAGTAGATTTAATGAACAACATTAATGTTACTATAATAAACCCAAAACCAGCTCAAA
ATTTGGGAAATTCTTTAAACAATACTACTACTGAAGATAGTGTGAAGTTTTTATCAATTGAAAACCAAGAGTGGCTTATT
AGTAAAAAGATTTTGCCCAGTAAGTTGGAAAATTTAGAAAGCTTTCTAAAAACACAACACGAAAAAGAAGCTTTTAAGAT
GGCTAAAACTATACAAAGTCTCATTAGTAATTCCAATATGGGTAAAGAAATTATTAAGTTTAAGGAAGAATATTACAAAC
TTTATAATTTGTTTGAAGGCATACAACAAAAATTCCATAGTCAAAGGAATTCATTTATAAAAGATACTAAATTTGGGGAA
AATAGACAAAAAAATGCAGTTATATTTAAATCCTTTTCATCTATAGAGAAAGAAATTAGAGATTTGAATTATAAGTTGAG
TGAAATCCAAAGTAATTTTCAAATTGCAGATGTTAGCTGGAATAATGCAAACTCTCTTTTAAAAGAATCTATAGAAAAAT
TAATTCAGGCAATTGAAAAAAGGTATGACAATGAGAGTAGAAAGCAAGGTCAAATTGGTGGACCTGCTAATAGATGGGAT
AAAAATCAAGCTGACAATTTTGCTAAGGATGCAAAGTATAAGGCAGAACATTCAGCAAATGATTTGGAAAATGCAGCCAA
CTATTTTAGATATAGTTGTTCAAATGAAAAAGAAGCTAAAAAGCTATTAGAAGAAATTAAAAAAAGATTTGTACGAATTG
GTATTAGCCTATAAGTAAATTTGAATATTTCAATTTTAAGTATTATGCATAATATTAGTAATAACCTAATATTATGCATA
ATATTCCAATCTGAGATTTCTCTATATATTTTTTACTTTCCCAACTTTTATGTATGACCCTTTTGATTTCTTTTTTATAA
AAAATATCTTCTAAGTAAATTTAAAAGTATCGCGTAAATAATATTGTGTAGAAACTATCAAAACCAAAAAGTCAGAAACA
AGCTTTAACACAAAATATCAAACCGCCTTACCCAACGGACTTTATGCACATTTCTTATCAAATAAATCTAAGTTTTTCAT
CTTTACTCTTAACACTATATTCTGAATAATAAATCCTTGCAAACTCAACCAAGTATCAATTTTTGAATAAAGAATATAAA
ATTTTGGATAATGGGGTTTTAAAGCTTATTGATTTTAAGAAGAGAGGCAAGAGCTTGCTTAAGATAAATTTATCAACTTT
TTCAGAATATAAATACTATCTATAAACACAGCCTGGAGAGGGATTAATATTAATCTAAGCAAAATAAACACAATTAAAAG
GCGAAAACTAATATAATTGCTTTAAACTTTTTTGTTTTAATCTTTAATTATTTATAAGTCTGCATTCAACTATCTCATAT
ATAAAGAACTGGTAATTACTTTTGCAAGAAATCTTGTGCCTTGGGTCACTTTAACAACATTAGAAATGGATTTTATAACA
TCTTTTTTTGCCACTGCTTGATCCTTATTTGATAGACTTAGACTTAAAAATCATTAATAATAATATTGACCCTTCTTTGG
CCCCCTTAAACCGCTTCATCTAGGGCATCTTCAGAAGCTATTAAAGCTTTTTCAACTTCTTCTACTTTAACAAATTCTTT
TTTTGTCAATTCTAATTCCTTATTATTTGGAGATTTATTTGACATTATTTATCTCTCTATTAAAGATATTGCCTTATTCT
ACAACATAAACAGCCTTTTAAGCTTGAGCGGCTTTTTTAGAAATTTTAACAACCCTATTTAATCCTTGGCAACATCAAAA
TCTTCTTCCCTCCGAAAACTTTGCTACAATCGCTGCTTCTTGTTATACAACAACAGCTCTCTTGATAATAAATGACATCA
AAAACATTGAACCTACAAACTTTTTAACTATATTCTTGTCAGTAAATTTAATTAACTAAAGAAGTGATTCTTTAACACTC
TCCCTAATTTACTAAGAACACTCTCTGTTAACTTTTTAATAGTATCTAAATATGGATTAACCCGATATTTTTAATCTACA
TTTAACCATCTTTTTTATCTGATTATCCTAAAATATTAGATTGAAATTGAATAATATTCACATTATTAAAATCTGCAAAC
ACATTTAAATTCACAAATCCAAACAACAATCCACTAATTATTAAACATTTTAGACATTGTTAATTCTCCTTGTTTGAACT
GATTTATTTTTAACAAAGATTATCAAACTTAAATTTATATTAAATGGAAAAAAACAGTTCTATTTTATAATAGTTGAATT
TATTATTATAAAAACATATTTTTATATCAAACAAATCATTCAAGCTTATTAAAATTTCTGCATATCAAAAACCAATGAAC
GATCTCTAAATTAACAGAGACAATTTTTAATAGAGAAAAACTCTCGCCCCACCTAAAAGACAATAGTTTTACACAAGCTA
ACTATTTAATGCTTTACCTGTCATATTAAATCTAAAAGAAAATACTAGATCATCAATCCATGTTATAAATGAAGCCTTAT
GCACACCAAAAATATCACATTTGCTTGTGTTTTAAACAAAGTTTTTTAATAACAATAAGAAGAATAATAAGAATGCGTTC
AAACTGTCAAAGTTTTCAAGCTTGAAAATAACCAAATCTTGGTTTAGCAAAAATAAAGGTGATGAACTTCATTTGGTAGG
CATTACTAGTGCAAGACCAAGCAATAATATCTAGAGAAAATAAAGTCGAGCTCAAAAATCGTGCTTTTAGCTTCCTTATA
GAGGATACTTTTTTGACCAATATACTTATTCTCCCCTTGACAAAAAAATCAAATGTAAAGGTGTTAAAACTTTATTTTGG
TACTTACGTGGAAAATACTAAAAACAAAGAAGAAGGCACTTGGGTGATAAATGACTAGAATTTTGAGAATATCATAAAAA
ACTTCAAGCCAATAATATCAAATTTTGATTTGGTGCTGGGAATATGGAAAAAACAGGAAATTATGTTGACAAGCTTTAAG
AACCTATTGTTAAGAATAAAGAATTATTTGCTATTTACATCGAAAGAAACAATGCTAATAAAAAACATTGTCCTTTAAAT
AAGAACAATAAAACTCCCATTAGCTAAAAATAGATGATTATCTCAAAAATTTAGTGAACTGGTGTTTAGAAAACACTTGT
CCTGAATTCTTGACCACCGAATTTACTAAGAAAGAAACACTTACAAGAAGAGCCCTGGTAAAAGCTTTTTGGAATACCAA
AATTTTGCATTCCAAATAATAGAAGTCTTCCTGATAATTATTTTGTAAAAAAATAGACATGATATTGACAATAGCGATCT
TAATTTTCAAGGTGAGTGAATCAGCAAGATTAGCCTCATTCATTCACTGTAATGTTGGTTGGCATTGATTAACAGATACC
ACTAGATTTTTGATCAACATTATTGATCTTGATGATCACATGAGTAACAAACATTTATTTATAGATTTATAGTATACAGA
TTGCAAAGAAAAAAAAAGACCTAAAAACACCTGCTGCTTATGTTTTTACAGATATGATATTTAGAAGAAAAGTTGATGAC
GATTTTCAAATTCAACTGAAAAAAACTCTCTTTTGACAGTCAGGTTTTAAACAATTTTAACAACAAGCTTTGCTTAAACT
GTTTGTCAATAAAATATTTGAATTTTTAAACAAAAATACACCAAGCAACAAGTTTACATGTATTTAGAATGTTTTTTTTG
CAGTCTTTAAAATGAATAAAGCTGGCAACCCGGCATAAGACATTATGAACTACTATTTCTAAAATTAAAAATTATAAAAA
TAAATTCTTAATTTATCCTGTGATAGCCTTTTAGATCCTTTTTCAAATTTTAAATTTACTATGTTAACTATAAACACTTT
TGAAAAAGGTCTTTGGCTTTTTCCTATAGTCTTTTTATTTTATTTTAAACCACTATTTCTATAATCTTTGACTTAAAACT
GTGATTAGCTAAAAATAATAAAATATTTAGTTAGGTATTGAAATTAATCAAATATTTTGAATATAATTAAAGCAATTATT
GATAAAAATACACTGAACATGGAGATTAAAAATGAAACCAGCCATATCTAATCATAACCACCAAACCAATAAAAATAAAC
TACTTGGTAAAATCTGTAGACTGAAAAAAATTATTTCAGTAATCAATTACTTAAATAAAGAATTTAAAAAAAAATATAAT
ACCTCAATTAATAAAGAACACTTTACTTCTAAAAAAGTAAAAGAACTTCGAGTTCATCATCAAGGAGATATCCTTCGCGT
ACTAAACTCAAATATACATAGAGAAAACAAAAAAGAAACCACAATTAATACTCTAAGACTAGATTTAAAATTTTTGGTTA
AGCTAAAAGCATTAGAAAAAAGAATACTAACATTTTCAAATAGCTTCGGAGAATTTAAAGGAAAGCTTTGTATATATAAA
GTGTCGCCTATTGCATATAAATTGATTAATGCATATTTTAATAACACTAAAATAGACTTACTTAAAAAAGTAAAGGAAGA
GAAAGAATCTTTTAAGCCTAAAAATATCACTGAAAATATCACTGTATATAATAAACAATATATAAATATATATAATAAGA
ATTCTATAGAAAACTCTTTCTTTAAAAGAATTAAATCAATAATTTTCAATGCAAAAGAACCAACTAAATCATTAAAAAAT
ACTTTATTAAACTATAAAGATTTTAAAAATTATCTAAAATATGATTATGAGACAAAAGATATTAAAGAGTTTTTCTTATC
TAAGCTAAGTCTTTATAAACATAAAATTCACTTTATGAGGAAAACCGCACCCTATAAAACTGATTTTTACACTCTTGCAG
GAGAATTTAAAGATACTTATACTACTAAATGGAAGGTAAATAAAATAACTAGCTTTTCAGGACATGCTAGGATAATAGCC
AATAATATTCTGGTTAACACTTTAAAAAAAGGATTAAAATTTGAGTAAATTACTTGAAAAACTAAAACAAAAAAAAACTT
TAATGAAAATTGACAATATTTTAATTAAAAAAGATATTTTTAGCAAAATAGAAGAAATAGATGGAAAAAAAGTATACTAT
ACGAAAATATTTAAACATTTAATTGATTTTAAAGTTACTAACAAAGAACAAAGATTAAGACTTGTATTCCAAGAATTTAA
TAATAACAATAAAGATTATTATTTTTTTAATCTTTTTTCATTGGGAAAAAATGATAAATTTTTGGGAATAAAATATGGAT
GGGATTACCTTGAAAAACCCTTCTTTCTTAAAAAAGAAGACAATAAAATTTATGCAATAAAGAAACTCTATTATATAGAG
TTTAGGTTTAAAAAAGGATCCGTCAAGTCTTACATATTATCTTTAAGAACTTTGTTGAGAAAAAATGAAAAAGAAAGCAC
TGAGTATTATCAGTTTACGCTAAATCATCTAGAAAAAATGGAAAGTAAAGTATACAAATTTTACAATAAAAAATCACCGG
ATGGAGGAATTTTAAAAAAATGGATATTAAAAAATCAGATATTATAACAATGGCTTCAATTAAGGGAGGAGTCGGAAAAA
GTGTGCTTTCTATACTTTTTTCTTATGTATTAAAGGAATTGGGCAAAAAGGTGCTTCTAATTGATTTAGATCCACAAAAT
TCTTTAACTTCTTATTTTAATAGATATATTTCAAATATTGAAAAATATAATACATATAGTATGTTAAAAGGAGATTTCCA
TTTTAATGAATGCATTAAAAAAATTGATGATTATATATCTATAATCCCCTCTCACCCCATTTTGGGAAAATTTAATTCGG
AAGCCATTGATTACAAAGAAGTTATTTTAGAACATCATTTAAATGAAAATATGCAAAACTATAATTTTGATTATGTTTTA
TTAGATACTCCTCCTAGTTTAGATTTTCTTTTAAAGAATGCCTTGAATGTTGCGGATTATATTGTGATTCCAGTTCAGGT
AGAAATATGGTCAATAGAAAGTTTTACTATTTTGATTAACGCAGTTAATGATATTACAAAATTTAGAAAGAAAATATATA
ATATTTCTATTGTGGAAAACCAGTTTATAAAAAATAGAAACACGATAAAAGAAGTGGAGGACTTGCTTTATAAAGAATAT
AGAGAATATATTAAAGGCAAGATCCATTTTTCAAATAGTATAAAAGTTCTTATAAATGGACGATTAGAGCCCTCTAAAAA
AGAAATGTATTATAGAGAAATAAAAGATACTTTAAAAAATATTTTTTCTTTATAGTTGGCATTTTTACTAACTATAAAGG
TACTTATTTAGGGTTGTCCGATATCGGACAGATAATTTTACTAAAAATTATCTAAAAATAGGAGATAAAAATGAAGAAAA
AAGACAATAAAAAGCAGGTAACTTTATATAAAAGGGTTGAAATCTCAACAGGCAAAGAATTAAGTTTAGGCAATAATCAA
GATAAGGAATTGAGAAATTACAATGAGTTAAAAGAGCAGTTGAAATTAAATTTAAAATCCGATATTAATAATAAAATTCA
AAGAATGAAAATTTTATATGAAATTAAGCAAAAAGAACTTTATAAGTATGATGGCTTCAAAAGTTTTAAACAGTTTATAG
AATCTTATATAATTGCTAGAAGCCAAGCTTATATGTATTTGAAAATTTATGAGAAAGTTTTAGAAGGGATTATTTCTATT
GAAAAAGTTAAAGAAATGGGTTTTGTAGCTACATATAAAAATATACTAAAAAACAGCTTGTCAGAGATATATAAAGAAAA
TATGGTTAAAGAAAACCCAGAAGAAGGTGTTGGCACCCAAAATAAATCTATTAGAATTTTAATGAAAGATGAAAAAGTTT
ATGATTTTTGCAAAAAAGATATCAAAAGAATCTACTTTATTTTAGAGAAGCTAATTAAAGATAAAAAAAATATCTTATCA
GATCTTATAATTGAGTATGAAAATTATAAAAAAGATAAAAAGATAAAAGTGAGCTCTTGATTAAAATTGTATAATATATT
ATAATCAAACTAGGTTAGAGAGCTTTTCTCTCTCCGTGTTCAGTAGTAAAATATTTGCCCATAGGGGGCTTTTTTTGTGC
CTACTATATATTAAAAAAATAATAAAGTATTTTCTACTTACAATTTCTATAAAATTTAGGTAGATATAAATTCAAAACAA
AAGATTGTTAAAGTATTCTCACGAGATTAATCTTTTATTAAGCATTTATGCTTTTCTCATTAAATCTGATCAACCTTTTA
TCAGATTTAATTTTTAGGGTTTAGTAGAATTTTTATCAACAATAATTCTTTCATAAATTTTATTATTTTTATCAAATTTT
AATTCAAGTAGCCTTTCAACTTTAATGGCGATCTCTTATGTCGCAGAAAATAAAAATTTTAATGTTAATAAATTGTATTT
TTTATATTGATAAAAATACACAGAAACACGTAACAGATTTACAGATAAAAAGGAAAAATAAATCGCGTTATTTTTGATTT
TTGAAATCCGAATTTTAGTTTTTGGTCAAAACGGGTAATATCATATTTTATTTAAAAATAAGCTTAATAAAATCTATAGA
AATAAAATAAGATTACTTTAAGCACATAATAATATCTATCTTTATCTCAATAGCATTGTTGAGATTTAAAAAACCATTTA
TTTTTGTATTTATTTTAATTTTTTTACTCTTAATTTAATAAAATCAAACTTCAAATTTTGGATTTTTACGCAACTTTTTT
ACTATCCTAAGTTTATTAAGCAAAAAAATATTAACTTTATAAAGTTAATCTCAATAAATTTATTCTAATTAGTAAACATT
TTACCAATTACTCTAGCATCATTTACTAATGACTTAGAATTATTATGGTTTACAATATCTACGGGCTATCTTCTGCAAAC
AAAATTCAGGCTTACAAATAAATACTCTTCGAAAGTAATTTCACACTTCAGCAGGCTACTTAAGCTTAAAAATACGCCCT
GAAATCACCTTAAATTCTTGTTAATAATTTCATATTTTGAGCAATCTTTCACAAGTTCTTTGATTTCGAAAGAATTGTAA
TTATTAGATCTTTAAATTTGAAATCAAAGAATTTTTATACGAATGAATTGATTTGTTTACATGAAATCCTAGATTTTTAA
ATTTTTTAAGAATGTTGATTGATGCTAATTTAATTATATTTGAATTTCTTTTTGGTTTTTTTGGAAAAGATGCGTTGACC
ATTATTAAGATTTTTTCTTTGAAATGAATAGTTTTTGTGCGCTGTTTGAATAGCATTAAACTCTTAAAAAATGTATCAAG
CAGCTAAAGTCTTATATTTTTATTTTTTGCAGTTCTCTTTCTCCGCATTCACCTATGAAATAATATAATAATAAATACAA
TATTATGTTAAGTATATATTTCAGCATCATCTATAAAAATAATTTTAGGAAAGCTTGTTTTCAATGATTCGTCAAATTTA
GTTTTATAGATATTTGAGCAAGGAATTATTTAGATATAACGATGCTTGAAAATATAAAAAAGAAAACCCAAAATACAAAT
TTATAAATTTTATAAATACCTTATTTTTAATGTCATTAAGAATGGATTGCTTTTATTATTCTTTTATTACTTCTAAAATA
TCAACAGCAGATGTTATTTTAAATAGTTATATTTTTGCACCTTGTGAAAAGCAGATGTAAACAAGTGTTTTTCTAGAGTA
AATTTTTTATGATAAGGGGGTACTGCTACACTATGTGATGTTGGTGTATGAATTTGTGTGAACCGCTATTTAAAATTAAA
TAATAAGCTTTTATAAAGTTAAGTAATAATTACAGCATTAAAGATAGATTATTGCCTTGCTATAAAGAATACATAAAGCA
TTTATATGGTTTAATTTCAATAATGCAGTACACCAGCAAATAAATACAATATTAAATTGTATTTATTAAAAATCATATTA
TATTGATATTAGATTGATATATTCAATTTTAATATATTGTATTACATAATATTATAGGATATAAAATAATACAATGTAAA
ATTTTAAGTAAGGAGAATATTTATGAAATATAATACGATTATAAGCATATTTGTTTGTTTGTTTTTAACTGCTTGCAATC
CAGATTTTAACACAAATAAGAAAAGAACTCTAAGTAAGGGGATAATTTCAAATCAAGATGCAGATTCTGATAAAATAATA
AAAAATAAATTACTTGATGATTTAATAAATTTAATAGAAAAAGCGAATGCAGATAGAGAAAAATATGTAAAAAAAATGGA
AGAAGAACCTTCGGATCAATATGGAATGTTGGCTGTTTTTGGAGGTATGTATTGGGCAGAATCACCACGGGAATTAATAT
CTGATACAGGTAGTGAGAGATCTATTAGGTATAGAAGGCGTGTTTATAGTATTTTATTAAATGCTATTGAAACTAATGAA
TTAAAGAAATTTTCAGAAATTAGAATACTGTCAATAAAAGTACTAGAAATATTTAGCCTATTTAATCTATTTGGAAGTAC
TCTTGATGATGTGGTTGTTCACTTATATTCCAAAAAAGATACTCTAGGTAAACTAGATATTTCAAATTTAAAAAGACTTA
AAAATTTGTTTGAAAAATTATTATCTATAAAAACAATCGTTTCAAAGATGTCAAAACGTCTTTTATTGGATTATCAAAAT
AATGAAAATTTTATAAAAACAGATAACGCCAAGCTTGGATCTTATGTGGTTGCACTTTCCAATCAAATTCAAGAAAAATA
TAATGAAGCAGAAAGGCTGAAAAGCGAGATAATTTTAATATATACCCTTTAAAGGGTATATATATCCACTTTCTGAGTCA
ATATTGGCATCCTTTCTCTCGGCAGCAGAACTAAATGCTTCACCACCACCAACGCTCTCCTAATATCAGTTAGTATCAAT
TGGATTATTATCGGCATCATTTAGCACACCATTATCATCTTTATCAGCATCCACAATAATCACATTTAATATCTACTCAC
TACTAACCTTGGTGGCATCATCAGTCAAGTTTTGCATTTACAATTTTTATAGATTTAAATAAATAACCTTATTACATTTT
GAATTACATGGTAACAAAATTAAAAAAGATCATGAATATAAAGAAATAAAAGCTAAGACAGGCCCCGTATGAGGTTAAAT
TTATGTATTTTATTTAATAAATTATTTTCAACATATTTTGTATTATTATTTGTAATAATAGATATACTATAGTATGTTAT
GAATAAAAAGTTTTTATAAGAGGATAAATAATGAATTTGTTTAAAATTGAAGCTAATTATATTGATATCCTTAATAAGGA
AATTTATCTAGCTAGTATAACGATTGCAAATGGTCATATTGTGAGCATGACAAAAATTAATGCAATATTAGATGAGTATA
TATTGCCAGGATTTATTGATGCACATATACATATAGAACGTTCTTTTTTTATTCCATCAAACTTTACGCATTTGGTAGTT
CAACATAGCACTGTGGCGACAATTAGCGATCCTCATGAAATAGTAAATGTTTTTTTCCGCATTTAAAAAAGGCAGTAAAG
GATTGAAAAATCTAATCAAGAAAGTTATAGAAAGAGTATGAAAGGTTTTTTATTGTTAAATTAATTAGGAGCTATTAATT
ATATGTCTAAGGAAGGTTTAAGGTTTATTGCTATAATGGAATAAGAAATTAAGGTGGTTGGGGGCAACTGTCCCGAAGTA
AAGCTTGTAGATTATGCCCCGGCAGATGTCTTCCGGGTTTAAAAAATCTAAAAAGTTTTCATTAGATAAAGTAAGAAGTT
ATTTCTATTAATTTTTGATTTAGAAATATTAGTTTATTAAAATATTTAGACGCAAGCACTGCATTTCTAATTTCCTCGTC
AAAATCACCTACTATTTTCTTATTTGAAAGTTTTTCTTTAAGTAACGCAACAAGGTATTCCTAAATTATCTCTTTATGGA
ATACTACAAGCTTCATGTTTTATATATAATGAGCAGCACTTCCTTTTAGTTCAAGTTCGTTAAGCATTTTCAAATCATAC
TGCACAGTGCACATACAAGCAGCCCTTTTGCTATCTTTTTTAAAAGTATGAGTGGCCCCTCCTATTCTGTAAATATCGCA
AGCCTAATAACGCACAATCCCACATGTTTTTTGTAATTTTGATTTTTAGTGCTAATTGTCCAATATATAGACTTATATTA
TTATTTTATTTTAAAGTTTTTATTTAAGGCAGGTCTCTCTGTTCTTTAATATAGTGAACATTAATTCATTTTTTTATCTA
AAAATTTTAACAATATTTTGTTCTATATATTTTTTTTTACAAAAACGATTTAAAATTATCAATTACCTAACATGGCATTG
ACTATATTAGGAATTTACAAACTAATTTTTTAGTTGTTAATCTATATTTTATTTATTTTTTAGATATGCTGCTTTGGGAA
GTGTGACAATGTCTACGTTAATTATCCTAGTTCCATTATTGGGAGTAAATTCTAGTAATAAATGAATATGATCTTTATCG
TGGCTGAATTCATTAAGGGCTATTTTCTACAAAAGCATATATTAAGCACTATTTGGTTTGGTAAAGAAAAAATGAACGCT
CACTATTTATGCATCTTAACCTATAATTTCATAGAAATGGATGGGCGATAAAATATAATTAAATAATACTTAAGCCCCGC
AAGATCTTGAATTAAATTATTATATTTATCTTTTATAACACTTAAATTACCAGGTTTTGTCCATATGACATAGCCTCCTC
CTACAATTTTCAAGCCTCTCCTTCTTTTATTTGGTTTAAACCAGATTCTTCATCTCAACAAAATAAATATTGTTATTATC
TTCTTAAAGGCTCTCTTAATGTAGCTTAAAGCCCAAAATTCAACTTAATAATTTGAAGAAAATATAGGGTTAAAAGCTTA
AGTCAATTTCTGAAGGATCAAGTGTTAATTTTAAGAAAAATAGAGCTGGTTTCCCTAAAATTAGATTAAAAGAATCTTTA
AAAGGGTTGAAATATATTAATTAAAATAGCATAATGATTTATGCTATTTTAACCACCATTTTAGTTGCTTTGCAAGTTAA
AAGGCGGTAGTATGTGTTGATGTGGTTTAATTACGGCTATACTATATAAATGCTACTACTAATTTTTTATATAATCTTCC
AATATTCTTTTTTATCATTTTGAATGAAGTTATTTAAATATAAATATTTATAGGATTTATTGTTTTATCATTATAAGGGT
ATACTAGTCCTAACTATGCTAATAATTGTCCTACGTGCTGATTTTGTTAAGGTTTTCGTTGTTATGCCATACAAACTTCA
TCTGAACTTGTAAATTTAATAGCACTCACTATCTTTTAATTTTTCTTTTTTTATATTTTTAAGAATTCTTCCAGCGTCTT
TTATTCTAGAAGAAACTCTTGGTTATATTTATACAGTTATTTGCTCAAATATCCATAGAACTAAATTTTGCGAGTTCTTA
AAAATAAATTTTCCTAAAATTATTTTTGTAGATAATACTGAAATATTTGAAATGCTCAATAAATTCGGAACAGAACTTAT
TAATTCTCATTTACTAAAAGTTATTTCAAATTAGACAATAATATTGAAAAACGTTTTTTAACCTTGGATAAAGATAAAAA
ACAAAATAAAATTATAGAAAAAATTTTTTACAAAGAAAAAACAAATGAGCTTTACCATAGCTTTTGACATTTTATATTAC
AAGAGCTGCTTGAACTAAATTTTTGGACTTGTTTCTTTTACAGAAGATCCTATAATATCTTGAAATATTCTATAAATTAT
TTACAACTTTAAAGTTTTAGAATCTTTAAGACAATAACCATAAAAAATCTATTCATAAGTATCCCATTTTTACAGCAATA
TACCTTGAAGTGTTGAAAAGCTTTAACTATCGATTTTTTTAATATTTTAGCACAAATCTATGTACTATTACTAATATAAG
AGAGTCTTCTTTTAAAGAAGACTCTAATTTTAAATATTAATATATTTATATATTTTTTTTCCATTTTAAGACTTACTTAA
AGCATTTTTTGCCTGTTCAACAACTTCTTTTATAAAGCTTCTTCTTCCTATTGCCTCACCTTTTTTAGAAGAATAATTTT
CTAAGCACCTTAAAGCATCCTCTGCTCTATTTAAAGCCTTTTTAGATAATTGTGATGCTGCCCTATTTTTACTTTTTTCC
AATCTTTTAATAATACCTTCTTTTAAGCTTTCCTTAGCTTCATCAAAAAAGAAAGCGGCAGATCTTATCTCTTGTTCTGC
AGTATCAATGCAACCCATAATTTTATCAAGTTCGTCTCCTATCTTTAAATTATTTTGCAATTGTACTAGTTCCCTTATTT
TATTTCTATTATTATGAGAATTTTTCATTAGTGATATTTTTTTATTCTGAATCTTAGTTATCACATCATAAAAATCACTT
CTTATTAAAGTATATTCATGTTTAAGTGAGCACACATTCTCAATTAACTCGGGAAATCCAGATTCTCCAATAAGATTCTC
TATATCTTTAATTGCTTTATCCGCTTGCTTTTCTTCCTCAGTAGAAGGGAAAAAATCCTCTTCTTTTATCTCTTTTTTTT
GATTATGCTCAATTGAAATGGTTGGTATACCAATCCTATTATTAGATTCTCCTAAAGACACCGCAGATTCTACGGAGGGC
GCCACTACAGGTTCTAAGGGGAGGGTGGTCACGTCTAAACCCTTGTCTTTCAATTTTTCCGAATTTTTAATAAAATCTTT
TTTTTCTTTTTTATTTCCATATAAATTATTAATAGCATTTTCTTGAACGCCATTTAAAGCTTCTTTTATATCATTGTTAT
TTTTTTGTTCCTCTTTATTACCAGATAATTTAGAATTTAGATTACAAGACATCAATCCTATCGTTAACAATGTATATAAA
AACATTTTTTTTTTCATAAAAATACTCTCCTTTCCCTTAATCAAGAATATATATTACAAATAATTATTCTTAATTAATAC
TAATTATTAATTAAGATTATATATCATTTTGTTTGAATTTCAATAAAATATAAATAAAATTAATTATATTTTATACTTTT
TTACTTATTAATCATTTGGAGAATATATGATAATCTCTGAACTACTATTTTGCTTTAAGAAGAAATTAATAAATTGTTTA
AAACTAGAAAAATTTTCATATTTATAAATTTTTTTGCTTAATTTCATATAGAATTCATTCTTTGAATTTTATTATTAATA
TTGGACTAAAGCTTGATAAAAAAATAATATCAAATCAAAAATTTTAGATCCTATACCTGTAATATTAAGAAATCCTTTTT
ATGATGTAAAATTAAAAAACAATAATTTGAATATATTAGATTTAGCTAATGACTATAAAAAAATAAAAAATGAATTAATA
AAGAAAAAAAGTTTAACAATGCTGAATTTTATTTATATTTTAACCCATTAAACTTTATAAAGGATTTATCAAAATCAATT
TTTAGCTTTCTAATATTATTTTTATTAATAATAATTCTTTAATGAATTCTCTTATTTTGCCCAAATTTTAATTTAAAAAG
CTTTTCAGTTTTAATAATAATCTTTTCTGGAAGCAGAAGAGAAAAGTTCTAATGTTAATAAATTGTATTCTTTTACAAAC
CCTATTTTAGGTAGTTTTATATAACCATTTTCTATTCTTATTGAGTTTTTTTGATTATTAGTTCTATAAGTTTACCTATT
TTTCTTACTTTTATACTTAGGAAATCCTTGCACTCTATTTCCTTTTTTAATTTCTCTAAAAAAATTACTATACGCAAAAT
TTAAGTCGATCCACGCGCTACAAAGAGCCAAACTATCAACTTCCTTTAAAAAAGGAAATTCTTCTTTATATTTACTTGGA
TAGGTAATAAGATTTTGTCTATTATTTTTATAATAATCTTTCTTATCACTTAACATTTTGTTATACAAAAATCTTACACA
TCCAAATACTTTTGAAAAATATTTTTTTTGATTGGTGTT
