# Supplementary material for: Characterization and genomic analysis of the Lyme disease spirochete bacteriophage ϕBB-1
Source: PLoS Pathog. 2024 Apr 1;20(4):e1012122. doi: 10.1371/journal.ppat.1012122 (PMC11008901; doi:10.1371/journal.ppat.1012122)
Supplement: S2 Data — (ZIP) [file ppat.1012122.s007.zip › UM-CA-11.2A_fasta/cp32_13.fa]

>cp32_13  (30,088 bp)
ATTTTATTGACAAAAATATTAGTTTTTGCTATCATGCATCTAATTTAATAAAGAGAAGTAAAAAGGTGTGTGATTTAAGA
AAAACAAAACTAATAGATAAAATAAGTTCACTAGAACTATACAAATACTCAATATTTTTTAGAAATTACATTGAAAATGT
AGCAGAAGATTGTCTCAAGAACGGACTTATTCTTGAGAGTGCTGCCCACAATGTTAGTGAGGTTGAACTTGCTAGGTTAA
AGGTACAGCTTAAGAATGCTCTGCTTAATTGTATTATAAGCTACCGTTTTCATGGGATTGGCTATGTTTTAGTAAAAACC
AAAGATACCCTAATGGATCTAGAACAACCCGTTAATATAGAATTACCTATTGGTTTTGAATACCTTGATTATGAATATGT
AAGAGATTTGGGAGTTGATTTTGATCATATAACCTATAAAGTAAAATCCAACAATAAGAACAATTCTTTAGATGCAGTTA
AAATACATAAAAGCCGACTTATCATATACGAAAACTTTGATTATATCTTAAAAAGATATGTTCCGTGTTATACCGAAAGC
TTTTTACTAGATATTTATTTATTTGAAAAGATATACGTAGAAATAGAAAGACGTATTGAAAACCACAATTTTTTGTTTTA
CAAAGATGAATCTTTAGTACAACTACAAGACGCACTTTCTAGTGCAACAACTTCTTTAAGTGCACTTACTCAGAGCAATA
ATGATAGGGGAAGTGGCATTTTATCTTCTTTTTTGAGAAAACAAAATTCAAACAATCATAGTAAAGATATTTCTAATTTA
AGAAACCTTAATGACTCATTGTCACAGGAGCTTGCCAGGCTAAAAAGCAATCTAAATAATGAGGGAATGTTTTATACAGC
TACTCCTAGTGCTAGTTTAGAGGTTATTAAATACGATCTTAGTTACTTAAAGGAGGCTTTAGCATTAATTAAGGCAAAAA
TTGGTGCAGATACTAAAGAGCCCTTAACCAGAAGTTTTAATGAACAGGCTAAAGGACTGGGAAATGATGGTAAAGGTGAT
AGGAGTAATTATTACGATTTTCTCAAAGGTGTACAAGAACAAGTTGAGAACTCTTGTAATTTAAAACTTACAAAGTATTT
TGGACTTGATATGAAGTTTAATTCGCTGATTATGTTAAGTGAAGAACAAAAAGTAGAAAGAGATATAAAGCTAATTGAGC
TTTACAGTAAATATAACCAGCTTATACAAAGTAGCTCATTTAATAATGAGGAGCTAGCGATGTTAAAAGAGAAATTATTC
TCATTTTGAGAAAAGGAGTTAAAAGATGACTGAGAAAGAAGAAAAAGAAGACCTGCCGGCACAAGATAAAGAAGAGCAGC
AAATTAAGGCTGATACTAAAGTTATCAGTGTGCAGGAATTTGAAGAGTACATGCGTTTTAAAGAGCAGGCAAATAGTAAA
TCTAAAGAGACAAGTCGAGATTTAAGTATAAATGAACGAATAACAAAAGAACTTGCAGAAGTTGAAGAGCGGGAGCGTAT
TGAAAAGCAATTGTTACTAGAGGCTGAGCGAATTAATGAAATTGATACACTTGCAAAAGCACATCTTAGCAATCATTTTA
ACAAAGAGGTGCTACTTGCAAAAGGATATACATTAAAAGACATTATGCAAGCACAACGTAGAGAACTTGTACGCAAGTTT
GTTCCAATTGAGCAAATTAAAGCTATTGCCAAAGTATCAGACATAAGTCATATAGATGGGGAGATTTTAGAGCAACTTGT
TTCTTTAGCAAAAGTGAATATTAAATTAAGAAAAAATGCGAGTAGCAGTTCTTCTTCTGTTGACTCTATTAAGGGGAATA
TTGCTATTAAATCAGAAGAAAGAGCAAGTTTGCTTGATTCTAATTTTGTACCTATTAATTTCACAGAATTTGTACAAGCG
ATAAGTAATACATACAAGCAAAGACGAATTCAATTTTATGAAAATCTAAAAAGACATAAAAGAACAAGTATTGCCTAAAG
GAGTTTTTAAATGAGTGATATAACAAAAATTAAACAAGAATTTGATAAGAAAGTTGCAGAAATTCAAGCATTAATGAAAA
ATCCCCAACAAGACTCAGGATTGCTTAGCAATTCTATTGATTTTAGAGACCAAAATCTAATTTTTTCCAATTCTGGTGGG
GTTTGCACTAGCAGTAAAGACAAAATAGAGAATTACCCTGCTAAAGGGTATCCGTATAAACGGGGTGTTAAGCTTAGTTT
TGGAGATGGAACAACCGAACTAGAAGTTGAGGCTGGTGGTGGAGACGATTTATATGGAGTGTGTTCCGATATAGATGAGT
TTAGCGGTATGGCAACTGTTATACCAATTACAAATAACTTTACTGGGTATTTAACGCTTAAGAAAGAAGGACAAAATGGT
GTAAATCCAGGAGATAAATTAAATTTTAACCAACATGGGGAACTTGAAAAGGTCACTGGGGCTCAAAAATCTGTTAATGC
AATAGCACTTTCAAAGGCACACAAATTAACTGAAGATTTATTTATAGTGCTTGCTAGTGTATTTGGGAATAGAGCAATAA
AAGGGTAATAAATTATGGCTTTAAAAGGCAACATGCAAGTAGAAAATCTTGAGGCTGTTGACAATCCGCAGTTAGATTTA
GAAGCAGAAGCCCCTGCTGCTCCTAGAGCTAAACGGCAAGCAAGACAAGCTGAGGACGCACAAGGGGAAGACCCATATTT
GGGTTCAGTTAAAGAACTTGATGATATCCTTTTGAAATTCAAGAAATATGTAAAATCGATGAGTTCAATTGAAAATAAGG
TTTTTAGCAGTTCAAGTAGCTGTTTTAAATCCAAGAATGAGCGAGTTGATGCATATTCATTTGCATGTTCAAGTTATACA
GACAAAATAGAGGAATACTTATATGATCCAAAAAATAGTTTTCCATACAAGCGTGGGGTCAAACTTGTTCCGAAAGAGAG
CTCTATATATGTTGAAGTTGGAGCTGATAATGATATGTATGGGATATGTGTAGATGTATGTGAGTTTAGTTGTACCGCGT
ATGTATTACCAATTACGAATAACTTTGAGGGATACCTTGTTACAAGAAATCCGAGCATAAAAATAGGAGAAATATTGGAT
ATAAATAACACTGGAGTTATTATCAAGGCTGGTGGTGGGCCACCAACTGTAATTAATGCATATGCCCTCTCCGATTCATT
TACAATCAATTTTGCACCCGAAGATGAACATCAAGATCAAGCTAGATATCCCAAACAAGAGTATTCTATTAATTTGATAA
AAGTTGCAATTTTTGGCAATAGAGGTCTTGAGAAAATAGTAAATCCTGATGGTGGTTAAGTCTTAAGCGAATAAAAGGAG
TTAAATAAATGGCAGACACAACGCAATTATTAAAAGATTATCAAGAGAAGAGAAGTAAACTTGAAAAGTTTATGAAAAAT
CCCCAACATGATGCTGGTTTGCTTAGCAATTCTAATGAATTTAGAGATAAAAACATACAATTTTTTGCTTCTGGGGGGAC
TAGAACTAGTAAGTTTGACAAATTGGAAAATCATCCATTTTCTGGGTATCCATACAAGCGTGGGGTTAAAAGAGTTATTC
AAGAGGAAAAAGCTGGTGAAAGTCATTATGAGCCCTATGTTGAGGCTGGTGGTGGGGATGACTTGTATGGAATCTGTATT
GATATAGATGAGTTTAGCAAAACAGCTACTATTGTACCAATTACAAATAATTTTGAGGGCTATTTAGTAGCAAAAGATTC
TACGCTTAAAACAAAAGACAAACTTGCTTTTAATAAAGACGGTGCTCTTGAAAAGGTGACTGGAACACTAAATAAGGCAA
CTATTAATGCAATAGCGTTATCTGATGTAAAACAAATTAGCAATGATGTTCACTTAATAAAAGTAGCAGTATTTGGAAAT
AAAGCTGTAAGTAAAAATTAATAAAATTTGGGAGGATTTAATATGGAATTATTTGATGAAAATTATTATGCAAAAGCTGT
GGCTAATATTATAGGGGAAGTTAAAGATCCTATTATGTATAAATGGTTTTCACCCGATCAAATTGAAGATGTTGATCTAC
AAATGGGATATCAAAGAACTGTAAAGTGGGATGCGTTTTTAAATGCTAATCCTACAACAATTGCCAATGAAGTTAATACT
ATCTCAACTATTGGATTTAGTTCTGAAGTGGTGAGACTTAATTACTTAAAATTACAGTACAAATTTAGGCACTTAAAGCA
GGCGTCTGAAAAATTTTACACTTCAGACTCATATCTTGGTGACATTAATAACAATTTACTTCCTTTCTCTCAAGCCTATA
AGCTTGCAAGTAGCGAGATTATTAAACTTATTAATCACTTTGTACTAACTGGAACTGTTTCAATTCAAAAAGATGGAAAA
AATCAAAAACGTCTACTTCCCAATATGTATGGACTTCTTAATATGCCGCATCAAGTAAAAGAAGAGGTTGAAAGTGGCGA
TAAAGATAAAATGGATAAAATATTTGAAAAAATTGAGGACGGACTTTCAAAGTTAGAGCTAGGCGACGAATTTTCCACAC
CTATGATGGTAATAGTTGACCCTACAACTTCGCTCAAACTCGTAAAGCCATACGCAGCAGCACAGGGTGCAGCAAGTAGC
TGCGAAAAATGGGAAGATGTTTTAATTCAAACTATTAAAGCTATTAATAATAGAGAAGATGTTTACATTGAAACTTCAAA
CTTGCTAAAACATCAAATACTCATTTACCCATTAAACCCAGAGCTTATTAAATTCAAACCTAGCAAGTATATGCTACCTA
CACCAAATGAACAAGTGGACAAAGACTCAACTGACATTGCTCATTCATACATTGATTTTGTTTTAGGCGGGCTACTTGCT
ACTAGAAAAACTATTTTGCAAGTACACATTAAGCAAAGCTAAAAGCATAAGGTAAGTGAAAATGAGTGAACAAGAAAACT
TGCAAACACAAGCTGAAGGAGAAGAAGAGCTTTTAGTAACAAAACTTCATTCAGAAGTATTATTGCTATTAGGAATAGAC
CAATTTGCACTAAGTAGACAAAATTTTCTACTTCATTTATCTTTACTTCAAGCTATTCTAGTAACACGTGGCATTGATGC
TAGTTCACTTACATATGAACAAATATTTTTACTTACCTTTTACCATATGGGTTGTCAATTAAGAAAACAGGGAGTTGTTC
GAGAATTTGAATTTGATAGGATCAAAAAAGAGAAATTCAATGAACTTGAGCTTGATTATTATCCTAGTAGCAGTGGAGGC
GAAGAAGACGGCGAGGGGGGTTGTGGCTCAAACAAGAATTTTTGTTCACAACTTGATGCATTTTTAGAAAAACTAAAAAG
AGAAACTTCAACGCCATCTTATGTGGGAGTTGTCTAATGAATGGTGTTAGAAAAAGACTTTCTGATATGTCATTTCGCAT
GATCAACGTATTTAAGGATCCTAAACCCTTAAAGTTTTATAAAGGGACTGTTGTAAAGCTTGAAAATGATTCTTCTTATC
AGAGAGTATTTGATAAAAATAAGTACACTGAATTCGCAGGAGTTATTATTGACATAAAGCCACAAGAACTTGCAATTCTT
TATGATTCTGATATGTCTGATATTCAAGGATATTCCAAACTTTACACATATCAAGACCTTAACTATGAACTAAAAGACCG
AATATCAATTGCAGATTTAGTTTACTTTGAAATATTTAGTATTGACTCTTCAATCGGATATTTTACTTTGGTTTTAAAGG
AATTTATATGGACAAACTAGAATTTAAAATGGAATTGGAAATTGGGTGGTTTGGTGGCCGTGCAGGTATTGCTAAAATGC
ATGAAAAAGGGAGTAGCAATTTACCAGCAAGAAAACATTTAACCAAAATTGCTAGTAGTTCTGAGTTTAGAGAATATATC
AATAATAGCTATATAAATTCTAAGTTTAATCTTGACCCCAAATCGGGAATGGAAGCTATTGGACAAGCTTTTATAAGGTA
CTATGAAAATTATCTATTATCAACACAAGTCACTCCAGCCTTAAAGGCTAATACAATTAAAAGCAAGCATAAAAGGGGGA
GTAACACTGCAGCAATTCCACTTGTTGATACAGCCAAAATGTTATCAGAGATTACTTATAAGGTAACACTTGAATGATTT
TAACTTTAGATATGGTATTAAATCATTTAATTCAAATATTTAAAGGGTTTAAGGCTTATGCAACTGAAAATAATTTTGAG
TGCGATATCATAAATACTTACAATCACCCGTACCTTTCAAAAATCACAGTTGCTAGCTCAAATATAATAGCATTGAAATT
TGATGGTACAGAACATCTATTTGATCATAATTCTAGAGCCGGTGCATTTTATGAAAATGCTTTGGAATTTAGTATAAATT
TTCAAATATATATTATTGCGATAGTGTTAAACGCTCAAGATTTTGACGCTAATTCACGTATGTTAGTGCTTTATAGTATG
CTTAGCAACTTTCTACACAATAAAGTCCATAAGTATACTTTAGAAAGTCAGTCTCAACCCGAATATATTAGAAAAATTAA
CCTTTACATTTATCCAATATCTAACATGCAAACAGTTGGGCTTATTAATTTAGGCACAAAATATAGCAATCATGCATACA
GTGCATCTGTAGCATTCAATGCTAGTGTAAAAGCAATTGAAACTTTAAAGGAGGAATACAAAATTGCCGCAAGATACAAT
TAGTGTAAGTTTGCTTGATTCTAGGATTCAGACTAGCAGGCCCAATTATTACAATCCACTTTTGGTTTACAAAACAGCTA
AAATCAAAGTTAATAAAGATGCTGCCAACTTTATAACATTGAATTTAACCGTTAATAATTATGAAAAACAAATTGAAACT
TTGGAAAAAGACAATGGAAATGGACAAGATCAGTTTGGAAAAGAAAAAACACTGTTAAAAACTGCAATGTCAAATTTTTT
CAATTCAAGCGAAGAATCATTAAAATCCGCTGATCTTTTTATTTATAAGGATAAGCCTGAAGAGCTAAAAAATTATCTTA
AAATACATAGGCACACTTTTGTTGTACTTATCAACACTGAAGGGGATGCATCGGATGATGGACTTAAAATTTACAAAGAT
GACTATAATAAATTCAAAATGCCTTCAACTTTTTTTGTATTCTCAACTAAAGAACAAGAAATAAAAGAACTATTTAAAGA
TAAAGGCAATACTGAAAAAGAAAGAAATATTGCTATTTACAGCAATAATAAAGACAATTTACACCTTAAATTTATAAGTC
AATATTTACATCAAGCAAGCATTTTTCACGCTGTTAATCCTTATGGTATGCCACTGGCTGCTACACCGCTTGTTGACGAC
ACTATAATTGGAAAGTTACGAACTGCAAAAATTAACTTTTATTCACTTCTTAATGAAACTGGTCTTGATGGTATGCCTGC
TTTTAAAGAGGGGGTTGATCTTGCTGGAAGTTCAATAGATGAGCTTTTCACTTATCATTACATAAAAAATGAAGCAATTA
TTGAGCTTATCAGAATTTGGAACAAAAATAATAGACAAAACAGCAAATTATCTGCACTACAGCTTAGTGGAGCTAGAGAC
AATGCATATACTTCAGCAATTGAGTGCCTGCTCAAACGGTTTGTAGATAGAGGACTAATAATAGAGTATAAAAATTTAAG
ACTTACTCTTTCTCCTACACCACAACTTAAATTAGAACTTAGTGTGAATATTACTTATAACTTTAGCATTAATGCTGTTG
CTTTAGTAATTACTACTCAAGATATTGTTGATTATCAAAATAGTTTAAGCGCTTAAAAGGGGGTATAAAAATGCAATTTT
ATGATTTAAGAGAAGTTTATTTTTCAATTGGTGGTACACAGCTACATAGTGGCAAACTAGAGCTTACAAGCGAACCCACA
ACAAGAGCCGTGATTAGCAGTGAAGATAAAGGTATGCCTGTAATAAGTTTAAGAGATCCCAAAACGATAACTTATGTTTT
CAACATTGAAGTGACGCTAGGTAGTCATGACTATAGATTGTTAACTGAACTTTCTGATGAACAGTTTTACAACATGGATG
TAAGAAAAGAGGATAAAATGCTTGATTTAGCATTCAATGATAGAATTGCTACTAAAATTATTTCTAACTATGCAATTTTT
ACTGAAGAGCCTTCAAGAAGTTATTCTGCTGAGGCCGAAAAAGTATCTTTTGAAATTAGGGCTATTAATTGCCAAAAATC
TAAACCAAACAACACTTAAAAGGAGATTCTTATTATGATAATGAGATATAAAATGAAAATTTTAACTAAAAACAAAACTT
ATGAATATCCACTAAAAGTATTACCGGTCTATGAATGGGATAAAGTACTCGGATTTAATCAAAGTGACGCTGTTTTAAAG
CTTAATGAAGTGAAATATTTAAGAGAAATCACAAGTTTAATGATAAGTCCAAAATTTTTAGACGAATTCTATCTGATTTT
GGATCAAAATAGAGAATTTATTTCTTATTATAAGGACTATCTTGTTGCAATAATTTACACCGCACAATTTAATACCTTTC
ATTTAGATAATGATCTTAAAAAACCCGCTTTAGTATATCTAAGTGAGTATGAAAATAATGTTGGTGATTTTGTTACTTTT
GATTATATCAATGAAAATTTTGATTATGAAAAAGTAGCCACTTCGCTTTCATCAATTACATCAAATTCTAATGAACTGGT
TGCTAAATGAGCAAAAGAAATAAAGACATTGATAAAGCTATTGCAAGTCTTAATGAGACTAGAAAAAAGTATTTTAACTT
GCTTGACGAGATTAAGAACGATAAATACTTTTTCCCAGTAATTATGAATATTTGCTCATACGACTCGATTAAGAAATTAC
CTTATGACGAGCTTTTAGAGGTCAATAGACTTGCTGAGATTAAATTAGAAAAAGAATTGTATGAGTTAATTCTAGGCAAA
TGAGGGTTTAGTGAGCGACAAATTCACCATTAAATTTAAAGGGATTCTTGATCATGCTGCAACAAAAAAGGCTATTGAAC
AAGATATTTCCAAAATGGAAAAATATCTTAAACCCAGAAACTCCAGCTTGGGGAGTACTAAAGATATTGTAAAAAATAAT
TTGTCGGACAAGAAAAAAGAATTAAGCAGACAATCTAAATTTGAAAGCTTAAGAGAGCGTGTTGAGAAATATAGACTTAC
ACAAACTAAAAAGCTTATGAAACAGGGCATGGGCTTTGAAAAAGCAAGAAAAGAAGCCTTCAGAAGATCTTTAATGTCTG
ATAAAGACAAAAGACGCCTTGAGTATAAAGAACTTGCAAAAGAATCAAAAGCAAAAAGTAAAATGCTAGCAGCCTCTCAA
GGAAAAGGACTTGTTGCCAAAATTGCAATAGGTAGTGCCCTGGGGAATATCATTAGCAACGCTATGAGTAAAGTTGGAGG
AGGCCTTTTAGGTTTTGCTAAAAAAGCGGTTGAAGAAGACACCAAAACAAAAAGAACACAACTTCTCAATAAGGCGTTTT
ATGGTGATCCAGAAGAGAAAAAGAGTCTTTTGGGTATTCTTGGTAGAATGAAAGGTTTTGAGCGTAACTTAGAAAAAGAA
GAATTCTTAAATCAAGCAAGTGTCTTTAAGGGTACTTTAAGGGACTTAGATATGTTAAATGAAACCAATTTGAAAAACGC
AGTAGAATTCGCGGCTATGCTTAAATCCAGTGGTGCTATGAGCAGCGAAGATGCCGTAAAGGCTGTTAATAGTGTCCTTG
GGGGTGATGGAAGTGAGCTTTTTGAACTACTAAAAAAGTCAGGTGTTGGTGACAAATACATAGAAGATGCCAAAATGGCC
TGGCAAAGCGGGGCTCAAGTAGATCTAGAGTCTAGAATTACCAAGATGATGGAAATGTTCAAGGATTTTAAATCTTTTGG
CCTTACAGGAAAAGTAAATACTGCTGAGAGTATTCAGAGTAATTTGGCCTCAGCTGAGCAAACTCTTCAAAACTTAACCA
CTACTGTCTTAGACCCAATACTTAACGGCATTAACTGGATCACCGAAAAAATTAAAAATTTTAATTTCACCAAAGATATT
CTCAATCCCATAATTAACGGCATTAAAAGTATTTTTAATCTTAATTATTTCTTTGCAAAATTAAAATCGGTGCTACCTGG
AATGTTTGGCGGAGATGGCGGTGAAACTCTAAGAAAGCTACAAGAACAGGCTGAGAATCAAGATAATGCTAACAATACAC
CATAATTTTTACAAAAGGTAATTACTTATGACAAGTAACAAAAAAATTGCTAACAATGCAACTAACAAAATAGATATTAA
TAATGAAAATACTAACAATAATAATATTGAAAAGAAAAAAATTAAGGAAAAAATCGAGGATATTGAAAGGAAAGAAATCA
GGGAGATTACTCGAATAATACGGGATGTAATAACCCAAATATTTGCCCTTTTTGGAGCAGATAATTTTTTAGTGTTATTC
CCTCGAATGGACCTTAGAGGGTTTGGATATGTTCCTCAATTGTTTTTTATAAAACCAAAAACCGAACTTATAACACGCAC
TTATAATACTAGTTGCTCTAAAAGACCAGTTATCAACTATTATGATAGAAAAGCGGAATATGTCAGCTACAATCCAGTAA
TGACTGGTGAACATATATCATTAAACGGTGGAATTCTAACATCCTTATATAAGGATATGCTTTCTTTACTTAAAATGACT
GTTTTTGGCAATACTATGCTACGTTTTGATGTGCATCTTGCAAAAGAACAACTAGCCAATAGAATACAAGCTCACGTTCC
TTTTAGTATCTACAGTCCAACTTTTGGCCTAAAAGAATTGGCTGTAATTACAAGTCTTTCGTTTAAAGACACTCCTTTCA
TTGATGAAGTTGAAGTTAGTCTATCAATGGAAATAGTAAAAACATTTGCATTGGAAAAATATAAAGGATAAAAAATGCTG
TTACTACAATATGATTTTAAAATTGAGTTCTACAATGTAGATACGTCAAAAAAATCACCTGATGGAATTCCTTTCGCCGA
AGAAATTCCTAAAATTATCATTAATACACAAGATGGAATTCATATTGATATTTCCATATCCAACGTGTATTCAAATATTC
ATACTATAAGTTCCAAACAAGCAAAAGTCGTACTTTGGAATCTTCCCTTAGACTTCACCGACGACATTAAATTCGGAGAT
ATAGTAAAAATATATTATAAGAAATTTGCTCATGAAAAAAATTTTGATTTCATAATGGCAGGAACTTTAGGGCCCCCTAT
GAGCACTGATTATCCCGGTGGAGATTTTAGTGTAGAGCTTGATGTTCGTTTATTAACTAAAAGCAACTTCTTCAATCGCA
AATTGGCAGGCAAAGAGGGCAAAAACTTTAAAGGCAAGACGGTACAAGAAGCAATAGAATCTGTATTTCCCAATCGCAAT
ATCCTTAATATGGACGAAAAAGATAGTCTTAAAATCATTGACAAAGATATTTATGCCACAACACCAAAAGAGTTTATTGA
CAAAATAAAAGGAACATATGTTCATAACGTAATAGCCGATATTGGTACTGGTTTACGGGGATATGAATGCTATCTGATAT
TTACTAATTATCTAAAAAAGGGGGAAAATGTCCACTACGAAGCATTAGAAGACTATGGACTTGAATTCATACCACAACAA
GAAATTACCTTGGGCACTACACTCAAAAAAAATCTTATATTTTGGAACGCAAAAACATTTTTCACACATAAGTTAAATGT
TGGAGATAAAGTTTCATTTATTGACGGACTAGGAAAAATGATAAAAACCACCATAAAAGAAACAAGTGCAAGGCTTAGCA
ACACGGGAGAGTGTTCATTAATATTAAAGTTAGAAGATGATTCTAATACAAAACGTAAAAAATAAAGGGGACCAGAATGA
ATGAAGACTATGAAATTTACAGAATGAATCAGCGCCTTTATGGCCAGGCATTGGCTCAAGAAGATATAAAAAATTGGATT
TATTCAAACATTTTTATAATTAAAATTGGCACTGTAAAGGAGTTTAAACAACACACTCAAGAAGCTATTGTTACAATACC
CGAATTTGAAGATTTAGAAATTCACACGAAAAATATCTCTAATATCAGTTTAGAACTATCAAAAGGTGATCCCGTATTAC
TACTTCAATCAAGCGTTAATATTTTTGATAAAAATAACAATATTCACTTTGACAAACATCATTTTTATATACTTAGTGCA
ATTAGCCCAAAAACATTAAATTTAATCTCTGACACTGTTAAAATTAAATCAACCAATAACATTGAAATAGCCAACCAAAC
AACTAGCTTAAAAAACATTCTAGATAATATTGTTAGTGCTATCAATGGCATATCTATCATAGGAGACTCAACTATTAACT
ATGCAAGCCTAAGAGCTGAAACTTCTAGAATTACTGCTGATATTAATAGTTTGTTTAAGTAATTTTTGCTAAATATGGTA
TAATTACTAGTATGGATTTAAGATTAGGCAATAATTTTGAATTAGTATTTAATAATGATTTATCACTTGTTGATGGAATT
GAAGAACAAAAGCAAAAATTGTTTATATTTTTAAAAACCTTAAGGGGGAGTTTAAGCTATGCTCCTAATTGGGGACTGGA
CTACTTCTTACTTTTAAAACTGTTAAAAATTAATAATCTTCACGCTGTAAAAAATTATTTTCACGAAATATCTAAAGAAC
TTAACTTAGATTTAATAAACATTTCAACTATTATTCAAGACAACAAAGTGCATATATCCTTTTTTTTCTCAGGCGATGTT
TTGAATATGGAGTTTAATTTATGAGTATTGTTTTTGATTCTGATTTTGGCATTCTAAAGCGTACAATTAAGGATATATTA
CGGGCCAAAAGAGAATACTTGCGAATAAATTATGGAATTAACATTGATGATAGTAATAGCTCGATTTACAACATTATTGC
ATCTTCTTTAGCATTAATTGAAGAAGAAATAATTAATGAGCTTAATCTCTTTTTTTCTAAAATGAAACCGGGTGGTACTT
ATTGGGCTGCTATTGAAGAACACATTTCTTCTAAAAGCACAACTTACAGTGCTGTTAGAAACGCCTTACTTAATCTTAAT
GGGGTAGAGCATACTAATATTAAAAGTTCCGCTGGAAAAGCCAATATATACCTAATTCTAAAAGAAGATTTGCTAGACGC
TAGTAAAGCTAATATTAACAACCCCGAATTTAAAGCAAAACTCTGGGAAACATTATATCTAACAACGCCTAGTGGAACTT
TACTTGAAGGAGATATAGAAATTGATGGACTCAATTCAACTGGACAACTTAAATCCTACAAAATATCGCTAGGGAAAAGA
AAATATGTTTATATGAAAGTAAAGTATAAACTTGACCTTAAAAACTATCTCTACTTAAACATAGACTCTCAAATTAGGGA
CATATATTCTAGGATTATTTCAAATAATTATTCTGATATGGGAATTAGCTTTGAATATCAAGACTTTTTTGCTCCTGTTA
ATGAAGTTAAAGGAATTAAGTTTATGGAAATAAGTGCTTGTATTAAAGATACAGACACCGAAAGTATTTCAAAAATTACT
GATAGCGACTTTCAAACAAATAAAGATATCGCTATTAATGATGATACAATGCTACTTTTCAATACTACAGATAGATTGCT
CATTGACATTGATAGTTAACAAACATGAAAATACCTAATTTTTTCAAAAATACCGAAATTCATAAATTTATACGCACAGA
AACAGAATATGCACAAGCATTGCTTAATGAACTCAAGTCTCTTAATTCCAACTTCATATCCATTAATGTAATAGAAAATA
TAAAATCAAGATATATTGCAATATGGATATCTCAAGTTTTATCTATCTTTTATGCAAAAACTCAAACTTTACAAAGTATT
ACAAGCAATATTAATAGCGTTATTTTTGCTTTACGCCATATTGGTACTGATGAGTCGTTTAGACTAATTTTCAAGGCCTT
TTTAAATGTGGACATTGAAGTTACTACTCCTGAAGCTGGGGTTATTGATATCTCTTTAAAAGGGGTAATAAAAACAAACT
TTACTACCTTTATTTCGCCTAGCACTAAGAAAGGAAAACGACTAAAAAAGATATTACTTAGAGAAAAGAAACCGGGATAC
GCTGCATCGAAAAAAGCTTTAGTATTTAACTCACTTCCTAAAGGATATGATCATTCAATTTATGCTTTTATTAAGAGAAT
TATTCCTATTGGTAGAGTTCTCAAAATTAATAATACAGATGGTAACAATATTATCACTTTTAACAACTAAGGGGGCTTTA
TGGCTGATGATCCAGAAAAATTACTAATTGATGAACAAGAAACGGTTCAAATTAAAGATTTAAATAAGGTTACGACCGTT
AACAATACTGATCTTTTACTGCTTGATGATGGGGTTGCAAACAGTAACGCAATTACTTATGAAAACTTTTTAAAAACAAC
TAAAGACAAGACATTTAAAGGTGAAGGACTAAGCTATTTTAAAGAGATAATTAAGTCTACAATTGCTGAAGAACTTGCGA
CTGATACAAGTTTTGTAGAAAAAATTTACAATAAAATAATAGACAAACTAATTAATAATGATTCTACAAATCTTTCTAAC
CTTTTTAGTAAAATAAAATCACGTCTTACAGATAGCATATCATCGGCCACTTTATCTAGAAGTGATGATCTTTTGATAAT
GTCTTCAAGCACTATTCAAAAAACACCCGTTCCCAAACAACTGCTAGGAGTACCATCAAATTTTGAATATGGTGGCATAA
CTAAAAGTACTACACTTTATTCTTCTGACTATGAGCATAAAGCGATATCTATTAATATGGAAGACAATGATGATGTAACT
CTTATTTTTTTCAAAAATTACGATAATTATCCCGTTTATCTTGATATTGAGATTAAAGTAAAAATCAATGATAATAGTAT
GCGGAAAAAATCATTAAATCTTAAGTATTCTGATGAAATTACATACAATTGGGTTTATGAAATTACGGGCCCTCGCGGAC
TATTCACCAGAATTCCCATTTATAAAGGATGGTATATCCAAAAAAGAGCCTACATGTATGGAGATCCAGTTCCAGATCTT
ATGAAACTATGAACTTTTTAGCAAAAATTGAGGTTTTGGTATATAATATACATGTATATATAAATAAGAAAATTAAAATG
AAGGATTAAAAAAATGGATACTATTAAATTAACTGAACTTCTTATCAATTTAAACGAAATTAAACTTATAGCCGTAATGA
TTTTTGTAACAGTTCTGGTTTTAGGAGTGTTAATTCTTCTCAAGCCTTTATTAAAAGACATTTTGACTATTGTAATAGGT
AAGATTTTTAAGAATGGCAATGGTAATGGCAAAAATCACATTAAAAAAAGAGATTAACTTATGAAATTATCCAAAGATAA
TGTTGAGCTTGGACTTACGTCTTTATCAACCCTTATTGATATATTTTCTAAATTTGAAGATGAATTTGATGAAATTGCAC
ATAAAGGATTCTTTTTGGTTTATGAGCTGTATTCTCATTATAAATTAATCTATACAGCAAATATGGAAAAACTTGAGAGT
GCATTAACCCCAGCAATAAATAAAGCACTCGCTCCATTAAATGAAAAAATCAATCAATGCATTGACTTAGTTAATTCTGA
TGAAAAAAATCTCAAAATATCTAATGATCTGAAATTCAATCAGGAAGGAAAACCTATCTATAAGGAAAGAATAAATAATG
CAAAATAACACTATTGGTTTAGGACTTAATTTACTATCCAGCTTAACTAACATAGCTAAAACTGATACAAACATAGATCA
TAATTACATTAATACTTTTAGTAAAGTAATAGATTTTTTCTACAAAACATATATAAGCACACTAAAATCTATGGAAACAG
CTGAGTCAACTAAAATATTTGAAGAAATACAAGACATTTTAAAATACAACATTGAGATAATAGAGGCTATCTCTACTGAC
AAAAGCAAAAGAATTATCACTTCACTTAAAGCAACACGTAACAAAATCATGAAAGAATATATCAAAATACTTAAAAGAGG
TGAAAATGCTTAAAAGATTGCATTGTCTACTAATTGCTTTGCTACTATGTTGCACCACTATTGCCAACCTACCAGAAGAG
CCAAAACCGCCAATTATTCCAACACTAAAATCTTTGGCTAAATATGAAACACAACTTTCAGAGTATGTTATGTACCTAGT
AACATTTTTAGCTAAAACAAAAGTTAAAGTTAATGATCCAAATTATCCAGAATATCCTTATCCAGACTTATCAACACTAA
AAGACGAACACTCCATAACTGCAGTAAAACATAATATCAACATATATTTAGAGTACATTAAAAAAACAAAACCAATAGCG
GAAAAAGTCTATAATAAATATTCCCAATTAAAAATGTAAATTACAAAAAGGTTTTTCTTGCAAGAAATTCTATTTTACAT
ATAAAAATCTCTAAAGCCAATCAATCTAAAATAGTGTATAATATGACTATAAGGGAAAATTTTATGGAAACAGTGTCAAC
AAATATTGCGAGTGTAACTCAAGAACAAATATATAAAGAATTTCTTAGACTGGGTATGGAACAACTAATAGCACAAGATT
TATCTAAAAGATATTATCACAATGAGCTAACATATAGAGATTTAGAAAATTTAGAAAAACAATTTGATATAAAATTTGAT
AATCTTATTTTTAAGATTGATAGCGTAGAAAAGAATTTACAAAAAGATATATCCAATTTAGACGTTAAGATTGATACTGT
AGAGAAGAATTTAAATGCCAAAATAGATAGTGTAGAAAAGAACTTACAAAAGGATATATCTAATTTAGACGCCAAGATTG
ATACTGTAGAAAAGAATTTAAATGCCAAAATAGATAGTGTTAAAAGCGAACTTAATGCTAAAATAGATAATGTAGAAAAG
AATTTAAATGCCAAAATAGACAATGTGGAAAAGAATTTAATGTCTCTTTCAGAAATGCTTAAATGGGTATTGGGAATTAT
GGGAGCAATGTCTATAACAATGATAGCGGGGCTAATATTTGCTTTCATTTCTAAATAGCTACCACCTCATCTAAAGAATA
TCAATTCAAATAATAATTGTTTATCCCATATTTAGTATTAATAATTGATTAAGTGAATATTAATAATAAAGAAAGGGGAT
AAAAATGAAAATCATCAACATATTATTTTGTATATCTTTGCTACTACTAAATAGCTGTAATTCCAATGATAATGACACTT
TAAAAAACAATGCCCAACAAACAAAAAGCAGGAAAAAACGTGATTTAAGCCAAGAAGAGCTGCCACAACAAGAAAAAATT
ACTTTAACATCCGACGAAGAAAAAATATTTACTTCATTAGTAACTGCGTTTAAATACACAGTTGAAAAATTATCAGGAGA
TACAAATGGGTGCAATAATGAAAACAAAAATAAATGTACTGGCTTCTTTGATTGGCTTTCTTCTACAGATACTCAAAAAC
AAAAAGAATTAGCTCAGGCCTTTACCACAGCTTATAACTTCTTAGAATCTAAAAGACAATCAAAAGCACAAAATGAAACT
TTTGATACTTATATTAAAGGGGCCATTGACTGCAAAAATAATAATAATAATAATAAATATGGAAATGGTAGCAACGATAT
AGAGCAATATTTTAGAGGTGTCGCTGGAAGTATATTCACTGATAAAAATGACAAGGATGAGATTTATAAGTGCCTTAAAG
ATGAACTTTTAAACGATACAACCGGCCATTATGCTGGTCTTACAAGTGATTGGGACAACTAAAAACATTTCTCAATCAAA
AACAAAAACCTTAATTATTATGCCTATAGCAGCCCCCTATTTGGGGGCTTTAATCTTGCTATGCTGCAAATATCTCATCA
AACCGTTCATATTCTTTTAAGACACTAAAGAATATTAATGGACTAGGGCCATAAATAGGCCTCTTAAGCCCCATAAACCT
TTCAAAATCTTGTAAATCCTTTAATCTATTATTTTTCTTGAAATAGTTTTTTATAATCTCGGCCCAATAGTTTATGCTTT
TAAAATCACTATTTTTCTCAAAATACGAGATTAAATCAGATTCAATTTTCTTGATATCATCAAAATTATTGGGGTCTATA
TTCTGAATAAAGCTTATTTTTTGAATAATTGAGTTTATATTATCTTTTGTTGTAGGGCTATTTACCCAATCTTTTATATT
AGACAAAGCTTCTTTAAAAACACCGTAATAATAAAGCCTATCTTTTTTTTGTTCTTGCTTAATATCTCTTTTCTGGTTTT
GAATAGTGTTATTTTTTTGAACTTGATTAATCTCTTGCTTTTGTTCCCTTTTTTGTTCTTGCTTTTGATTAACATTAGAT
TGTCTGCTAGGCATAGAATTTGTGTTTTCATAATTATTGTAAATAGGAGCTGCATCAGTATCTATTTCACTTTCTATACC
AAGAGCTGCAACTAAAGCATACCTTTTGACATAAGTAATGCCTGAACCAAACATCTGATACACTGTATTTGTAACTTTAG
ACCCATTTTCATTGTTCCATTGTAAATTTTCTGTAGGAATTCGCGTATCAAAAGAAAATTCATATCCAGTACTTGTACTG
TAGAATGTAGTCCTAATATAATCAACTATGCCATATTGACCCTCTATAGAAATTGGATATTGCTCAATATCAAGCTCCAA
ATTGTGCTTTTTAATAACATTTTTAATTTCTCTAACTATTTCATTGAAATTTTGATATTTATATCCATATCCTTTAAGAC
TTTTGTCAATCCCTGGTAAATTCATTTTTAGGGTTTTCATATCTTTTCTGAAGCTTATTTTTGCTTGAATATTATTTTGT
ATTTCTTGATTATTATTGTTTGAAAGATTTTCCATCTTTTTACTCCTTAATATGTATTAATAAATATAAGTATATAGCAA
AAACTATTTTTGCCAACTTTTTTACAAAAAATTTTACAAAAAAAAATAAGGCTTGACTAGAGTCTAAAACATAGAACTAG
TTAACCCTTATTTTTAGTTTTTAGGATTATCCGACAATGATAAAGTTATTTTACTATACATAAACATATATCAAAAATAA
TTTTTGTCGGAATTTTAAAAAAATCTATGTAAAAAATTAGGGTTTAACTAAATTCTTTATTATCTACTAAAAAACTTAGC
TAAACCCTATTTTATTCTATTTTTTTGCAAATTCATATTAAGGTAGTTAAAACTGAAAAATGTTCAAATAACTACGCTGT
TTGTAGTGTAGCCCAATTTTTAATTAAAATCAATCAATCTTTTTACTAAGTTATAAAAAGTATATTAATTTAACAAAATT
AATAATTAAAATTTAATATTTTTTTAGAAAAGTATTTACTTTTAAATCAAAATTTTGCATTATATTAATTATTAATTATT
CATATTAAGGAGAAAAAACATGAAAGGTTTTTCAAATACCACAAAAAATCCAACTTGCCACAATAAACACCAACATAAAT
TAATATCTCTTACTTCAACACTAGATTATCTAAACAAAAAAGATAAAAAATATAACCAAAAAAACATACTCTATTACTAT
AATGAAAATTTAAAAAGAAATGGTCTAGCTCCAACTACACTAAGAACAATGCAAAATTATCTTTATAAATTAGAAAAAGT
ATTAAAAGTCACAACGAATTACTACCAACACATGGGTGTAAATTGTGGAACTGAAATTTACTATAAACTAAAGTATCCTA
AAAAAGAATGTTACCAGAAAATCAACAAGTACTTTAAAGAACGAAAAAACTCTAGATTTAAATCTAGAGTTAATAACCAT
TTTAAAGACAATGTTTCTAAAAATAGTAGTGTAAATTCAGTGGGGTGTTTAAGTAATAAAAATAATATAAAAGAAGAAAG
AAAGATTAAAGAAATAGAAAAATATCAACTAAGAAATTATTTCAATAATTGTAACTTTAAAACGGAAGAGGCTCTTTCTA
TTTTGTATTTAAATATTGATAAAGATACTAAGATTGAGGCAATAAATATCTTAAAACAAAATGAAATTGCCCTAATAAAA
AAATTCAATATAAAAAAATCTTGCATGAAAGAAAAACAAAAAAAATTAAAAGAAATTCTATACAACACTAGGAAAAAATT
AGAAGAAAACGGGTACAATCCCAAACAATTAGAAATAAATTTACAAAAAGTATACGAAAGTTACAAATTTAAGCCCCATT
TTATTATTGAAAATCATAAATATAAAGATTTAAACAATATAAAGCGTAAATTAGAAAAGTCGATTGAAAGAAAAAAAGAA
AATTCTCAAAAAGATTATGAGAACTTAAAAACAAACATTTTCAATATCCTTATTGAACAACTAAAAAAAGAAACAAATAT
TGAAATTCTAAAGCCAATTATAAAAGAATATTTGAATAACCAAAAGAAAATAGAATACAATAAAGTATTTGGTATATATC
ATCTTGAATTATTAGAAATAATAAAAAATGAAAAAAATTCTTTAACCACAGAAGAATTTAGCATAAAGGCCGTATGAGGA
TTTAACATGGAAAATGCACCAGAACCTATTGAAACAGTAAAAAAGGGTAAATGTAAGGTTGAATGCCAAAATAAAGAACG
CTTTATTTTAATTGAAAAAGAAAATGGGAAAGCAATGTACCATACAAAAATAATGATGGATATTTATAAATTTGGAGTTT
ATGAGAAAAAACACGAATTTAGATTATCATTGAGGGCCTTATTTAATGGAGAAAGAATTGTTGAAGAAACTCATTTATAC
CCAATTAAAGAAGGAGATAAGTTCATTGGTATTTTTTATGGTTATAGAAAGCCGATTAAAAAGCCGTTAATAAAGTATCA
AATAAATGGGACTAGAAAAGCATATGCATTAGCAAGGGCATATTATATGGAATTTAGATTTAAAGCCGGAAGTGTCTTTT
GCTATTTTAAAGGGCTATATCGATTATTAGATAAAAAAAGAACAAATAATCATTACAACAAAGTGTTATTTAGTATGTTT
ACAGATTTAGAACAACAAGTATATAAATTTTATGGGAAGAAATACCCGGAACAAGGACCGTTAATCAAATGGATAATAAA
AAACCTAAAATAATAACAATAGCGTCAATTAAGGGCGGTGTTGGCAAAAGTGTATTAACAATAATTTTTGGCTTTATTTT
AAAGGATTTTAATAATAAAGTTTTGTTAATTGATATGGATCCTCAAAATAGCTTGACCAGTTATTTTGCTAAATATCTAA
AAAGTATTGAAGGTCTTAATTTGTATTATATGCTTAAGGATTATAAAAAGAATGATTTAAATAAATATTTAAATAAGATT
AATGAAAAAATGTACATTATCCCTTCTCATCCAATTTTATGTAAGTTTGAGCAAGAAGATGAAAGGTATAAAGAACAGTT
ATTAGAACATTGTTTAAATAAAATTTTATGCAGCAATAATTTTGATTATGTAATAATTGATACTCCACCCAGTTTGAGTC
CGTTATTATTTAATGCTTTGAATATTACGGATGAAGTTATAATTCCTATTCAGCTTGAAAGATGGTCAGTGGAAGCTTTT
CCCATGTTAATGGATGCAATAGAAGAAGTTAATATATTTAAGAATAAAGAAATAAAAATATCAATTGTTGAAAATCAATT
CATTAAAAATAGAAATACCTTAAAAGATATAGAAGAATTGTTGTATAAAAATTATGGTCTTTTTGTTAAAGGTAAAATTC
ACAATTTTAATAATATTAAGGTTTTGATTAATGAATTGAAAGAGCCCAATATTCAAGAAATATACTATAAGGAGGCTAAA
GAAACTTTAAAAAAAATAATAAAAGTATGCTAACGTACTTTGAAATAAGGAGTCAAAATAATGTCTGAAAATAGAAAAAA
AGAACTTATTCTAAACAATAGAAAAGTTAGCGTTAATCAATTTGAAAGCAACAACGATAAAGATAATCAGATAGAGTATG
AAAGTTATAAAAATCAATTGCGAAGAATTACTTCAAGCGACATCAATAATAAAATTGAATTGATGGAAATTTTATATAAA
ATAAGGATAAAAAAACTTTATGAGCTTGATGGTTACAAGAAATTTGAGGATTTTCTTAAGGAATTTGTTATAGCAAGAAG
CCAAGCATTTTTATATTTGCGTCTTTATAAAAAAGTTTTATCAGGAGATTTAACAAAAGAAGAAATTAAACAAATTGGTT
TTAACCAGGCGTATAAAAAGATTAAAAAATCTGATATAGATAGAAATATTTCAAAACAAAATCCAATAAAACCTCTAAGA
TTTCAACTTAAAAAACAGGAAAGTTACAATTTTTATAAAAAAAATTCTAAATTTACAAGTTTTATGATGGATGAGATTTT
TGAAAATCAAAAAGATTTAATTAACAAACTTTTAAAAAAATATAAAGAATTAAAAGGATAATAAAGGGGATTTTATGAGT
AATTTAGCCTACAATACTCTTAAAATAGAAAATATAAGGTTAGAATTTTTAAATAAAGGGTTTAGTGAAGAGGCAATAGA
TTTTGTTTTACTTCAGAATGACAATTACAACTTTGAAGTTTTAAAGGAGAAAATGAATTCTTTAGAACAACAAATAATTA
ATGTAGAAAAGAATTTTCAAAAAGATGTAGACAGTATTTATATTAAAATAGATAGTGTAAATACCAAAATAGATAATGTA
GAAAAAGCTTTGCAAAAAGATATATCTAGTTTGGATACTAAAATAGATAGTGTAAAAAACGAGCTTAATGCCAAAATAGA
TAGCGTAAATACCAAGATAGATAGTGTAGAGAAGAATTTACAAAAAGATATATCTAGTCTAGACAATAAAATAGATATTT
TAAAAAATGAACTTAATGCAAGCAATAGAACAATACAAGTAATTCTAATAATGGGAATAACGCTTGCTCCAATTATCTAT
TCTATATTTAATAAGTATTTTTTCAATTGAAAATGATTAAAATTTTATAAAGTAATAAGTTAGTATATAGCTTTAAAGTA
GAACTTATTTGAATTTTTTAACAAGATAATTTAAATAGGTTCTTTTATTTTAACAAATACAAAATAATTTTAATTCTAAA
TTGAACTGAATTTAATTGTTTAGTGAGTTTATCTAAAATAAATTAAGCTAAGCCCGCGGCTTTATTAAGCTCTTTAACAT
GAGAATTTAATAAAGCTTTTATTTATTATAATAATTTCTGTAAAAAGCCTGACAAAAATAGTTTTTGTTATACATATGTA
TATGTATAGCTAAAAAAATATATTGCTATCAAAAAAATCCAATTAAGTTGGGTTTAGCTAAGTTCTTTAACAAGAGAATT
TAAATAAACCCAACTAATTTTTTGTAAAATTTTTTGTAAAAAAGTTGGCAAAAATAGTTTTTGCTATATACTTATATTTA
TTAATACATATTAAGGAGTAAAAAGATGGAAAATCTTTCAAACAATAATAATCCACAAGAAAATATTCAAGGAGAGCTCA
AAATGATAAGTGTTAATCAACAAAGTTTTACTGGTTGTGAAATATTTGAGGAAAAATCTTCTCCCATTAAAGAAAAAAGT
AAATTAAGTAAGATAGGTAAGAAATTGCCAGGAATAAGTAGTCAAGAATGTTTTAGATTTAATCGAAATATTGATTTTAG
TGTGCAAAGAAACAAGTTAGATAAATACGGTGCTAGTGAAGTAGGCAATATTCTTGTTGGAGGTGCTGGGCTGAAAGATT
TAATGATAAACAGAGTGCTTAAATATTTTGATATGAGCCTACCTTTTGAAGAGAATTTATATATGCTCAAGGGCAAAGAG
TTAGAGAATTTAGGATTTAGAGAGTTTGTTAAAGCATACGGTGATAATATTGATATTTTATATAAAAATAAATATGCCAA
TGGAGTTGATAAGTATAATTATTTCAAAAAAATGGGCAGTTCAGAAACTTTAGTGGGCTCAACAATTGATGGCTGGTTTA
TCAATAATAATGGCGATTTAGAACTATTAGAGATTAAAAGTAGCGACTCTAATTATATGAGTAGTGCTATTGCTGAGTAC
AATAAAAATGGCAATTTTTTAAGCAGTAAATATTTTTTCAAATATTATGTACAAGCACAAATGCAGCTAGCATGCACTGG
GCTTGAGTATTGTAATTTGTTCTTTTTAATAGATGCTGCACCAATTAACTGTAAGATTAAAAGAGATGAGGCCTTAATAT
CAAAAGTGTTTGAATTTGTTAATAAATGTGAATTAGAAATTATAAATTTGAAAAAAGATATTTATAGTAACTATAGAGAG
GAATACTTAATGGCACATAATTTTAACGAGGATACGTTTAGAAAACTTGTTGAAGATTTAGTAGAAAGGAGTGATTTTTA
TAGTTCTGGAGTTGAGTTTGATTGGGCAAGAGAATTTATAGAATATGTTGATTGTGCAGACCTTGAAATTAAGGATAATC
AATCTGCTGAAAATCTTGCGTATGATTTAATGGAGATTGATAGTCTACAAAAAGAATTAAATAGAATCCAAAACGAAAAT
AAAAAAAGAGAAAAGCCCATTAAAGATAGGTTGAAGATGCTAATTTACAATATTACGAATACATATCCACTAATTGAGCA
GTTAAATTATAAATTTGGAGAGTTTGTGTTTACTCTTGACCCTAAGAAAAGGGCAATATCAGATAGATTAAAGGGACTAC
TACCAACAAGTGGTACAGTATTTTTCCCTAGCAATATAGCATTTGCAAATAGTGTTAGTGTCCCCATGTGAATGGGTGCA
CTAAAAAATTAAAAAAATAAATTTAATATAGGAGGATTAATTAATGCTTATTAATAAAATAAAACAAGATAATAGAACTT
TAAGACCGGAGATACAAAAATGGGGTTGTTACTTTTTGTGTCTACATTACTATACAAGTCTATTTAAGAAACGCGAATTT
AGTGTGTATGAGATAAATGCAGCGTATTATAGATTTATAGGACTTGGATATATTAAGAGTAATTGTTTTATTATAAATCC
ATGTATGATACTTAATTATTACGGAATTAGAAGTAGCGTGAGATATGAATCTTTAAATTATTTGGGTGCAGCCAATGAAT
TTGAAATAAGTGAAGTTAAAATCGATAAGGTTAATGGATATCACTTTATAGCAACAAAAAATAAAGAAATATTATATGAT
TCACTTGATTTAAAGCCACGTGGAAAAATATTTAAAGTAACTTCAAAACGTATATTTAAACTGAAATAGTTTTACTAAAG
TTTAAGGCACTTTTTAGCACATTCATAAGCTTGAATTTTATTAGCAGAAGATAGGCCGTAGATATTATCAATTTCATTGG
TTGAAGAATATTTCATAAGTTCTTTAATTTGAAAAGAATTGTAGCCGTTAGATTTCAAATTTGAAATAAATAAATTTCGA
CATAGATGGAGAGATTTATTTACACGAAACCCCGACTTTTTAAGAAGATTTTTGAATTTTTTAGAAATATGGACAATATC
AATTTGGTTATCTTTAAACTTATGTTTGCTCTTTTGGAAAAGATAAGTACGCCTTGAGTCAAGAGTTTTTTCTTGGAAAT
GATTTTTATGTGCTGTTTGGATAGCCTCGAACTCTTCTGAGTTGATGATAATTTCTCTAATACAAGAGGTATTTCTTTTT
TTTGCCACATTTACTTTAATAGTATATAAAGTTTTTCCGGTTTTGCTTAAAAAAGTTGAAATATCTTGCATTTTTACTTT
TTGCATTTCAGTGCCTCTACATCCACTTATTAAGAGTAGATGCACAAACCAACCAGAAATTGGGTCAATTTGTTTTAAGG
TTTTGGCACATTTTAGAATTAATTTAATACTTTTAGGGGTCAAATAAAACTTAGGAGTTGGTTTTGAATTTTTTTTCTTA
CGTTTAGGTGAATTTTCTAGAGATTTAAGAATTTTATTTTCATTTTCTAGAATTTTGTTTTTATTTAATGCATTTTGGTA
TTCTTGAAATAGTTTGAGCGTAAAATCCATATTGAAATTATTTAAATTAAAAGAATTATTAACATCCATAAGACAAGCTC
CTTATAAGTGTTACTTTTAAATTAAGTAAAAGTAATAAAAATAGATGAAAAATGTAATTTATATTGTACCAAAAACTAAA
AATTTTAGTCAAATTTTGTGAGTTCTCATTGCATGCAAAATCTGGGCTGTAGAGCAGGTGGGATAAACAGAAGAGGCAAT
TTTTAAGGGTGGTACACAAGAAAGATAGAATACTTTGTGTAATATATAGCAAAGACTTTGAAATTTAATTTGTATGCATT
TTGTAGTCTTTTATAATGAGCAGGCCATTTGCAATGGAGAGATTTTGGGGAGTTGGTTAAAATTACATTTGCGTTTTGTT
AATATGTAACAGCTGAATGTAACAAAATTATATATTTAAATCTTTGAAAAATTGCAATTATTGGGTATTGCATTATTCTT
TAGAGTTACGGAGTAACTTATGAATAAGAAAATGAAAATGTTTATTATTTGTGCTATTTTTGCGCTGATAGTTTCTTGCA
AGAATTACGCAAGTGGTGAAGATGTAAAAAAAAGTTTAGAACAAGATTTAAAAGGAAAAGTTAAGGGATTTTTAGATACA
AAAAAAGAAGAGTTTTTTGGAGATTTTAAAAAACCAGAAGCAAAAGTTCAACCAAAGGATGAAGAATCTATGCAAGCGGA
TGAGCCTCAGGAGCAGGACGAAGATCAAGTGGTTCAAGGTGTTGCTGAAGATCAAAAATTAAAAGAAGAAATTGAACAAA
AAATAAAAGAATTAAAGGATAAGATAGAGAAGTCGGATCCTAAAAGTGTTTCTCTTAAAACATATTCTGATTATGAAAAG
GAAATAGAAGAATTAAAGGAAAAACTAAAAGATAAAGAAAAGTTTGAAAAAGAATTAGAAATCCTTGAGAAAGCTTTAAA
TGAAAAAATAGAGAAAAGAAAAAAAGAATTAGAAGAGTCTCAAAAAAAATTTGAAGAACTTAAGGGTCAAGTTGAATCTG
CAATTGGAATAACTGATGGAGAAAGGGCTAAAAATCAAGGGAAAGTTGGAATAGAAGCCTTGCGGCATGCTCGGGGTTTG
GGCTTTAAAAATATTTCTAGTGGTAATAGTACTAGCGATATAGCTAAAGAAATAATAGTAAGCTCGCTTAAAAAGATTGA
AGAAGAGCTTGAAGAGCTTAAAAAGTTAGAGAAAGAATCTAAAGATTATAATAAAAAAGAATAGAAAAATTTTTTTTACA
ATCATAAATTATAATATAACAAGACTCGCTGTGAGTCTTGTTATATTATTTAAAATACGTACTATATTTCTTGTATAGTT
TTTGAAAACTATCAAGATCAAAAGTTATAGAACTAGTTAATTTCTCAGGATCTTCACTTTCAGGAATTTCAATTGTTATT
GTTACGGTTTTATGTTTTAATAATTTTGGCAGTAAATTTTCTATGCCCGGATCAGAGGTTCTTAGATTAATCCTAATATA
TTATGAAAGCTTATTATATGAATTATTCCAAATTTCCCACATAACTCTATTATTTACAAATTTTTGATTTAATTCTCTTA
TTATTTTTTCGGGGCCATTATCAAAAAAAAATTTAATTTTCACTTTACTAATGTTTGCACGTATATCATTTAACATAGGG
TATGGATTGTTAAACTTTGCTTTGTAATGGTATTCTAAGTTAAAACCCATATAAGAGGTTTCTTTGCCGTCTTTAATATC
CTTTAAAGTGGTAAAACTAAGACGACTTAATTGTTCATCTTCTCCTATAAAGATAGTAGAAAAACCCCCTTCATCAGCAC
TAAGAGTTTGAAAAAAGGATATGTGCGTATCTGTTTTGCCTTTCTTATGATAATATTTTTCCATATATCCCTTGTATTGA
GATTGATCATAAGAAAAACTTATTGTTACTTTTAAAAATAATAAAAATAATAAAAATATTTGTTTTTGATTCATATAAAT
GCTCCTTTTTGGATATTTGAAATGTTTGGTTTTTATATTAATAAATATTGTAAATATAGGGCAGTTGTTAATAGGTATAA
AGAAATTAATAGTTTATGTTAATTGAATTAACAAATTGCTTTACTATTTAGAGTAACAATTTGTTAATTTAGTTATTTTA
GGAGAAATTGTTTTGAAAAGAGCTAAAAGGTCTTTTGATGATTATGCTGCGTATTTTAGTGAGGGCTCATTAAGTGATGT
AGAAATAGCGAAGAAATTAGGAGTTTCTAAAGTAAATGTGTGGAGAATGAGACAAAAATGGGAAAGTGGAGAAAGTTCTG
TTAACCAGGACTCTAGAGTAACAATTAGTGAAGATACTTTTGAACACCTTTTGTCGCAAACCTTTAGATCAGAAGTTAAC
GCTAGGAAAGTTAGAAGCGAATTGGATTTAGAGCGGGCTAATTTAGAATTAGGATTTATAAATGCATTTAAGCAATATTC
TAGTGTTGAACTTGTTAGTATGTATACTAAAATAGAAAATTTAAGAGCCGAAATTGACGCTTTAAATAAAGCAAGTAGTA
AAAAAAACAAGATAGTTGATAATGGAGAAATTAATTCTTTAAAAAGCGAGCTTGATGAATATATAAAGGAGTGTTCAATA
AGAGAAATGGAGCTTTACTATGAATGTATGAAAAAACTTACAACTGCCCATGAAGCTGAAAGCAAAAGTAACTACAAAAA
TAGTAAAGGGCACAAGTGAACTTATATCAAACAAAACTTTTTACAACACTACAAAAGGAATACAAAAATAAATATGGAGT
TGACATATCACAATTTGTAAAGCTAACAAATTCTTCAATTAATTTTGATAAGTTTGAAGAAAAACAGTTAACTTTAAAAC
AAAAAAATGTGATAAAAAGCATTAAAAAGAATAATGAAAAAAAGATTATACTCAGCGGCGGCATAGCTAGCGGCAAAACG
TATCTTGCATGCTATCTTTTTCTCAAAAGTTTAATTGAAAATAAAAAGTTATATTCTAGTGATACGAATAATTTTATTAT
TGGGAATTCACAACGCTCAGTTGAAGTTAATGTTTTGGGACAATTTGAAAAGCTATGTAAACTTCTTAAAATTCCTTATA
TTCCAAGACATACAAATAATTCATATATTCTGATTGATTCACTACGTATTAATCTATATGGTGGAGATAAGGCAAGTGAT
TTTGAAAGATTTAGGGGAAGTAATTCAGCACTTATTTTTGTTAATGAGGCTACAACTTTACACAAGCAAACTTTAGAGGA
GGTCTTAAAAAGACTAAGATGCGGGCAAGAAACTATTATTTTTGATACTAATCCTGATCATCCAGAACACTATTTTAAAA
CCGATTATATTGATAATATAGCGACATTTAAGACATATAATTTTACAACTTATGATAATGTTCTACTTAGTAAAGGATTT
ATCGAAACACAAGAAAAACTCTATAAAGATATACCATCATATAAAGCAAGAGTTTTGCTAGGTGAGTGGATAGCAAGCAC
TGATTCAATTTTTACACAAATAAATATTACTGATGATTATGTATTTACTAGTCCAATAGCATATTTAGACCCAGCATTTA
GTGTTGGAGGAGATAACACTGCATTATGTGTTATGGAGCGAGTTGATGATAAGTATTATGCTTTTGTATTTCAAGACCAA
CGACCAGCCAATGATCCTTATATTATGAATATGGTAAAGACCGTTATAGAAAATTTCAATGTGCATACACTGTATTTAGA
GGATAGAGATAATACAAAAGGTGCTGGTGGATTGACCCGCGAATACATCTTGCTAAGAAATAATATAAGCCAATATTTTA
GAATTGTTCCAGTTAAGCCAAAGTCTAATAAATTTAGCAGAATAACAACGTTAATTACGCCGTTTACTTATAAGAAACTT
TACATTACAAAGTACAGTAGTTCTTCTGTATTTAATGATATTTATTCGTATAAGGGGGATAACAAAACCCATGATGATGC
TCTTGATGCAATGTCTGCAGCATATTTGATGTTGTCTTTAGGATATAGAGAGCGAAGTGTTCACTTTGGCAATCAAAGAT
TTTTGTAA
