# Supplementary material for: Characterization and genomic analysis of the Lyme disease spirochete bacteriophage ϕBB-1
Source: PLoS Pathog. 2024 Apr 1;20(4):e1012122. doi: 10.1371/journal.ppat.1012122 (PMC11008901; doi:10.1371/journal.ppat.1012122)
Supplement: S2 Data — (ZIP) [file ppat.1012122.s007.zip › UM-CA-11.2A_fasta/cp26.fa]

>cp26  (26,511 bp)
TTTAAAAACTTTTCTATTGGATAGATTTTATACAAAGAAGGTAATAATGTATAAACAACAATATTTTATTTCTGGCAAGG
TACAAGGTGTTGGTTTTAGATTTTTTACAGAGCAAATAGCAAATAATATGAAACTAAAAGGATTTGTAAAAAATCTAAAC
GATGGAAGGGTAGAAATTGTAGCTTTCTTTAATACTAAAGAACAAATGAAAAAATTTGAAAAATTATTAAATGGGAATAA
GTATTCAAACATTGAAAACATTGAAAAAATAGTTTTAGATGAAAATTATCCTTTTCAATTTAATGATTTTAAAATTTATT
ATTAGAGCTTGCATCTCGTTTAACGAGTACCTTAACCCTTTTATTTTTTGGTTTAATATTGTGCACATAAGAATTGTTAT
TCCTAGAGCAAGACACACTAGTTCTAAAAAAATGTTCGACTTTAAATTTCAGAAACTCTAAAGACTTTCTGTTTCTACAA
AAAATATTCAAATTACCATCAGAGAATTTAATATCAAGCCCACAATTACAACTTGTTTTTAAAAAACTGCACGAAATAAA
ACTACCATTTGAACTATTCCTATTAAAAAGAATAAAATATTTTTTACCTCTTTTGGAGTCTTTAAAATAAATTCTAAGCC
ATTCTCCTGCTGGCTTAACTGAAGCCAATCTATCATAAAGATAAGAAATGTAAATCGTTCTATTGTCATTAGATTTTAAA
ATTTTTTTAAAAAAATAATGGGGACCTATTTTCATATAAATTATATAATATCTTATTAATAAAATATTTCCTAATATTTC
CCAAATGTATTGATAATGCCTGAATTTAAAAAAACAAAAACTATAGCTTATAATTAAAGATTATTGATAAGTATTCTGTA
AGTTTTATATAATTATAATTGTATCCATATGTGGCTTTAAAAGCTTTACGAATTTTAACATTTAATCCTCTAACCATTGC
CAAAGTTTCTAAATTGTCCTTTAACATCAAATTTTTAATTACAATCAACGTTTTAATATAATTATCATCAAATATATGAT
GTTCTTTTATTAAACTTTCTAAACGATCCATTGTAAGAGTAGAATAAGTAGCTTTACGTCTAACATATGTATAAATTCTT
TGATTAAGCAATGTTAATAAGTTATTATCTGCCTTATCGTCTAAATTATCTAAAACATACCGATTATAATGAAAGGCCGT
TGTTATGTCATTTGGCTCGTGCCCCAAAACCTTTGTTATCCAATAATTCATTTCCATGTTTTTGGGCGCAAATGCAAGAT
AAGAAAATTTACAATAAATTGCTCTGCAAAAATAGACAGATTCTTCAGGAGCAAAAATATTATTAAAAATTTGACGAAAC
AATCTATTATAACTGTATGCAAGATTTGAAGAGATTGTCTCTTTAGTAAGATTCTCAGTCTGCTCCATATAGCGTATTTC
TTTTATGGAATTAATAATTAATTCAGGATCTGCAAAAACTGGAAAAACAACTTCATTAACAATATTATTTTCTCGCTTTT
TTGCAATAAACTCCATACGAATATGATTTTTATCTGCGATATAAAATTGAGAAAGCTTCATTACTTCAACAGGACGACGT
CCTATTGCCATTAAAACTCCATAAAATTTTAATCTAATATCTCGGTTTTGATTCAGTAAAAGCTTAATTATTTCAATATA
GGTATTTAAATTAATTTTAACAAATATCTGCTCTTTCCTATAACTATTAATTTTTTCAATTTTATATTTATGAGCATAAT
CATTTAACCATTTTGGAGTTATAAACAAATCTATAAAATATTGAAAATAGGGTTTCTCGTCATTCATTTGATTTGAAAAT
ATTAATTCTTCTATTTTTTTTAGATCTTTAATTCCTATATTTTTTAATTCTTTTATTTTTCTTGATTTCCAAAAAAATAA
AAAAGTATTATCTCTTCTAATCCTTTCAATTACTGAGAGATTAATATATTCTTTAATTATTTTACGAGTCTTTGAAAGAT
TTAATATTATTGAACGATTTGTAAATTTATCTTTTCTAAAAAGAATAGCTTTATGATTCTCTGCAAGAATTTTTAGTTTT
TCTTTCAATTTTAAATACGAAAGCTCGTTATTGAGATATTTTTTATATAGAATTTCTAATTCTTTTCTAAATATTTCAAA
ATCATTTTTTATCTTCACTTTTGGAGGCATATTAATTCAATTATACCAAGTTTAAAATCTTTAGCTAAGTAAAAAATTTC
TGATTTTAAAAAAATATGCTTATATATTAAATTAAATTATATAATATGTACTAGGATGCATAATAAACCAAAGAAATATT
CTATTCACACCGATAAATCTTTTTATTAATTTAAATCATAAAATAATAAACTTCGAATTTTAAATAAATTCTTTTATCTC
CCAAAAAAAGAGCTATTTATAAATAGCTCTCTAATATTGTGTATCACAAGTTTTGCAATAGCAATTCTAAAAAAATTTCC
TATTCTTTTTCCTGCAAAAGTAGAGCCTTATCATACGCTTTAATAAAGGGTAAATACATAAATACTGAAATAATCAATAA
TAATAAAACCAGAACAAACGATTTAATATCAAGCCCTGTAGAAAAAAAAGCTGCAATAGGAGCAGGGGTTGTCCATGGAA
CCAGAGTTCTAACCCTTTCAATAATTCCAAAATTAGTAAGAGTATATGAAACAATTATATTAAATATAGGGATAAGTAAA
AAAGGAATACCTAATATAGGATTTAAAACTATTGGTGCACCGAACATAATAGGTTCATTAATATTAAAAAGACCAGGTGC
AAATGAAAGTCTACCTATAGCCTTTAGATGTTGGGATTTACTAAGCATCATAGCAATAGCAAGCCCTAGGGTTGCGCCAG
CACCACCAATATACACAAATGAATCAAGAAATCCCCCCGCTAAAATATGAGGAAGTGGAAGATTGTCAGAAAGAGCCCTA
ATATTAGAATCAAGATTTGACAAAATTATAGGATTAAGAAGAGCAATAATAACATTGGTACCATGAAGACCACAAAACCA
TAATATATGAACAATAAAAGAAATTGTTAAAGTCCCAACTAAAGTATCGCTAATTTGCAAAACAGGCCTAAACATGCTCA
TAATTATTTCGGGGAAAAGGCTTCCTAAAGAACTTTGAATAGCAATATTAACACTTTGAGCTACAATTGAAAGTACAAGA
ACAGGAATTAAAGCTTCAAAAGATTTTAAAACAGCAGGCGGAACAGACTCTGGAAGCTTAATTGCCATATTTTTTTGAAC
TAAAAATTTATAAACCTCAACAGAAAAAATAGCAGCAATAATAGCTGTAAATACTCCTTGAGCACTAAAATATCTTGCAT
CAATTACAGGAAACCATGAATTGGGCTGAATTCCCCATTTAGCAGCATCTCCACCGTAAGGTATCCAGTCTGATTGTCCA
GCTAAAATTAAAAATGTATAAAGAGATAAAAATCCTCCTGTAATACCACTAAGTTTATAATGATTAGATAAGTTATAACC
AATACCAAAAACAACAAATATAGACATAATACCCATACTTACATAAAATGGCTGAACAAGATTTCCTTTATATTTAGCCA
TTAAATCAACATACCACTGTTGGTATAACAATGTTTGAGAATCTGTAAAGGGCAAATTAACTAAAAGTAAAATAAAAGAA
CCAACTATTAAAAAGGGCATAGAAAAAGTAAAGCCATCTCTTAAAGCAATTAAATATCTATTTGAACCAATTTTGCTAGC
AACAGGAACTAAAGTAGTTTCAATAAAATCTTGAAAATTCATGAAAACCATCCTCCAATAAAAACTAATTAAAAGTTATA
ATTAATAACTTACAATATTTATTATAATATAATTTATCTCTCAATAAAAACTAATTAAAAGTTATAATTAATGACTTACA
ATATTTATAATAATATGGTATAATTAATAGCAATGATAATAAAATCCTTATAAGATATATTTATAATAAAATTATTTATT
TTAAATAAATCTTATAATATAATATTTGTAAGATATATTAAATAATATTAATTATTGCTTTATAAATAAAAGGAGTATAT
TTTATACATGAATAAAAAAATATATAGCATAGAAGAATTAATAGACAAAATAAGCATGCCTGTTGTAGCTTACTCTGGTG
AGGCTAAAAGCTTTCTAAGAGAAGCTTTAGAATATGCCAAAAACAAAGAATATGACAAGGCAGAGCTTACTATACAAGAA
AGTAAAAAATCCATTGCAAAGGCCCATGAAGCACACAGAGAAATAATACATCAATCAGCCACTAATCCAAACTCTGTCAA
AACGCCTTTTATTTTAATTCATGCTGAAGATCATTTAATGTCTGCAATTTCAGAATTAAGCATTTTTGAAGAATTAATCA
ATGTTTACAAAATAATAAATGAAATAAAAAAATAGGAGAAAATATGAACATACTACTTGTATGTGGAGCTGGGATGTCCA
CAAGTATGCTGGTACAAAGAATTGAAAAATATGCCAAAGCAAACAATATAAATGCAACAATTGAAGCTATTGCTGAGACA
CGCCTTAGCGAAGTTGTTGACCGATTTGACGTTGTTTTACTTGCACCACAGTCAAGATTTAATAAAAAAAGACTTGAAGA
AATCACAAAACCCAAAGGAATTCCAATCGAAATAATTAACACAATCGATTATGGAACAATGAATGGCGAAAAAGTATTAC
AACTTGCAATCAATGCATTTAACAATAAAAGTTCTGTTTAAGGAAGGCTAAAATGAAAGAAATTGGAATATCCATATACC
CCAATGTAAGTCCTAAAAATAAAATTATTGAATATCTCGAGAAAAGTGCTCATTTTGGATTTACTCAAGTATTTACCTCT
TTGCTCTATATTAACGGAAATGAATTTGACATATTCAAAGAATTACTTAGCATTGCAAATAAAAACGAAATGAAACCTAT
TATTGACGTAAGTCCTGAAATTTTCAAAGAATTAGGCATCGATCTTTCAAATCTTAGAAATTGTCCAAAACTAGATTATT
TTAAAAAGCTTGGCGCCTGGGCAATTAGATTAGACAATACATTCACAGGCATTGAAGAATCATTAATGACTTTTAACGAC
TCTGACCTTAAAATTCAACTTAATATAAGCAATATAAATAAACATATTGATACAATAATGTATTTTAAGCCTAATATAAA
AAATTTACTTGGGTGTCATAATTTTTATCCTCACAAATATACAGGACTTTCAAGAAATTTCTTTAAAGAAACAACAAAAA
TATTTAAACATTATTCAATCCCAACAGCCGCATTTATTAGCTCTAATAATGCAGAAGAATGCGCACGAGGGAAAGAAAAA
GAAGGTGTTCCTACACTAGAATCACATAGATCTAAAGATATAGAAACCCAAGCAAAAGATCTTTTCAAAGAAGGAATAGA
TACAGTCCTAATTTCTAATTGTTTCCCAAGTGAAACAGAACTAAAAAAAGTATCAAAGGTAAACAGAAATATTTTAGAGC
TCAAAGCAGACCTAAATCCAAATGCAAATTCAGTAGAAAAAGAAATAATCCTTGAAAATTTACATTTTAATAGAGGTGAC
ATTAATTCCTATAGAATTCGATCAACTATGCCAAGAGTGTACTACAATAATAAAAAATTTCCTGTACATTCTCCAAATGA
AATTAAAAAAGGAGACATCCTAATAGATTCTTCAGAATACTTAGGTTATACAGGAGAGCTTCAAATAGCACTAAAAGATA
CCCCAAATAATGGTCTTGTAAACGTAGTTGGGAAAATAATCAATGATGAAATATATCTACTTGAAAAAATAGAACCTTGG
GAAAAATTCAAAATAATAGAAAATAAATAAATGCACTAATAAAAAGTTTCTTTATTGTAAAAATTTTTCAATTGCTTTAA
GGACATAATAATAAACAGTAATGTAGGACTCTCTTAAATCAAGATTTTTAGAACTATCAAAAAAATATATAAATTCATTG
GTAGAAGAATTAAGATCCTCAATATCATTTTTAAGTTCAAAATTTCGATTAATAGCCTTTATATCATTCAAATTAAAAAC
AATAGTGGCAAAATTCTGAATATTACTATTGATGCTATTTTTAAAAGAATTTTTTTTGTCAAAACTATCAATACCGCTAA
ATTCAGGTTCATTTGAATTTAAATTAACAATTTCTAATTTAAATTTACGATCAAAAAAAATACCAAAATCATAGGTTAAT
AAGCTTGCTTTTTTAGAACTTAAAGCCAATTTCATTATAATATTATTGCTAAATTTATCTAAAATAAAAAAATAAGAATA
ATAACTAATATCTTTAATAGAATCAAAGTAATTCTTAGCATGAATGCTGGTTTTAAATTTACCATCTCCTAATGATTCAT
ACAAAGCAATCTCACTTTTTATTACCTCATCCAAAGGTCTAATAAAAATTGAAGAAACACTAATATTGCATGAAAACAAA
AAAATAATAAAGGGAAAAATAAAATTAAACTTTTTTTTCATCTAAAATTTCTCATTAAATATACTAAAATATATTAATAT
TAAAGAAAAGCTTGCATAAAAAGTATAACAAATTCTTTAATAATTAAAATCAAAAAGAATATAATTATTGCACTAGAATT
AAATTTATACAGTTATATAGAATCACTTAAGGAACAAAAAATGAAATACCTTAAAAACATTTCCTTATTTTTGTTAATTT
TAGGTTGCAAATCCATCCCAAATGGCAATTTCAATCTACACGATACAAACCATAAATTAGGAAAACTAAAATTTCAAGAA
GACTCAATAATAAGCAGAAATTATGATAATAAAATATCCATTGTGGGAGTATACAACCCTTTAACAGAAAAAGAAAATTT
TAAAGTCAATATTTTCATCAAAAAAAAAGGATTACAAATAGATCCTGAAAACATTTTGATAAATGAAGAAAAAATTAATT
ATTCAAAATATAAAGCAGAACTCAAAGTAAAATCTAGCTTTAATAAAAGCATTATTAGCATTTCACTAACTAATTCAAGA
GATCTATTAACCTACATTTACGATAAAAGCACAGGGAAATACATTAATATTGACTTTAAGGACAATTGGAACGTATCACA
CAGTATAAAATTTAATAAGGAATATATTTTAGCATATATAACAGATTTTGATAAAGAAATTAAAATATCTAAAAATATTT
TGCAAAAACGTATTGATAATAGAAAAATTGAAATTGAAAAAACAGAGCTTAAAACAGAATATAATGAAATAGAGGATTAT
TACATCTATAGTATGAAAATTCCAAAATTATTTGAAAAATCAGATGCTCCCTCAGAAACTTACGAAACATTTGTTATAGC
AAATTATTACCCCTGTGAAAATTTAAATATACTGTTTTTGAATTTAAGCTTATACTCTGATCAATTACGCTTTCTAAACT
CTATTTATGATGAGAATGATAGAAAATTAAAAATGGAGCCTCCTGTGAGAGCCTTAAAGAATTCAAAAACAATAAAAGAA
ACATTAAATATAGTATTAAGTCCTCAAAAAATAATAGAGCTGGCAAAAAACATTGAAAAAGATATTACTCTAAAATTAAA
ATCTTACGGAGAAAAGGGAGAATTCACATTTGAAATATATAAACCACTTCTTTTAAAATTCTTAAAAGAAGTAGATCATT
GCATAAAAAATTTGCAATCAAGTAGGCATAAATTTTAACTTATTGACTCTTACACATTTGACTGCAAATTCACCAACAAA
ACTTTACTTTTTTAAATAAGTGTATTACTATTGATTTCAGTGCTTAATGCAATAAAAGATCAAACGATAGGAGCTTAAAA
TGTACCAAATAAAAACCAACAAGATGCCTTTTAATAAAGTAGTAGACCGAAGATTGAAAATATTTTGGGTTATCCAAAAA
CTAAGCGCCAACTACTTCATATCTAAAAAAAAATACTCTCTAAGCAATGTTGTAGCAATGACAAATTCTATATTGGAAAA
AAAAGGATTCAAAAGGGTCACTAAAAGAACGATACAAAATGATATAAAAATTTTTGAAACTTTAGGATTAATTAAAAGTC
ATTTCAATCCACTTGGAAAAAACAATGGGAGTTTCACTTACTATACAATAAATAAAGCCCTTGAAAAATTAGCTAAAAAA
ATTATCAGTACAGCATATTTTATTGACAAAAAAACAAAACATGAAAAATCAAAAAATAAGCAACTAAAAAAAATTAAAAT
AATAGAAGAATCTCAAAAATACAAAATTTCACATCAAATAACTTCACATGTATTAAGTAATAATATAAGTAAAAAATATA
AGAATTCTAAATATTCTTTTAGAAGAAGAAATCAAAACATAAAAAAAACTATAAATTTCTTAGAAAAAGAAATAAAAAAA
AAATTAAAATCAATAAATCTAGAAGAAATAAAAAAAATAACAGAAAACGACATAACTTATAAGAATTCATTATGGAACTT
AAAAGATTTTATGGAAGAATTAAAAGAATATGAAGAAAAAAAAATTATACAATTTTATAAAAAAACCCTAGAAAAAAAGA
AACAAAAAATATGGTTTATGGCAAAAAAATTCAAAAATACAGACTTTGATAAACTAATAAAAGAATTCAAAATTAAAAAC
AAAATGAAAAGAAAAAAAAAATATGAAAACGAAAACCAAATACATACATCAAATAACATAAAAAATGCTATTGTATTAAT
GAAGACTTTAATAAAAAAACAAAAATATGACAAAAAAATTAAAAAGTAAAGCAAAAATAATATAATGAAAAATAAAGAAG
CAAAAAAAAATTTTTTCAACAAAATTGAAAAATTAGAAAACAAAATTATTTATCACACAAAGATCTTTAGCATGATAAAT
AATTTTGAAGCAAAACCCAAAAAAGGAAAATTTTGGCTATGTCTGAGAAATATATTTAATAATAAAAAATACGAAAGTTT
TCATTTATTTTCAGTAAAAGAAAACGATAAATTTTTAGGAATTTTTTATGGTTTTACAAACCTACCAAGACCATTTGTTA
TAAATTATTCAGAAAAAGGAACAAAAAAAACAATAAGATTAAAAAAAATATTTTATATGGAATTCAAATTTAAAAAAGGA
AGCGTTTTTTGTTATTTAAGAGGCTTATATATATTCACCAAGATAAAAAATAAAAATAAAATTTTCTATAAATCTCTTTT
AGAAAGAACCCTAAAAATTGAAGAAGAAATACATAAATTTTATGGTAAAAAATATGAAAGTAATAAAGGAATAGTAAATT
GGATAAAAAAAACCCAAAAATAATAACAATTGCATCAATAAAAGGAGGGGTAGGAAAAAGTACAACATCATTAATGTTTA
CAAACATACTCTCAAAAAAAAATAATAAAATATTATTAATAGATTTAGATCCACAAGCAAGTAGTACAAGTTTTTATATT
AATATACTAAGAAAAAAAAACCTTAGTCCAAAAGATATTAATATATATAAAGTTCTTAAAAAAGAAATAGACATAGAAAA
TTCAACAATCAAAATAGATAATAATACAGATTTCATAGCAAGCCACATAAACCTGAGTAGATTTAATGAAGAAAGTATTT
CATTGAAAGAAAATTTACTCAAAATTTTCTTAAGTTTTATTCAAAACAGATACGACTTTATTATAATGGATACTGCACCC
ACATTAGGAAGCTTGCTCAATAATAGTTTAATCATCTCAGATTACTTAATCATACCTTTGCCAACAGACCAATGGGCAAT
TGAAAGTTTAGACCTAATAATTAACAGGCTTGATGATCTTTTTAAAAAGGATTTGCCAATATTTTATTTAATAACCAAAT
TTATTGAAAGACAAAATATTGATAAAGAACTTAAAAAGTTTATTGAATGCGAATATAAAGGCAAATTTTTAGGAAGTGTT
CCAAAAAGAGATAATTTACGTAAAACCATTTTTTACAGAGAAGAATTCAATTCTAATGAAGATTATTATAAAGCTTATGA
AAATATACTTGAAAATTTTTTAAGCATAATTTCAAATTAGTTCCATATGGAACTTTTAGTTCCATATGGAACTAATTTGA
AATTATGCAATGGAGTAAAAATAAAAGATGAAATTAAATAAAAAAATAGAAATTGTCAAAAGAATTGAGCTTAATGGAAA
TGAAATAAAAAAAAGTAGAGAATCTAGATATTTAAAATTGAAAGAAAAACTAAAAATTTTGATAAAAGAGGAATCTTACA
ACAAAATTGAAACAGCTCGAATTCTAAAAGAAATTAATGATAATAAGTACTATGTTATAGACAAATATAAAAGCTTTGGT
CATTTTATAAAAGATTATAATATGGCAAAAACTACTGTTTATAGATATATTAAACTAGCAATAGGAATTGACAGTGGTAA
AATCAATTATGAATTAATTTTAAAAAAAGGAATATATTATGCTATGCAATTTTTAGAAAATAATGAGACTATAGTTAATT
CAAAAAGGATATTAAATAGATCACTTAGGCTAAAAATTGAAGACGAAAAAAGCCTTAATTTTTATAAATCAAATACAAAC
TTTGTAAGCTTCTTATTAAAAGAGCTATATTATGATAATCAAAAACTACTTATAGATATTAAAAATAAATATGACAATTT
GAAAAATAAAAAATAATATTCTAAATTTATAAAACAGTACTATATTTAAAAAATGTTTCAAAAACACTTTACAAAAAAAT
AAAATACTATATAATAATCTATATAGATTGAGATGCAATGTCTCGCTCTTGTTGTTTGATTAGAATAATAAGTTGGCTAC
CACAAGGTAGCCTTTGTCATTTTTGCAAAGAATTAAAATAGGAATAATATAGCCTCTATATCAATTCTATTTTGCAATAA
AAATTTATTTTAAACTGAAAATAAAAACCAATAAAGATTATAAAAATTAATTTTTATAATCTTTATTTTCAATCGATTCA
ACCATTACTAGAAAGTCCAAAATTTTATATTTTTTCAAGCTTAAATCTTCCAATCCAATTCTAATTTTAACTTCCTTGTT
CTTATAAGAAGCGTCTTCTTCTTTAATCATCCTTTCCAATAAAGACTTGGTCAAAACAAATGAGGAATAATTAATCCAGT
TGCCAAAAAAATGGTTATTATCTCTTTTGTAGCTTACTTTTCCCTCGATTTTAGTTCCATCCGGCAGCAATAAAGGATTC
TGCTCTGTTATGCTATGGTTTCTAAATCTTGTGTATAAGACTATTTTAGTTATTCCTGTTTTATAATTAAAAATACCTTT
AAGTTCTGCATTTTTATTTAAGCTTTGGTATATTCTAAATGTTTTTCCAAATTGATCGTGCTCAACGTTTAAGGAATTGC
AAGATATTAATAAAAAAAATACCAACAATTTTAAAAATTTTAATTGATTTTGATATAATATCATATTCCTCTCCTCTGAT
AAAAAAAATATAAACTAGTGAACATAATAATATATTTTTTATTAGATCATTGCAAACAATTTTTGATAAATTAATTTTTT
ATTTCTTTAAATCATTATTTTAGGGCTTCTTGGTTGCTACTTTTGTTTAGCATTGCTTTTGTTAGAAATATATAAGAAAG
TTTTTAAACTCTTTAAAAGGTGTTTTAAAAGCAAGAAAGTTCTTGTATAGAACTTTTATTGCCACAAAGGAAGTATTAAA
TATGAAATTTAGTTTAAAATTTAATCCTAATTTTTTAAAATTCAATACTAATTTATTTTTTTATTAAAAAATAATAAATC
TAAATAAATCTAATTTACAAATAGATAAATAATGAAATTTAAAATTATTTTTTATATGTATAATATTCATTGAAGAGCAA
GCAATAAAAGATTATAATCTTTTCAATATAAGATCAATTATTTTGCTTATTTAATGTAAAATGCTAATTTTATTTTAGAA
TAATTTAAGTGCTTTTAATAACGTTAATGTAAAATTATATTTCATATATAATAAAATATAGGCAAAATTTAAATTTATAA
AAACTTGTAAGGATGCTTGTATGAAAATATTGATAAAAAAGTTAAAAGTTGTATTATTTCTCAATTTAATTTTACTTATT
TCTTGTGTTAATGAAAGTAATAGAAACAAATTGGTTTTTAAGCTAAATATTGGAAGTGAGCCTGCTACTTTAGATGCTCA
ATTAATAAACGATACGGTTGGATCCGGGATTGTAAGCCAAATGTTTCTTGGCATTTTAGATGGAGATCCCAGGACTGGAG
GATACAGACCGGGACTTGCTAAAAGTTGGGATATTTCTGATGACGGAGTAGTTTACACATTTCATTTAAGAGACAATCTT
GTTTGGAGTGATGGAGTTACCATTACTGCCGAAGGAATAAGAAAATCTTATCTTAGAATTTTAGATAAAGAAACCGGCTC
ATCTTTTGTTAACATGATTAAGTCCGTTATTAAAAATGCAGAAGAGTATTTTGACGGCAAAGCAAATGAGTCTGAGCTTG
GAATTAAAGCTCTTGATGAAAAAACTTTAGAAATAACGCTAAAATCTCCAAAGCCATATTTTCTTGATATGTTAGTACAT
CAAACATTTGTTCCTGTACCAATGCACGTTATTGAAAAGTATGGGCAAAGGTGGACAGACCCCGAGAATATGGTTGTTAG
TGGTCCTTTCAAATTAAAATCTAGAGTTTTAAATGAAAAGGTTGTTCTTGAAAAGAATAATAAATATTATAATTCCAAAG
ATGTTGTTCTTGACAGTATTATATTTTTTGTCACAGATAATAGCATTACAGCTTATAATATGTATTTAAATGATGAGCTG
GATGCAATTTTTAAGAATGTTCCGCCAGATTTGCTTAAGGATCTTAAGCTTAGGGACGATTATTATTCAATGGGTATTAA
TTCAACCTCTTTTTATTCTTTGAACATGAAAGTAAAACCGCTTGACAATGTTAAAGTTAGAAAGGCGCTGTCTTTTGCTA
TTGATAGAAAAACCTTAACAGAGAGCGTTCTTAATGATAGTTCTATTCCTACAAGAAGAGCAACTCCAGATTATATTGAT
TACTCTTATAAAAGCAATTTGAGCTTATTTGATGCTGAAATGGCAAAGAAGCTTTTGGCAGATGCAGGGTATCCTAATGG
TAATAATTTTCCTTTATTAAAAGTAAAGTACAATACAAGTGATAGCCAGAGAAAAATTGCTGAATTTATTCAAAATCAGT
GGAAGAAAAACTTAAATATTAATGTTCAGCTTGAGAATGAAGAATGGTCAACATATATAAATAGTAGAGTAAATGGTAAT
TATGAAATAATAAGATCAGGATGGTCAGGAGATTATGCTGATCCTATGACGTTCTTAAGTATCTTTCAAACTGAAAATAC
ATTTTTTTCATCTTATGGATATTCAAATTCTGAATATGATGAACTTTTAATAAAATCAGATAATGAGAGAGATATTTTTA
AAAGACAGGAAATTCTAAAAAAAGCAGAAGCAATAATAATTGAAAGAGATTTTCCGGCTGTATTTCTTAATATAACTTCT
TCTAGTTATCTTTTTAGAAACGACAAGTGGAAAGGTTGGGAGCCAAATATTTCGGAAAGATTTAATTTATCTGAAATAAA
ACCAATTAAATGATTTAAGTAAAAATGGTTTATAGCTAGATCTTTTGATTTGGCTATAAACAAAAATAAGAAATGAATTC
TTAAATTAAGAATTCATTTCTTTAACTTAATTATTTTAGAATTATTATTTTTAAATAGAGTAAACACTAGTATATTAATG
CTAAAAAAAGCATTGCAAAAACAGAAGGCTATATTTATTATTCTTTTCCTACCAAGGTTGTGGTTTCTTTAAAAGAAGAA
TGCAATATTTTGATCTTTTAAAGATGTTAGTTATTTAATTTGATAAATGTTTTTTATTTTTATGTTATGTTAAAAACATC
GTGAGGATGGGATTCTTTTAATGAAGAATGACTTATTTTTACAAACTTAGAATTTATTTTTAAATCAAATATTGTTGCTG
CTCCTAAATAGCCCATTCCAGACATTAAACCGCCTTTTAATTGAGTCAAAATATCTTTTAATTTTCCAGAATACGGCACC
ATGCCTTCAATTCCTTCGGGGACTAATTTTTTAGGCTCGTTGTTTTCTAGTTGAAAATATCTTGATTTGGAGCCTCTTTT
CATAGCAGAAATAGAGCCCATTCCAACGTAAGATTTGAATTTTTTTCCATTGTAAATTATTTCTTCAGAAGGAGATTCTT
TTGTGCCTGCAAAGAGATTGCCTATCATTACGCTATCAGCTCCTGCTGCGATGGCTTTAACCACATCTCCTGAAAACCTA
ATTCCGCCATCTGCTATAATACAAATATTTGTATTTTTACAAACTTCATAGACATCGCAGATTGCTGTTATTTGGGGAAC
TCCAACTCCTGCAACGATTCTTGTTGTGCATATACTACCCGGACCTATTCCTACTTTTAAACAATCTGCTCCTACACTTA
TTAAATCTAATGCAGCTTCTTTAGTTACTATGTTGCCAGCAATAAGGTCTAAGTTTGGGTACTTGGTTTTAATTTTTTTG
ACAAGCTCTATTATTCTTGTAGAATGTCCATGGGCAGAGTCTATGACAAGTATATCTACATGTGCTTTTACAAGCTCTTC
AACTCGTTCTATGGTATCAATATCGATGGAAACAGCAGCGCCTACTCTTAGCTTGTTATTTAAATCTTTACATGCATTAG
GAAAATCTTCTTTGTGTTCTGCATTTTTGTATGCATCGGATTTTTCTAGATGTTGTTTTGCTGTAAATATTTCGGGTTTT
TGATCATTTGTATCTCCATTAGTGTTAATAGTCTTTTGAAATTTATATGTTTTTACTTTTTCTATCTCTTTTCTTTGAGC
TTCTATTGACATATTTTTATGTATAATTCCTATTCCACCCTCTTTAGCAATGGCTATTGCCATTTGGCTTTCTGTAACAG
TATCCATTGCTGAGCTTAAAAATGGTATGTTTAGGGATATGTTTTTTGTTAATTGTGTTTTTAAACTAACCTCACTAGGT
AATACAGATGATTTTCTTGGAATTAAAGACACATCATCAAAAGTTAAAGCTTCTTTTGTTATCTTATTTGGCATAAATTT
TCCTTTTTATTGTTCTTATTATTCCCATTCTATGGTTGATGGAGGCTTAGAAGATATATCATAACAAACTCTATTTATAC
CCCGAACTTCATTAATTATTCTTGAAGAAACTTTTTTTAAAAAACTGTAAGGAAGTTCAGTCCATTCTGCAGTCATGAAG
TCTTGGGTATTTACACATCTAATTACAGCTGTATATTCATATGTCCTTTGATCTCCCATTACGCCTACAGATTTGACAGG
AAGCAATACAACAAATGCTTGTCTTATTTGATAATATAAATCATTTATAAAAAGCTCCTCTGTTAGAATATTGTCTGCTT
CTTGTAAGATATTTATCTTTTCTTGTGTTACTTCTCCAATTATTCTTATAGCTAGTCCTGGGCCGGGAAATGGATGTCTG
TAAAGAGATTCTTTTTTAATACCTAGATTTATTCCGATTTGAATTATTTCATCTTTAAAAAATTCATTCAAAGGTTCTAA
GAGTTTTAAACTCATCTTATCTGGGAGTCCCCCTACGTTGTGATGAGACTTGATTTTTGAAGAAGAGCTGTCTTTTGATT
TAGATTCAATTACGTCAGAATAAATTGTTCCTTGAGCTAAATATTCTATATTTTGATCTTCTAGAGTAATTTTTTCAAAA
ACATCTACAAATTCTTTTCCTATTATTTTTCTCTTTTCCTCAGGATCACTTATGTTTTTTAAACGGTTCAAGAATTTTGT
AGAAGCATCAATATATTTTATATTTAAATCATATTGATGCTTTAATTCTAGTATTTTTTTATTTTCATTTTTGCGCAACA
ATCCAGTGTTTACAAAAACGCAGATCAAATTTTCGTTTATAGCTTTTTTTATAAGTAATGCACAAACTAAAGAGTCTGTG
CCACCAGAAAGTCCTAAAATAACCTTTTTGCTTCCCACTTTGAGCTTAATTTTTTTCACAATGGTTTCTAGATTGCCTTC
TAATGACCAATTAATTTGGGCTTGGCAAATTTTAAAAACAAAATTTTTAAGTATTTGATCACCAAATTCAGAATGAGTTA
CTTCTGGATGGAATTGTAGGCCGTAAATTTTTTGAGTTTCATTTGATATAGAAGCAATACAATTTTTTGTAAAAGCTAAT
TGTTTGAAATTATCAGGAATTTTTTCAATACTGTCTCCATGACTCATAATAATTTGAAATTTGTTTGGAAGTTCTGAAAA
TAAAAGAGATTTTTCATCTTTTAGAAAGATTTCAGATCTCCCATATTCTTGCTTAGAGTCTTTAGATACTAGGCCCCCAA
ATAATTTAACAATTATTTGCATTCCATAGCATATTCCCAAAACAGGTATTTTCAAATTAAAAATTTCCATATCCAAGGTA
GGAGCTTCTTTTGAATAAACAGAAGCAGGACTTCCACTTAGTATTATTCCTGAGATATTCATATTTTTAATTTCTTTTAA
AGGAGTATAGTAAGGTATTACTTTTGTATAAACGCCAATTTCTCTAATTCTTCTTGCAATTAGTTGGCTATATTGGGATC
CAAAATCTAATACAAGTATTGCCTGAGCATTCATCATATAAGTCCTTAGAATAAATTAAAAGTTTTCTTATTAAAGTATA
TTTCATTTAATTTTAACATATTTGGCTTTGCTTATGCTGATTTTAAAATCAAATTAATACAATATTTTTCAAATTCTTCA
ATATATTGAATAAATATTGAAGAATTTGAAAAAATTATTTTTTCAAATAAAAAATTGAAAAACAAAATTGTTGGACTAAT
AATTCATAAATAAAAAGGAGGCACAAATTAATGAAAAAGAATACATTAAGTGCAATATTAATGACTTTATTTTTATTTAT
ATCTTGTAATAATTCAGGAAAAGATGGGAATACATCTGCAAATTCTGCTGATGAGTCTGTTAAAGGGCCTAATCTTACAG
AAATAAGTAAAAAAATTACGGATTCTAATGCGGTTTTACTTGCTGTGAAAGAGGTTGAAGTGTTGCTGTCATCTATAGAT
GAACTTGCTAAGAAAGCTATTGGTAAAAAAATAGATCAAAACAATGCTTTAGGCACTCTAGATAATCATAACGGATCATT
GTTGGCGGGAGCTTATGCTATATCAGCTCTAATAACAGAAAAATTAAGTTCAATAAAAGATTCAGGAGAATTGAAGGCAG
AAATTGAAAAGGCTAAGAAATGTTCTGAAAGCTTTACTAAAAAACTATCAGATAATCAAGCAGAGCTTGGTATAGAGAAT
GCTACTGATGATAATGCAAAAAAGGCTATTTTAAAAACACATAATGCTAAAGACAAGGGTGCTGAAGAACTTGTAAAGTT
ATCTGAATCAGTAGCAGGCTTATTAAAAGCAGCTCAAGCCATACTGGCTAATTCAGTTAAAGAGCTTACAAGTCCTGTTG
TGGCAGAAAGTCCAAAAAAACCTTAATTAAGATCAATATTATAAGATTAATTTGTTTTAAAAAAGTAACTGGAAAAATAA
AGTCAATATAAGTCAAGAAAGATTTCTTGGCTTTTATTTTTTTTATTTTTCAAAAAATTTCTTAAAATTCATTTTAACTT
TAAGTTCTTCTTTTAAAGAATAAAAATTTATTTCAAATCCGTTAATAAATTAAATTTAAGTATTCTAAATATAAACAAAA
TTGGGTGTTAGAAATTTAATTTTAAAGGCTTAAGTAGGCTTAAACAGTTTTGGCAAATTTTTTAATAAAGACAATAGTAG
TTTCTTTGGTTTTATGTGAGATTTTATAAAATTGTTCAATAGACTTAACTATTTAAAAGATAAAGACTCTTTTTTATGAT
TTATAATTTAGGTTTTTGAAATTGCAAATTTTAAATTTTTTTTATAAATAACAAATCGGTTAATAAATATAAATAAATTT
AATAATAAAAACTAGGCACAGTATTATCATTACTGGAGAGATTTTATTTTTTTTATTTTCCAATAAATTAAGTATTATGT
TTATTAAAACATAAAATATTATTCCAATACTTATCCCCGAAGAGATATTGTATGTTAAGGGGATTAGAAAAAGTATTAAA
AAACTGGGAATATTTTCTCTTATATTAGAGAAATTAATTTTTAATATTTCTCTGCACATTGAAAATCCTACATATATTAG
TGCTGCAGCAGTTGCACTAGCAGGAACTGCAATAAATAATGGTGAAAGGAATATTGCAATAAAGAACATTATTCCCGTTA
CTATTGTTGTAAGTCCAGTTTTACCACCTTCTTCTATTCCTGTGCAACTTTCAATGTATGCGGTTACGGTTGAAACTCCC
ATTATTGCTCCAACAGTAGTAGAAATGGCATCAATTAAAAATATTTTGCCGACATTAGGAATTTTTCCATTTTTGTCTAA
CATATTACCTTTTGCTGCCACTGCTATTAAAGTGCCCAAAGTATCAAATAAATCGTTAAACAGCAATACCAATACAATTG
TAATAAAACTCCAAAAATGTTTGCTTAATATGTAGGAAAAATCTAACTGGTTAAATATTGGCCCAATAGATTCGAATCTT
AAAATTCCATCTGGAAAACGTATTCCAGCAGCAACTGCGCCTTCTGGATTAAAGGCTGCATATATCCAGGCTATGGCAGT
GACTGAGCAAATTGCCCAAAGTATACTTCCCCTTACATTTAATTGTTCAAAAATTACAATAAAAAATAATCCTAAAAATG
TAAATAAAACTTTCAAGTCAATGAACGATCCAATTCCAACCAATGTGGCATCATTTTTAACAATAATTCCCCCATTGACA
AAGCCAATAAAAGCAATAAAAAGCCCTATTCCAACCGTAATAGAGTATTTTAAATTTACCGGTATGGAATTTGCAATACT
TTCCCTAGCTCTTGATAAAGATAGTACAATAAAGATTAGCCCCTCGATAAAAACAGCAGCTAGTGCAACTTGCCAAGGAA
TATTCATTCCAATTACTACAGAAAATGCAAAAAATGCATTAAGACCCATACCTGGTGCTAGTGATATAGGGGTATTAGTA
TAAAGCCCCATTAATATACTAGAAAATGCTGATGTTAAGCAAGTTGCAGTAACTAATGCGCCAATTGGCATACCTGTGCT
AGATAATATTGCCGGATTAACAGCTATTATGTATGCCATGCTTAAAAAAGTGGTAATACCACCGATAATTTCTTTTTTAT
AATCAATGGTTTTATTTTTAAATTGAAATAACAATGTTTCTTTGGACTGATTCATTACAAATTACTCCTCAAATTTTATT
TTATATCAAAAATAAAACCAACGCTATTTATTGGATTTTAATCTAATAATAAAATATATTGATAAATCAAATTTTATAGA
AATATTAATAACCATAAATAAATTTAATAATAAAAATTAAGCATAATATTAGCAGTACAGGAGAAATTTTAATCTTTTCT
TTGCTAAAAAAATTAAATGATACATTTACTAAAATATAAAATGCTGCGCCAACAAAAAATCCTGAAGAAATGCTATAAGC
TAAAGGAATCAAAAAAAATATTAAAAAGCTGGAAATATTTTCTCTAATATTAAAGAAATCAATTTTAATTATTTCTCTAC
ACATTGAAAATCCTACATATATTAATGCTGCAGCAGTTGCGCTAGCAGGAACGGCAATAAACAATGGGGCAAAAAAAACT
GCAAATAGAAATAATGTTCCAGTTACAATTGAAGTAAGGCCCGTTTTTCCACCCTCAGCAATTCCTGTAAAACTTTCAAT
ATAAGTAGTAACAGTGGAAACACCCATTATTGCTCCAAAAGTAGTAGCAATGCCATCTACCAGTAATATTTTTTTTGCAT
TAGGAATTTTTCCATTTTTATCCAACATGCCACCTTTTGTTGTAACGCTTATTAAAATACCCACAGTATCAAATAAATCA
TTGAACAAGAGAATAAAAACTATTGATATAAAAGTCCAAAAATGCTCATTTAAAACATAAGAAAAATCTAATTGATTAAA
TATTGGTCCAATGGATTCAAATTTTAAAATCCCGCTGGGAAGTTGTATTCCAATAGCCTGGGCGCCTTCTAAATTAAAGA
TTGCATATATCCAAGCTATGGCAGTGACTGAGCAAATTGCCCAAAGTATACTTCCCCTTATATTTAATTGTTCAAAAATT
ACAATAAAAAATAATCCTAAAAATGTAAATAAAACTTTCAAGTCAACAAATGATCCGATTCCAACCAATGTAGCATCATT
TTTAATGATAATTCCCCCGCTGACAAAGCCAATAAAAGCAATAAAAAGCCCTATTCCAACCGAAATAGAATATTTTAAAT
TTATTGGAATAGAGTTTATAATTTGCTCCCTTACTCTTAAAAAAGATAAGAGAATGAAAATTAGTCCTTCAATAAAAACA
GCAGCTAATGCAACTTGCCAAGGTATATTCATCCCAATTACTACAGAAAATGCAAAAAACGCATTCAAGCTCATTCCAGA
AGCCAATGCTAAAGGCGTATTGGTATAAAGTCCCATTAGTATAGTAGAAAATGCTGCTGTTAGACAGGTTGCGGTAACTA
GTGCACCAATTGGCATGCCTGTGTTAGACAGTATTGCTGGGTTAACAGCTATAATATATGACATACTCAAAAAAGTAGTA
ATGCCCGCAAGAATTTCCTTTTTATAGTTAATATCACTGTTTTTAAATTGAAAAAATAAACCTTTTACATACTTACCCAT
AAAACTTTCCTTTTTATTGTTTAAAAATATTTTCAATAATAATTATTAGGCTTTTAATTCTTTTTAAAGGCCTATTGTGC
CTTATTAAGCATATTGTTCTGGAAAAGAATATCTTCGCTGTCAGGTAAGTTTGAAAATACAATAGTTTTAATAATCTTTT
CAGAACTATTTGTAATAACAAATTTTCTCGCTTTAATAAGCTTTAAATAAGCTTTTAAAGAAATGTCTCTTCCAACGCTA
AAAAAGGTTTGAAGATATTTATTATCAATTAGCTTATGCCGATTAAATAGAAATAAGGCAATTATATCATTTCCAACTTT
TAAAAATAAAGGTTCTTTGTACCTTAAGTTCCAAGCATTAGAAACAGTAAAATAATGTCTTAAAGAAATTTTATTATTCT
CTTGAATTAATTTAATATATTTGGAATCTTTTTTTAATTCGGGAATGCCATCAAAATAGATCGTAGAACAAGACAATGTT
AAAAATAGCAAATAAAAAAGTAATAAATATTTTTTAAAAATTTTCAAGAAAGTCCATAATATGTAAGTTTTTTTATAAAA
TTTTGTTTTTAAATGCATATTCTAAAGTATTTTTTGTATTCTTGAAATTAACATCAATAAATCTTGGATCATATTGCAAG
GTATCCTTAGTCCAAGCCTGAAAAGAATCCTCATTAAATAAAAAGACTAGCTTTTTGTAAGGGGTTAAAGCTTTTGACAT
AAGAGTAAAATTATCTTTATCAAGATTAATGTACAAAAACTTAAAATTTCCAATACTAACTACCTTAGAAATGGCAATGC
TTCCAATATATTTATTGTCTTGAATTAATTTTAAATGACCTTTAGTAAAATTTAAATTTGAATCTAACATAACATTTAAA
AAAACACTAAATTTATTGCTCGATTTATCTTTTTTAATGTATATTTGACTGTCTGGATAAAAATAAAGAAAATAATCTGC
TCTTTCAATTTTTTCAAAATTCTTTTCTAAATCTTCAGCAATATTTAAAATCTTGCAAGAAGAGCAAATAAAAACCATTA
AAATCAAAGAAAAACAGTATTTCATAATTAACTTATATTATACAATACAGAAAGGAGAGTATTTATATTAAATGAATGAA
AACAAATTCAGCTCTTGTATTGAAAATTCTAAAGCCTATTCGGATTATATAACATCAAAACATAAAATATTACTTATTCC
TGTTCCTATAGTAAAAATTGCCATGGGAGAAGATCTTAAAATTTTCGAAATAAGTTTTCAAGATAAGAATAAAGATTTTC
CAGGATATATTCAATTAAATAAAAAATCTTTATATATAAATGAAAACATGAGCCTTGAAAATAAAAGATTTACAATAGCA
AAATACTTGGGGCATTATTTGATGCATCAAGATCAAATAAAAAATCTATCTAAAAATGAAAACTATTATAACAACATTCA
AGATAGTCAAATGGTAACAGAAGCTAACATATTTGCAGCAAACATATTGATCCCAACAACCACATTAAAATTAAAATTAT
CTCAATATAAATCTAAAGAGTATCCCCAAAAAACAATAGCAAAAGAATTCCAAGTAACTGAAAATATAATTTATTTAAAA
TTAAGCATAATTAATGATCTTGTCAAAATAGATAAAATAAAAAAGAGTAAAAAATTTTTAAAAATTAAAAACACAAAAGA
AAAAATAGAAGCCAACATCTACCTCCACAATACAGATAAAATTAAAGAATCAATAGCTCTTGATTTGGAAAAATATGAAC
TTGAAAAAAAAGAACGAATTAAAAAAATATTTGAAGATCTGGAGTAAAAAGCTTTCTCAAGTTAAAAACTTTTTGAGTAT
ATATTCCATCTTTACATTCGCCAAGACTAAATAATTTTTACTCTTAACAAGAGAATCTAAATGGTTTTTTGCAATTACAA
TCCAATACTTATTATCCATAAATTTTTTAGCAGTTGGAAAATTTATTTTCAATGAAAAATTTTTCATAATTTTTTGTTTT
TCAAGATAAGATAAAACTTCTGCCTTAAAAGATGCACCTTGGGTCAAGCTATAAGCAATAAGTATTCTATATAATTTCTT
ATTATAAATAAAAAGATCTTTAATAAAATTAATATTATTATTGAAACTAGATTCATCAACGTAAATATAAGCACTATTTT
TAGTATCACTCAAGCTTTCAAAATCAGATGAATAATGCAAATGTTCGTAGTCTTTTATTTTAAAATTTGAAATCTTCAAA
TCAGGATAATTCATTAAAGATGATAAAACAGTTAAATTTATTTTATCTTTTTCTGGTATTTTTACCAAAGATATAGTTGA
ACAACCATAAAACAATAAAAAACAAACGGATATTAAAAACTTCTTCATTTAATGCCTAATTGTATGCTTTTAGTAAAATA
AAGTAAAGTAAATAAAAATATAGAAATATTTTGATATAATTTAAAAATAAACTTTAAAAGGATGTAAAATGAGTTATTAT
GTGCTAAGCAAAATATTTCTATATTCTGGGTACCTTGTTATTGGATTTTTATCTTTTACAATTTTCAATAAAAATTTAAG
AAATAAAATCAGAGATAAATTAAAAAATTTATACTTTTTATATTATTTAACTTTTTTTACTCTTTTTATTATTAGTTCAA
ATTTATCTTATTACTTCACTGAAAAGCAATTATTAGAAGATTTTAATATTTTTGAAAAAGAATTTTTCGAAATACATAAA
ATAAACGAACAATTTTTTCAAAAATACCTACTAAATTTTCCAGTACCAATAAGAATGGAATTGATGTCAAAATTTGATCC
ACTATATACAGTGTTTAATGCTAGTTTTGAGAAATATGCTAAAAACATTGGAAAAAGTTCTTATGAAATTCAAACAAATT
ATAAAAATTATATTAGGGCAACAAATTCAGAAATTAAAGAAAAACTAGAACAAATAAAAGAAGATATTACTCCTATTTAT
AATAAATATAAATTACCTATTCTAAATGGAAAAAATACAGAAATAAGTATTGATGAGAATGGGAATATTATTCCTGTTAT
AAAAAATGCAAACGGACAAATAACAGAATTGCTGTTTTACGATCAAAATTATAATTTAATCCCTTTTAAAAAATTTGAAA
GCTATAAAGTTAGATTTGATCTAATCCCAGAAAATAAAAACATAAACTTCAAAGAACTAATAAACGTTTACTATCTTGAT
GAAAAAAATATTATCACTCCCATAGAATATTATAAAAATAATATAGATACGAGCCCTTATTACATAGACTTGCAAGAAAA
TAAAGATGATTTTCTTAAGGCAATAAAAATCAAAAAAGAATATGGTTTATACATTGAGAAAAAAAAGCAACTACAAAATT
TAACTGAAAATGATAAACTTGATGATTTTAAAGAATTTTTATTAAAAAATAATAATATTTTTTCACTAAATACAATATTT
TCCAACGGCAATCCAATATTTACTTATGCCATAAATGTAAAAGCAAAAAGTATTATAAATTATTTAATAACAAAAGAATT
TAATATTAATTTAACAAATCAAAATTCTCAAACAGCTCTTCATAGTGCCATAATTCAAAAATATGATTTAAATTTTATTA
AATCACTTATCGAAAAAGGCGCTAATCCAAATATCAGAGATGGCGACAATAAACTGCCCATAGATTACTCTGACAAAACT
AGTGAAATCTATAAATATTTAATCGGTATTTAACTTTACAATGCTAATTGATGATTAATTCCATTGCAAACACCCTAATC
CAAATTGATCCGATTTATTTCTAAATTTAATTTAAAATAATTTCAATGAAAACGAAGATTATAAGCAATGCTTTATAACA
AATGCCATGAAATTAAAGGGAAAAACAATCTTTAATGTTTTTTATAAATACAAAATTTTATAAACAGCAATTCAATATAC
TATCATTTATTCTATACTGATATTTACAAGATTAAAAAATCTTGTTAAGATATTAAGCGTATTATTCAAATTAATTATTT
TAATTAATTAATTTGCACTTAATAAAAAGGGGAAAATTATGTCAACATCATCAGCATCTATATCTATATTTACAATATTA
CAAAAAATAGGAAAAGCCTTCATGCTTCCAATAGCACTTTTACCAGCAGCTGGAATTTTATTGGGAATTGGGGGAGCATT
TACTAATGAAACAATGATTCAGGCTTATGGATTAGAAGAAGTCCTTGGAAAAGGAACTGTTGCTAACTCAATACTTTATC
TTATGAAATATACAGGGGAAGTAATTTTTGCTAATCTGCCCTTAATGTTTGCAGCGGCAATTCCAATCGGACTTGCTAAA
GTAGAAAAAGGAACAGCTGCTTTAGCAGGAGTAGTGGGATTTTTGGTTATGCATCAAACTATAAATGGGATTTTGTATAT
ACAAGGAATCACACCAGAAAGCGCAAGCTTAAAAGCACTATTGGAATTAGGAATGCCTGAAACAGCTGCAACTGCAAAAA
GCCAGGAATATACAAGTGTACTTGGAATATTCTCTCTTCAAATGAGCGTAATGGGAGGATTGATAGCAGGATTTGTTGCT
GTCTTTCTTCACAACAGATTCCATAATATTCAATTACCCACATTCTTAGCATTTTTTGGGGGCACAAGATTTGTGCCAAT
TGTAACTACAATGGCAATGTTTGTGGTAGGAATATTTTTAACATTTATTTGGCCTTTTATCCAAGGTGCAATGACTTCGT
TTGGAAGAATTGTAGAACAATCAGGACTTTTTGGAACATTTGCATATGGAGCAATAAAAAGATCTTTAATTCCATTTGGA
CTCCACCACATATTTTATTTGCCATTTTGGCAAACAGCTGTTGGGGGAACATTGGAAATAAATAACGAATTAATCTCAGG
AGCACAAAATATATTTTTCAAACAACTTGCAGATCCCAATACTGTACACTTTGAAGTTGCAAAAGGAACAAGATTTTTTA
GCGGGGAATTTGTTGTTATGATTTTTGGATTACCTGGGGCGGCGCTTGCTATGTACCATACATCAAAACCTGAAAATAAA
AAAAACGTAGCTTCATTGCTACTATCTGCTAGCTTTACATCAATGTTAACAGGAATTACAGAGCCTCTTGAATTTGCATT
CCTTTTTGCAGCACCAGCACTTTATTACTTTATATATGTTCCTCTTTTTGGACTAGCATATCTTTTAACACACCTTTTAA
ACGTAGGAGTTGGACTAACATTTTCTGGCGGATTTATAGATATGTTCCTATTTGGAATACTTCAGGGAAATAGCAAAACA
AATTGGATAGCAATTCCTATCTTGGGAATCTTCTACTTTATTGGATTTTACTTTATATTTAAATTTGCAATCATGAAATT
CAATCTTAAAACAATAGGAAGAGAAGACGAAGAGATGGAAAAAACCATGATGAGTTCAGAAAAAACAAGCTTATCAGAAA
CCGCTTCAAAAGTATTAGAGGGTCTTGGAGGAAAAGATAATATTACATACATTGATGCATGTGCATCAAGATTAAGAGTT
AATCTAAAACAAATAGAAGTCATTAAATCAGACGCCTATTTCAAAAATCTAGGTGCCAGTGGGATATTAAAAAAAGGAAA
TAGTGTTCAAATTGTATTTGGAGGATTGTCCGATAATATAAAAATGGAAATCGACAAGCTTATGTAAAAATTTTAAAATA
TAATATAAAAACAGCTAATCCAATAGAAAAG
